# Supplementary material for: Phylum-wide propionate degradation and its potential connection to poly-gamma-glutamate biosynthesis in Candidatus Cloacimonadota phylum
Source: ISME J. 2026 Mar 18;20(1):wrag055. doi: 10.1093/ismejo/wrag055 (PMC13082233; doi:10.1093/ismejo/wrag055)
Supplement: wrag055_Supplemental_Files [file wrag055_supplemental_files.zip]

Archive with 6 entries (6 files):
- Calusinska_et_al_Supplementary_Material_revised_wrag055.pdf
- Supplementary_Dataset_1_revised_wrag055.xlsx
- Supplementary_Dataset_2_revised_wrag055.xlsx
- Supplementary_Dataset_3_revised_wrag055.xlsx
- Supplementary_Dataset_4_revised_wrag055.xlsx
- Supplementary_Dataset_5_revised_wrag055.xlsx
