# Supplementary material for: Phylum-wide propionate degradation and its potential connection to poly-gamma-glutamate biosynthesis in Candidatus Cloacimonadota phylum
Source: ISME J. 2026 Mar 18;20(1):wrag055. doi: 10.1093/ismejo/wrag055 (PMC13082233; doi:10.1093/ismejo/wrag055)
Supplement: wrag055_Supplemental_Files [file wrag055_supplemental_files.zip › Supplementary_Dataset_2_revised_wrag055.xlsx]

## Sheet: Table S5
Table S5. Characteristics of metagenome-assembled genomes (MAGs) reconstructed in this study from Illumina short-read metagenomics (before genome refinement for bin36 representing the Ca. Digestoria delfossei).
		CheckM results		GTDBTk results (r226, supplied protein faa)
MAG	Accession number	Completeness	Contamination	classification	domain	phylum	class	order	family	genus	species	closest_genome_reference	closest_genome_reference_radius	closest_genome_taxonomy	closest_genome_ani	closest_genome_af	closest_placement_reference	closest_placement_radius	closest_placement_taxonomy	closest_placement_ani	closest_placement_af	pplacer_taxonomy	classification_method	note	other_related_references(genome_id,species_name,radius,ANI,AF)	msa_percent	translation_table	red_value	warnings
bin.34	JBSUPO000000000	87.36	3.61	d__Archaea;p__Methanobacteriota_B;c__Thermococci;o__Methanofastidiosales;f__Methanofastidiosaceae;g__Methanofastidiosum;s__	d__Archaea	p__Methanobacteriota_B	c__Thermococci	o__Methanofastidiosales	f__Methanofastidiosaceae	g__Methanofastidiosum	s__	N/A	N/A	N/A	N/A	N/A	N/A	N/A	N/A	N/A	N/A	d__Archaea;p__Methanobacteriota_B;c__Thermococci;o__Methanofastidiosales;f__Methanofastidiosaceae;g__Methanofastidiosum;s__	taxonomic classification fully defined by topology	N/A	N/A	83.71	user_supplied	0.99815	N/A
bin.31	JBSUPL000000000	80.23	0.65	d__Archaea;p__Halobacteriota;c__Methanomicrobia;o__Methanomicrobiales;f__Methanoculleaceae;g__Methanoculleus;s__	d__Archaea	p__Halobacteriota	c__Methanomicrobia	o__Methanomicrobiales	f__Methanoculleaceae	g__Methanoculleus	s__	N/A	N/A	N/A	N/A	N/A	N/A	N/A	N/A	N/A	N/A	d__Archaea;p__Halobacteriota;c__Methanomicrobia;o__Methanomicrobiales;f__Methanoculleaceae;g__Methanoculleus;s__	taxonomic classification fully defined by topology	N/A	N/A	73.26	user_supplied	0.99906	N/A
bin.26	JBSUPF000000000	95.7	4.14	d__Archaea;p__Halobacteriota;c__Methanomicrobia;o__Methanomicrobiales;f__Methanospirillaceae;g__UBA9949;s__	d__Archaea	p__Halobacteriota	c__Methanomicrobia	o__Methanomicrobiales	f__Methanospirillaceae	g__UBA9949	s__	N/A	N/A	N/A	N/A	N/A	N/A	N/A	N/A	N/A	N/A	d__Archaea;p__Halobacteriota;c__Methanomicrobia;o__Methanomicrobiales;f__Methanospirillaceae;g__UBA9949;s__	taxonomic classification fully defined by topology	N/A	N/A	88.99	user_supplied	0.99938	N/A
bin.42	JBSUPW000000000	88.07	9.47	d__Archaea;p__Halobacteriota;c__Methanosarcinia;o__Methanosarcinales;f__Methanosarcinaceae;g__Methanosarcina;s__	d__Archaea	p__Halobacteriota	c__Methanosarcinia	o__Methanosarcinales	f__Methanosarcinaceae	g__Methanosarcina	s__	N/A	N/A	N/A	N/A	N/A	N/A	N/A	N/A	N/A	N/A	d__Archaea;p__Halobacteriota;c__Methanosarcinia;o__Methanosarcinales;f__Methanosarcinaceae;g__Methanosarcina;s__	taxonomic classification fully defined by topology	N/A	N/A	69.83	user_supplied	0.98177	N/A
bin.28	JBSUPH000000000	88.76	1.31	d__Archaea;p__Halobacteriota;c__Methanosarcinia;o__Methanotrichales;f__Methanotrichaceae;g__Methanothrix;s__	d__Archaea	p__Halobacteriota	c__Methanosarcinia	o__Methanotrichales	f__Methanotrichaceae	g__Methanothrix	s__	N/A	N/A	N/A	N/A	N/A	N/A	N/A	N/A	N/A	N/A	d__Archaea;p__Halobacteriota;c__Methanosarcinia;o__Methanotrichales;f__Methanotrichaceae;g__Methanothrix;s__	taxonomic classification fully defined by topology	N/A	N/A	66.58	user_supplied	0.99894	N/A
bin.51	JBSUQG000000000	65.65	0	d__Archaea;p__Nanobdellota;c__Nanobdellia;o__Pacearchaeales;f__GW2011-AR1;g__MWBV01;s__	d__Archaea	p__Nanobdellota	c__Nanobdellia	o__Pacearchaeales	f__GW2011-AR1	g__MWBV01	s__	N/A	N/A	N/A	N/A	N/A	N/A	N/A	N/A	N/A	N/A	d__Archaea;p__Nanobdellota;c__Nanobdellia;o__Pacearchaeales;f__GW2011-AR1;g__MWBV01;s__	taxonomic classification fully defined by topology	N/A	N/A	65.33	user_supplied	0.99896	N/A
bin.3	JBSUPJ000000000	91.94	1.86	d__Archaea;p__Thermoplasmatota;c__Thermoplasmata;o__Methanomassiliicoccales;f__Methanomassiliicoccaceae;g__UBA6;s__	d__Archaea	p__Thermoplasmatota	c__Thermoplasmata	o__Methanomassiliicoccales	f__Methanomassiliicoccaceae	g__UBA6	s__	N/A	N/A	N/A	N/A	N/A	N/A	N/A	N/A	N/A	N/A	d__Archaea;p__Thermoplasmatota;c__Thermoplasmata;o__Methanomassiliicoccales;f__Methanomassiliicoccaceae;g__UBA6;s__	taxonomic classification fully defined by topology	N/A	N/A	84.79	user_supplied	0.99414	N/A
bin.27	JBSUPG000000000	94.19	4.84	d__Archaea;p__Thermoplasmatota;c__Thermoplasmata;o__Methanomassiliicoccales;f__UBA472;g__UBA472;s__	d__Archaea	p__Thermoplasmatota	c__Thermoplasmata	o__Methanomassiliicoccales	f__UBA472	g__UBA472	s__	N/A	N/A	N/A	N/A	N/A	N/A	N/A	N/A	N/A	N/A	d__Archaea;p__Thermoplasmatota;c__Thermoplasmata;o__Methanomassiliicoccales;f__UBA472;g__UBA472;s__	taxonomic classification fully defined by topology	N/A	N/A	94.03	user_supplied	0.99949	N/A
bin.11	JBSUOP000000000	68.61	0.13	d__Bacteria;p__Bacteroidota;c__Bacteroidia;o__Bacteroidales;f__Bacteroidaceae;g__Bacteroides;s__	d__Bacteria	p__Bacteroidota	c__Bacteroidia	o__Bacteroidales	f__Bacteroidaceae	g__Bacteroides	s__	N/A	N/A	N/A	N/A	N/A	N/A	N/A	N/A	N/A	N/A	d__Bacteria;p__Bacteroidota;c__Bacteroidia;o__Bacteroidales;f__Bacteroidaceae;g__Bacteroides;s__	taxonomic classification fully defined by topology	classification based on placement in class-level tree	N/A	70.77	user_supplied	0.99954	N/A
bin.21	JBSUPA000000000	96.18	9.44	d__Bacteria;p__Bacteroidota;c__Bacteroidia;o__Bacteroidales;f__Bacteroidaceae;g__Prevotella;s__	d__Bacteria	p__Bacteroidota	c__Bacteroidia	o__Bacteroidales	f__Bacteroidaceae	g__Prevotella	s__	N/A	N/A	N/A	N/A	N/A	N/A	N/A	N/A	N/A	N/A	d__Bacteria;p__Bacteroidota;c__Bacteroidia;o__Bacteroidales;f__Bacteroidaceae;g__Prevotella;s__	taxonomic classification fully defined by topology	classification based on placement in class-level tree	N/A	82.39	user_supplied	0.99744	N/A
bin.30	JBSUPK000000000	99.68	0.54	d__Bacteria;p__Bacteroidota;c__Bacteroidia;o__Bacteroidales;f__Marinilabiliaceae;g__JAGPIS01;s__	d__Bacteria	p__Bacteroidota	c__Bacteroidia	o__Bacteroidales	f__Marinilabiliaceae	g__JAGPIS01	s__	N/A	N/A	N/A	N/A	N/A	N/A	N/A	N/A	N/A	N/A	d__Bacteria;p__Bacteroidota;c__Bacteroidia;o__Bacteroidales;f__Marinilabiliaceae;g__JAGPIS01;s__	taxonomic classification fully defined by topology	classification based on placement in class-level tree	N/A	96.31	user_supplied	0.94553	N/A
bin.13	JBSUOR000000000	65.41	0.54	d__Bacteria;p__Bacteroidota;c__Bacteroidia;o__Bacteroidales;f__Paludibacteraceae;g__Paludibacter;s__	d__Bacteria	p__Bacteroidota	c__Bacteroidia	o__Bacteroidales	f__Paludibacteraceae	g__Paludibacter	s__	N/A	N/A	N/A	N/A	N/A	N/A	N/A	N/A	N/A	N/A	d__Bacteria;p__Bacteroidota;c__Bacteroidia;o__Bacteroidales;f__Paludibacteraceae;g__Paludibacter;s__	taxonomic classification fully defined by topology	classification based on placement in class-level tree	N/A	56.27	user_supplied	0.99879	N/A
bin.45	JBSUPZ000000000	96.51	4.19	d__Bacteria;p__Bacteroidota;c__Bacteroidia;o__Bacteroidales;f__Prolixibacteraceae;g__UBA1413;s__	d__Bacteria	p__Bacteroidota	c__Bacteroidia	o__Bacteroidales	f__Prolixibacteraceae	g__UBA1413	s__	N/A	N/A	N/A	N/A	N/A	N/A	N/A	N/A	N/A	N/A	d__Bacteria;p__Bacteroidota;c__Bacteroidia;o__Bacteroidales;f__Prolixibacteraceae;g__UBA1413;s__	taxonomic classification fully defined by topology	classification based on placement in class-level tree	N/A	87.05	user_supplied	0.9764	N/A
bin.24	JBSUPD000000000	97.58	0.05	d__Bacteria;p__Bacteroidota;c__Bacteroidia;o__Bacteroidales;f__UBA1402;g__UBA1402;s__	d__Bacteria	p__Bacteroidota	c__Bacteroidia	o__Bacteroidales	f__UBA1402	g__UBA1402	s__	N/A	N/A	N/A	N/A	N/A	N/A	N/A	N/A	N/A	N/A	d__Bacteria;p__Bacteroidota;c__Bacteroidia;o__Bacteroidales;f__UBA1402;g__UBA1402;s__	taxonomic classification fully defined by topology	classification based on placement in class-level tree	N/A	94.26	user_supplied	0.998	N/A
bin.41	JBSUPV000000000	95.97	0	d__Bacteria;p__Bacteroidota;c__Bacteroidia;o__Bacteroidales;f__UBA1402;g__UBA8389;s__	d__Bacteria	p__Bacteroidota	c__Bacteroidia	o__Bacteroidales	f__UBA1402	g__UBA8389	s__	N/A	N/A	N/A	N/A	N/A	N/A	N/A	N/A	N/A	N/A	d__Bacteria;p__Bacteroidota;c__Bacteroidia;o__Bacteroidales;f__UBA1402;g__UBA8389;s__	taxonomic classification fully defined by topology	classification based on placement in class-level tree	N/A	92.41	user_supplied	0.99136	N/A
bin.6	JBSUQI000000000	94.67	4.57	d__Bacteria;p__Bacteroidota;c__Bacteroidia;o__Bacteroidales;f__UBA932;g__DMER64;s__	d__Bacteria	p__Bacteroidota	c__Bacteroidia	o__Bacteroidales	f__UBA932	g__DMER64	s__	N/A	N/A	N/A	N/A	N/A	N/A	N/A	N/A	N/A	N/A	d__Bacteria;p__Bacteroidota;c__Bacteroidia;o__Bacteroidales;f__UBA932;g__DMER64;s__	taxonomic classification fully defined by topology	classification based on placement in class-level tree	N/A	91.12	user_supplied	1	N/A
bin.20	JBSUOZ000000000	89.62	3.57	d__Bacteria;p__Bacteroidota;c__Bacteroidia;o__Bacteroidales;f__VadinHA17;g__LD21;s__	d__Bacteria	p__Bacteroidota	c__Bacteroidia	o__Bacteroidales	f__VadinHA17	g__LD21	s__	N/A	N/A	N/A	N/A	N/A	N/A	N/A	N/A	N/A	N/A	d__Bacteria;p__Bacteroidota;c__Bacteroidia;o__Bacteroidales;f__VadinHA17;g__LD21;s__	taxonomic classification fully defined by topology	classification based on placement in class-level tree	N/A	73.15	user_supplied	0.99995	N/A
bin.38	JBSUPR000000000	51.04	1.09	d__Bacteria;p__Bacteroidota;c__Bacteroidia;o__Bacteroidales;f__VadinHA17;g__LD21;s__	d__Bacteria	p__Bacteroidota	c__Bacteroidia	o__Bacteroidales	f__VadinHA17	g__LD21	s__	N/A	N/A	N/A	N/A	N/A	N/A	N/A	N/A	N/A	N/A	d__Bacteria;p__Bacteroidota;c__Bacteroidia;o__Bacteroidales;f__VadinHA17;g__LD21;s__	taxonomic classification fully defined by topology	classification based on placement in class-level tree	N/A	41.54	user_supplied	0.99568	N/A
bin.8	JBSUQK000000000	92.83	1.9	d__Bacteria;p__Bacteroidota;c__Bacteroidia;o__Bacteroidales;f__VadinHA17;g__LD21;s__	d__Bacteria	p__Bacteroidota	c__Bacteroidia	o__Bacteroidales	f__VadinHA17	g__LD21	s__	N/A	N/A	N/A	N/A	N/A	N/A	N/A	N/A	N/A	N/A	d__Bacteria;p__Bacteroidota;c__Bacteroidia;o__Bacteroidales;f__VadinHA17;g__LD21;s__	taxonomic classification fully defined by topology	classification based on placement in class-level tree	N/A	91.52	user_supplied	0.99882	N/A
bin.49	JBSUQD000000000	99.84	5.88	d__Bacteria;p__Bacteroidota;c__Bacteroidia;o__Bacteroidales;f__VadinHA17;g__SR-FBR-E99;s__	d__Bacteria	p__Bacteroidota	c__Bacteroidia	o__Bacteroidales	f__VadinHA17	g__SR-FBR-E99	s__	N/A	N/A	N/A	N/A	N/A	N/A	N/A	N/A	N/A	N/A	d__Bacteria;p__Bacteroidota;c__Bacteroidia;o__Bacteroidales;f__VadinHA17;g__SR-FBR-E99;s__	taxonomic classification fully defined by topology	classification based on placement in class-level tree	N/A	83.9	user_supplied	0.99976	N/A
bin.50	JBSUQF000000000	96.98	4.81	d__Bacteria;p__Bacteroidota;c__Bacteroidia;o__Bacteroidales;f__VadinHA17;g__SR-FBR-E99;s__	d__Bacteria	p__Bacteroidota	c__Bacteroidia	o__Bacteroidales	f__VadinHA17	g__SR-FBR-E99	s__	N/A	N/A	N/A	N/A	N/A	N/A	N/A	N/A	N/A	N/A	d__Bacteria;p__Bacteroidota;c__Bacteroidia;o__Bacteroidales;f__VadinHA17;g__SR-FBR-E99;s__	taxonomic classification fully defined by topology	classification based on placement in class-level tree	N/A	87.31	user_supplied	0.99155	N/A
bin.18	JBSUOW000000000	87.29	0.85	d__Bacteria;p__Bipolaricaulota;c__Bipolaricaulia;o__Bipolaricaulales;f__Bipolaricaulaceae;g__Bipolaricaulis;s__	d__Bacteria	p__Bipolaricaulota	c__Bipolaricaulia	o__Bipolaricaulales	f__Bipolaricaulaceae	g__Bipolaricaulis	s__	N/A	N/A	N/A	N/A	N/A	N/A	N/A	N/A	N/A	N/A	d__Bacteria;p__Bipolaricaulota;c__Bipolaricaulia;o__Bipolaricaulales;f__Bipolaricaulaceae;g__Bipolaricaulis;s__	taxonomic classification fully defined by topology	classification based on placement in class-level tree	N/A	70.27	user_supplied	0.99792	N/A
bin.25	JBSUPE000000000	78.33	6.36	d__Bacteria;p__Chloroflexota;c__Anaerolineae;o__Anaerolineales;f__Anaerolineaceae;g__Mesolinea;s__	d__Bacteria	p__Chloroflexota	c__Anaerolineae	o__Anaerolineales	f__Anaerolineaceae	g__Mesolinea	s__	N/A	N/A	N/A	N/A	N/A	N/A	N/A	N/A	N/A	N/A	d__Bacteria;p__Chloroflexota;c__Anaerolineae;o__Anaerolineales;f__Anaerolineaceae;g__Mesolinea;s__	taxonomic classification fully defined by topology	classification based on placement in class-level tree	N/A	61.8	user_supplied	0.99669	N/A
bin.36 (non-refined)	JBSEHY000000000	97.8	4.4	d__Bacteria;p__Cloacimonadota;c__Cloacimonadia;o__Cloacimonadales;f__Cloacimonadaceae;g__Syntrophosphaera;s__	d__Bacteria	p__Cloacimonadota	c__Cloacimonadia	o__Cloacimonadales	f__Cloacimonadaceae	g__Syntrophosphaera	s__	N/A	N/A	N/A	N/A	N/A	N/A	N/A	N/A	N/A	N/A	d__Bacteria;p__Cloacimonadota;c__Cloacimonadia;o__Cloacimonadales;f__Cloacimonadaceae;g__Syntrophosphaera;s__	taxonomic classification fully defined by topology	classification based on placement in class-level tree	N/A	88.36	user_supplied	0.99797	N/A
bin.23	JBSUPC000000000	54.18	1.39	d__Bacteria;p__Desulfobacterota;c__Desulfobulbia;o__Desulfobulbales;f__Desulfobulbaceae;g__Desulfobulbus;s__	d__Bacteria	p__Desulfobacterota	c__Desulfobulbia	o__Desulfobulbales	f__Desulfobulbaceae	g__Desulfobulbus	s__	N/A	N/A	N/A	N/A	N/A	N/A	N/A	N/A	N/A	N/A	d__Bacteria;p__Desulfobacterota;c__Desulfobulbia;o__Desulfobulbales;f__Desulfobulbaceae;g__Desulfobulbus;s__	taxonomic classification fully defined by topology	classification based on placement in class-level tree	N/A	43.03	user_supplied	0.99999	N/A
bin.29	JBSUPI000000000	89.03	1.94	d__Bacteria;p__Desulfobacterota;c__Syntrophia;o__Syntrophales;f__Smithellaceae;g__MVRV01;s__	d__Bacteria	p__Desulfobacterota	c__Syntrophia	o__Syntrophales	f__Smithellaceae	g__MVRV01	s__	N/A	N/A	N/A	N/A	N/A	N/A	N/A	N/A	N/A	N/A	d__Bacteria;p__Desulfobacterota;c__Syntrophia;o__Syntrophales;f__Smithellaceae;g__MVRV01;s__	taxonomic classification fully defined by topology	classification based on placement in class-level tree	N/A	78.47	user_supplied	0.99491	N/A
bin.52	JBSUQH000000000	57.68	6.61	d__Bacteria;p__Desulfobacterota;c__Syntrophia;o__Syntrophales;f__Smithellaceae;g__UBA8904;s__	d__Bacteria	p__Desulfobacterota	c__Syntrophia	o__Syntrophales	f__Smithellaceae	g__UBA8904	s__	N/A	N/A	N/A	N/A	N/A	N/A	N/A	N/A	N/A	N/A	d__Bacteria;p__Desulfobacterota;c__Syntrophia;o__Syntrophales;f__Smithellaceae;g__UBA8904;s__	taxonomic classification fully defined by topology	classification based on placement in class-level tree	N/A	48.33	user_supplied	0.99721	N/A
bin.43	JBSUPX000000000	63.31	1.1	d__Bacteria;p__Fibrobacterota;c__Chitinivibrionia;o__Chitinivibrionales;f__Chitinispirillaceae;g__JAAYIG01;s__	d__Bacteria	p__Fibrobacterota	c__Chitinivibrionia	o__Chitinivibrionales	f__Chitinispirillaceae	g__JAAYIG01	s__	N/A	N/A	N/A	N/A	N/A	N/A	N/A	N/A	N/A	N/A	d__Bacteria;p__Fibrobacterota;c__Chitinivibrionia;o__Chitinivibrionales;f__Chitinispirillaceae;g__JAAYIG01;s__	taxonomic classification fully defined by topology	classification based on placement in class-level tree	N/A	49.38	user_supplied	0.99648	N/A
bin.12	JBSUOQ000000000	68.21	1.02	d__Bacteria;p__Bacillota;c__Bacilli;o__Lactobacillales;f__Aerococcaceae;g__Trichococcus;s__	d__Bacteria	p__Bacillota	c__Bacilli	o__Lactobacillales	f__Aerococcaceae	g__Trichococcus	s__	N/A	N/A	N/A	N/A	N/A	N/A	N/A	N/A	N/A	N/A	d__Bacteria;p__Bacillota;c__Bacilli;o__Lactobacillales;f__Aerococcaceae;g__Trichococcus;s__	taxonomic classification fully defined by topology	classification based on placement in class-level tree	N/A	61.54	user_supplied	0.99947	N/A
bin.10	JBSUOO000000000	88	0	d__Bacteria;p__Bacillota;c__Bacilli;o__ML615J-28;f__CAG-698;g__JAAYBG01;s__	d__Bacteria	p__Bacillota	c__Bacilli	o__ML615J-28	f__CAG-698	g__JAAYBG01	s__	N/A	N/A	N/A	N/A	N/A	N/A	N/A	N/A	N/A	N/A	d__Bacteria;p__Bacillota;c__Bacilli;o__ML615J-28;f__CAG-698;g__JAAYBG01;s__	taxonomic classification fully defined by topology	classification based on placement in class-level tree	N/A	81.55	user_supplied	0.99868	N/A
bin.44	JBSUPY000000000	63.27	0	d__Bacteria;p__Bacillota;c__Clostridia;o__Lachnospirales;f__Lachnospiraceae;g__CAG-303;s__	d__Bacteria	p__Bacillota	c__Clostridia	o__Lachnospirales	f__Lachnospiraceae	g__CAG-303	s__	N/A	N/A	N/A	N/A	N/A	N/A	N/A	N/A	N/A	N/A	d__Bacteria;p__Bacillota;c__Clostridia;o__Lachnospirales;f__Lachnospiraceae;g__CAG-303;s__	taxonomic classification fully defined by topology	classification based on placement in class-level tree	N/A	56.81	user_supplied	0.91744	N/A
bin.4	JBSUPT000000000	51.52	0.4	d__Bacteria;p__Bacillota;c__Clostridia;o__Lutisporales;f__Lutisporaceae;g__BRH-c25;s__	d__Bacteria	p__Bacillota	c__Clostridia	o__Lutisporales	f__Lutisporaceae	g__BRH-c25	s__	N/A	N/A	N/A	N/A	N/A	N/A	N/A	N/A	N/A	N/A	d__Bacteria;p__Bacillota;c__Clostridia;o__Lutisporales;f__Lutisporaceae;g__BRH-c25;s__	taxonomic classification fully defined by topology	classification based on placement in class-level tree	N/A	33.68	user_supplied	0.99809	N/A
bin.17	JBSUOV000000000	72.18	0	d__Bacteria;p__Marinisomatota;c__UBA2242;o__UBA2242;f__UBA2242;g__JAGNGI01;s__	d__Bacteria	p__Marinisomatota	c__UBA2242	o__UBA2242	f__UBA2242	g__JAGNGI01	s__	N/A	N/A	N/A	N/A	N/A	N/A	N/A	N/A	N/A	N/A	d__Bacteria;p__Marinisomatota;c__UBA2242;o__UBA2242;f__UBA2242;g__JAGNGI01;s__	taxonomic classification fully defined by topology	classification based on placement in class-level tree	N/A	54.49	user_supplied	0.99867	N/A
bin.33	JBSUPN000000000	67.33	0.99	d__Bacteria;p__Patescibacteriota;c__Patescibacteriia;o__Patescibacteriales;f__UBA12465;g__UBA12465;s__	d__Bacteria	p__Patescibacteriota	c__Patescibacteriia	o__Patescibacteriales	f__UBA12465	g__UBA12465	s__	N/A	N/A	N/A	N/A	N/A	N/A	N/A	N/A	N/A	N/A	d__Bacteria;p__Patescibacteriota;c__Patescibacteriia;o__Patescibacteriales;f__UBA12465;g__UBA12465;s__	taxonomic classification fully defined by topology	classification based on placement in class-level tree	N/A	66.38	user_supplied	0.94901	N/A
bin.48	JBSUQC000000000	61.1	0	d__Bacteria;p__Patescibacteriota;c__Dojkabacteria;o__SC72;f__SC72;g__UBA2259;s__	d__Bacteria	p__Patescibacteriota	c__Dojkabacteria	o__SC72	f__SC72	g__UBA2259	s__	N/A	N/A	N/A	N/A	N/A	N/A	N/A	N/A	N/A	N/A	d__Bacteria;p__Patescibacteriota;c__Dojkabacteria;o__SC72;f__SC72;g__UBA2259;s__	taxonomic classification fully defined by topology	classification based on placement in class-level tree	N/A	47.24	user_supplied	0.99765	N/A
bin.19	JBSUOX000000000	69.01	1.72	d__Bacteria;p__Patescibacteriota;c__Microgenomatia;o__UBA12405;f__UBA12405;g__UBA12158;s__	d__Bacteria	p__Patescibacteriota	c__Microgenomatia	o__UBA12405	f__UBA12405	g__UBA12158	s__	N/A	N/A	N/A	N/A	N/A	N/A	N/A	N/A	N/A	N/A	d__Bacteria;p__Patescibacteriota;c__Microgenomatia;o__UBA12405;f__UBA12405;g__UBA12158;s__	taxonomic classification fully defined by topology	classification based on placement in class-level tree	N/A	42.97	user_supplied	0.9708	N/A
bin.37	JBSUPQ000000000	64.36	0	d__Bacteria;p__Patescibacteriota;c__Microgenomatia;o__UBA1400;f__PJMF01;g__JAAZKO01;s__	d__Bacteria	p__Patescibacteriota	c__Microgenomatia	o__UBA1400	f__PJMF01	g__JAAZKO01	s__	N/A	N/A	N/A	N/A	N/A	N/A	N/A	N/A	N/A	N/A	d__Bacteria;p__Patescibacteriota;c__Microgenomatia;o__UBA1400;f__PJMF01;g__JAAZKO01;s__	taxonomic classification fully defined by topology	classification based on placement in class-level tree	N/A	64.28	user_supplied	0.99967	N/A
bin.15	JBSUOT000000000	59.36	0	d__Bacteria;p__Patescibacteriota;c__Minisyncoccia;o__Minisyncoccales;f__Staskawiczbacteraceae;g__;s__	d__Bacteria	p__Patescibacteriota	c__Minisyncoccia	o__Minisyncoccales	f__Staskawiczbacteraceae	g__	s__	N/A	N/A	N/A	N/A	N/A	N/A	N/A	N/A	N/A	N/A	d__Bacteria;p__Patescibacteriota;c__Minisyncoccia;o__Minisyncoccales;f__Staskawiczbacteraceae;g__;s__	taxonomic novelty determined using RED	classification based on placement in class-level tree	N/A	54.55	user_supplied	0.89079	N/A
bin.16	JBSUOU000000000	62.97	4.55	d__Bacteria;p__Planctomycetota;c__Phycisphaerae;o__Sedimentisphaerales;f__Anaerobacaceae;g__Anaerobaca;s__	d__Bacteria	p__Planctomycetota	c__Phycisphaerae	o__Sedimentisphaerales	f__Anaerobacaceae	g__Anaerobaca	s__	N/A	N/A	N/A	N/A	N/A	N/A	N/A	N/A	N/A	N/A	d__Bacteria;p__Planctomycetota;c__Phycisphaerae;o__Sedimentisphaerales;f__Anaerobacaceae;g__Anaerobaca;s__	taxonomic classification fully defined by topology	classification based on placement in class-level tree	N/A	45.95	user_supplied	0.99937	N/A
bin.5	JBSUQE000000000	98.64	2.27	d__Bacteria;p__Planctomycetota;c__Phycisphaerae;o__Sedimentisphaerales;f__Anaerobacaceae;g__PLanc-01;s__	d__Bacteria	p__Planctomycetota	c__Phycisphaerae	o__Sedimentisphaerales	f__Anaerobacaceae	g__PLanc-01	s__	N/A	N/A	N/A	N/A	N/A	N/A	N/A	N/A	N/A	N/A	d__Bacteria;p__Planctomycetota;c__Phycisphaerae;o__Sedimentisphaerales;f__Anaerobacaceae;g__PLanc-01;s__	taxonomic classification fully defined by topology	classification based on placement in class-level tree	N/A	84.85	user_supplied	0.9689	N/A
bin.14	JBSUOS000000000	85.94	0	d__Bacteria;p__Planctomycetota;c__Phycisphaerae;o__JAAYCJ01;f__JAAYCJ01;g__;s__	d__Bacteria	p__Planctomycetota	c__Phycisphaerae	o__JAAYCJ01	f__JAAYCJ01	g__	s__	N/A	N/A	N/A	N/A	N/A	N/A	N/A	N/A	N/A	N/A	d__Bacteria;p__Planctomycetota;c__Phycisphaerae;o__JAAYCJ01;f__JAAYCJ01;g__;s__	taxonomic novelty determined using RED	classification based on placement in class-level tree	N/A	61.26	user_supplied	0.811	N/A
bin.47	JBSUQB000000000	94.15	4.29	d__Bacteria;p__Spirochaetota;c__Spirochaetia;o__Treponematales;f__Treponemataceae;g__JAAZLA01;s__	d__Bacteria	p__Spirochaetota	c__Spirochaetia	o__Treponematales	f__Treponemataceae	g__JAAZLA01	s__	N/A	N/A	N/A	N/A	N/A	N/A	N/A	N/A	N/A	N/A	d__Bacteria;p__Spirochaetota;c__Spirochaetia;o__Treponematales;f__Treponemataceae;g__JAAZLA01;s__	taxonomic classification fully defined by topology	classification based on placement in class-level tree	N/A	76.73	user_supplied	0.98132	N/A
bin.35	JBSUPP000000000	99.3	0.7	d__Bacteria;p__Spirochaetota;c__Spirochaetia;o__Treponematales;f__Treponemataceae;g__CALNCH01;s__	d__Bacteria	p__Spirochaetota	c__Spirochaetia	o__Treponematales	f__Treponemataceae	g__CALNCH01	s__	N/A	N/A	N/A	N/A	N/A	N/A	N/A	N/A	N/A	N/A	d__Bacteria;p__Spirochaetota;c__Spirochaetia;o__Treponematales;f__Treponemataceae;g__CALNCH01;s__	taxonomic novelty determined using RED	classification based on placement in class-level tree	N/A	84.49	user_supplied	0.97217	N/A
bin.2	JBSUOY000000000	82.57	0	d__Bacteria;p__Spirochaetota;c__Spirochaetia;o__Treponematales;f__Treponemataceae;g__Teretinema;s__	d__Bacteria	p__Spirochaetota	c__Spirochaetia	o__Treponematales	f__Treponemataceae	g__Teretinema	s__	N/A	N/A	N/A	N/A	N/A	N/A	N/A	N/A	N/A	N/A	d__Bacteria;p__Spirochaetota;c__Spirochaetia;o__Treponematales;f__Treponemataceae;g__Teretinema;s__	taxonomic classification fully defined by topology	classification based on placement in class-level tree	N/A	60.15	user_supplied	0.91615	N/A
bin.32	JBSUPM000000000	70.96	3.41	d__Bacteria;p__Spirochaetota;c__Spirochaetia;o__Treponematales;f__Breznakiellaceae;g__JAEXTK01;s__	d__Bacteria	p__Spirochaetota	c__Spirochaetia	o__Treponematales	f__Breznakiellaceae	g__JAEXTK01	s__	N/A	N/A	N/A	N/A	N/A	N/A	N/A	N/A	N/A	N/A	d__Bacteria;p__Spirochaetota;c__Spirochaetia;o__Treponematales;f__Breznakiellaceae;g__JAEXTK01;s__	taxonomic novelty determined using RED	classification based on placement in class-level tree	N/A	57.23	user_supplied	0.96643	N/A
bin.39	JBSUPS000000000	90.8	0	d__Bacteria;p__Spirochaetota;c__Spirochaetia;o__Treponematales;f__UBA12059;g__JAAYUR01;s__	d__Bacteria	p__Spirochaetota	c__Spirochaetia	o__Treponematales	f__UBA12059	g__JAAYUR01	s__	N/A	N/A	N/A	N/A	N/A	N/A	N/A	N/A	N/A	N/A	d__Bacteria;p__Spirochaetota;c__Spirochaetia;o__Treponematales;f__UBA12059;g__JAAYUR01;s__	taxonomic novelty determined using RED	classification based on placement in class-level tree	N/A	84.77	user_supplied	0.91362	N/A
bin.40	JBSUPU000000000	94.19	0	d__Bacteria;p__Spirochaetota;c__Spirochaetia;o__Treponematales;f__Rectinemataceae;g__Rectinema;s__	d__Bacteria	p__Spirochaetota	c__Spirochaetia	o__Treponematales	f__Rectinemataceae	g__Rectinema	s__	N/A	N/A	N/A	N/A	N/A	N/A	N/A	N/A	N/A	N/A	d__Bacteria;p__Spirochaetota;c__Spirochaetia;o__Treponematales;f__Rectinemataceae;g__Rectinema;s__	taxonomic classification fully defined by topology	classification based on placement in class-level tree	N/A	86.72	user_supplied	0.99929	N/A
bin.46	JBSUQA000000000	80.95	2.25	d__Bacteria;p__Spirochaetota;c__UBA4802;o__UBA4802;f__UB4802;g__UBA4802;s__	d__Bacteria	p__Spirochaetota	c__UBA4802	o__UBA4802	f__UB4802	g__UBA4802	s__	N/A	N/A	N/A	N/A	N/A	N/A	N/A	N/A	N/A	N/A	d__Bacteria;p__Spirochaetota;c__UBA4802;o__UBA4802;f__UB4802;g__UBA4802;s__	taxonomic classification fully defined by topology	classification based on placement in class-level tree	N/A	69.88	user_supplied	0.99451	N/A
bin.7	JBSUQJ000000000	53.11	1.12	d__Bacteria;p__Spirochaetota;c__UBA4802;o__UBA4802;f__UBA5368;g__MVZN01;s__	d__Bacteria	p__Spirochaetota	c__UBA4802	o__UBA4802	f__UBA5368	g__MVZN01	s__	N/A	N/A	N/A	N/A	N/A	N/A	N/A	N/A	N/A	N/A	d__Bacteria;p__Spirochaetota;c__UBA4802;o__UBA4802;f__UBA5368;g__MVZN01;s__	taxonomic classification fully defined by topology	classification based on placement in class-level tree	N/A	36.34	user_supplied	0.98755	N/A
bin.22	JBSUPB000000000	83.46	2.24	d__Bacteria;p__Thermotogota;c__Thermotogae;o__Petrotogales;f__Petrotogaceae;g__UBA5851;s__	d__Bacteria	p__Thermotogota	c__Thermotogae	o__Petrotogales	f__Petrotogaceae	g__UBA5851	s__	N/A	N/A	N/A	N/A	N/A	N/A	N/A	N/A	N/A	N/A	d__Bacteria;p__Thermotogota;c__Thermotogae;o__Petrotogales;f__Petrotogaceae;g__UBA5851;s__	taxonomic classification fully defined by topology	classification based on placement in class-level tree	N/A	63.96	user_supplied	0.999	N/A
bin.1	JBSUON000000000	86.42	3.72	d__Bacteria;p__Verrucomicrobiota;c__Verrucomicrobiia;o__Limisphaerales;f__UBA8199;g__UBA8199;s__	d__Bacteria	p__Verrucomicrobiota	c__Verrucomicrobiia	o__Limisphaerales	f__UBA8199	g__UBA8199	s__	N/A	N/A	N/A	N/A	N/A	N/A	N/A	N/A	N/A	N/A	d__Bacteria;p__Verrucomicrobiota;c__Verrucomicrobiia;o__Limisphaerales;f__UBA8199;g__UBA8199;s__	taxonomic classification fully defined by topology	classification based on placement in class-level tree	N/A	70.06	user_supplied	0.99997	N/A
bin.9	JBSUQL000000000	94.03	2.03	d__Bacteria;p__Verrucomicrobiota;c__Verrucomicrobiia;o__Limisphaerales;f__UBA1412;g__UBA1412;s__	d__Bacteria	p__Verrucomicrobiota	c__Verrucomicrobiia	o__Limisphaerales	f__UBA1412	g__UBA1412	s__	N/A	N/A	N/A	N/A	N/A	N/A	N/A	N/A	N/A	N/A	d__Bacteria;p__Verrucomicrobiota;c__Verrucomicrobiia;o__Limisphaerales;f__UBA1412;g__UBA1412;s__	taxonomic classification fully defined by topology	classification based on placement in class-level tree	N/A	87.97	user_supplied	0.98941	N/A

## Sheet: Table S6
Table S6 Details of the two reconstructed Cloacimonadota genomes from species enriched in this study.
species	Candidatus Digestoria delfossei	Candidatus Cloacimonas fortuita
genome species (GS); Fig. 2	GS_37	GS_22
clade; Fig. 2	1	3
genome status	complete (circular)	high-quality draft
completnes (%)	100	98.1
contamination (%)	0	1.1
genome length (nt)	2288356	1978810
GC (%)	54.3	36.6
genes	1853	1591
protein-coding genes	1795	1529
rrna operon - 16S subunits	2	1
rrna operon - 23S subunits	2	1
rrna operon - 5S subunits	2	0

## Sheet: Table S7
Table S7. Complete list of 558 Cloacimonadota metagenome assembled genomes (MAGs) used in the final Ca. Cloacimonadota database, including MAGs generated in this study and from other sources (downloaded in July 2025).
				dREP results				CheckM results
MAG name	Accession (if available)	Reference study/database	PhyloTree clade (Fig. 2)	Genome species (dREP+phylophlan3 refined)	Secondary genome cluster (blank for MAGs not clustered by dREP due to MAG completeness below 75%)	Representative_genome (based on dREP assignmnet)	Habitat (assigned based on the metadata of each genome)	MAG completeness	MAG ontamination	GC(%)	Genome size	# ambiguous bases	% amb/genome	# contigs	Longest contig	N50 (contigs)	Mean contig length	Coding density	# predicted genes	NCBI BiosampleID (if available)
01-GER_bin.17	01-GER_bin.17	Brandt et al., 2020	clade1	44	44_1	NA	AD reactor/wastewater	97.8	0	50.84	2452037	0	0	132	233612	65064	18576	0.870935	1826	NA
01-GER_bin.20	01-GER_bin.20	Brandt et al., 2020	clade1	21	21_3	NA	AD reactor/wastewater	84.04	0.1	35.72	1764283	0	0	201	91873	15352	8777.5	0.818489	1660	NA
01-GER_bin.44	01-GER_bin.44	Brandt et al., 2020	clade1	19	19_1	NA	AD reactor/wastewater	98.9	3.3	35.82	2134864	0	0	142	76850	29744	15034.3	0.849989	1662	NA
01-GER_bin.83	01-GER_bin.83	Brandt et al., 2020	clade1	36	36_2	NA	AD reactor/wastewater	96.7	0	52.5	2285927	0	0	84	189081	63805	27213.4	0.868441	1729	NA
01-SW_bin.9	01-SW_bin.9	Brandt et al., 2020	clade1	44	44_1	NA	AD reactor/wastewater	97.8	0	50.86	2281668	0	0	22	1019310	222327	103712	0.892103	1673	NA
02-GER_bin.32	02-GER_bin.32	Brandt et al., 2020	clade1	44	44_1	NA	AD reactor/wastewater	95.6	2.2	51.47	2123558	0	0	110	113590	30780	19305.1	0.884485	1606	NA
04-SW_bin.28	04-SW_bin.28	Brandt et al., 2020	clade1	44	44_1	NA	AD reactor/wastewater	92.31	3.85	51.48	1995334	0	0	183	53500	15454	10903.5	0.854161	1511	NA
05-GER_bin.59	05-GER_bin.59	Brandt et al., 2020	clade1	44	44_1	NA	AD reactor/wastewater	96.7	1.1	51.48	2005263	0	0	85	144056	41289	23591.3	0.899294	1526	NA
05-GER_bin.64	05-GER_bin.64	Brandt et al., 2020	clade1	19	19_1	NA	AD reactor/wastewater	98.9	0	35.86	1904603	0	0	26	510342	119082	73254	0.894763	1526	NA
05-GER_bin.7	05-GER_bin.7	Brandt et al., 2020	clade1	36	36_2	NA	AD reactor/wastewater	96.7	3.3	52.05	2495635	0	0	213	83262	20035	11716.6	0.85197	1907	NA
05-SW_bin.33	05-SW_bin.33	Brandt et al., 2020	clade1	19	19_1	NA	AD reactor/wastewater	98.9	2.2	35.6	2116192	0	0	68	235964	62638	31120.5	0.882443	1674	NA
05-SW_bin.40	05-SW_bin.40	Brandt et al., 2020	clade1	36	36_2	NA	AD reactor/wastewater	96.7	0	52.27	2397324	0	0	81	157834	48635	29596.6	0.879924	1823	NA
06-SW_bin.16	06-SW_bin.16	Brandt et al., 2020	clade1	43	43_1	NA	AD reactor/wastewater	85.85	0	49.41	2269669	0	0	274	34642	13092	8283.5	0.82339	2740	NA
06-SW_bin.20	06-SW_bin.20	Brandt et al., 2020	clade1	36	36_2	NA	AD reactor/wastewater	97.8	7.69	52.53	2511153	0	0	160	85370	31436	15694.7	0.86519	1900	NA
07-GER_bin.49	07-GER_bin.49	Brandt et al., 2020	clade1	44	44_1	NA	AD reactor/wastewater	97.8	0	50.25	2556998	0	0	165	163125	42477	15497	0.870457	1943	NA
07-SW_bin.60	07-SW_bin.60	Brandt et al., 2020	clade1	44	44_1	TRUE	AD reactor/wastewater	98.9	0	50.95	2236144	0	0	16	360632	190509	139759	0.896289	1654	NA
08-SW_bin.4	08-SW_bin.4	Brandt et al., 2020	clade1	21	21_5	TRUE	AD reactor/wastewater	91.91	7.76	36.4	1800427	0	0	561	20883	4030	3209.3	0.696896	1720	NA
09-GER_bin.11	09-GER_bin.11	Brandt et al., 2020	clade1	44	44_1	NA	AD reactor/wastewater	96.7	0	50.46	2533962	0	0	155	173376	41047	16348.1	0.868861	1916	NA
10-GER_bin.35	10-GER_bin.35	Brandt et al., 2020	clade1	NA	NA	NA	AD reactor/wastewater	72.12	3.15	35.78	1754588	0	0	523	29529	4399	3354.9	0.681486	1978	NA
10-GER_bin.60	10-GER_bin.60	Brandt et al., 2020	clade1	44	44_1	NA	AD reactor/wastewater	97.25	1.65	51.12	2219914	0	0	138	102012	25633	16086.3	0.878426	1726	NA
C_cloacimonas_fortuitus	JBSEHX000000000	this study	clade3	22	22_1	NA	AD reactor/wastewater	98.9	1.1	36.6	1978810	62	0.0031332	133	105599	22933	14878.3	0.868768	1529	SAMN51204464
Cloa_1_6666666.167465.contigs	Cloa_1	Broeksema et al., 2017/ Calusinska et al., 2018	clade1	19	19_1	TRUE	AD reactor/wastewater	98.9	0	36.1	1899313	0	0	22	416944	173267	86332.4	0.889599	1471	NA
Cloa_2_6666666.167476.contigs	Cloa_2	Broeksema et al., 2017/ Calusinska et al., 2018	clade1	36	36_2	NA	AD reactor/wastewater	95.6	0.13	52.84	2170451	0	0	198	69482	16131	10961.9	0.840934	1671	NA
Cloa_3_6666666.167482.contigs	Cloa_3	Broeksema et al., 2017/ Calusinska et al., 2018	clade1	44	44_2	NA	AD reactor/wastewater	87.3	2.2	51.09	2090894	0	0	426	22573	6911	4908.2	0.796012	1635	NA
GCA_000146065.1_ASM14606v1_genomic	GCA_000146065.1	NCBI	clade3	26	26_1	NA	AD reactor/wastewater	100	1.1	37.87	2246820	0	0	1	2246820	2246820	2246820	0.865659	1732	NA
GCA_000380765.1_ASM38076v1_genomic	GCA_000380765.1	NCBI	clade3	26	26_1	NA	AD reactor/wastewater	86.51	3.46	37.78	1885081	215	0.0114053	132	85176	26767	14280.9	0.847388	1531	SAMN02440422
GCA_000397845.1_ASM39784v1_genomic	GCA_000397845.1	NCBI	clade2	NA	NA	NA	Aquatic/Marine and Freshwater	57.24	1.1	37.17	1697800	28	0.00164919	108	88617	32307	15720.4	0.85947	1459	SAMN02440955
GCA_000397885.1_ASM39788v1_genomic	GCA_000397885.1	NCBI	clade2	NA	NA	NA	Aquatic/Marine and Freshwater	70.51	1.1	37.15	1947828	19	0.000975445	116	77185	33821	16791.6	0.870277	1685	SAMN02441621
GCA_000402215.1_ASM40221v1_genomic	GCA_000402215.1	NCBI	clade2	NA	NA	NA	Aquatic/Marine and Freshwater	68.97	0	37.04	1893773	209	0.0110362	179	69396	17947	10579.7	0.849431	1683	SAMN02441403
GCA_000403055.1_ASM40305v1_genomic	GCA_000403055.1	NCBI	clade2	94	94_1	NA	Aquatic/Marine and Freshwater	76.11	3.3	37.14	2055867	183	0.00890135	159	107358	21495	12930	0.868704	1809	SAMN02441402
GCA_000404765.1_ASM40476v1_genomic	GCA_000404765.1	NCBI	clade2	NA	NA	NA	Aquatic/Marine and Freshwater	56.69	1.1	36.79	1363029	68	0.00498889	120	38030	17519	11358.6	0.842311	1194	SAMN02441617
GCA_000404785.1_ASM40478v1_genomic	GCA_000404785.1	NCBI	clade2	94	94_1	TRUE	Aquatic/Marine and Freshwater	87.18	1.1	37.22	2410160	35	0.00145219	137	101856	35125	17592.4	0.865334	2096	SAMN02441271
GCA_000404805.1_ASM40480v1_genomic	GCA_000404805.1	NCBI	clade2	NA	NA	NA	Aquatic/Marine and Freshwater	50	3.54	37.14	1150991	27	0.0023458	94	49882	19947	12244.6	0.860775	1022	NA
GCA_000404825.1_ASM40482v1_genomic	GCA_000404825.1	NCBI	clade2	NA	NA	NA	Aquatic/Marine and Freshwater	62.64	0	36.75	1628562	24	0.00147369	124	71154	22492	13133.6	0.857866	1409	SAMN02441272
GCA_000404865.1_ASM40486v1_genomic	GCA_000404865.1	NCBI	clade2	NA	NA	NA	Aquatic/Marine and Freshwater	58.53	0	37.06	1837784	50	0.00272067	125	75934	22952	14702.3	0.867277	1579	SAMN02440546
GCA_000404885.1_ASM40488v1_genomic	GCA_000404885.1	NCBI	clade2	NA	NA	NA	Aquatic/Marine and Freshwater	73.93	2.2	37.21	1937670	31	0.00159986	134	87648	27935	14460.2	0.877841	1724	SAMN02441274
GCA_000404905.1_ASM40490v1_genomic	GCA_000404905.1	NCBI	clade2	NA	NA	NA	Aquatic/Marine and Freshwater	64.66	0	37.39	1965206	38	0.00193364	114	126073	36762	17238.6	0.86543	1645	SAMN02441275
GCA_000405105.1_ASM40510v1_genomic	GCA_000405105.1	NCBI	clade2	NA	NA	NA	Aquatic/Marine and Freshwater	74.73	1.47	37.21	2145262	50	0.00233072	123	78971	36124	17441.2	0.863819	1852	SAMN02441263
GCA_000493905.1_Cloacimonetes_bacterium_OTU_2_genomic	GCA_000493905.1	NCBI	clade2	NA	NA	NA	Other/Unknown	67.24	0	37.05	1842893	207	0.0112323	154	69396	18073	11966.8	0.855203	1627	SAMN02441775
GCA_000494045.1_Cloacimonetes_bacterium_OTU_3_genomic	GCA_000494045.1	NCBI	clade3	26	26_1	NA	Other/Unknown	85.41	0.16	37.75	1789374	195	0.0108977	119	85176	23835	15036.8	0.848962	1444	SAMN02441758
GCA_001412425.1_SDB_Consortium_Genome_Bin_4_genomic	GCA_001412425.1	NCBI	clade2	120	120_0	TRUE	Aquatic/Marine and Freshwater	95.54	2.2	37.27	2936005	0	0	550	39566	8388	5338.2	0.84519	2375	SAMN04125647
GCA_001577125.1_ASM157712v1_genomic	GCA_001577125.1	NCBI	clade2	NA	NA	NA	Aquatic/Marine and Freshwater	58.09	1.2	33.2	1085086	0	0	196	27211	5684	5536.2	0.787306	902	SAMN04423166
GCA_001577135.1_ASM157713v1_genomic	GCA_001577135.1	NCBI	clade2	NA	NA	NA	Aquatic/Marine and Freshwater	55.13	0.1	35.55	676143	0	0	126	22174	5368	5366.2	0.813019	603	SAMN04423165
GCA_001577185.1_ASM157718v1_genomic	GCA_001577185.1	NCBI	clade2	137	137_0	TRUE	Aquatic/Marine and Freshwater	87.16	0	32.99	1411173	0	0	196	34636	7570	7199.9	0.829117	1223	SAMN04423167
GCA_001603745.1_ASM160374v1_genomic	GCA_001603745.1	NCBI	clade3	22	22_1	NA	AD reactor/wastewater	91.21	6.08	36.44	1847942	291	0.0157472	136	103824	27721	13587.8	0.845028	1446	SAMN03837523
GCA_002049835.1_ASM204983v1_genomic	GCA_002049835.1	NCBI	clade2	NA	NA	NA	Aquatic/Marine and Freshwater	58.99	6.59	35.69	1484297	22	0.00148218	193	23912	7494	7690.7	0.823604	1291	NA
GCA_002049945.1_ASM204994v1_genomic	GCA_002049945.1	NCBI	clade2	NA	NA	NA	Aquatic/Marine and Freshwater	64.38	0.55	38.49	1105728	0	0	125	24770	9297	8845.8	0.847595	1017	SAMN06288060
GCA_002070045.1_ASM207004v1_genomic	GCA_002070045.1	NCBI	clade1	NA	NA	NA	AD reactor/wastewater	66.57	0	36.3	1397463	0	0	163	82540	11916	8573.4	0.804101	1004	SAMN05004141
GCA_002070725.1_ASM207072v1_genomic	GCA_002070725.1	NCBI	clade1	37	37_2	TRUE	AD reactor/wastewater	83.52	1.75	55.26	1617169	0	0	367	39202	5697	4406.5	0.790383	1297	SAMN05004106
GCA_002070875.1_ASM207087v1_genomic	GCA_002070875.1	NCBI	clade3	NA	NA	NA	AD reactor/wastewater	66.2	4.04	39.19	1221855	0	0	267	16365	5180	4576.2	0.754901	964	NA
GCA_002070895.1_ASM207089v1_genomic	GCA_002070895.1	NCBI	clade1	NA	NA	NA	AD reactor/wastewater	68.13	1.1	53.89	1807545	0	0	100	201140	52568	18075.5	0.855524	1401	SAMN05004098
GCA_002071495.1_ASM207149v1_genomic	GCA_002071495.1	NCBI	clade3	NA	NA	NA	AD reactor/wastewater	69.04	0.3	38.12	1144602	0	0	553	10924	2320	2069.8	0.565722	841	NA
GCA_002084835.1_ASM208483v1_genomic	GCA_002084835.1	NCBI	clade2	NA	NA	NA	Aquatic/Marine and Freshwater	50.91	4.13	33.18	1369572	32	0.0023365	145	47843	10121	9445.3	0.810994	1139	NA
GCA_002085205.1_ASM208520v1_genomic	GCA_002085205.1	NCBI	clade2	NA	NA	NA	Aquatic/Marine and Freshwater	62.29	0	37.38	972117	35	0.00360039	113	32737	8657	8602.8	0.856604	971	SAMN06624597
GCA_002316305.1_ASM231630v1_genomic	GCA_002316305.1	NCBI	clade1	NA	NA	NA	AD reactor/wastewater	71.43	0	36.67	1229870	4565	0.371177	155	50010	10757	7934.6	0.790196	936	SAMN06455727
GCA_002316885.1_ASM231688v1_genomic	GCA_002316885.1	NCBI	clade4	60	60_2	NA	AD reactor/wastewater	92.31	1.1	46.56	2149658	43614	2.02888	120	62893	26316	17913.8	0.856371	1805	SAMN06457778
GCA_002345525.1_ASM234552v1_genomic	GCA_002345525.1	NCBI	clade4	51	51_1	NA	Other/Unknown	83.45	2.2	50.94	2099929	413	0.0196673	45	223765	69706	46665.1	0.895186	1608	SAMN06457352
GCA_002376725.1_ASM237672v1_genomic	GCA_002376725.1	NA	clade1	19	19_1	NA	AD reactor/wastewater	97.8	0	36.01	1859544	1302	0.0700172	67	170077	43936	27754.4	0.881276	1447	SAMN06451058
GCA_002376825.1_ASM237682v1_genomic	GCA_002376825.1	NA	clade1	19	19_1	NA	AD reactor/wastewater	98.9	0	35.98	1862780	2443	0.131148	21	253119	123780	88703.8	0.890353	1456	SAMN06455305
GCA_002379705.1_ASM237970v1_genomic	GCA_002379705.1	NA	clade1	19	19_1	NA	AD reactor/wastewater	98.9	0	35.97	1845339	1320	0.0715316	24	197122	131613	76889.1	0.900675	1451	SAMN06450890
GCA_002379815.1_ASM237981v1_genomic	GCA_002379815.1	NA	clade1	19	19_1	NA	AD reactor/wastewater	98.9	0	35.96	1857515	2726	0.146755	19	404651	172339	97763.9	0.899699	1458	SAMN06454258
GCA_002379855.1_ASM237985v1_genomic	GCA_002379855.1	NA	clade1	36	36_2	NA	AD reactor/wastewater	81.32	0	53.73	1731684	3114	0.179825	97	70295	23616	17852.4	0.882078	1322	SAMN06454256
GCA_002380465.1_ASM238046v1_genomic	GCA_002380465.1	NA	clade1	19	19_1	NA	AD reactor/wastewater	94.51	0	36.23	1746512	1254	0.0718003	72	100816	34498	24257.1	0.890476	1380	SAMN06454263
GCA_002391675.1_ASM239167v1_genomic	GCA_002391675.1	NCBI	clade1	44	44_2	NA	AD reactor/wastewater	91.21	0	50.12	1988538	39200	1.9713	53	255404	69566	37519.6	0.847053	1487	SAMN06457582
GCA_002398435.1_ASM239843v1_genomic	GCA_002398435.1	NCBI	clade4	60	60_2	NA	AD reactor/wastewater	89.55	0	45.58	2033920	88559	4.3541	149	74103	19607	13650.5	0.773783	1866	SAMN06455632
GCA_002399155.1_ASM239915v1_genomic	GCA_002399155.1	NCBI	clade4	60	60_2	NA	AD reactor/wastewater	100	1.1	47.07	2249581	14950	0.664568	81	108098	40435	27772.6	0.8928	1837	SAMN06451264
GCA_002399685.1_ASM239968v1_genomic	GCA_002399685.1	NCBI	clade4	60	60_2	NA	AD reactor/wastewater	96.7	1.1	46.93	2358521	13763	0.583544	78	196497	52969	30237.4	0.892941	1913	SAMN06452512
GCA_002399895.1_ASM239989v1_genomic	GCA_002399895.1	NCBI	clade4	60	60_2	NA	AD reactor/wastewater	100	2.2	47.65	2230283	670	0.030041	64	167703	53618	34848.2	0.907268	1832	SAMN06452750
GCA_002408005.1_ASM240800v1_genomic	GCA_002408005.1	NCBI	clade4	60	60_2	NA	AD reactor/wastewater	90.11	1.2	46.48	2042673	51137	2.50344	117	85464	26690	17458.7	0.831104	1742	SAMN06451882
GCA_002408605.1_ASM240860v1_genomic	GCA_002408605.1	NCBI	clade4	60	60_2	NA	AD reactor/wastewater	98.9	1.1	47.22	2299183	11442	0.497655	66	99907	46438	34836.1	0.89833	1905	SAMN06457559
GCA_002408915.1_ASM240891v1_genomic	GCA_002408915.1	NCBI	clade4	60	60_2	NA	AD reactor/wastewater	88.75	1.1	46.72	2023948	40704	2.01112	135	80409	21629	14992.2	0.844507	1733	SAMN06450971
GCA_002410505.1_ASM241050v1_genomic	GCA_002410505.1	NCBI	clade4	60	60_2	TRUE	AD reactor/wastewater	100	1.1	47.36	2267360	7553	0.333119	55	117232	70265	41224.7	0.901728	1877	SAMN06456113
GCA_002411185.1_ASM241118v1_genomic	GCA_002411185.1	NCBI	clade4	60	60_2	NA	AD reactor/wastewater	92.33	1.1	46.52	2154611	42629	1.9785	115	94915	26240	18735.7	0.848078	1843	SAMN06451320
GCA_002412445.1_ASM241244v1_genomic	GCA_002412445.1	NCBI	clade4	60	60_2	NA	AD reactor/wastewater	90.36	1.1	46.46	2034180	55752	2.74076	136	84185	24194	14957.2	0.829755	1743	SAMN06454568
GCA_002412625.1_ASM241262v1_genomic	GCA_002412625.1	NCBI	clade4	51	51_1	TRUE	Other/Unknown	89.05	2.2	50.28	2582892	216	0.00836272	58	217558	63770	44532.6	0.891703	1995	SAMN06454992
GCA_002417805.1_ASM241780v1_genomic	GCA_002417805.1	NCBI	clade3	22	22_1	NA	AD reactor/wastewater	97.8	1.1	36.43	1980657	1654	0.0835076	74	189626	57548	26765.6	0.887384	1538	SAMN06451431
GCA_002424285.1_ASM242428v1_genomic	GCA_002424285.1	NCBI	clade4	60	60_2	NA	AD reactor/wastewater	93.01	1.1	47.04	1952945	33588	1.71986	80	113969	40474	24411.8	0.851583	1630	SAMN06452765
GCA_002424605.1_ASM242460v1_genomic	GCA_002424605.1	NCBI	clade2	NA	NA	NA	Other/Unknown	63.67	1.1	47.99	1941481	408	0.0210149	14	702912	357456	138677	0.918018	1518	SAMN06451149
GCA_002425825.1_ASM242582v1_genomic	GCA_002425825.1	NCBI	clade3	27	27_2	TRUE	AD reactor/wastewater	88.21	0.55	44.69	2411843	19015	0.788401	258	37365	10743	9348.2	0.846114	2307	SAMN06455392
GCA_002426365.1_ASM242636v1_genomic	GCA_002426365.1	NCBI	clade4	60	60_2	NA	AD reactor/wastewater	100	2.2	47.04	2357436	7356	0.312034	80	144810	45492	29468	0.901529	1951	SAMN06451597
GCA_002426475.1_ASM242647v1_genomic	GCA_002426475.1	NCBI	clade3	NA	NA	NA	AD reactor/wastewater	64.64	1.1	35.71	1663698	53388	3.209	100	70656	24987	16637	0.704931	1229	SAMN06453321
GCA_002427325.1_ASM242732v1_genomic	GCA_002427325.1	NCBI	clade4	17	17_1	NA	AD reactor/wastewater	92.78	1.1	45.44	2022206	38532	1.90544	70	182871	47257	28888.7	0.848808	1599	SAMN06453596
GCA_002428685.1_ASM242868v1_genomic	GCA_002428685.1	NCBI	clade3	12	12_0	TRUE	Aquatic/Marine and Freshwater	95.6	1.1	44.34	2714667	1630	0.0600442	130	157035	27377	20882.1	0.884203	2178	SAMN06452881
GCA_002432865.1_ASM243286v1_genomic	GCA_002432865.1	NCBI	clade3	22	22_1	NA	AD reactor/wastewater	100	1.1	36.59	2169831	2593	0.119502	62	256988	68551	34997.3	0.879012	1653	SAMN06453189
GCA_002435865.1_ASM243586v1_genomic	GCA_002435865.1	NCBI	clade2	68	68_0	TRUE	Aquatic/Marine and Freshwater	82.35	1.1	39.07	2138939	30	0.00140256	14	658044	201698	152781	0.909025	1708	SAMN06453688
GCA_002742885.1_ASM274288v1_genomic	GCA_002742885.1	NCBI	clade2	147	147_0	TRUE	Aquatic/Marine and Freshwater	90.11	1.1	36.16	2171621	0	0	53	201276	79917	40974	0.886148	1742	SAMN07757624
GCA_002840645.1_ASM284064v1_genomic	GCA_002840645.1	NCBI	clade3	30	30_0	TRUE	Other/Unknown	97.8	1.1	45.34	2675438	404	0.0151003	32	324270	151915	83607.4	0.900995	2098	SAMN06767636
GCA_002841975.1_ASM284197v1_genomic	GCA_002841975.1	NCBI	clade2	90	90_0	TRUE	Other/Unknown	98.84	1.2	44.88	2783010	303	0.0108875	128	102548	29297	21742.3	0.874696	2171	SAMN06767634
GCA_002842035.1_ASM284203v1_genomic	GCA_002842035.1	NCBI	clade2	55	55_0	TRUE	Other/Unknown	98.84	1.1	48.07	2507010	298	0.0118867	14	531556	255554	179072	0.909031	1973	SAMN06767635
GCA_003456755.1_ASM345675v1_genomic	GCA_003456755.1	NCBI	clade1	44	44_2	NA	AD reactor/wastewater	87.87	1.16	51.33	1773017	3661	0.206484	264	24119	7325	6716	0.8255	1399	SAMN08017948
GCA_003527465.1_ASM352746v1_genomic	GCA_003527465.1	NCBI	clade4	60	60_2	NA	AD reactor/wastewater	78.51	1.1	45.17	2271443	104458	4.59875	133	86261	24625	17078.5	0.738398	2340	NA
GCA_003538215.1_ASM353821v1_genomic	GCA_003538215.1	NCBI	clade4	NA	NA	NA	AD reactor/wastewater	62.96	0	43.89	1558014	117105	7.5163	280	25879	6439	5564.3	0.676511	1830	NA
GCA_003539315.1_ASM353931v1_genomic	GCA_003539315.1	NCBI	clade2	115	115_1	NA	Aquatic/Marine and Freshwater	78.02	0	35.16	1857271	106829	5.75193	236	51879	9739	7869.8	0.665179	1501	NA
GCA_003564135.1_ASM356413v1_genomic	GCA_003564135.1	NCBI	clade2	108	108_0	TRUE	Aquatic/Marine and Freshwater	93.41	0	40.36	2871949	0	0	282	56998	15809	10184.2	0.793003	2157	SAMN08574568
GCA_003564155.1_ASM356415v1_genomic	GCA_003564155.1	NCBI	clade2	109	109_0	TRUE	Aquatic/Marine and Freshwater	75.82	2.6	35.31	1862600	0	0	109	107897	33237	17088.1	0.827141	1573	SAMN08574569
GCA_003566265.1_ASM356626v1_genomic	GCA_003566265.1	NCBI	clade2	NA	NA	NA	Aquatic/Marine and Freshwater	66.57	1.83	41.91	1835047	0	0	402	17957	4629	4564.8	0.70484	1422	NA
GCA_003647765.1_ASM364776v1_genomic	GCA_003647765.1	NCBI	clade2	69	69_0	TRUE	Aquatic/Marine and Freshwater	87.3	2.93	32.25	1970559	0	0	360	60244	5918	5473.8	0.77467	1723	SAMN09215208
GCA_003647805.1_ASM364780v1_genomic	GCA_003647805.1	NCBI	clade2	118	118_1	NA	Aquatic/Marine and Freshwater	94.44	9.66	36.14	2994750	0	0	620	25314	5548	4830.2	0.753002	2352	NA
GCA_003647815.1_ASM364781v1_genomic	GCA_003647815.1	NCBI	clade2	NA	NA	NA	Aquatic/Marine and Freshwater	63.71	0.1	37.4	1318464	0	0	301	13029	4413	4380.3	0.775257	1105	NA
GCA_003647825.1_ASM364782v1_genomic	GCA_003647825.1	NCBI	clade2	118	118_2	TRUE	Aquatic/Marine and Freshwater	78.76	2.3	36.73	2040590	0	0	357	29406	6334	5715.9	0.782031	1574	SAMN09215206
GCA_003647865.1_ASM364786v1_genomic	GCA_003647865.1	NCBI	clade2	NA	NA	NA	Aquatic/Marine and Freshwater	64.66	3.45	34.44	2184071	0	0	437	27327	5393	4997.9	0.773223	1820	NA
GCA_004353895.1_ASM435389v1_genomic	GCA_004353895.1	NCBI	clade1	21	21_3	NA	AD reactor/wastewater	95.6	2.2	36.62	1753479	400	0.0228118	58	339869	63948	30232.4	0.892377	1373	NA
GCA_007280815.1_ASM728081v1_genomic	GCA_007280815.1	NA	clade2	94	94_4	TRUE	Aquatic/Marine and Freshwater	79.12	3.36	37.1	1927352	0	0	192	44087	10804	10038.3	0.831237	1658	SAMN09989686
GCA_011043895.1_ASM1104389v1_genomic	GCA_011043895.1	NCBI	clade2	NA	NA	NA	Aquatic/Marine and Freshwater	61.54	0	38.53	1429829	0	0	122	58173	18137	11719.9	0.880534	1173	SAMN09638417
GCA_011372345.1_ASM1137234v1_genomic	GCA_011372345.1	NCBI	clade2	119	119_0	TRUE	Aquatic/Marine and Freshwater	94.51	2.75	35.86	2969185	0	0	681	24691	5178	4360	0.724366	2313	SAMN09638867
GCA_011374795.1_ASM1137479v1_genomic	GCA_011374795.1	NCBI	clade2	96	96_0	TRUE	Aquatic/Marine and Freshwater	75.82	6.04	38.86	997832	0	0	196	39570	5959	5091	0.807692	886	NA
GCA_012510595.1_ASM1251059v1_genomic	GCA_012510595.1	NCBI	clade1	21	21_1	TRUE	AD reactor/wastewater	92.66	9.09	36.18	1894838	0	0	543	27904	3895	3489.6	0.695668	1476	NA
GCA_012516855.1_ASM1251685v1_genomic	GCA_012516855.1	NCBI	clade1	37	37_1	NA	AD reactor/wastewater	97.8	1.1	54.01	2254342	0	0	138	93667	32428	16335.8	0.859893	1801	SAMN13894324
GCA_012519465.1_ASM1251946v1_genomic	GCA_012519465.1	NCBI	clade1	40	40_1	TRUE	AD reactor/wastewater	95.9	3.85	49.04	1988650	0	0	406	20705	6330	4898.2	0.800699	1710	SAMN13894152
GCA_012521775.1_ASM1252177v1_genomic	GCA_012521775.1	NCBI	clade3	26	26_7	NA	AD reactor/wastewater	95.6	3.53	37.78	1776796	0	0	487	18980	4067	3648.5	0.691894	1388	NA
GCA_012522215.1_ASM1252221v1_genomic	GCA_012522215.1	NCBI	clade4	60	60_1	TRUE	AD reactor/wastewater	92.39	0.55	47.62	2030126	0	0	315	31871	9169	6444.8	0.821538	1787	SAMN13894015
GCA_012522635.1_ASM1252263v1_genomic	GCA_012522635.1	NCBI	clade1	42	42_1	TRUE	AD reactor/wastewater	100	0.1	49.78	1844851	0	0	152	74650	17496	12137.2	0.874128	1514	SAMN13893993
GCA_012522935.1_ASM1252293v1_genomic	GCA_012522935.1	NCBI	clade1	40	40_2	NA	AD reactor/wastewater	95.6	0	49.38	2129303	0	0	170	72380	22975	12525.3	0.866391	1694	SAMN13893980
GCA_012523235.1_ASM1252323v1_genomic	GCA_012523235.1	NCBI	clade4	17	17_1	NA	AD reactor/wastewater	96.64	2.75	46.42	1859770	0	0	143	57523	24631	13005.4	0.86872	1531	SAMN13893964
GCA_012728875.1_ASM1272887v1_genomic	GCA_012728875.1	NCBI	clade1	41	41_1	NA	AD reactor/wastewater	90.11	0	50.51	2174604	0	0	33	217063	85087	65897.1	0.899219	1679	SAMN13893729
GCA_013203665.1_ASM1320366v1_genomic	GCA_013203665.1	NCBI	clade2	132	132_1	TRUE	Aquatic/Marine and Freshwater	96.64	0	34.54	3398173	0	0	220	105465	25463	15446.2	0.85811	2824	SAMN14944574
GCA_014382495.1_ASM1438249v1_genomic	GCA_014382495.1	NCBI	clade2	87	87_1	TRUE	Aquatic/Marine and Freshwater	94.51	0	33.57	1374522	1879	0.136702	97	39735	17461	14170.3	0.897063	1183	SAMN15784283
GCA_014382685.1_ASM1438268v1_genomic	GCA_014382685.1	NCBI	clade2	95	95_1	TRUE	Aquatic/Marine and Freshwater	95.6	0	38.12	1930034	23735	1.22977	227	36304	10925	8502.4	0.830768	1605	SAMN15784272
GCA_014382915.1_ASM1438291v1_genomic	GCA_014382915.1	NCBI	clade2	130	130_1	TRUE	Aquatic/Marine and Freshwater	80.55	0	37.19	1976229	1770	0.0895645	350	21542	6294	5646.4	0.792845	1691	SAMN15784261
GCA_014384665.1_ASM1438466v1_genomic	GCA_014384665.1	NCBI	clade2	92	92_0	TRUE	Aquatic/Marine and Freshwater	92.31	1.1	32.65	3034644	6616	0.218016	443	34588	8505	6850.2	0.766552	2417	SAMN15784170
GCA_016782665.1_ASM1678266v1_genomic	GCA_016782665.1	NCBI	clade2	130	130_1	NA	Aquatic/Marine and Freshwater	77.41	0	36.91	1765965	0	0	103	55250	21871	17145.3	0.891013	1520	SAMN16436370
GCA_016783525.1_ASM1678352v1_genomic	GCA_016783525.1	NCBI	clade2	87	87_2	TRUE	Aquatic/Marine and Freshwater	82.42	0.06	33.36	987596	0	0	93	55523	12112	10619.3	0.878998	869	SAMN16436328
GCA_016783705.1_ASM1678370v1_genomic	GCA_016783705.1	NCBI	clade2	NA	NA	NA	Aquatic/Marine and Freshwater	63.19	0.28	31.8	1841929	0	0	214	28725	8841	8607.1	0.800047	1629	SAMN16436318
GCA_016838885.1_ASM1683888v1_genomic	GCA_016838885.1	NCBI	clade2	84	84_0	TRUE	Aquatic/Marine and Freshwater	98.84	1.1	34.32	3336172	0	0	350	71903	17880	9531.9	0.834016	2417	SAMN16520837
GCA_016875595.1_JGI_2017-08-21_genomic	GCA_016875595.1	NCBI	clade2	15	15_0	TRUE	Aquatic/Marine and Freshwater	95.48	2.26	50.34	2014744	0	0	287	29950	9809	7020	0.834518	1752	SAMN10966656
GCA_016927675.1_ASM1692767v1_genomic	GCA_016927675.1	NCBI	clade2	NA	NA	NA	Aquatic/Marine and Freshwater	73.18	3.85	40.61	1626656	0	0	288	24724	6164	5648.1	0.80509	1335	SAMN17242059
GCA_016931665.1_ASM1693166v1_genomic	GCA_016931665.1	NCBI	clade2	NA	NA	NA	Aquatic/Marine and Freshwater	73.01	1.1	45.6	1489619	0	0	233	27080	7506	6393.2	0.845928	1342	SAMN17241853
GCA_016932035.1_ASM1693203v1_genomic	GCA_016932035.1	NCBI	clade2	99	99_0	TRUE	Aquatic/Marine and Freshwater	94.51	0	39.04	2443448	0	0	66	185983	50478	37021.9	0.927476	2063	SAMN17241837
GCA_016935235.1_ASM1693523v1_genomic	GCA_016935235.1	NCBI	clade2	13	13_0	TRUE	Aquatic/Marine and Freshwater	91.69	1.1	43.66	2234959	0	0	221	50415	14014	10112.9	0.88164	1934	SAMN17243351
GCA_016938155.1_ASM1693815v1_genomic	GCA_016938155.1	NCBI	clade2	NA	NA	NA	Aquatic/Marine and Freshwater	74.01	0.81	39.53	2379343	0	0	427	21254	6018	5572.2	0.742085	1723	SAMN17244453
GCA_017994635.1_ASM1799463v1_genomic	GCA_017994635.1	NCBI	clade4	66	66_3	TRUE	AD reactor/wastewater	95.9	2.2	49.42	2121067	1300	0.0612899	149	65774	21159	14235.3	0.883548	1722	SAMN18120031
GCA_017995405.1_ASM1799540v1_genomic	GCA_017995405.1	NCBI	clade1	32	32_1	NA	AD reactor/wastewater	83.52	1.1	53.67	1969363	3700	0.187878	192	59114	14695	10257.1	0.868691	1542	SAMN18120050
GCA_017995495.1_ASM1799549v1_genomic	GCA_017995495.1	NCBI	clade1	NA	NA	NA	AD reactor/wastewater	66.43	0.16	56.59	1493285	500	0.0334832	194	36502	9227	7697.3	0.824176	1241	SAMN18119952
GCA_017996595.1_ASM1799659v1_genomic	GCA_017996595.1	NCBI	clade3	NA	NA	NA	AD reactor/wastewater	53.76	0	49.53	1396943	1300	0.0930603	253	16970	6008	5521.5	0.810757	1179	SAMN18120015
GCA_018053925.1_ASM1805392v1_genomic	GCA_018053925.1	NCBI	clade3	26	26_2	NA	AD reactor/wastewater	93.34	1.1	37.62	1744728	4300	0.246457	168	69492	14779	10385.3	0.808113	1353	SAMN18120694
GCA_018057045.1_ASM1805704v1_genomic	GCA_018057045.1	NCBI	clade3	22	22_1	NA	AD reactor/wastewater	95.6	4.65	36.29	2126304	600	0.028218	247	50500	11020	8608.5	0.81616	1638	SAMN18120649
GCA_018334695.1_ASM1833469v1_genomic	GCA_018334695.1	NCBI	clade2	100	100_1	NA	Aquatic/Marine and Freshwater	96.7	0	34.89	2479212	5501	0.221885	191	80253	19633	12980.2	0.829944	1990	SAMN18352268
GCA_018334935.1_ASM1833493v1_genomic	GCA_018334935.1	NCBI	clade2	100	100_1	TRUE	Aquatic/Marine and Freshwater	97.8	0	34.89	2476004	6569	0.265307	229	88023	17335	10812.2	0.82511	2068	SAMN18352252
GCA_018400535.1_ASM1840053v1_genomic	GCA_018400535.1	NCBI	clade2	70	70_0	TRUE	Aquatic/Marine and Freshwater	98.84	0.55	37.1	2620974	0	0	146	91647	30141	17951.9	0.889291	2094	SAMN19006010
GCA_018432345.1_LM3_genomic	GCA_018432345.1	NCBI	clade4	58	58_2	NA	AD reactor/wastewater	93.01	2.26	48.03	2375996	0	0	509	30790	6233	4668	0.779919	2048	SAMN16056010
GCA_018433885.1_SM3_genomic	GCA_018433885.1	NCBI	clade4	58	58_1	TRUE	AD reactor/wastewater	100	2.2	47.84	2421645	0	0	91	136552	59504	26611.5	0.895281	1936	SAMN16056150
GCA_018435645.1_R3_genomic	GCA_018435645.1	NCBI	clade4	58	58_1	NA	AD reactor/wastewater	98.9	2.75	47.96	2277378	0	0	379	42095	8229	6008.9	0.816914	1969	SAMN16056062
GCA_018436565.1_M1_genomic	GCA_018436565.1	NCBI	clade1	21	21_3	NA	AD reactor/wastewater	77.47	1.1	36.34	1757716	0	0	291	24963	8707	6040.3	0.771423	1316	SAMN16056023
GCA_018645365.1_ASM1864536v1_genomic	GCA_018645365.1	NCBI	clade2	9	9_1	TRUE	Aquatic/Marine and Freshwater	96.64	0	34.53	1788605	910	0.0508776	59	277544	43379	30315.3	0.932815	1554	SAMN14913665
GCA_018669435.1_ASM1866943v1_genomic	GCA_018669435.1	NCBI	clade2	9	9_1	NA	Aquatic/Marine and Freshwater	94.31	1.1	34.77	1704392	0	0	205	65752	10808	8314.1	0.846596	1468	SAMN14914022
GCA_018693745.1_ASM1869374v1_genomic	GCA_018693745.1	NCBI	clade2	9	9_1	NA	Aquatic/Marine and Freshwater	90.05	2.2	34.71	1828105	0	0	174	72510	15370	10506.4	0.883966	1584	SAMN14914282
GCA_019136475.1_ASM1913647v1_genomic	GCA_019136475.1	NCBI	clade1	20	20_1	TRUE	AD reactor/wastewater	97.8	1.1	36.31	1570096	31	0.0019744	139	57133	19032	11295.7	0.855974	1293	SAMN18201455
GCA_019429305.1_ASM1942930v1_genomic	GCA_019429305.1	NCBI	clade2	112	112_0	TRUE	Aquatic/Marine and Freshwater	100	0	38.07	2389458	0	0	52	353380	91534	45951.1	0.870799	1867	SAMN20345952
GCA_019429425.1_ASM1942942v1_genomic	GCA_019429425.1	NCBI	clade1	34	34_0	TRUE	Aquatic/Marine and Freshwater	98.9	0	55.65	2378665	0	0	134	86410	25211	17751.2	0.864949	1826	SAMN20345955
GCA_020532105.1_ASM2053210v1_genomic	GCA_020532105.1	NCBI	clade1	19	19_2	TRUE	Landfill	91.81	0.06	36	1560141	0	0	196	32589	10256	7959.9	0.806833	1243	SAMN22164976
GCA_020532125.1_ASM2053212v1_genomic	GCA_020532125.1	NCBI	clade4	60	60_1	NA	Landfill	84.22	2.2	47.56	1687486	0	0	193	52960	12646	8743.5	0.848192	1472	SAMN22164978
GCA_020532145.1_ASM2053214v1_genomic	GCA_020532145.1	NCBI	clade4	49	49_1	NA	Landfill	96.7	1.71	47	3023995	0	0	227	147804	24443	13321.6	0.835456	2418	SAMN22164960
GCA_020532165.1_ASM2053216v1_genomic	GCA_020532165.1	NCBI	clade4	64	64_1	NA	Landfill	77.84	2.81	46.37	2261394	0	0	315	44505	8548	7179	0.831232	1868	SAMN22164961
GCA_020532185.1_ASM2053218v1_genomic	GCA_020532185.1	NCBI	clade2	73	73_1	NA	Landfill	96.64	4.95	33.63	2121265	0	0	130	85257	25539	16317.4	0.88387	1751	SAMN22164975
GCA_020532195.1_ASM2053219v1_genomic	GCA_020532195.1	NCBI	clade4	60	60_2	NA	Landfill	87.35	1.2	47.49	1918622	0	0	199	69138	13620	9641.3	0.851145	1618	SAMN22164974
GCA_020532215.1_ASM2053221v1_genomic	GCA_020532215.1	NCBI	clade1	39	39_1	NA	Landfill	82.42	2.78	57.35	1945866	0	0	178	52807	17185	10931.8	0.846943	1566	SAMN22164973
GCA_020532265.1_ASM2053226v1_genomic	GCA_020532265.1	NCBI	clade1	19	19_2	NA	Landfill	89.01	0.61	36.02	1482950	0	0	158	46527	12577	9385.8	0.82385	1182	SAMN22164972
GCA_020532285.1_ASM2053228v1_genomic	GCA_020532285.1	NCBI	clade1	42	42_1	NA	Landfill	98.9	0	49.5	2159558	0	0	54	214622	62893	39991.8	0.89621	1687	SAMN22164981
GCA_020532295.1_ASM2053229v1_genomic	GCA_020532295.1	NCBI	clade4	17	17_1	NA	Landfill	96.64	2.2	46.21	2041193	0	0	58	150756	47306	35193	0.88572	1625	SAMN22164980
GCA_020532325.1_ASM2053232v1_genomic	GCA_020532325.1	NCBI	clade1	40	40_2	NA	Landfill	78.42	2.2	48.64	1930247	0	0	59	112467	46021	32716.1	0.894085	1561	SAMN22164982
GCA_020532345.1_ASM2053234v1_genomic	GCA_020532345.1	NCBI	clade4	48	48_1	NA	Landfill	92.04	0.39	46.74	3264094	0	0	441	32909	10044	7401.6	0.821172	2587	SAMN22164977
GCA_020532355.1_ASM2053235v1_genomic	GCA_020532355.1	NCBI	clade4	57	57_1	NA	Landfill	94.71	1.1	41.61	2694301	0	0	339	61046	11700	7947.8	0.824657	2107	SAMN22164971
GCA_020532365.1_ASM2053236v1_genomic	GCA_020532365.1	NCBI	clade2	107	107_1	NA	Landfill	87.36	2.2	40.57	1502079	0	0	230	37690	8182	6530.8	0.794513	1213	SAMN22164979
GCA_020532385.1_ASM2053238v1_genomic	GCA_020532385.1	NCBI	clade4	48	48_1	NA	Landfill	96.7	2.2	47.78	2341893	0	0	208	82850	14874	11259.1	0.86823	1873	SAMN22164970
GCA_020532425.1_ASM2053242v1_genomic	GCA_020532425.1	NCBI	clade4	49	49_1	NA	Landfill	94.25	1.71	48.33	2584993	0	0	272	52269	14051	9503.7	0.842849	2094	SAMN22164969
GCA_020532445.1_ASM2053244v1_genomic	GCA_020532445.1	NCBI	clade4	60	60_2	NA	Landfill	94.56	3.3	47.39	2149092	0	0	167	80411	19046	12868.8	0.865832	1804	SAMN22164962
GCA_020532455.1_ASM2053245v1_genomic	GCA_020532455.1	NCBI	clade4	60	60_1	NA	Landfill	80.95	1.1	47.48	1603152	0	0	214	39635	9308	7491.4	0.856173	1400	SAMN22164967
GCA_020532485.1_ASM2053248v1_genomic	GCA_020532485.1	NCBI	clade4	57	57_1	NA	Landfill	95.72	6.04	41.09	2793268	0	0	212	87578	24196	13175.8	0.85781	2311	SAMN22164965
GCA_020532505.1_ASM2053250v1_genomic	GCA_020532505.1	NCBI	clade4	64	64_2	NA	Landfill	77.29	3.36	46.92	1944892	0	0	367	30720	5762	5299.4	0.797893	1609	SAMN22164968
GCA_020532515.1_ASM2053251v1_genomic	GCA_020532515.1	NCBI	clade4	50	50_1	NA	Landfill	95.34	6.74	48.19	2334498	0	0	150	124879	24468	15563.3	0.881667	1875	SAMN22164966
GCA_021106755.1_ASM2110675v1_genomic	GCA_021106755.1	NCBI	clade2	NA	NA	NA	Aquatic/Marine and Freshwater	74.16	0.06	42.02	2332912	0	0	459	21547	5334	5082.6	0.766503	1870	SAMN21083298
GCA_021108055.1_ASM2110805v1_genomic	GCA_021108055.1	NCBI	clade2	134	134_0	TRUE	Aquatic/Marine and Freshwater	94.44	0	36.34	2132946	0	0	373	27342	8323	5718.4	0.80223	1681	SAMN21083251
GCA_021108315.1_ASM2110831v1_genomic	GCA_021108315.1	NCBI	clade2	114	114_0	TRUE	Aquatic/Marine and Freshwater	94.51	0	31.5	4711870	0	0	456	96957	19361	10333	0.841942	3435	SAMN21083238
GCA_021108395.1_ASM2110839v1_genomic	GCA_021108395.1	NCBI	clade2	117	117_0	TRUE	Aquatic/Marine and Freshwater	98.9	0	56.48	2886526	0	0	62	285194	85463	46556.9	0.905065	2351	SAMN21083233
GCA_021157525.1_ASM2115752v1_genomic	GCA_021157525.1	NCBI	clade2	145	145_0	TRUE	Aquatic/Marine and Freshwater	96.09	1.1	47.04	2227825	0	0	87	144891	33612	25607.2	0.89649	1909	SAMN18353620
GCA_021157645.1_ASM2115764v1_genomic	GCA_021157645.1	NCBI	clade2	NA	NA	NA	Aquatic/Marine and Freshwater	70.63	2.56	33.55	1514122	0	0	243	35814	7693	6231	0.800924	1264	SAMN18353612
GCA_021158425.1_ASM2115842v1_genomic	GCA_021158425.1	NCBI	clade2	NA	NA	NA	Aquatic/Marine and Freshwater	50	0	34.07	953954	0	0	173	22242	5977	5514.2	0.736966	795	SAMN18353575
GCA_021160355.1_ASM2116035v1_genomic	GCA_021160355.1	NCBI	clade2	97	97_0	TRUE	Aquatic/Marine and Freshwater	86.26	1.1	38.84	2081824	0	0	268	41117	9592	7768	0.8542	1737	SAMN18353784
GCA_021206555.1_ASM2120655v1_genomic	GCA_021206555.1	NCBI	clade4	NA	NA	NA	AD reactor/wastewater	67.55	1.72	50.06	2251591	0	0	227	57127	13243	9918.9	0.853182	3003	SAMN23440163
GCA_021733965.1_ASM2173396v1_genomic	GCA_021733965.1	NCBI	clade2	142	142_1	NA	Aquatic/Marine and Freshwater	95.54	1.1	37.49	2974577	0	0	108	152811	34095	27542.4	0.884392	2350	SAMN21020573
GCA_021734245.1_ASM2173424v1_genomic	GCA_021734245.1	NCBI	clade2	142	142_1	TRUE	Aquatic/Marine and Freshwater	97.74	1.1	37.15	3111087	0	0	137	152811	30861	22708.7	0.879591	2532	SAMN21020521
GCA_021734835.1_ASM2173483v1_genomic	GCA_021734835.1	NCBI	clade2	143	143_0	TRUE	Aquatic/Marine and Freshwater	91.14	2.2	34.97	2674018	0	0	71	359303	117259	37662.2	0.910134	2294	SAMN21020478
GCA_021735025.1_ASM2173502v1_genomic	GCA_021735025.1	NCBI	clade2	142	142_1	NA	Aquatic/Marine and Freshwater	95.54	1.1	37.37	3050542	0	0	100	178885	41001	30505.4	0.886724	2409	SAMN21020590
GCA_021735255.1_ASM2173525v1_genomic	GCA_021735255.1	NCBI	clade2	142	142_1	NA	Aquatic/Marine and Freshwater	92.24	1.1	37.44	2943328	0	0	90	197704	41526	32703.6	0.891915	2354	SAMN21020563
GCA_021735645.1_ASM2173564v1_genomic	GCA_021735645.1	NCBI	clade2	139	139_0	TRUE	Aquatic/Marine and Freshwater	94.44	2.2	40.48	3767865	0	0	151	78796	34082	24952.7	0.868162	2664	SAMN21020460
GCA_021736135.1_ASM2173613v1_genomic	GCA_021736135.1	NCBI	clade2	140	140_0	TRUE	Aquatic/Marine and Freshwater	93.34	1.16	41.27	4138607	0	0	148	135077	34877	27963.6	0.855621	2803	SAMN21020459
GCA_022707465.1_ASM2270746v1_genomic	GCA_022707465.1	NCBI	clade1	36	36_2	NA	AD reactor/wastewater	79.12	0	53.49	1824912	0	0	30	175317	97050	60830.4	0.875025	1420	SAMN25010516
GCA_022707545.1_ASM2270754v1_genomic	GCA_022707545.1	NCBI	clade3	22	22_2	NA	AD reactor/wastewater	90.11	3.36	36.3	1752219	0	0	224	59637	11309	7822.4	0.807545	1374	SAMN25010476
GCA_022707565.1_ASM2270756v1_genomic	GCA_022707565.1	NCBI	clade3	26	26_2	NA	AD reactor/wastewater	92.31	1.16	37.76	1636859	0	0	207	61810	12512	7907.5	0.798941	1265	SAMN25010474
GCA_022707585.1_ASM2270758v1_genomic	GCA_022707585.1	NCBI	clade3	25	25_1	NA	AD reactor/wastewater	78.91	2.85	36.64	2037054	4228	0.207555	501	74108	13706	4066	0.696095	1463	SAMN25010487
GCA_022711455.1_ASM2271145v1_genomic	GCA_022711455.1	NCBI	clade2	46	46_0	TRUE	AD reactor/wastewater	87.43	1.65	50.68	2244112	0	0	258	50014	12094	8698.1	0.841646	1809	SAMN25008189
GCA_022837305.1_ASM2283730v1_genomic	GCA_022837305.1	NCBI	clade3	26	26_2	NA	AD reactor/wastewater	100	2.2	38.19	2059830	1661	0.0806377	451	29062	7170	4567.3	0.744957	1590	SAMN26856797
GCA_022837845.1_ASM2283784v1_genomic	GCA_022837845.1	NCBI	clade3	26	26_1	TRUE	AD reactor/wastewater	100	0.2	38.79	2234493	1608	0.0719626	369	53133	11130	6055.5	0.756612	1756	SAMN26856822
GCA_022838425.1_ASM2283842v1_genomic	GCA_022838425.1	NCBI	clade3	26	26_6	TRUE	AD reactor/wastewater	87.3	0	38.81	2057621	3530	0.171557	506	33158	6684	4066.4	0.729518	1726	SAMN26856762
GCA_022840525.1_ASM2284052v1_genomic	GCA_022840525.1	NCBI	clade3	26	26_1	NA	AD reactor/wastewater	100	1.1	39.5	2378004	257	0.0108074	225	149883	29883	10568.9	0.821481	1827	SAMN26856841
GCA_023129415.1_ASM2312941v1_genomic	GCA_023129415.1	NCBI	clade2	91	91_1	NA	Aquatic/Marine and Freshwater	93.41	4.72	32.2	3455846	0	0	300	99776	17959	11519.5	0.80264	2873	SAMN18452550
GCA_023133395.1_ASM2313339v1_genomic	GCA_023133395.1	NCBI	clade2	133	133_1	TRUE	Aquatic/Marine and Freshwater	89.31	5.68	34.79	2734842	0	0	697	17846	5369	3923.7	0.716086	2065	SAMN18452403
GCA_023137125.1_ASM2313712v1_genomic	GCA_023137125.1	NCBI	clade2	123	123_1	NA	Aquatic/Marine and Freshwater	91.17	0.55	34.28	2928442	0	0	199	80875	21646	14715.8	0.882671	2433	SAMN18452119
GCA_023227665.1_ASM2322766v1_genomic	GCA_023227665.1	NCBI	clade3	22	22_1	NA	Landfill	100	1.1	36.48	2184957	0	0	131	145098	26497	16679.1	0.844755	1649	SAMN27301750
GCA_023227825.1_ASM2322782v1_genomic	GCA_023227825.1	NCBI	clade3	25	25_2	TRUE	Landfill	100	1.65	37.19	2267422	0	0	23	350590	213344	98583.6	0.867416	1729	SAMN27301934
GCA_023228125.1_ASM2322812v1_genomic	GCA_023228125.1	NCBI	clade4	49	49_1	TRUE	Landfill	95.6	0	48.2	2603786	60	0.00230434	84	137094	50306	30997.5	0.87104	2000	SAMN27301918
GCA_023228285.1_ASM2322828v1_genomic	GCA_023228285.1	NCBI	clade4	59	59_1	NA	Landfill	97.74	6.19	45.23	2691595	220	0.00817359	187	168373	27306	14393.6	0.872148	2414	SAMN27301911
GCA_023229285.1_ASM2322928v1_genomic	GCA_023229285.1	NCBI	clade4	60	60_2	NA	Landfill	90.68	5.49	46.05	2446579	70	0.00286114	242	62022	15750	10109.8	0.850163	2281	SAMN27301862
GCA_023230025.1_ASM2323002v1_genomic	GCA_023230025.1	NCBI	clade4	64	64_1	NA	Landfill	95.05	3.09	46.77	3004117	0	0	407	43734	9605	7381.1	0.815395	2404	SAMN27301824
GCA_023230075.1_ASM2323007v1_genomic	GCA_023230075.1	NCBI	clade4	57	57_1	NA	Landfill	98.29	7.69	41.24	2466731	0	0	304	46069	10927	8114.2	0.826638	2004	SAMN27301823
GCA_023230175.1_ASM2323017v1_genomic	GCA_023230175.1	NCBI	clade2	77	77_1	NA	Landfill	96.7	7.43	33.17	3703897	0	0	519	36181	8944	7136.6	0.81574	2985	SAMN27301816
GCA_023230245.1_ASM2323024v1_genomic	GCA_023230245.1	NCBI	clade3	NA	NA	NA	Landfill	73.2	4.46	43.67	2134751	0	0	417	26800	5338	5119.3	0.759779	1803	SAMN27301814
GCA_023230795.1_ASM2323079v1_genomic	GCA_023230795.1	NCBI	clade4	48	48_1	TRUE	Landfill	90.94	0.13	47.48	2529833	0	0	287	32909	12122	8814.7	0.842443	2010	SAMN27301786
GCA_023231285.1_ASM2323128v1_genomic	GCA_023231285.1	NCBI	clade4	49	49_1	NA	Landfill	94.25	2.81	48.53	2542855	0	0	274	52269	13761	9280.5	0.844191	2094	SAMN27301761
GCA_023231345.1_ASM2323134v1_genomic	GCA_023231345.1	NCBI	clade4	48	48_1	NA	Landfill	96.64	2.2	47.59	2285491	0	0	198	82850	15228	11542.9	0.872285	1840	SAMN27301758
GCA_023231405.1_ASM2323140v1_genomic	GCA_023231405.1	NCBI	clade3	22	22_1	NA	Landfill	94.51	1.1	36.41	1895133	0	0	175	51139	15481	10829.3	0.830068	1445	SAMN27301755
GCA_023392795.1_ASM2339279v1_genomic	GCA_023392795.1	NCBI	clade4	66	66_1	TRUE	Host-associated	95.79	1.65	49.88	2299568	0	0	148	79394	24867	15537.6	0.876904	1856	SAMN17039868
GCA_023421135.1_ASM2342113v1_genomic	GCA_023421135.1	NCBI	clade2	53	53_1	TRUE	Host-associated	96.64	1.1	49.37	2618856	0	0	105	103637	36202	24941.5	0.877988	1987	SAMN17039952
GCA_023443835.1_ASM2344383v1_genomic	GCA_023443835.1	NCBI	clade4	58	58_2	TRUE	Host-associated	96.89	2.2	48.07	2298521	0	0	35	173228	113800	65672	0.907012	1804	SAMN17039916
GCA_023458935.1_ASM2345893v1_genomic	GCA_023458935.1	NCBI	clade4	66	66_1	NA	Host-associated	84.62	1.65	50.2	1735248	0	0	239	32214	8950	7260.5	0.84952	1471	SAMN17043812
GCA_023622785.1_ASM2362278v1_genomic	GCA_023622785.1	NCBI	clade1	20	20_1	NA	AD reactor/wastewater	96.7	1.1	36.34	1587036	0	0	162	47049	16325	9796.5	0.84024	1270	SAMN28671132
GCA_027064005.1_ASM2706400v1_genomic	GCA_027064005.1	NCBI	clade2	71	71_0	TRUE	Aquatic/Marine and Freshwater	98.9	2.2	30.79	2399791	0	0	153	60707	28711	15684.9	0.888716	2025	SAMN27358124
GCA_027064945.1_ASM2706494v1_genomic	GCA_027064945.1	NCBI	clade2	10	10_0	TRUE	Aquatic/Marine and Freshwater	86.75	3.15	32.34	2434739	0	0	493	45632	6800	4938.6	0.76859	2028	SAMN27358087
GCA_027318475.1_ASM2731847v1_genomic	GCA_027318475.1	NCBI	clade1	35	35_0	TRUE	Other/Unknown	88.86	0	56.11	2344075	4173	0.178023	251	56571	20293	9338.9	0.842755	1794	SAMN28403799
GCA_027318525.1_ASM2731852v1_genomic	GCA_027318525.1	NCBI	clade2	88	88_0	TRUE	Other/Unknown	91.11	1.65	46.15	2170255	48	0.00221172	431	33944	7925	5035.4	0.799988	1842	SAMN28403797
GCA_027858325.1_ASM2785832v1_genomic	GCA_027858325.1	NCBI	clade2	121	121_0	TRUE	Aquatic/Marine and Freshwater	81.44	1.1	35.6	2291172	0	0	392	26949	7010	5844.8	0.814	1903	SAMN32472428
GCA_028680895.1_ASM2868089v1_genomic	GCA_028680895.1	NCBI	clade4	57	57_1	NA	Landfill	98.84	2.2	41.27	2038812	1800	0.0882867	67	168829	47519	30430	0.892136	1640	SAMN32733941
GCA_028681475.1_ASM2868147v1_genomic	GCA_028681475.1	NCBI	clade3	22	22_1	NA	Landfill	98.9	2.2	36.7	2377092	1219	0.0512811	160	189606	23780	14856.8	0.839985	1802	SAMN32733901
GCA_028683635.1_ASM2868363v1_genomic	GCA_028683635.1	NCBI	clade2	52	52_0	TRUE	Landfill	75.56	0.55	46.97	2055707	110	0.00535096	343	25351	7165	5993.3	0.799121	1742	SAMN32733885
GCA_028684495.1_ASM2868449v1_genomic	GCA_028684495.1	NCBI	clade4	50	50_1	NA	Landfill	92.67	4.4	48.2	2165024	4910	0.226787	183	71788	18350	11830.7	0.864245	1802	SAMN32733841
GCA_028685395.1_ASM2868539v1_genomic	GCA_028685395.1	NCBI	clade4	59	59_1	NA	Landfill	100	2.2	46.32	2055327	30	0.00145962	104	122297	30806	19762.8	0.88652	1707	SAMN32733797
GCA_028686195.1_ASM2868619v1_genomic	GCA_028686195.1	NCBI	clade4	64	64_1	NA	Landfill	94.51	2.2	47	2312217	4700	0.203268	101	120813	36050	22893.2	0.888665	1827	SAMN32733757
GCA_028686435.1_ASM2868643v1_genomic	GCA_028686435.1	NCBI	clade4	66	66_2	NA	Landfill	80.77	0	50.04	1688680	4900	0.290167	213	37932	11407	7928.1	0.839536	1462	SAMN32733746
GCA_028686535.1_ASM2868653v1_genomic	GCA_028686535.1	NCBI	clade4	60	60_2	NA	Landfill	98.4	1.1	47.78	1938820	1200	0.0618933	128	66276	26925	15147	0.886961	1635	SAMN32733739
GCA_028686915.1_ASM2868691v1_genomic	GCA_028686915.1	NCBI	clade2	73	73_1	NA	Landfill	87.39	1.2	33.7	2183896	210	0.00961584	280	30052	10106	7799.6	0.809258	1753	SAMN32733721
GCA_028687255.1_ASM2868725v1_genomic	GCA_028687255.1	NCBI	clade4	64	64_1	NA	Landfill	89.56	6.59	46.82	2344769	3300	0.140739	291	41831	10829	8057.6	0.839552	1961	SAMN32733704
GCA_028687655.1_ASM2868765v1_genomic	GCA_028687655.1	NCBI	clade4	60	60_2	NA	Landfill	97.8	1.1	47.71	2014855	1600	0.0794102	87	119307	35588	23159.3	0.895183	1661	SAMN32733685
GCA_028690365.1_ASM2869036v1_genomic	GCA_028690365.1	NCBI	clade2	113	113_0	TRUE	Landfill	91.06	3.8	35.81	3607474	240	0.00665285	449	43615	11187	8034.5	0.816072	3014	SAMN32734644
GCA_028690875.1_ASM2869087v1_genomic	GCA_028690875.1	NCBI	clade4	64	64_1	NA	Landfill	94.44	2.2	46.76	2649073	7100	0.268018	186	136605	27098	14242.3	0.857024	2088	SAMN32734618
GCA_028691055.1_ASM2869105v1_genomic	GCA_028691055.1	NCBI	clade1	38	38_2	TRUE	Landfill	93.96	8.34	57.95	2218896	350	0.0157736	357	33483	7194	6215.4	0.804485	1764	SAMN32734609
GCA_028691115.1_ASM2869111v1_genomic	GCA_028691115.1	NCBI	clade4	48	48_2	TRUE	Landfill	90.51	2.85	47.51	2254059	480	0.0212949	332	28062	8033	6789.3	0.814588	1843	SAMN32734606
GCA_028692445.1_ASM2869244v1_genomic	GCA_028692445.1	NCBI	clade4	57	57_2	TRUE	Landfill	81.8	3.3	41.23	1737056	20	0.00115137	291	26422	6630	5969.3	0.781958	1419	SAMN32734538
GCA_028693075.1_ASM2869307v1_genomic	GCA_028693075.1	NCBI	clade3	31	31_0	TRUE	Landfill	84.92	0	44.68	2068674	80	0.00386721	296	29899	8457	6988.8	0.789081	1654	SAMN32734504
GCA_028694835.1_ASM2869483v1_genomic	GCA_028694835.1	NCBI	clade1	37	37_1	NA	Landfill	93.41	1.1	54.11	2142983	200	0.00933279	71	241434	53936	30182.9	0.882846	1643	SAMN32734925
GCA_028695195.1_ASM2869519v1_genomic	GCA_028695195.1	NCBI	clade2	73	73_2	TRUE	Landfill	77.88	1.47	33.71	1801059	340	0.0188778	321	32546	6532	5610.8	0.775219	1456	SAMN32734906
GCA_028695375.1_ASM2869537v1_genomic	GCA_028695375.1	NCBI	clade4	58	58_3	TRUE	Landfill	84.37	5.49	48.79	2375325	1300	0.0547294	407	31939	6625	5836.2	0.80539	2168	SAMN32734898
GCA_028695475.1_ASM2869547v1_genomic	GCA_028695475.1	NCBI	clade4	48	48_1	NA	Landfill	96.7	4.5	47.67	2593109	930	0.0358643	278	53750	12633	9327.7	0.844628	2098	SAMN32734894
GCA_028695495.1_ASM2869549v1_genomic	GCA_028695495.1	NCBI	clade4	47	47_1	TRUE	Landfill	91.21	1.1	46.97	2718772	330	0.0121378	155	83469	27254	17540.5	0.840133	2064	SAMN32734892
GCA_028695615.1_ASM2869561v1_genomic	GCA_028695615.1	NCBI	clade4	60	60_2	NA	Landfill	96.5	1.1	47.55	2074243	2200	0.106063	118	80913	29287	17578.3	0.884759	1733	SAMN32734885
GCA_028695795.1_ASM2869579v1_genomic	GCA_028695795.1	NCBI	clade4	50	50_1	TRUE	Landfill	92.86	2.3	47.94	2388486	240	0.0100482	284	38730	10615	8410.2	0.826818	1998	SAMN32734876
GCA_028695975.1_ASM2869597v1_genomic	GCA_028695975.1	NCBI	clade4	64	64_2	NA	Landfill	84.62	4.31	46.92	2291694	700	0.0305451	408	23144	6440	5616.9	0.799283	1892	SAMN32734866
GCA_028696115.1_ASM2869611v1_genomic	GCA_028696115.1	NCBI	clade3	26	26_1	NA	Landfill	95.05	2.2	37.64	2020807	4100	0.202889	229	84227	13352	8824.5	0.748281	1450	SAMN32734860
GCA_028696545.1_ASM2869654v1_genomic	GCA_028696545.1	NCBI	clade1	19	19_1	NA	Landfill	97.8	0	35.81	1725677	1300	0.0753328	54	127580	48022	31957	0.881703	1383	SAMN32734838
GCA_028697545.1_ASM2869754v1_genomic	GCA_028697545.1	NCBI	clade3	22	22_1	NA	Landfill	100	3.3	36.53	2050896	3300	0.160905	93	213961	39835	22052.6	0.855116	1557	SAMN32734787
GCA_028698835.1_ASM2869883v1_genomic	GCA_028698835.1	NCBI	clade3	22	22_2	NA	Landfill	86.08	1.23	36.74	1838092	20	0.00108808	331	21415	6478	5553.1	0.760811	1399	SAMN32737471
GCA_028700675.1_ASM2870067v1_genomic	GCA_028700675.1	NCBI	clade4	64	64_1	TRUE	Landfill	98.84	1.1	47	2424363	2900	0.119619	127	105586	30233	19089.5	0.885426	1924	SAMN32737377
GCA_028701365.1_ASM2870136v1_genomic	GCA_028701365.1	NCBI	clade4	66	66_2	NA	Landfill	76.37	1.1	49.92	1697883	5710	0.336301	227	43652	10905	7479.7	0.827092	1467	SAMN32737344
GCA_028701925.1_ASM2870192v1_genomic	GCA_028701925.1	NCBI	clade4	59	59_2	TRUE	Landfill	78.68	3.49	46.09	1596306	90	0.00563802	308	24083	5527	5182.8	0.793852	1387	SAMN32737313
GCA_028702025.1_ASM2870202v1_genomic	GCA_028702025.1	NCBI	clade2	77	77_1	TRUE	Landfill	97.8	2.3	29.69	3256114	930	0.0285617	346	63247	13426	9410.7	0.821093	2631	SAMN32737312
GCA_028702615.1_ASM2870261v1_genomic	GCA_028702615.1	NCBI	clade1	39	39_1	TRUE	Landfill	98.35	0	56.66	2329859	210	0.00901342	62	119172	55438	37578.4	0.876923	1782	SAMN32737281
GCA_028702755.1_ASM2870275v1_genomic	GCA_028702755.1	NCBI	clade4	60	60_2	NA	Landfill	94.51	1.1	47.62	1950536	900	0.0461412	111	78658	27192	17572.4	0.89367	1646	SAMN32737275
GCA_028702765.1_ASM2870276v1_genomic	GCA_028702765.1	NCBI	clade4	57	57_1	NA	Landfill	98.84	3.3	41.24	2032964	400	0.0196757	115	88701	23918	17677.9	0.874578	1648	SAMN32737273
GCA_028703325.1_ASM2870332v1_genomic	GCA_028703325.1	NCBI	clade4	50	50_1	NA	Landfill	92.86	3.85	48.24	2142598	1810	0.0844769	251	45934	10672	8536.2	0.84615	1834	SAMN32737243
GCA_028703735.1_ASM2870373v1_genomic	GCA_028703735.1	NCBI	clade3	NA	NA	NA	Landfill	73.26	2.75	42.28	2504960	280	0.0111778	472	22788	5752	5307.1	0.724883	1898	SAMN32737225
GCA_028706475.1_ASM2870647v1_genomic	GCA_028706475.1	NCBI	clade4	59	59_1	TRUE	Landfill	97.62	1.1	46.25	2057537	0	0	90	208128	40405	22861.5	0.894289	1714	SAMN32737615
GCA_028708695.1_ASM2870869v1_genomic	GCA_028708695.1	NCBI	clade4	57	57_1	NA	Landfill	95.54	1.1	41.29	1999661	710	0.035506	78	109460	36137	25636.7	0.882322	1607	SAMN32737539
GCA_028709485.1_ASM2870948v1_genomic	GCA_028709485.1	NCBI	clade4	60	60_2	NA	Landfill	94.41	1.1	47.72	1943560	900	0.0463068	107	89264	27382	18164.1	0.89365	1627	SAMN32737500
GCA_028709655.1_ASM2870965v1_genomic	GCA_028709655.1	NCBI	clade4	66	66_2	TRUE	Landfill	91.21	1.1	50.03	1998774	5700	0.285175	167	125584	19251	11968.7	0.863047	1666	SAMN32737492
GCA_028709825.1_ASM2870982v1_genomic	GCA_028709825.1	NCBI	clade4	60	60_2	NA	Landfill	100	1.65	47.62	2021450	1300	0.0643103	88	113676	30580	22971	0.900589	1681	SAMN32734435
GCA_028714295.1_ASM2871429v1_genomic	GCA_028714295.1	NCBI	clade4	60	60_2	NA	Landfill	88.95	1.2	47.28	1940461	130	0.00669944	225	50380	12606	8624.3	0.846632	1667	SAMN32731754
GCA_028715125.1_ASM2871512v1_genomic	GCA_028715125.1	NCBI	clade3	26	26_7	NA	Landfill	88.4	1.1	37.75	1479901	4800	0.324346	256	22502	6935	5780.9	0.744879	1104	SAMN32734409
GCA_028716505.1_ASM2871650v1_genomic	GCA_028716505.1	NCBI	clade4	60	60_2	NA	Landfill	89.97	1.1	47.22	2016917	240	0.0118993	233	36916	11673	8656.3	0.845089	1725	SAMN32734338
GCA_028717185.1_ASM2871718v1_genomic	GCA_028717185.1	NCBI	clade1	19	19_1	NA	Landfill	98.84	0	35.92	1790574	1400	0.0781872	51	151839	49502	35109.3	0.880885	1397	SAMN32734302
GCA_029004525.1_ASM2900452v1_genomic	GCA_029004525.1	NCBI	clade4	64	64_1	NA	Landfill	92.61	2.2	47.06	2364833	4100	0.173374	109	108826	33934	21695.7	0.890512	1860	SAMN32737542
GCA_029004555.1_ASM2900455v1_genomic	GCA_029004555.1	NCBI	clade3	22	22_1	NA	Landfill	100	1.1	36.62	2064330	2300	0.111416	66	190030	47139	31277.7	0.855381	1573	SAMN32737535
GCA_029553545.1_ASM2955354v1_genomic	GCA_029553545.1	NCBI	clade2	74	74_2	TRUE	AD reactor/wastewater	96.7	1.1	35.25	2876505	0	0	268	77637	29889	10733.2	0.845586	2373	SAMN21174499
GCA_029554605.1_ASM2955460v1_genomic	GCA_029554605.1	NCBI	clade3	26	26_2	NA	AD reactor/wastewater	95.6	4.4	37.06	2175258	0	0	243	99504	16727	8951.7	0.819765	1773	SAMN21174447
GCA_029556885.1_ASM2955688v1_genomic	GCA_029556885.1	NCBI	clade1	38	38_1	NA	AD reactor/wastewater	90.11	1.1	57.62	2796120	0	0	203	95336	26528	13774	0.856603	2180	SAMN21175009
GCA_029560625.1_ASM2956062v1_genomic	GCA_029560625.1	NCBI	clade3	NA	NA	NA	AD reactor/wastewater	71.43	2.2	36.3	1860679	0	0	168	134609	46128	11075.5	0.825441	1396	SAMN21175056
GCA_029560725.1_ASM2956072v1_genomic	GCA_029560725.1	NCBI	clade1	32	32_1	NA	AD reactor/wastewater	95.96	1.1	53.42	2952852	0	0	292	76489	18215	10112.5	0.835298	2243	SAMN21175051
GCA_029561495.1_ASM2956149v1_genomic	GCA_029561495.1	NCBI	clade3	26	26_2	NA	AD reactor/wastewater	80.95	5.93	38.75	1920136	0	0	319	45799	9921	6019.2	0.787247	1609	SAMN21175005
GCA_029561955.1_ASM2956195v1_genomic	GCA_029561955.1	NCBI	clade1	43	43_1	TRUE	AD reactor/wastewater	97.8	0	49.68	2126340	0	0	81	97719	37935	26251.1	0.882677	1602	SAMN21175482
GCA_029563235.1_ASM2956323v1_genomic	GCA_029563235.1	NCBI	clade3	26	26_5	TRUE	AD reactor/wastewater	91.16	3.91	37.47	2079692	0	0	485	27032	5901	4288	0.741958	1757	SAMN21175395
GCA_029564175.1_ASM2956417v1_genomic	GCA_029564175.1	NCBI	clade2	75	75_0	TRUE	AD reactor/wastewater	95.6	8.89	34.89	4599894	0	0	513	120150	25307	8966.7	0.823976	3817	SAMN21175210
GCA_029565535.1_ASM2956553v1_genomic	GCA_029565535.1	NCBI	clade3	29	29_2	TRUE	AD reactor/wastewater	95.05	6.59	48.1	2617187	0	0	234	69522	19622	11184.6	0.853664	2077	SAMN21175146
GCA_029565595.1_ASM2956559v1_genomic	GCA_029565595.1	NCBI	clade1	33	33_1	NA	AD reactor/wastewater	84.25	2.2	55.71	2062541	0	0	190	54547	17170	10855.5	0.860661	1629	SAMN21175142
GCA_029567705.1_ASM2956770v1_genomic	GCA_029567705.1	NCBI	clade2	54	54_0	TRUE	AD reactor/wastewater	91.41	3.3	49	2476566	0	0	210	75765	21225	11793.2	0.86552	1964	SAMN21175375
GCA_029569365.1_ASM2956936v1_genomic	GCA_029569365.1	NCBI	clade1	37	37_1	NA	AD reactor/wastewater	86.81	2.75	54.14	1815234	0	0	134	101709	36333	13546.5	0.85604	1422	SAMN21175393
GCA_029781115.1_ASM2978111v1_genomic	GCA_029781115.1	NCBI	clade1	45	45_0	TRUE	AD reactor/wastewater	100	0	50.25	2250407	0	0	22	274202	163483	102291	0.894989	1679	SAMN21174271
GCA_029932735.1_ASM2993273v1_genomic	GCA_029932735.1	NCBI	clade2	118	118_1	TRUE	Aquatic/Marine and Freshwater	88.88	0	36.13	2243128	8830	0.393647	311	36081	8842	7212.6	0.813066	1772	SAMN30800657
GCA_029932755.1_ASM2993275v1_genomic	GCA_029932755.1	NCBI	clade2	124	124_1	TRUE	Aquatic/Marine and Freshwater	85.38	0.61	34.11	2233204	2800	0.12538	215	48579	15144	10387	0.859382	1869	SAMN30800658
GCA_029934195.1_ASM2993419v1_genomic	GCA_029934195.1	NCBI	clade2	72	72_0	TRUE	Aquatic/Marine and Freshwater	93.41	3.85	31.18	3284385	4190	0.127573	496	35809	8003	6621.7	0.812612	2476	SAMN30800659
GCA_029973095.1_ASM2997309v1_genomic	GCA_029973095.1	NCBI	clade1	43	43_1	NA	AD reactor/wastewater	94.51	0	49.67	2159977	0	0	34	159459	100976	63528.7	0.8923	1588	SAMN33606017
GCA_029974485.1_ASM2997448v1_genomic	GCA_029974485.1	NCBI	clade3	26	26_8	TRUE	AD reactor/wastewater	95.96	7.41	38.05	2224111	0	0	539	31731	5513	4126.4	0.724365	1770	SAMN33605958
GCA_029982875.1_ASM2998287v1_genomic	GCA_029982875.1	NCBI	clade4	61	61_0	TRUE	Other/Unknown	96.88	1.1	46.03	2078814	0	0	135	58636	18801	15398.6	0.870863	1699	SAMN33401082
GCA_030057995.1_ASM3005799v1_genomic	GCA_030057995.1	NCBI	clade3	26	26_7	TRUE	AD reactor/wastewater	93.34	1.65	37.75	1502636	0	0	241	33770	7138	6235	0.761747	1153	SAMN32989617
GCA_030058015.1_ASM3005801v1_genomic	GCA_030058015.1	NCBI	clade1	37	37_1	NA	AD reactor/wastewater	94.51	1.1	54.74	1799748	0	0	184	36588	14514	9781.2	0.843775	1430	SAMN32989616
GCA_030058025.1_ASM3005802v1_genomic	GCA_030058025.1	NCBI	clade1	36	36_2	NA	AD reactor/wastewater	97.8	0	52.8	2267970	0	0	166	71375	19432	13662.5	0.849431	1780	SAMN32989615
GCA_030154085.1_ASM3015408v1_genomic	GCA_030154085.1	NCBI	clade4	62	62_0	TRUE	Other/Unknown	98.9	1.1	43.02	1950348	0	0	42	209388	62157	46436.9	0.904974	1589	SAMN33401182
GCA_030445745.1_ASM3044574v1_genomic	GCA_030445745.1	NCBI	clade2	115	115_1	TRUE	Other/Unknown	98.84	0	37.1	2039315	0	0	38	290034	101243	53666.2	0.916486	1791	SAMN33401243
GCA_030592835.1_ASM3059283v1_genomic	GCA_030592835.1	NCBI	clade2	148	148_0	TRUE	Other/Unknown	83.78	1.1	37.72	1840271	0	0	246	47341	8988	7480.8	0.832433	1556	SAMN34043692
GCA_030595905.1_ASM3059590v1_genomic	GCA_030595905.1	NCBI	clade2	135	135_0	TRUE	Other/Unknown	94.44	0.06	36.02	2902328	0	0	329	58489	12238	8821.7	0.813521	2333	SAMN34043765
GCA_030600585.1_ASM3060058v1_genomic	GCA_030600585.1	NCBI	clade2	125	125_0	TRUE	Other/Unknown	97.74	0	34.38	2582457	0	0	89	126545	52614	29016.4	0.876575	2142	SAMN34043781
GCA_030611765.1_ASM3061176v1_genomic	GCA_030611765.1	NCBI	clade2	94	94_3	TRUE	Other/Unknown	92.31	0	37.59	2234508	0	0	189	54413	17932	11822.8	0.829007	1950	SAMN34050661
GCA_030612605.1_ASM3061260v1_genomic	GCA_030612605.1	NCBI	clade2	132	132_2	TRUE	Other/Unknown	86.4	5.49	34.49	2811407	0	0	593	24370	6100	4741	0.739977	2398	SAMN34050619
GCA_030613025.1_ASM3061302v1_genomic	GCA_030613025.1	NCBI	clade2	95	95_2	TRUE	Other/Unknown	97.8	0	37.34	2832225	0	0	98	106975	42646	28900.3	0.875952	2361	SAMN34050598
GCA_030620155.1_ASM3062015v1_genomic	GCA_030620155.1	NCBI	clade2	136	136_0	TRUE	Other/Unknown	94.44	0	33.83	2502753	0	0	243	55631	13963	10299.4	0.823876	1941	SAMN34051089
GCA_030621085.1_ASM3062108v1_genomic	GCA_030621085.1	NCBI	clade2	131	131_0	TRUE	Other/Unknown	98.84	0	36.29	3187048	0	0	184	104561	39578	17320.9	0.869345	2601	SAMN34051171
GCA_030626645.1_ASM3062664v1_genomic	GCA_030626645.1	NCBI	clade2	122	122_0	TRUE	Other/Unknown	82.35	0	34.77	2189895	0	0	400	70956	7372	5474.7	0.778481	1855	SAMN34048503
GCA_030628755.1_ASM3062875v1_genomic	GCA_030628755.1	NCBI	clade2	133	133_2	TRUE	Other/Unknown	87.72	2.2	34.36	2356925	0	0	324	27310	8206	7274.5	0.776062	1966	SAMN34049583
GCA_030628975.1_ASM3062897v1_genomic	GCA_030628975.1	NCBI	clade2	NA	NA	NA	Other/Unknown	56.9	0	31.34	1125602	0	0	154	37911	8228	7309.1	0.793367	968	SAMN34049575
GCA_030629245.1_ASM3062924v1_genomic	GCA_030629245.1	NCBI	clade2	91	91_1	TRUE	Other/Unknown	92.18	1.1	32.38	2323434	0	0	181	42750	15244	12836.7	0.80661	1922	SAMN34049560
GCA_030638385.1_ASM3063838v1_genomic	GCA_030638385.1	NCBI	clade2	138	138_0	TRUE	Other/Unknown	85.14	2.2	34.93	1874539	0	0	316	33816	6858	5932.1	0.788989	1577	SAMN34049958
GCA_030641125.1_ASM3064112v1_genomic	GCA_030641125.1	NCBI	clade2	NA	NA	NA	Other/Unknown	64.1	1.65	33.73	1505250	0	0	144	32471	12654	10453.1	0.850208	1283	SAMN34050045
GCA_030643505.1_ASM3064350v1_genomic	GCA_030643505.1	NCBI	clade2	123	123_1	TRUE	Other/Unknown	93.24	0	34.42	2964335	0	0	72	216872	66651	41171.3	0.907139	2549	SAMN34050130
GCA_030656075.1_ASM3065607v1_genomic	GCA_030656075.1	NCBI	clade2	144	144_0	TRUE	Other/Unknown	95.54	2.2	39.81	3228816	0	0	282	64911	21376	11449.7	0.826151	2658	SAMN36304445
GCA_030668345.1_ASM3066834v1_genomic	GCA_030668345.1	NCBI	clade2	130	130_2	TRUE	Other/Unknown	86.83	0.55	37.43	1789382	0	0	252	30642	8753	7100.7	0.829827	1521	SAMN34048517
GCA_030682325.1_ASM3068232v1_genomic	GCA_030682325.1	NCBI	clade1	65	65_1	NA	Other/Unknown	97.8	1.1	48.97	2499885	0	0	285	45793	14693	8771.5	0.848369	2055	SAMN36729381
GCA_030693415.1_ASM3069341v1_genomic	GCA_030693415.1	NCBI	clade1	65	65_1	TRUE	Other/Unknown	98.9	0	48.38	2814707	0	0	185	96437	22745	15214.6	0.878425	2304	SAMN36729717
GCA_030765245.1_ASM3076524v1_genomic	GCA_030765245.1	NCBI	clade2	86	86_0	TRUE	Aquatic/Marine and Freshwater	80.16	1.28	38.47	2300804	0	0	447	20930	6243	5147.2	0.749282	1862	SAMN34002227
GCA_030765295.1_ASM3076529v1_genomic	GCA_030765295.1	NCBI	clade2	NA	NA	NA	Aquatic/Marine and Freshwater	69.18	2.75	38.31	3233102	0	0	459	58146	8643	7043.8	0.765375	2239	SAMN34002225
GCA_030765325.1_ASM3076532v1_genomic	GCA_030765325.1	NCBI	clade2	NA	NA	NA	Aquatic/Marine and Freshwater	57.93	0	38.68	2433077	0	0	390	26604	7367	6238.7	0.779038	1837	SAMN34002223
GCA_030765445.1_ASM3076544v1_genomic	GCA_030765445.1	NCBI	clade2	94	94_2	TRUE	Aquatic/Marine and Freshwater	91.21	1.1	38.05	1873244	0	0	246	33765	9255	7614.8	0.818237	1667	SAMN34002218
GCA_030765535.1_ASM3076553v1_genomic	GCA_030765535.1	NCBI	clade2	126	126_0	TRUE	Aquatic/Marine and Freshwater	96.7	0	33.99	3004034	0	0	218	102562	27541	13780	0.871605	2561	SAMN34002211
GCA_030765625.1_ASM3076562v1_genomic	GCA_030765625.1	NCBI	clade2	127	127_0	TRUE	Aquatic/Marine and Freshwater	96.64	0	33.31	2808146	0	0	181	115821	25082	15514.6	0.868789	2282	SAMN34002209
GCA_030765665.1_ASM3076566v1_genomic	GCA_030765665.1	NCBI	clade2	128	128_0	TRUE	Aquatic/Marine and Freshwater	91.14	1.65	33.63	2342648	0	0	355	40838	8148	6599	0.819015	1922	SAMN34002207
GCA_030765845.1_ASM3076584v1_genomic	GCA_030765845.1	NCBI	clade2	141	141_0	TRUE	Aquatic/Marine and Freshwater	88.4	3.3	38.55	3821296	0	0	278	150573	20619	13745.7	0.826279	2634	SAMN34002199
GCA_030765865.1_ASM3076586v1_genomic	GCA_030765865.1	NCBI	clade2	98	98_0	TRUE	Aquatic/Marine and Freshwater	91.76	4.4	37.91	2706754	0	0	175	64932	24924	15467.2	0.869162	2299	SAMN34002201
GCA_033810315.1_ASM3381031v1_genomic	GCA_033810315.1	NCBI	clade1	37	37_1	NA	AD reactor/wastewater	89.01	0	53.96	1787766	100	0.00559357	15	302652	141946	119184	0.891627	1375	SAMN30661552
GCA_033811535.1_ASM3381153v1_genomic	GCA_033811535.1	NCBI	clade1	NA	NA	NA	AD reactor/wastewater	63.74	0	53.86	1532336	130	0.00848378	52	107365	70322	29468	0.866074	1223	SAMN30661492
GCA_033811975.1_ASM3381197v1_genomic	GCA_033811975.1	NCBI	clade1	37	37_1	NA	AD reactor/wastewater	95.6	1.1	54.28	1974540	100	0.00506447	63	238326	51610	31341.9	0.872158	1554	SAMN30661653
GCA_034003645.1_ASM3400364v1_genomic	GCA_034003645.1	NCBI	clade2	74	74_1	NA	Landfill	80.99	1.1	35.24	1899569	0	0	336	22196	6161	5653.5	0.777878	1506	SAMN36911054
GCA_034004415.1_ASM3400441v1_genomic	GCA_034004415.1	NCBI	clade1	42	42_1	NA	Landfill	98.9	1.16	49.39	2103910	100	0.00475306	67	132533	48930	31401.6	0.897316	1630	SAMN36911015
GCA_034004505.1_ASM3400450v1_genomic	GCA_034004505.1	NCBI	clade2	73	73_1	NA	Landfill	96.64	3.3	33.69	2396203	310	0.0129371	176	91093	21452	13614.8	0.859296	1927	SAMN36911011
GCA_034005585.1_ASM3400558v1_genomic	GCA_034005585.1	NCBI	clade4	48	48_1	NA	Landfill	96.7	2.2	47.41	2645276	337	0.0127397	164	89130	25460	16129.7	0.856893	2049	SAMN36910953
GCA_034005615.1_ASM3400561v1_genomic	GCA_034005615.1	NCBI	clade1	19	19_1	NA	Landfill	94.51	0.55	35.91	1579216	116	0.00734542	100	66578	27264	15792.2	0.864117	1271	SAMN36910956
GCA_034005785.1_ASM3400578v1_genomic	GCA_034005785.1	NCBI	clade3	67	67_0	TRUE	Landfill	86.75	2.2	44.77	2737208	384	0.0140289	358	39695	9202	7645.8	0.791379	2147	SAMN36910946
GCA_034006155.1_ASM3400615v1_genomic	GCA_034006155.1	NCBI	clade4	50	50_2	TRUE	Landfill	92.03	5.01	48.48	3035819	0	0	154	111572	39069	19713.1	0.860746	2315	SAMN36910927
GCA_034006365.1_ASM3400636v1_genomic	GCA_034006365.1	NCBI	clade3	26	26_1	NA	Landfill	95.02	3.85	37.5	2267125	0	0	90	249611	72126	25190.3	0.831412	1739	SAMN36910919
GCA_034006815.1_ASM3400681v1_genomic	GCA_034006815.1	NCBI	clade4	49	49_1	NA	Landfill	96.7	1.71	47.1	2993599	0	0	221	147804	24443	13545.7	0.838573	2395	SAMN36910894
GCA_034007415.1_ASM3400741v1_genomic	GCA_034007415.1	NCBI	clade4	50	50_1	NA	Landfill	98.35	5.59	48.43	2591264	3900	0.150506	157	163887	29866	16504.9	0.869778	2086	SAMN36910865
GCA_034007425.1_ASM3400742v1_genomic	GCA_034007425.1	NCBI	clade4	57	57_1	NA	Landfill	98.84	2.2	41.37	2167308	1700	0.0784383	89	126931	53453	24351.8	0.882067	1734	SAMN36910864
GCA_034007505.1_ASM3400750v1_genomic	GCA_034007505.1	NCBI	clade4	58	58_1	NA	Landfill	94.01	1.1	48.12	2096142	5100	0.243304	151	61870	21415	13881.7	0.863	1704	SAMN36910859
GCA_034007635.1_ASM3400763v1_genomic	GCA_034007635.1	NCBI	clade4	64	64_1	NA	Landfill	95.54	1.1	47.01	2359966	4700	0.199155	107	104319	36893	22055.8	0.886532	1859	SAMN36910853
GCA_034007715.1_ASM3400771v1_genomic	GCA_034007715.1	NCBI	clade4	60	60_2	NA	Landfill	97.95	1.1	47.69	2020177	1001	0.0495501	129	96029	26764	15660.3	0.874336	1670	SAMN36910847
GCA_034007905.1_ASM3400790v1_genomic	GCA_034007905.1	NCBI	clade1	38	38_1	NA	Landfill	97.8	2.75	57.31	2812189	0	0	98	240758	61416	28695.8	0.874084	2191	SAMN36910837
GCA_034189845.1_ASM3418984v1_genomic	GCA_034189845.1	NCBI	clade2	116	116_0	TRUE	Other/Unknown	78.59	0	34.94	1576507	10	0.000634314	283	28869	6808	5570.7	0.798307	1414	SAMN38430249
GCA_034660955.1_ASM3466095v1_genomic	GCA_034660955.1	NCBI	clade2	124	124_2	TRUE	Other/Unknown	95.05	2.33	34.25	2667853	1210	0.0453548	330	66231	12569	8084.4	0.827252	2221	SAMN38319541
GCA_034661015.1_ASM3466101v1_genomic	GCA_034661015.1	NCBI	clade2	106	106_0	TRUE	Other/Unknown	95.6	0	35.17	2429378	9400	0.38693	306	52838	13892	7939.1	0.814453	1991	SAMN38319538
GCA_034678545.1_ASM3467854v1_genomic	GCA_034678545.1	NCBI	clade2	105	105_0	TRUE	AD reactor/wastewater	96.7	2.75	53.46	2608191	0	0	104	150141	44722	25078.8	0.880217	1995	SAMN38196411
GCA_034678955.1_ASM3467895v1_genomic	GCA_034678955.1	NCBI	clade1	38	38_1	NA	Other/Unknown	98.9	3.3	58.38	2176738	0	0	191	51764	15871	11396.5	0.855607	1705	SAMN38196399
GCA_034722995.1_ASM3472299v1_genomic	GCA_034722995.1	NCBI	clade2	93	93_0	TRUE	Other/Unknown	96.7	0	32.78	1889590	3910	0.206923	75	98301	33481	25194.5	0.835027	1651	SAMN38319436
GCA_035341335.1_ASM3534133v1_genomic	GCA_035341335.1	NCBI	clade3	25	25_1	NA	AD reactor/wastewater	94.51	1.1	37.17	1815218	8700	0.479281	169	58366	15074	10740.9	0.82853	1387	SAMN32852443
GCA_035343455.1_ASM3534345v1_genomic	GCA_035343455.1	NCBI	clade3	25	25_1	TRUE	AD reactor/wastewater	92.31	0	37.2	1785556	7700	0.431238	196	72932	14308	9110	0.808629	1358	SAMN32852335
GCA_035350955.1_ASM3535095v1_genomic	GCA_035350955.1	NCBI	clade3	26	26_7	NA	AD reactor/wastewater	89.1	1.33	37.77	1621257	2100	0.129529	304	27887	6896	5333.1	0.796724	1243	SAMN32854609
GCA_035351335.1_ASM3535133v1_genomic	GCA_035351335.1	NCBI	clade1	21	21_4	NA	AD reactor/wastewater	87.53	1.5	36.77	1358623	1800	0.132487	238	36790	8125	5708.5	0.802571	1083	SAMN32854587
GCA_035351475.1_ASM3535147v1_genomic	GCA_035351475.1	NCBI	clade3	NA	NA	NA	AD reactor/wastewater	51.72	0	36.13	1253991	800	0.0637963	61	126317	45615	20557.2	0.874418	943	SAMN32854579
GCA_035351555.1_ASM3535155v1_genomic	GCA_035351555.1	NCBI	clade1	32	32_1	NA	AD reactor/wastewater	94.51	1.1	53.56	2495825	10620	0.425511	234	40994	16216	10665.9	0.848513	1918	SAMN32854575
GCA_035353155.1_ASM3535315v1_genomic	GCA_035353155.1	NCBI	clade3	24	24_1	NA	AD reactor/wastewater	94.51	1.2	39.23	2138729	1340	0.062654	243	49120	13443	8801.4	0.80692	1693	SAMN32854506
GCA_035353255.1_ASM3535325v1_genomic	GCA_035353255.1	NCBI	clade2	14	14_1	NA	AD reactor/wastewater	97.8	0.06	50.01	2660638	3260	0.122527	264	75155	17256	10078.2	0.846874	2150	SAMN32854501
GCA_035353835.1_ASM3535383v1_genomic	GCA_035353835.1	NCBI	clade2	6	6_1	TRUE	AD reactor/wastewater	93.89	2.2	41.95	2648509	520	0.0196337	480	43463	7554	5517.7	0.776075	2057	SAMN32854471
GCA_035354595.1_ASM3535459v1_genomic	GCA_035354595.1	NCBI	clade3	24	24_3	TRUE	AD reactor/wastewater	82.69	1.1	39.41	1488583	3600	0.241841	288	38059	6647	5168.7	0.765535	1138	SAMN32854451
GCA_035355775.1_ASM3535577v1_genomic	GCA_035355775.1	NCBI	clade1	21	21_6	TRUE	AD reactor/wastewater	89.01	3.46	36.74	1299603	410	0.0315481	293	19684	5394	4435.5	0.761794	1065	SAMN32852532
GCA_035356515.1_ASM3535651v1_genomic	GCA_035356515.1	NCBI	clade1	37	37_1	NA	AD reactor/wastewater	98.9	0	54.47	1968119	600	0.030486	46	215763	80117	42785.2	0.886164	1540	SAMN32852512
GCA_035357115.1_ASM3535711v1_genomic	GCA_035357115.1	NCBI	clade3	NA	NA	NA	AD reactor/wastewater	70.14	3.3	36.16	1246477	230	0.018452	211	23113	7136	5907.5	0.788445	985	SAMN32854420
GCA_035357395.1_ASM3535739v1_genomic	GCA_035357395.1	NCBI	clade3	26	26_4	NA	AD reactor/wastewater	98.1	2.2	36.79	2311871	7900	0.341715	517	38598	7160	4471.7	0.747274	1952	SAMN32854406
GCA_035357855.1_ASM3535785v1_genomic	GCA_035357855.1	NCBI	clade2	11	11_1	TRUE	AD reactor/wastewater	98.9	0	40.63	2002168	200	0.00998917	21	255265	118719	95341.3	0.904288	1568	SAMN32854784
GCA_035357955.1_ASM3535795v1_genomic	GCA_035357955.1	NCBI	clade1	20	20_1	NA	AD reactor/wastewater	83.4	5.59	36.36	1496213	1200	0.0802025	257	34704	9015	5821.8	0.803561	1192	SAMN32854781
GCA_035358295.1_ASM3535829v1_genomic	GCA_035358295.1	NCBI	clade1	36	36_1	NA	AD reactor/wastewater	97.8	0	52.45	2273030	1000	0.0439941	75	207410	66384	30307.1	0.865716	1745	SAMN32854763
GCA_035359535.1_ASM3535953v1_genomic	GCA_035359535.1	NCBI	clade1	21	21_2	TRUE	AD reactor/wastewater	96.7	0	36.57	1620298	3900	0.240696	85	104108	27612	19062.3	0.873093	1278	SAMN32863471
GCA_035361655.1_ASM3536165v1_genomic	GCA_035361655.1	NCBI	clade1	21	21_2	NA	AD reactor/wastewater	93.77	0	36.57	1587388	3200	0.201589	75	87170	31146	21165.2	0.881178	1274	SAMN32863379
GCA_035363155.1_ASM3536315v1_genomic	GCA_035363155.1	NCBI	clade4	56	56_0	TRUE	AD reactor/wastewater	98.9	0	47.39	2927473	910	0.0310848	39	570663	150774	75063.4	0.900145	2232	SAMN32863333
GCA_035363615.1_ASM3536361v1_genomic	GCA_035363615.1	NCBI	clade3	26	26_7	NA	AD reactor/wastewater	81.92	2.75	37.78	1529289	1700	0.111163	286	33155	7677	5347.2	0.789612	1196	SAMN32863308
GCA_035363635.1_ASM3536363v1_genomic	GCA_035363635.1	NCBI	clade1	21	21_4	NA	AD reactor/wastewater	87.94	1.1	36.71	1314749	2000	0.15212	221	34700	7066	5949.1	0.81713	1040	SAMN32863312
GCA_035363655.1_ASM3536365v1_genomic	GCA_035363655.1	NCBI	clade1	32	32_1	NA	AD reactor/wastewater	91.91	0.19	53.56	2427188	9873	0.406767	226	69789	14911	10739.8	0.848093	1876	SAMN32863307
GCA_035363935.1_ASM3536393v1_genomic	GCA_035363935.1	NCBI	clade4	NA	NA	NA	AD reactor/wastewater	72.41	0	49.44	1721322	5410	0.314293	339	28903	6704	5077.6	0.794463	1509	SAMN32863302
GCA_035364315.1_ASM3536431v1_genomic	GCA_035364315.1	NCBI	clade1	37	37_1	NA	AD reactor/wastewater	81.32	0	55.05	1672377	1900	0.113611	67	105831	40532	24960.9	0.883525	1322	SAMN32863294
GCA_035366155.1_ASM3536615v1_genomic	GCA_035366155.1	NCBI	clade1	36	36_4	TRUE	AD reactor/wastewater	75.82	2.2	54.28	1605528	1000	0.0622848	38	170962	68188	42250.7	0.872136	1259	SAMN32863242
GCA_035366195.1_ASM3536619v1_genomic	GCA_035366195.1	NCBI	clade3	22	22_1	NA	AD reactor/wastewater	96.15	1.1	36.61	1882542	1839	0.0976871	116	129944	25209	16228.8	0.867576	1460	SAMN32863240
GCA_035368805.1_ASM3536880v1_genomic	GCA_035368805.1	NCBI	clade3	26	26_2	NA	AD reactor/wastewater	95.6	1.1	37.64	1861319	4900	0.263254	108	153134	27232	17234.4	0.846695	1446	SAMN32863154
GCA_035370965.1_ASM3537096v1_genomic	GCA_035370965.1	NCBI	clade2	11	11_1	NA	AD reactor/wastewater	97.8	0	40.67	1926280	1000	0.0519135	39	198829	100107	49391.8	0.903989	1526	SAMN32864496
GCA_035371425.1_ASM3537142v1_genomic	GCA_035371425.1	NCBI	clade1	37	37_3	TRUE	AD reactor/wastewater	85.86	2.2	55.1	1435700	110	0.00766177	319	20663	5218	4500.6	0.780938	1236	SAMN32864485
GCA_035373185.1_ASM3537318v1_genomic	GCA_035373185.1	NCBI	clade3	NA	NA	NA	AD reactor/wastewater	69.83	0	36.78	1180861	920	0.0779093	249	21181	5500	4742.4	0.744347	907	SAMN32864446
GCA_035374025.1_ASM3537402v1_genomic	GCA_035374025.1	NCBI	clade3	26	26_2	NA	AD reactor/wastewater	98.9	1.1	37.55	1966886	4700	0.238956	108	96966	33316	18211.9	0.843958	1501	SAMN32864409
GCA_035376085.1_ASM3537608v1_genomic	GCA_035376085.1	NCBI	clade3	26	26_2	TRUE	AD reactor/wastewater	100	1.1	37.66	1891226	5100	0.269666	111	86193	27481	17038.1	0.854733	1470	SAMN32864349
GCA_035376205.1_ASM3537620v1_genomic	GCA_035376205.1	NCBI	clade1	36	36_1	NA	AD reactor/wastewater	91.21	0	52.8	2203843	200	0.00907506	29	414627	139606	75994.6	0.878514	1688	SAMN32864342
GCA_035376855.1_ASM3537685v1_genomic	GCA_035376855.1	NCBI	clade1	37	37_1	NA	AD reactor/wastewater	95.6	0	54.38	1898547	2300	0.121145	70	156982	36494	27122.1	0.884325	1503	SAMN32864322
GCA_035377985.1_ASM3537798v1_genomic	GCA_035377985.1	NCBI	clade3	22	22_1	NA	AD reactor/wastewater	97.25	1.1	36.37	2102432	2700	0.128423	158	239186	22860	13306.5	0.858096	1625	SAMN32864287
GCA_035378185.1_ASM3537818v1_genomic	GCA_035378185.1	NCBI	clade1	21	21_3	NA	AD reactor/wastewater	96.2	0	36.48	1730632	5900	0.340916	87	141043	37543	19892.3	0.844902	1346	SAMN32864276
GCA_035382405.1_ASM3538240v1_genomic	GCA_035382405.1	NCBI	clade1	21	21_2	NA	AD reactor/wastewater	95.6	0	36.55	1605754	3100	0.193056	113	69670	27763	14210.2	0.8769	1277	SAMN32864105
GCA_035383365.1_ASM3538336v1_genomic	GCA_035383365.1	NCBI	clade3	26	26_2	NA	AD reactor/wastewater	98.9	1.1	37.63	2184435	4410	0.201883	163	96395	27937	13401.4	0.819492	1591	SAMN32864077
GCA_035385305.1_ASM3538530v1_genomic	GCA_035385305.1	NCBI	clade3	26	26_2	NA	AD reactor/wastewater	98.9	1.1	37.61	1879285	3800	0.202205	86	152310	35010	21852.2	0.861567	1467	SAMN32864819
GCA_035386305.1_ASM3538630v1_genomic	GCA_035386305.1	NCBI	clade1	37	37_1	NA	AD reactor/wastewater	96	1.2	55.04	1736672	1800	0.103647	119	49818	19017	14593.9	0.880736	1390	SAMN32864771
GCA_035386765.1_ASM3538676v1_genomic	GCA_035386765.1	NCBI	clade1	36	36_1	NA	AD reactor/wastewater	85.71	0	53.28	2020740	0	0	47	137503	88047	42994.5	0.874299	1549	SAMN32864746
GCA_035388365.1_ASM3538836v1_genomic	GCA_035388365.1	NCBI	clade1	33	33_1	TRUE	AD reactor/wastewater	87.53	0.55	55.57	2409259	460	0.019093	384	44731	8528	6274.1	0.802637	1882	SAMN32864666
GCA_035388745.1_ASM3538874v1_genomic	GCA_035388745.1	NCBI	clade1	38	38_1	TRUE	AD reactor/wastewater	98.9	0	56.75	2824681	2800	0.0991262	178	96654	31331	15869	0.85576	2110	SAMN32864646
GCA_035400465.1_ASM3540046v1_genomic	GCA_035400465.1	NCBI	clade3	NA	NA	NA	AD reactor/wastewater	74.15	2.3	36.49	1509203	710	0.0470447	235	26827	7911	6422.1	0.802079	1177	SAMN32865970
GCA_035401185.1_ASM3540118v1_genomic	GCA_035401185.1	NCBI	clade3	26	26_4	NA	AD reactor/wastewater	98.35	2.2	37.7	1677393	8000	0.476931	344	34963	7624	4876.1	0.753596	1275	SAMN32865936
GCA_035401385.1_ASM3540138v1_genomic	GCA_035401385.1	NCBI	clade1	43	43_1	NA	AD reactor/wastewater	94.38	2.56	49.77	2171884	227	0.0104518	280	40158	10219	7756.7	0.818697	1664	SAMN32865925
GCA_035402645.1_ASM3540264v1_genomic	GCA_035402645.1	NCBI	clade2	6	6_2	TRUE	AD reactor/wastewater	98.84	1.38	41.56	3190526	510	0.0159848	239	96887	21644	13349.5	0.848487	2551	SAMN32865862
GCA_035403355.1_ASM3540335v1_genomic	GCA_035403355.1	NCBI	clade3	24	24_1	TRUE	AD reactor/wastewater	98.84	1.1	39.1	2270120	2100	0.0925061	60	172806	51165	37835.3	0.864414	1765	SAMN32865826
GCA_035403745.1_ASM3540374v1_genomic	GCA_035403745.1	NCBI	clade2	14	14_1	TRUE	AD reactor/wastewater	97.8	0	49.34	3084002	6040	0.195849	319	96511	20929	9667.7	0.843655	2548	SAMN32865805
GCA_035405685.1_ASM3540568v1_genomic	GCA_035405685.1	NCBI	clade1	21	21_2	NA	AD reactor/wastewater	93.96	1.1	36.51	1622761	4000	0.246493	84	85866	32018	19318.6	0.875062	1297	SAMN32865713
GCA_035406885.1_ASM3540688v1_genomic	GCA_035406885.1	NCBI	clade1	37	37_1	NA	AD reactor/wastewater	82.42	3.9	55.04	1676816	4100	0.244511	101	65476	27127	16602.1	0.870058	1334	SAMN32866073
GCA_035407065.1_ASM3540706v1_genomic	GCA_035407065.1	NCBI	clade3	26	26_2	NA	AD reactor/wastewater	100	1.1	37.73	1816304	2600	0.143148	128	69477	22837	14189.9	0.850065	1425	SAMN32866054
GCA_035407105.1_ASM3540710v1_genomic	GCA_035407105.1	NCBI	clade1	21	21_2	NA	AD reactor/wastewater	96.12	0	36.65	1508073	4000	0.265239	139	66604	18682	10849.4	0.8435	1185	SAMN32866053
GCA_035408325.1_ASM3540832v1_genomic	GCA_035408325.1	NCBI	clade1	37	37_1	NA	AD reactor/wastewater	84.62	4.4	54.72	1789768	1300	0.0726351	48	140416	65215	37286.8	0.881702	1397	SAMN32865992
GCA_035408365.1_ASM3540836v1_genomic	GCA_035408365.1	NCBI	clade1	21	21_2	NA	AD reactor/wastewater	89.41	2.2	36.71	1433294	600	0.0418616	275	43448	6904	5212	0.798728	1152	SAMN32865990
GCA_035409905.1_ASM3540990v1_genomic	GCA_035409905.1	NCBI	clade1	21	21_2	NA	AD reactor/wastewater	94.51	0.1	36.85	1507411	2200	0.145946	159	55761	15452	9480.6	0.843399	1194	SAMN32866314
GCA_035410145.1_ASM3541014v1_genomic	GCA_035410145.1	NCBI	clade1	37	37_1	NA	AD reactor/wastewater	97.8	0	54.53	1934938	1900	0.0981944	73	85499	39268	26506	0.881329	1508	SAMN32866300
GCA_035410585.1_ASM3541058v1_genomic	GCA_035410585.1	NCBI	clade3	26	26_2	NA	AD reactor/wastewater	98.9	1.1	37.66	1857432	1900	0.102292	133	75090	23838	13965.7	0.851925	1455	SAMN32866279
GCA_035411165.1_ASM3541116v1_genomic	GCA_035411165.1	NCBI	clade2	74	74_1	TRUE	AD reactor/wastewater	98.9	1.1	35.12	2193173	500	0.022798	117	102561	29637	18745.1	0.887833	1827	SAMN32866250
GCA_035411365.1_ASM3541136v1_genomic	GCA_035411365.1	NCBI	clade3	22	22_1	NA	AD reactor/wastewater	95.6	0.5	36.41	1974742	2006	0.101583	123	189788	25948	16054.8	0.869129	1516	SAMN32866240
GCA_035413885.1_ASM3541388v1_genomic	GCA_035413885.1	NCBI	clade3	22	22_1	NA	AD reactor/wastewater	98.9	2.2	36.37	1871683	1546	0.0825995	111	101991	29946	16862	0.873039	1461	SAMN32866113
GCA_035413945.1_ASM3541394v1_genomic	GCA_035413945.1	NCBI	clade2	74	74_1	NA	AD reactor/wastewater	98.35	1.1	35.08	2219061	930	0.0419096	125	102958	28263	17752.5	0.889515	1829	SAMN32866111
GCA_035415025.1_ASM3541502v1_genomic	GCA_035415025.1	NCBI	clade3	26	26_2	NA	AD reactor/wastewater	100	1.2	37.68	1912474	3800	0.198696	102	136362	27827	18749.7	0.84164	1470	SAMN32866443
GCA_035417165.1_ASM3541716v1_genomic	GCA_035417165.1	NCBI	clade3	NA	NA	NA	AD reactor/wastewater	72.53	0	37.45	1243462	700	0.0562944	220	52278	8320	5652.1	0.781985	971	SAMN32866738
GCA_035417725.1_ASM3541772v1_genomic	GCA_035417725.1	NCBI	clade1	36	36_1	NA	AD reactor/wastewater	97.8	0	52.6	2222211	810	0.0364502	96	128712	39213	23148	0.865087	1711	SAMN32866706
GCA_035417805.1_ASM3541780v1_genomic	GCA_035417805.1	NCBI	clade2	11	11_1	NA	AD reactor/wastewater	98.9	0	40.66	1974794	200	0.0101276	35	255265	92657	56422.7	0.905602	1549	SAMN32866704
GCA_035418345.1_ASM3541834v1_genomic	GCA_035418345.1	NCBI	clade1	21	21_2	NA	AD reactor/wastewater	93.41	0	36.7	1484457	1600	0.107784	174	33341	12683	8531.4	0.843822	1207	SAMN32866677
GCA_035418625.1_ASM3541862v1_genomic	GCA_035418625.1	NCBI	clade1	37	37_1	NA	AD reactor/wastewater	97.8	0	54.52	1915568	800	0.0417631	65	162506	43654	29470.3	0.880471	1509	SAMN32866663
GCA_035418845.1_ASM3541884v1_genomic	GCA_035418845.1	NCBI	clade3	22	22_3	TRUE	AD reactor/wastewater	78.12	3.3	36.72	1656137	600	0.0362289	362	17715	5432	4575	0.735551	1235	SAMN32866652
GCA_035419725.1_ASM3541972v1_genomic	GCA_035419725.1	NCBI	clade3	26	26_2	NA	AD reactor/wastewater	97.8	1.1	37.61	1879627	4300	0.228769	94	145979	30214	19996	0.858521	1456	SAMN32866608
GCA_035420265.1_ASM3542026v1_genomic	GCA_035420265.1	NCBI	clade3	26	26_2	NA	AD reactor/wastewater	98.9	1.1	37.66	1869773	4100	0.219278	97	132025	28004	19276	0.8546	1455	SAMN32866581
GCA_035420965.1_ASM3542096v1_genomic	GCA_035420965.1	NCBI	clade1	NA	NA	NA	AD reactor/wastewater	71.43	0	50.33	1278468	300	0.0234656	33	116581	49816	38741.5	0.886553	1013	SAMN32866542
GCA_035421165.1_ASM3542116v1_genomic	GCA_035421165.1	NCBI	clade1	21	21_2	NA	AD reactor/wastewater	96.7	0.9	36.53	1552530	3810	0.245406	109	72475	18272	14243.4	0.863458	1241	SAMN32866534
GCA_035421845.1_ASM3542184v1_genomic	GCA_035421845.1	NCBI	clade1	37	37_1	NA	AD reactor/wastewater	97.8	0	54.58	1897383	600	0.0316225	44	135722	73574	43122.3	0.887055	1494	SAMN32866500
GCA_035421985.1_ASM3542198v1_genomic	GCA_035421985.1	NCBI	clade1	NA	NA	NA	AD reactor/wastewater	62.64	0	50.47	1184446	100	0.00844277	35	121974	55123	33841.3	0.890697	912	SAMN32867030
GCA_035425365.1_ASM3542536v1_genomic	GCA_035425365.1	NCBI	clade1	21	21_2	NA	AD reactor/wastewater	91.21	0.55	36.66	1492758	1240	0.0830677	217	44753	8905	6879.1	0.814428	1185	SAMN32866460
GCA_035431105.1_ASM3543110v1_genomic	GCA_035431105.1	NCBI	clade3	NA	NA	NA	AD reactor/wastewater	69.87	0.55	36.72	1226114	520	0.0424104	260	17600	5297	4715.8	0.7488	965	SAMN32867097
GCA_035431165.1_ASM3543116v1_genomic	GCA_035431165.1	NCBI	clade1	NA	NA	NA	AD reactor/wastewater	73.43	2.84	36.81	1258185	2600	0.206647	219	26475	7334	5745.1	0.791493	998	SAMN32867093
GCA_035431485.1_ASM3543148v1_genomic	GCA_035431485.1	NCBI	clade1	36	36_1	TRUE	AD reactor/wastewater	97.8	0	52.58	2297221	100	0.00435309	42	356787	106824	54695.7	0.884058	1752	SAMN32867077
GCA_035432105.1_ASM3543210v1_genomic	GCA_035432105.1	NCBI	clade1	37	37_1	NA	AD reactor/wastewater	89.01	1.1	54.77	1877052	310	0.0165153	87	87785	29721	21575.3	0.874283	1477	SAMN32867041
GCA_035448845.1_ASM3544884v1_genomic	GCA_035448845.1	NCBI	clade3	26	26_2	NA	AD reactor/wastewater	98.9	1.1	37.58	2040463	3800	0.186232	126	113124	30349	16194.2	0.846995	1565	SAMN33868015
GCA_035448865.1_ASM3544886v1_genomic	GCA_035448865.1	NCBI	clade3	22	22_1	NA	AD reactor/wastewater	97.25	1.1	36.47	1933912	1868	0.0965918	104	239013	28151	18595.3	0.87687	1498	SAMN33868016
GCA_035449595.1_ASM3544959v1_genomic	GCA_035449595.1	NCBI	clade1	21	21_2	NA	AD reactor/wastewater	95.6	0	36.6	1599573	2600	0.162543	139	87818	19243	11507.7	0.857239	1273	SAMN33867980
GCA_035450205.1_ASM3545020v1_genomic	GCA_035450205.1	NCBI	clade1	37	37_1	NA	AD reactor/wastewater	93.41	0	54.81	1722727	5600	0.325066	99	67079	23980	17401.3	0.864219	1377	SAMN33867950
GCA_035450685.1_ASM3545068v1_genomic	GCA_035450685.1	NCBI	clade1	36	36_1	NA	AD reactor/wastewater	97.8	0	52.63	2249803	100	0.00444483	41	273101	92110	54873.2	0.880584	1721	SAMN33867926
GCA_035451205.1_ASM3545120v1_genomic	GCA_035451205.1	NCBI	clade3	26	26_2	NA	AD reactor/wastewater	98.9	1.1	37.57	1919915	3100	0.161465	99	119646	31040	19393.1	0.857505	1477	SAMN33867900
GCA_035451685.1_ASM3545168v1_genomic	GCA_035451685.1	NCBI	clade1	21	21_2	NA	AD reactor/wastewater	95.6	0	36.46	1814555	2300	0.126753	216	71168	16910	8400.7	0.834115	1425	SAMN33867877
GCA_035452165.1_ASM3545216v1_genomic	GCA_035452165.1	NCBI	clade3	22	22_1	NA	AD reactor/wastewater	96.7	2.2	36.52	1975228	1247	0.063132	221	49958	14175	8937.7	0.821853	1558	SAMN33867852
GCA_035452625.1_ASM3545262v1_genomic	GCA_035452625.1	NCBI	clade1	37	37_1	NA	AD reactor/wastewater	96.7	0	54.13	2115845	4787	0.226245	160	82926	21810	13224	0.85357	1668	SAMN33867826
GCA_035452665.1_ASM3545266v1_genomic	GCA_035452665.1	NCBI	clade1	21	21_2	NA	AD reactor/wastewater	95.6	0	36.57	1580422	2100	0.132876	117	73263	20889	13507.9	0.879589	1261	SAMN33867827
GCA_035452685.1_ASM3545268v1_genomic	GCA_035452685.1	NCBI	clade3	22	22_1	NA	AD reactor/wastewater	93.96	2.2	36.47	1928737	1982	0.102762	150	65455	18938	12858.2	0.848669	1511	SAMN33867825
GCA_036584515.1_ASM3658451v1_genomic	GCA_036584515.1	NCBI	clade2	53	53_2	TRUE	Aquatic/Marine and Freshwater	85.56	0.55	49.28	2154286	300	0.0139257	279	32656	8780	7721.5	0.849086	1784	SAMN39710826
GCA_036739335.1_ASM3673933v1_genomic	GCA_036739335.1	NCBI	clade3	22	22_1	NA	Other/Unknown	95.6	4.76	36.41	1885066	1230	0.0652497	180	71063	14965	10472.6	0.846128	1486	SAMN28746725
GCA_036744915.1_ASM3674491v1_genomic	GCA_036744915.1	NCBI	clade3	29	29_1	TRUE	Other/Unknown	96.22	2.2	47.9	2692008	590	0.0219167	486	35361	7378	5539.1	0.793934	2184	SAMN28747163
GCA_036747835.1_ASM3674783v1_genomic	GCA_036747835.1	NCBI	clade1	41	41_1	NA	Other/Unknown	98.9	0	50.44	2362355	400	0.0169323	29	296865	140686	81460.5	0.900895	1805	SAMN28747304
GCA_036750995.1_ASM3675099v1_genomic	GCA_036750995.1	NCBI	clade3	22	22_1	NA	Other/Unknown	97.25	1.1	36.5	2030940	1700	0.0837051	128	150716	26944	15866.7	0.859244	1532	SAMN28747049
GCA_036753305.1_ASM3675330v1_genomic	GCA_036753305.1	NCBI	clade1	21	21_3	TRUE	Other/Unknown	98.9	0	36.16	1908537	1700	0.0890735	29	262725	220910	65811.6	0.881874	1499	SAMN28747640
GCA_036771675.1_ASM3677167v1_genomic	GCA_036771675.1	NCBI	clade4	60	60_2	NA	Other/Unknown	100	1.1	47.36	2283383	200	0.00875893	66	230104	52945	34596.7	0.902906	1850	SAMN28747864
GCA_036771715.1_ASM3677171v1_genomic	GCA_036771715.1	NCBI	clade4	60	60_2	NA	Other/Unknown	98.9	1.2	47.18	2342099	1238	0.0528586	199	76352	21064	11769.3	0.880128	1957	SAMN28747853
GCA_036775315.1_ASM3677531v1_genomic	GCA_036775315.1	NCBI	clade3	22	22_1	NA	Other/Unknown	98.9	1.1	36.74	2135390	1900	0.0889767	202	82194	17869	10571.2	0.82251	1594	SAMN28748057
GCA_036783405.1_ASM3678340v1_genomic	GCA_036783405.1	NCBI	clade4	60	60_2	NA	Other/Unknown	93.31	2.2	47.55	2049341	1955	0.0953965	322	43595	8864	6364.4	0.839603	1842	SAMN28748277
GCA_036786725.1_ASM3678672v1_genomic	GCA_036786725.1	NCBI	clade3	27	27_1	NA	Other/Unknown	95.54	1.2	44.84	2580491	6700	0.259641	233	57972	18710	11075.1	0.852495	2021	SAMN28749019
GCA_036789135.1_ASM3678913v1_genomic	GCA_036789135.1	NCBI	clade4	60	60_2	NA	Other/Unknown	100	1.1	47.37	2298276	310	0.0134884	64	150365	58896	35910.6	0.90233	1918	SAMN28748860
GCA_036789195.1_ASM3678919v1_genomic	GCA_036789195.1	NCBI	clade4	60	60_2	NA	Other/Unknown	100	1.1	47.61	2216279	300	0.0135362	55	171362	56280	40296	0.903249	1827	SAMN28748852
GCA_036805245.1_ASM3680524v1_genomic	GCA_036805245.1	NCBI	clade1	32	32_1	TRUE	Other/Unknown	95.85	0	53.32	2548984	3500	0.13731	232	79720	20453	10987	0.852544	1914	SAMN28749954
GCA_036805615.1_ASM3680561v1_genomic	GCA_036805615.1	NCBI	clade1	41	41_1	TRUE	Other/Unknown	98.9	0	50.47	2377096	200	0.00841363	29	332506	150730	81968.8	0.900899	1817	SAMN28749946
GCA_036818835.1_ASM3681883v1_genomic	GCA_036818835.1	NCBI	clade3	26	26_2	NA	Other/Unknown	97.8	1.53	37.68	1949756	2500	0.128221	265	101971	13585	7357.6	0.806064	1502	SAMN28750423
GCA_036823015.1_ASM3682301v1_genomic	GCA_036823015.1	NCBI	clade4	60	60_2	NA	Other/Unknown	98.72	1.1	47.29	2299386	2026	0.0881105	123	94529	29803	18694.2	0.887492	1942	SAMN28750137
GCA_036825175.1_ASM3682517v1_genomic	GCA_036825175.1	NCBI	clade2	146	146_0	TRUE	Other/Unknown	96.09	1.2	42.23	2539547	3090	0.121675	502	26657	6630	5058.9	0.795102	2099	SAMN28750558
GCA_036827585.1_ASM3682758v1_genomic	GCA_036827585.1	NCBI	clade1	21	21_3	NA	Other/Unknown	98.9	0.1	36.29	1896474	1100	0.0580024	51	214005	70861	37185.8	0.867101	1468	SAMN28750665
GCA_036830705.1_ASM3683070v1_genomic	GCA_036830705.1	NCBI	clade3	26	26_2	NA	Other/Unknown	98.9	1.1	37.66	1840168	4200	0.22824	114	85791	26299	16141.8	0.854307	1429	SAMN28750575
GCA_036830745.1_ASM3683074v1_genomic	GCA_036830745.1	NCBI	clade3	22	22_1	TRUE	Other/Unknown	97.8	0	36.67	2027552	300	0.0147962	383	34632	8040	5293.9	0.775364	1527	SAMN28750718
GCA_036834475.1_ASM3683447v1_genomic	GCA_036834475.1	NCBI	clade1	NA	NA	NA	Other/Unknown	59.34	0	53.75	1714977	300	0.0174929	40	414627	97438	42874.4	0.874532	1313	SAMN28750964
GCA_036839995.1_ASM3683999v1_genomic	GCA_036839995.1	NCBI	clade1	37	37_1	NA	Other/Unknown	94.51	0	54.8	1811891	3900	0.215245	88	69582	32010	20589.7	0.874198	1428	SAMN28751461
GCA_037441405.1_ASM3744140v1_genomic	GCA_037441405.1	NCBI	clade2	16	16_0	TRUE	Aquatic/Marine and Freshwater	97.74	0	48.78	2023655	350	0.0172954	57	156843	51026	35502.7	0.879562	1679	SAMN31096844
GCA_039680095.1_ASM3968009v1_genomic	GCA_039680095.1	NCBI	clade3	22	22_1	NA	AD reactor/wastewater	93.41	0	36.71	1802136	0	0	74	233390	38041	24353.2	0.866941	1395	SAMN39190228
GCA_039680785.1_ASM3968078v1_genomic	GCA_039680785.1	NCBI	clade3	23	23_0	TRUE	AD reactor/wastewater	97.8	0.06	38.37	2068119	0	0	122	117911	29343	16951.8	0.845613	1618	SAMN39190190
GCA_040307815.1_ASM4030781v1_genomic	GCA_040307815.1	NCBI	clade3	22	22_1	NA	AD reactor/wastewater	98.9	2.2	36.72	2195995	0	0	86	130531	41678	25534.8	0.871969	1680	SAMN37796638
GCA_040766455.1_ASM4076645v1_genomic	GCA_040766455.1	NCBI	clade3	25	25_1	NA	AD reactor/wastewater	84.62	1.1	37.51	1783122	0	0	62	174252	64829	28760	0.830497	1454	SAMN38439108
GCA_040770845.1_ASM4077084v1_genomic	GCA_040770845.1	NCBI	clade3	26	26_3	TRUE	AD reactor/wastewater	77.66	3.36	37.64	1841320	0	0	184	53327	17226	10007.2	0.681297	2107	SAMN38438896
GCA_040772985.1_ASM4077298v1_genomic	GCA_040772985.1	NCBI	clade1	36	36_2	TRUE	AD reactor/wastewater	97.8	0	52.16	2348811	0	0	1	2348811	2348811	2348811	0.884411	1807	SAMN38439285
GCA_040774465.1_ASM4077446v1_genomic	GCA_040774465.1	NCBI	clade3	NA	NA	NA	AD reactor/wastewater	67.69	1.56	37.84	1533060	0	0	312	36840	6221	4913.7	0.740276	1165	SAMN38439212
GCA_040775465.1_ASM4077546v1_genomic	GCA_040775465.1	NCBI	clade3	26	26_6	NA	AD reactor/wastewater	93.02	5.31	37.73	1797417	0	0	398	22171	5309	4516.1	0.744802	1354	SAMN38439165
GCA_041648715.1_ASM4164871v1_genomic	GCA_041648715.1	NCBI	clade3	22	22_1	NA	Landfill	98.9	1.1	36.91	2295424	0	0	131	169237	29621	17522.3	0.851243	1752	SAMN39904641
GCA_041652595.1_ASM4165259v1_genomic	GCA_041652595.1	NCBI	clade4	60	60_2	NA	Landfill	95.95	3.91	47.51	2156123	106	0.00491623	154	89974	25769	14000.8	0.870749	1814	SAMN39904448
GCA_041654535.1_ASM4165453v1_genomic	GCA_041654535.1	NCBI	clade4	60	60_2	NA	Landfill	92.24	1.65	47.56	1975179	0	0	214	51674	13374	9229.8	0.852456	1679	SAMN39904351
GCA_041654715.1_ASM4165471v1_genomic	GCA_041654715.1	NCBI	clade1	40	40_2	NA	Landfill	87.72	1.1	49.53	1892441	0	0	171	63320	14609	11066.9	0.862202	1532	SAMN39904342
GCA_041654735.1_ASM4165473v1_genomic	GCA_041654735.1	NCBI	clade2	107	107_2	TRUE	Landfill	100	1.1	40.47	1924846	0	0	41	176023	71537	46947.5	0.898383	1509	SAMN39904341
GCA_041654875.1_ASM4165487v1_genomic	GCA_041654875.1	NCBI	clade2	73	73_1	TRUE	Landfill	98.84	1.1	33.73	2271412	0	0	86	238330	47522	26411.8	0.897693	1848	SAMN39904333
GCA_041656515.1_ASM4165651v1_genomic	GCA_041656515.1	NCBI	clade4	48	48_1	NA	Landfill	97.8	3.3	47.49	2913409	0	0	175	169038	27509	16648.1	0.868203	2256	SAMN39905030
GCA_041663765.1_ASM4166376v1_genomic	GCA_041663765.1	NCBI	clade4	60	60_2	NA	Landfill	85.15	1.2	47.64	1853259	0	0	181	69138	13872	10239	0.858408	1580	SAMN39889841
GCA_041667385.1_ASM4166738v1_genomic	GCA_041667385.1	NCBI	clade4	64	64_2	TRUE	Landfill	77.29	2.26	46.89	1838786	0	0	348	23115	5762	5283.9	0.798809	1517	SAMN39889661
GCA_041667965.1_ASM4166796v1_genomic	GCA_041667965.1	NCBI	clade4	57	57_1	TRUE	Landfill	95.81	1.1	41.27	1987055	0	0	180	61046	14670	11039.2	0.858115	1599	SAMN39889628
GCA_041668505.1_ASM4166850v1_genomic	GCA_041668505.1	NCBI	clade1	39	39_1	NA	Landfill	94.51	4.4	57.29	2289516	0	0	224	52807	16867	10221.1	0.835485	1829	SAMN39889606
GCA_041668745.1_ASM4166874v1_genomic	GCA_041668745.1	NCBI	clade1	19	19_2	NA	Landfill	89.01	0.61	35.61	1729511	0	0	191	46527	11863	9055	0.806442	1345	SAMN39889591
GCA_041670505.1_ASM4167050v1_genomic	GCA_041670505.1	NCBI	clade4	60	60_1	NA	Landfill	77.1	0	47.66	1449210	0	0	179	39635	10886	8096.1	0.869878	1272	SAMN39889504
GCA_041670665.1_ASM4167066v1_genomic	GCA_041670665.1	NCBI	clade4	59	59_1	NA	Landfill	97.58	2.2	46.45	2242117	0	0	195	105204	19850	11498	0.87904	1929	SAMN39889495
GCA_041672025.1_ASM4167202v1_genomic	GCA_041672025.1	NCBI	clade4	49	49_1	NA	Landfill	96.55	2.35	48.29	2620989	0	0	262	55363	13452	10003.8	0.842616	2144	SAMN39891859
GCA_041672045.1_ASM4167204v1_genomic	GCA_041672045.1	NCBI	clade1	19	19_1	NA	Landfill	95.6	1.1	35.9	2307805	0	0	134	113146	35629	17222.4	0.865898	1919	SAMN39891861
GCA_041672165.1_ASM4167216v1_genomic	GCA_041672165.1	NCBI	clade4	60	60_2	NA	Landfill	98.9	1.1	47.63	2097096	0	0	117	150442	30020	17923.9	0.890019	1717	SAMN39891853
GCA_041672585.1_ASM4167258v1_genomic	GCA_041672585.1	NCBI	clade2	85	85_0	TRUE	Landfill	97.74	8.16	35.74	2828417	0	0	225	65049	17922	12570.7	0.808409	2082	SAMN39891832
GCA_041673825.1_ASM4167382v1_genomic	GCA_041673825.1	NCBI	clade4	48	48_1	NA	Landfill	97.8	2.2	47.48	2830252	0	0	167	82769	25772	16947.6	0.869155	2175	SAMN39891770
GCA_041674045.1_ASM4167404v1_genomic	GCA_041674045.1	NCBI	clade3	22	22_2	TRUE	Landfill	91.21	1.91	36.53	1720200	0	0	288	30921	6902	5972.9	0.753364	1291	SAMN39891758
GCA_041676325.1_ASM4167632v1_genomic	GCA_041676325.1	NCBI	clade4	60	60_1	NA	Landfill	85.32	1.1	47.68	1623193	0	0	180	52960	12711	9017.7	0.853021	1421	SAMN39891645
GCA_041676385.1_ASM4167638v1_genomic	GCA_041676385.1	NCBI	clade4	47	47_2	TRUE	Landfill	76.49	0	48.03	1567374	0	0	312	19220	5561	5023.6	0.774236	1281	SAMN39891642
GCA_041676425.1_ASM4167642v1_genomic	GCA_041676425.1	NCBI	clade1	19	19_2	NA	Landfill	92.91	1.16	36.29	1722225	0	0	231	32589	9861	7455.5	0.796171	1359	SAMN39891640
GCA_041677285.1_ASM4167728v1_genomic	GCA_041677285.1	NCBI	clade1	40	40_2	TRUE	Landfill	96.15	0	49.05	2163363	0	0	76	112467	44104	28465.3	0.891796	1673	SAMN39891597
GCA_041677385.1_ASM4167738v1_genomic	GCA_041677385.1	NCBI	clade2	73	73_1	NA	Landfill	96.64	1.65	33.67	2150066	0	0	150	85257	24803	14333.8	0.879192	1755	SAMN39891593
GCA_041677925.1_ASM4167792v1_genomic	GCA_041677925.1	NCBI	clade1	42	42_1	NA	Landfill	98.9	0	49.31	1948783	0	0	46	214622	63461	42364.8	0.90133	1559	SAMN39891565
GCA_041678145.1_ASM4167814v1_genomic	GCA_041678145.1	NCBI	clade2	107	107_1	TRUE	Landfill	88.46	1.1	40.36	1450314	0	0	221	37690	8182	6562.5	0.798638	1202	SAMN39891554
GCA_041678185.1_ASM4167818v1_genomic	GCA_041678185.1	NCBI	clade4	17	17_1	NA	Landfill	95.54	2.2	46.19	1999430	0	0	55	150756	47367	36353.3	0.89409	1599	SAMN39891553
GCA_937871545.1_SRR5676432_bin.104_CONCOCT_v1.1_MAG_genomic	GCA_937871545.1	NCBI	clade3	26	26_4	TRUE	AD reactor/wastewater	98.9	1.1	37.85	1995641	0	0	396	34847	7417	5039.5	0.768801	1472	SAMEA14036768
GCA_937875505.1_SRR5507318_bin.39_CONCOCT_v1.1_MAG_genomic	GCA_937875505.1	NCBI	clade4	50	50_1	NA	Other/Unknown	92.86	2.2	48.28	2387962	0	0	422	47937	8779	5658.7	0.820343	1987	SAMEA14037554
GCA_937888255.1_SRR1562011_bin.129_CONCOCT_v1.1_MAG_genomic	GCA_937888255.1	NCBI	clade3	22	22_1	NA	AD reactor/wastewater	100	1.1	36.55	2128704	0	0	111	80579	27728	19177.5	0.859135	1606	SAMEA14037528
GCA_937895895.1_SRR1562006_bin.6_CONCOCT_v1.1_MAG_genomic	GCA_937895895.1	NCBI	clade4	17	17_1	TRUE	AD reactor/wastewater	98.58	2.2	46.19	2083635	0	0	86	134180	42213	24228.3	0.885532	1650	SAMEA14037480
GCA_937914665.1_SRR1562003_bin.54_CONCOCT_v1.1_MAG_genomic	GCA_937914665.1	NCBI	clade4	60	60_2	NA	AD reactor/wastewater	98.9	1.2	47.27	2302959	0	0	219	71951	18893	10515.8	0.869903	1910	SAMEA14037442
GCA_937924555.1_SRR3330204_bin.147_CONCOCT_v1.1_MAG_genomic	GCA_937924555.1	NCBI	clade3	28	28_0	TRUE	AD reactor/wastewater	94.51	1.1	46.32	2539931	0	0	237	104857	14829	10717	0.860462	2069	SAMEA14081788
GCA_937958635.1_SRR6007444_bin.50_CONCOCT_v1.1_MAG_genomic	GCA_937958635.1	NCBI	clade3	29	29_1	NA	AD reactor/wastewater	87.98	2.75	48.26	2458053	0	0	560	24062	5442	4389.4	0.811303	2099	SAMEA14082208
GCA_937960795.1_SRR7299214_bin.141_CONCOCT_v1.1_MAG_genomic	GCA_937960795.1	NCBI	clade4	63	63_0	TRUE	Aquatic/Marine and Freshwater	96.7	2.2	48.87	2080253	0	0	141	94376	24613	14753.6	0.898581	1706	SAMEA14082543
GCA_938009275.1_SRR3330204_bin.118_CONCOCT_v1.1_MAG_genomic	GCA_938009275.1	NCBI	clade3	27	27_1	TRUE	AD reactor/wastewater	99.94	1.1	44.77	2855751	0	0	75	149846	75816	38076.7	0.892618	2233	SAMEA14081783
GCA_946478175.1_SRR10810023_bin.7_metawrap_v1.3.0_MAG_genomic	GCA_946478175.1	NCBI	clade1	21	21_4	TRUE	Host-associated	91.69	0	37.18	1268679	0	0	231	21944	5981	5492.1	0.838406	1025	SAMEA110697414
GCA_963170135.1_ASM96317013v1_genomic	GCA_963170135.1	NCBI	clade1	38	38_1	NA	Other/Unknown	92.86	1.1	58.33	2069592	0	0	129	62031	20600	16043.3	0.865153	1633	SAMEA114248052
GCA_963662275.1_piCycPorc2.Candidatus_Cloacimonadales_2.1_genomic	GCA_963662275.1	NCBI	clade2	5	5_1	TRUE	Aquatic/Marine and Freshwater	97.74	0	39.05	4378784	0	0	1	4378784	4378784	4378784	0.869475	3071	SAMEA114301089
GCA_963662585.1_piMetSpee1.Candidatus_Cloacimonadales_3.1_genomic	GCA_963662585.1	NCBI	clade2	82	82_0	TRUE	Aquatic/Marine and Freshwater	98.9	1.1	33	3296030	0	0	1	3296030	3296030	3296030	0.866363	2409	SAMEA114406997
GCA_963662655.1_piMetSpee1.Candidatus_Cloacimonadales_1.1_genomic	GCA_963662655.1	NCBI	clade2	4	4_0	TRUE	Aquatic/Marine and Freshwater	97.8	1.1	51.2	3814504	0	0	2	3678422	3678422	1907252	0.915609	3019	SAMEA114406995
GCA_963663475.1_piMetSpea1.Candidatus_Cloacimonadales_1.1_genomic	GCA_963663475.1	NCBI	clade2	79	79_0	TRUE	Aquatic/Marine and Freshwater	98.84	1.1	33.01	3298631	0	0	2	2895421	2895421	1.64932e+06	0.876005	2584	SAMEA114406747
GCA_963665015.1_piMetPara1.Candidatus_Cloacimonadales_2.1_genomic	GCA_963665015.1	NCBI	clade2	1	1_0	TRUE	Aquatic/Marine and Freshwater	98.9	1.1	53.41	4110699	0	0	5	2536789	2536789	822140	0.903828	3147	SAMEA114406642
GCA_963665815.1_piMetPara1.Candidatus_Cloacimonadales_1.1_genomic	GCA_963665815.1	NCBI	clade2	7	7_0	TRUE	Aquatic/Marine and Freshwater	100	2.2	36	3963599	0	0	1	3963599	3963599	3963599	0.90508	3189	SAMEA114406641
GCA_963666875.1_piMetSpee1.Candidatus_Cloacimonadales_2.1_genomic	GCA_963666875.1	NCBI	clade2	2	2_0	TRUE	Aquatic/Marine and Freshwater	93.34	1.1	52.15	4020845	0	0	20	687721	383712	201042	0.902507	3243	SAMEA114406996
GCA_963667035.1_piMetPara1.Candidatus_Cloacimonadales_5.1_genomic	GCA_963667035.1	NCBI	clade2	110	110_0	TRUE	Aquatic/Marine and Freshwater	98.9	0	35.6	3102113	0	0	1	3102113	3102113	3102113	0.895353	2392	SAMEA114406644
GCA_963667145.1_piMetSpec1.Candidatus_Cloacimonadota_1.1_genomic	GCA_963667145.1	NCBI	clade2	101	101_0	TRUE	Aquatic/Marine and Freshwater	95.6	0	39.58	1539614	0	0	1	1539614	1539614	1539614	0.928653	1379	SAMEA114406842
GCA_963667255.1_piMetSpee1.Candidatus_Cloacimonadota_1.1_genomic	GCA_963667255.1	NCBI	clade2	102	102_0	TRUE	Aquatic/Marine and Freshwater	95.6	0	39.25	1587896	0	0	1	1587896	1587896	1587896	0.931533	1449	SAMEA114406994
GCA_963667535.1_piCycPorc2.Candidatus_Cloacimonadaceae_1.1_genomic	GCA_963667535.1	NCBI	clade2	89	89_1	TRUE	Aquatic/Marine and Freshwater	97.74	0	39.82	3456910	0	0	2	3436226	3436226	1728455	0.886568	2517	SAMEA114301090
GCA_963667955.1_piMetPara1.Candidatus_Cloacimonadales_3.1_genomic	GCA_963667955.1	NCBI	clade2	78	78_1	NA	Aquatic/Marine and Freshwater	97.8	0	32.83	3016564	0	0	1	3016564	3016564	3016564	0.889033	2364	SAMEA114406643
GCA_963674825.1_piMetSpef1.Cloacimonadales_1.1_genomic	GCA_963674825.1	NCBI	clade2	3	3_0	TRUE	Aquatic/Marine and Freshwater	98.9	0	49.6	3893010	0	0	1	3893010	3893010	3893010	0.924384	2992	SAMEA114503702
GCA_963676305.1_piUroStri2.Candidatus_Cloacimonadales_1.1_genomic	GCA_963676305.1	NCBI	clade2	5	5_1	NA	Aquatic/Marine and Freshwater	97.74	0	39.04	4379805	0	0	3	2203654	2203654	1459935	0.869585	3080	SAMEA114409913
GCA_963676515.1_piPlaFron1.Candidatus_Cloacimonadota_1.1_genomic	GCA_963676515.1	NCBI	clade2	103	103_0	TRUE	Aquatic/Marine and Freshwater	95.6	0	41.84	1581858	0	0	1	1581858	1581858	1581858	0.905837	1328	SAMEA114407604
GCA_963676615.1_piPlaSpec1.Candidatus_Cloacimonadota_1.1_genomic	GCA_963676615.1	NCBI	clade2	104	104_0	TRUE	Aquatic/Marine and Freshwater	95.6	0	44.47	1570356	0	0	1	1570356	1570356	1570356	0.926272	1404	SAMEA114407716
GCA_963677495.1_piTriSpeb1.Candidatus_Cloacimonadales_2.1_genomic	GCA_963677495.1	NCBI	clade2	111	111_0	TRUE	Aquatic/Marine and Freshwater	98.9	0	37.03	3408260	0	0	4	1505725	986041	852065	0.872274	2566	SAMEA114409338
GCA_963677815.1_piTriSpec1.Candidatus_Cloacimonadales_1.1_genomic	GCA_963677815.1	NCBI	clade2	81	81_0	TRUE	Aquatic/Marine and Freshwater	100	1.1	32.53	2879990	0	0	1	2879990	2879990	2879990	0.888866	2199	SAMEA114409431
GCA_963678125.1_piUroStri2.Candidatus_Cloacimonadaceae_1.1_genomic	GCA_963678125.1	NCBI	clade2	89	89_1	NA	Aquatic/Marine and Freshwater	97.74	0	39.8	3436813	0	0	5	1366682	823718	687363	0.88593	2511	SAMEA114409914
GCA_963678255.1_piPlaSpea1.Candidatus_Cloacimonadales_1.1_genomic	GCA_963678255.1	NCBI	clade2	76	76_0	TRUE	Aquatic/Marine and Freshwater	96.64	1.1	31.72	3958935	0	0	3	1841113	1539270	1319645	0.871913	3054	SAMEA114407659
GCA_963678315.1_piPlaFron1.Candidatus_Cloacimonadales_1.1_genomic	GCA_963678315.1	NCBI	clade2	78	78_1	TRUE	Aquatic/Marine and Freshwater	98.9	0	32.78	2988751	0	0	1	2988751	2988751	2988751	0.890227	2266	SAMEA114407580
GCA_963678375.1_piTriSpeb1.Candidatus_Cloacimonadales_1.1_genomic	GCA_963678375.1	NCBI	clade2	80	80_0	TRUE	Aquatic/Marine and Freshwater	97.74	2.2	32.63	2969640	0	0	2	2484814	2484814	1484820	0.902467	2317	SAMEA114409337
GCA_963692475.1_piMetSpec1.Candidatus_Cloacimonadales_1.1_genomic	GCA_963692475.1	NCBI	clade2	83	83_0	TRUE	Aquatic/Marine and Freshwater	97.8	2.2	32.48	3075096	0	0	1	3075096	3075096	3075096	0.878513	2311	SAMEA114406843
GCA_963980055.1_SRR3719505_concoct_32_genomic	GCA_963980055.1	NCBI	clade2	9	9_1	NA	Aquatic/Marine and Freshwater	89.3	0	34.83	1751264	0	0	304	83317	7406	5760.7	0.811399	1496	SAMEA115380410
GCA_963981005.1_SRR3724644_metabat2_40_genomic	GCA_963981005.1	NCBI	clade2	129	129_0	TRUE	Aquatic/Marine and Freshwater	83.42	0.3	33.96	1976169	0	0	291	47142	9119	6791	0.840248	1637	SAMEA115380586
Labio_bin.8	Labio_bin.8	Marynowska et al., 2023	clade2	149	149_0	TRUE	Host-associated	98.84	0	41.83	2413776	3049	0.126317	185	90132	19767	13047.4	0.854877	1890	NA
METABAT_AS05jafATM_99	METABAT_AS05jafATM	Campanaro et al., 2020	clade4	18	18_0	TRUE	AD reactor/wastewater	94.44	0.1	46.34	2006254	0	0	147	81396	25764	13648	0.862208	1651	NA
METABAT_AS06rmzACSIP_72	METABAT_AS06rmzACSIP	Campanaro et al., 2020	clade1	41	41_1	NA	AD reactor/wastewater	90.11	0	50.51	2174604	0	0	33	217063	85087	65897.1	0.899342	1682	NA
METABAT_AS10tlH2TH_162	METABAT_AS10tlH2TH	Campanaro et al., 2020	clade4	17	17_1	NA	AD reactor/wastewater	96.64	2.75	46.42	1859770	0	0	143	57523	24631	13005.4	0.869228	1534	NA
METABAT_AS10tlH2TH_289	METABAT_AS10tlH2TH	Campanaro et al., 2020	clade1	40	40_2	NA	AD reactor/wastewater	95.6	0	49.38	2129303	0	0	170	72380	22975	12525.3	0.866557	1694	NA
METABAT_AS10tlH2TH_319	METABAT_AS10tlH2TH	Campanaro et al., 2020	clade4	NA	NA	NA	AD reactor/wastewater	67.27	1.65	47.68	1344545	0	0	453	8724	3202	2968.1	0.6968	1169	NA
METABAT_AS10tlH2TH_368	METABAT_AS10tlH2TH	Campanaro et al., 2020	clade1	42	42_1	NA	AD reactor/wastewater	100	0.1	49.78	1844851	0	0	152	74650	17496	12137.2	0.875703	1522	NA
METABAT_AS10tlH2TH_87	METABAT_AS10tlH2TH	Campanaro et al., 2020	clade4	60	60_1	NA	AD reactor/wastewater	92.39	0.55	47.62	2030126	0	0	315	31871	9169	6444.8	0.820575	1780	NA
METABAT_AS16jrsBPLL_22	METABAT_AS16jrsBPLL	Campanaro et al., 2020	clade1	21	21_1	NA	AD reactor/wastewater	92.66	9.09	36.18	1894838	0	0	543	27904	3895	3489.6	0.69573	1476	NA
METABAT_AS16jrsBPLL_24	METABAT_AS16jrsBPLL	Campanaro et al., 2020	clade1	NA	NA	NA	AD reactor/wastewater	55.08	0.55	36.39	985163	0	0	334	10845	3166	2949.6	0.660765	795	NA
METABAT_AS16jrsBPLL_6	METABAT_AS16jrsBPLL	Campanaro et al., 2020	clade3	26	26_7	NA	AD reactor/wastewater	95.6	3.53	37.78	1776796	0	0	487	18980	4067	3648.5	0.692237	1391	NA
METABAT_AS22ysBPME_313	METABAT_AS22ysBPME	Campanaro et al., 2020	clade1	40	40_1	NA	AD reactor/wastewater	95.9	3.85	49.04	1988650	0	0	406	20705	6330	4898.2	0.802007	1715	NA
METABAT_AS26fmACSIPLY_16	METABAT_AS26fmACSIPLY	Campanaro et al., 2020	clade1	44	44_2	TRUE	AD reactor/wastewater	94.51	0	51.14	2014905	0	0	64	238162	83947	31482.9	0.877267	1506	NA
METABAT_AS4BglBPHE_14	METABAT_AS4BglBPHE	Campanaro et al., 2020	clade1	37	37_1	NA	AD reactor/wastewater	97.8	1.1	54.01	2254342	0	0	138	93667	32428	16335.8	0.860054	1803	NA
METABAT_AS4BglBPHE_30	METABAT_AS4BglBPHE	Campanaro et al., 2020	clade1	36	36_3	TRUE	AD reactor/wastewater	91.76	5.82	52.86	1955524	0	0	514	26086	4676	3804.5	0.772765	1653	NA
SRR9983704.fastq	SRR9983704.fastq.fna_NA	NCBI	clade2	8	8_0	TRUE	Host-associated	94.44	1.1	34.01	3755968	100	0.00266243	198	166303	32370	18969.5	0.847398	2994	NA
SRR9984143.fastq	SRR9984143.fastq.fna_NA	NCBI	clade2	NA	NA	NA	Host-associated	62.08	1.1	39.27	1557802	0	0	309	23953	5562	5041.4	0.730772	1258	NA
binACS_S1.136	binACS_S1.136	Brandt et al., 2020	clade1	32	32_2	TRUE	AD reactor/wastewater	87.36	1.1	53.17	2854525	14045	0.492026	146	137562	39329	19551.5	0.847806	2214	NA
binACS_S1.248	binACS_S1.248	this study	clade3	22	22_1	NA	AD reactor/wastewater	94.93	3.3	36.09	2065047	18110	0.876978	252	44740	13957	8194.6	0.7806	1605	NA
binACS_S1.257	binACS_S1.257	Brandt et al., 2020	clade2	11	11_1	NA	Other/Unknown	97.8	1.1	40.73	2025351	2203	0.108771	173	83139	30024	11707.2	0.868845	1604	NA
binACS_S1.275	binACS_S1.275	LIST_unpublished	clade3	24	24_2	TRUE	AD reactor/wastewater	89.01	2.5	38.87	1922580	24836	1.29181	265	37230	12412	7255	0.737922	1510	NA
binACS_S1.437	binACS_S1.437	Brandt et al., 2020	clade1	NA	NA	NA	AD reactor/wastewater	66.35	0	35.83	1000171	24457	2.44528	213	22866	6624	4695.6	0.658504	833	NA
Digestoria_delfossei_genome	JBSEHY000000000	this study	clade1	37	37_1	TRUE	AD reactor/wastewater	98.9	0	53.35	2288356	0	0	1	2288356	2288356	2288356	0.893769	1795	SAMN51163532

## Sheet: Table S8
Table S8. Characteristics of KEGG orthologues (KO) assignments in genomes included in the final Cloacimonadota database. The numbers indicate the presence of specific KOs in genomes belonging to the Cloacimonadota clade (as shown in Fig. 2). Maaslin2 v1.22.0 was employed to identify features (i.e., KOs) that best explain differences between AD and aquactic/marine and freshwater clades.
	Tree clade				Maaslin2 results
KO category	clade1	clade2	clade3	clade4	Comparison AD vs ...	coefficient	stderr	pval	qval	N	N.not.zero	Functional description	gene symbols
K00003	NA	42 (23%)	NA	1 (1%)	NA	NA	NA	NA	NA	NA	NA	homoserine dehydrogenase [EC:1.1.1.3]	hom
K00004	NA	1 (1%)	NA	NA	NA	NA	NA	NA	NA	NA	NA	(R,R)-butanediol dehydrogenase / meso-butanediol dehydrogenase / diacetyl reductase [EC:1.1.1.4 1.1.1.- 1.1.1.303]	BDH, butB
K00005	NA	9 (5%)	1 (1%)	73 (60%)	Aquatic/Marine and Freshwater	-0.0401639	0.0372859	0.281866	0.529779	558	83	glycerol dehydrogenase [EC:1.1.1.6]	gldA
K00009	NA	1 (1%)	NA	NA	NA	NA	NA	NA	NA	NA	NA	mannitol-1-phosphate 5-dehydrogenase [EC:1.1.1.17]	mtlD
K00010	NA	5 (3%)	NA	NA	NA	NA	NA	NA	NA	NA	NA	myo-inositol 2-dehydrogenase / D-chiro-inositol 1-dehydrogenase [EC:1.1.1.18 1.1.1.369]	iolG
K00012	136 (89%)	136 (76%)	100 (95%)	104 (86%)	Aquatic/Marine and Freshwater	-0.159973	0.0389968	4.70816e-05	0.000295727	558	476	UDPglucose 6-dehydrogenase [EC:1.1.1.22]	UGDH, ugd
K00013	NA	5 (3%)	NA	2 (2%)	NA	NA	NA	NA	NA	NA	NA	histidinol dehydrogenase [EC:1.1.1.23]	hisD
K00014	NA	11 (6%)	NA	16 (13%)	NA	NA	NA	NA	NA	NA	NA	shikimate dehydrogenase [EC:1.1.1.25]	aroE
K00015	102 (67%)	49 (27%)	79 (75%)	37 (31%)	Aquatic/Marine and Freshwater	-0.347404	0.0530633	1.34238e-10	1.70266e-09	558	267	glyoxylate reductase [EC:1.1.1.26]	gyaR, GOR1
K00018	NA	NA	NA	2 (2%)	NA	NA	NA	NA	NA	NA	NA	glycerate dehydrogenase [EC:1.1.1.29]	hprA
K00023	NA	3 (2%)	3 (3%)	NA	NA	NA	NA	NA	NA	NA	NA	acetoacetyl-CoA reductase [EC:1.1.1.36]	phbB
K00024	NA	11 (6%)	NA	1 (1%)	NA	NA	NA	NA	NA	NA	NA	malate dehydrogenase [EC:1.1.1.37]	mdh
K00027	140 (92%)	150 (84%)	97 (92%)	113 (93%)	Aquatic/Marine and Freshwater	-0.0887978	0.0339443	0.00914002	0.034858	558	500	malate dehydrogenase (oxaloacetate-decarboxylating) [EC:1.1.1.38]	ME2, sfcA, maeA
K00029	NA	4 (2%)	NA	NA	NA	NA	NA	NA	NA	NA	NA	malate dehydrogenase (oxaloacetate-decarboxylating)(NADP+) [EC:1.1.1.40]	maeB
K00030	NA	8 (4%)	NA	1 (1%)	NA	NA	NA	NA	NA	NA	NA	isocitrate dehydrogenase (NAD+) [EC:1.1.1.41]	IDH3
K00031	2 (1%)	44 (25%)	NA	8 (7%)	NA	NA	NA	NA	NA	NA	NA	isocitrate dehydrogenase [EC:1.1.1.42]	IDH1, IDH2, icd
K00033	NA	5 (3%)	3 (3%)	2 (2%)	NA	NA	NA	NA	NA	NA	NA	6-phosphogluconate dehydrogenase [EC:1.1.1.44 1.1.1.343]	PGD, gnd, gntZ
K00035	NA	1 (1%)	NA	NA	NA	NA	NA	NA	NA	NA	NA	D-galactose 1-dehydrogenase [EC:1.1.1.48]	gal
K00036	NA	11 (6%)	NA	3 (2%)	NA	NA	NA	NA	NA	NA	NA	glucose-6-phosphate 1-dehydrogenase [EC:1.1.1.49 1.1.1.363]	G6PD, zwf
K00040	2 (1%)	1 (1%)	NA	NA	NA	NA	NA	NA	NA	NA	NA	fructuronate reductase [EC:1.1.1.57]	uxuB
K00046	NA	2 (1%)	NA	NA	NA	NA	NA	NA	NA	NA	NA	gluconate 5-dehydrogenase [EC:1.1.1.69]	idnO
K00052	NA	6 (3%)	NA	NA	NA	NA	NA	NA	NA	NA	NA	3-isopropylmalate dehydrogenase [EC:1.1.1.85]	leuB, IMDH
K00053	2 (1%)	5 (3%)	NA	NA	NA	NA	NA	NA	NA	NA	NA	ketol-acid reductoisomerase [EC:1.1.1.86]	ilvC
K00057	114 (75%)	149 (83%)	89 (85%)	115 (95%)	Aquatic/Marine and Freshwater	0.017623	0.0411864	0.668903	0.815446	558	467	glycerol-3-phosphate dehydrogenase (NAD(P)+) [EC:1.1.1.94]	gpsA
K00058	140 (92%)	158 (88%)	79 (75%)	105 (87%)	Aquatic/Marine and Freshwater	0.014071	0.0383163	0.713585	0.845113	558	482	D-3-phosphoglycerate dehydrogenase / 2-oxoglutarate reductase [EC:1.1.1.95 1.1.1.399]	serA, PHGDH
K00059	145 (95%)	167 (93%)	101 (96%)	120 (99%)	Aquatic/Marine and Freshwater	-0.0465847	0.022947	0.0428249	0.126607	558	533	3-oxoacyl-[acyl-carrier protein] reductase [EC:1.1.1.100]	fabG, OAR1
K00060	NA	2 (1%)	6 (6%)	NA	NA	NA	NA	NA	NA	NA	NA	threonine 3-dehydrogenase [EC:1.1.1.103]	tdh
K00065	1 (1%)	3 (2%)	NA	NA	NA	NA	NA	NA	NA	NA	NA	2-dehydro-3-deoxy-D-gluconate 5-dehydrogenase [EC:1.1.1.127]	kduD
K00066	3 (2%)	4 (2%)	4 (4%)	1 (1%)	NA	NA	NA	NA	NA	NA	NA	GDP-mannose 6-dehydrogenase [EC:1.1.1.132]	algD
K00067	1 (1%)	45 (25%)	4 (4%)	NA	NA	NA	NA	NA	NA	NA	NA	dTDP-4-dehydrorhamnose reductase [EC:1.1.1.133]	rfbD, rmlD
K00073	NA	1 (1%)	NA	NA	NA	NA	NA	NA	NA	NA	NA	ureidoglycolate dehydrogenase (NAD+) [EC:1.1.1.350]	allD
K00074	NA	27 (15%)	1 (1%)	NA	NA	NA	NA	NA	NA	NA	NA	3-hydroxybutyryl-CoA dehydrogenase [EC:1.1.1.157]	paaH, hbd, fadB, mmgB
K00075	133 (87%)	157 (88%)	95 (90%)	108 (89%)	Aquatic/Marine and Freshwater	-0.0229508	0.0357958	0.521685	0.724061	558	493	UDP-N-acetylmuramate dehydrogenase [EC:1.3.1.98]	murB
K00077	NA	26 (15%)	2 (2%)	1 (1%)	NA	NA	NA	NA	NA	NA	NA	2-dehydropantoate 2-reductase [EC:1.1.1.169]	panE, apbA
K00087	NA	4 (2%)	NA	1 (1%)	NA	NA	NA	NA	NA	NA	NA	xanthine dehydrogenase molybdenum-binding subunit [EC:1.17.1.4]	ygeS, xdhA
K00088	142 (93%)	159 (89%)	94 (90%)	117 (97%)	Aquatic/Marine and Freshwater	-0.0556011	0.0305222	0.0690468	0.185066	558	512	IMP dehydrogenase [EC:1.1.1.205]	IMPDH, guaB
K00090	1 (1%)	2 (1%)	5 (5%)	NA	NA	NA	NA	NA	NA	NA	NA	glyoxylate/hydroxypyruvate/2-ketogluconate reductase [EC:1.1.1.79 1.1.1.81 1.1.1.215]	ghrB
K00097	NA	67 (37%)	NA	NA	Aquatic/Marine and Freshwater	0.420902	0.0310647	2.55186e-36	1.37451e-34	558	67	4-hydroxythreonine-4-phosphate dehydrogenase [EC:1.1.1.262]	pdxA
K00099	134 (88%)	152 (85%)	74 (70%)	114 (94%)	Aquatic/Marine and Freshwater	0.0304645	0.0399581	0.44614	0.677045	558	474	1-deoxy-D-xylulose-5-phosphate reductoisomerase [EC:1.1.1.267]	dxr
K00101	NA	NA	4 (4%)	NA	NA	NA	NA	NA	NA	NA	NA	L-lactate dehydrogenase (cytochrome) [EC:1.1.2.3]	lldD
K00104	NA	11 (6%)	NA	NA	NA	NA	NA	NA	NA	NA	NA	glycolate dehydrogenase FAD-linked subunit [EC:1.1.99.14]	glcD
K00111	NA	6 (3%)	NA	1 (1%)	NA	NA	NA	NA	NA	NA	NA	glycerol-3-phosphate dehydrogenase [EC:1.1.5.3]	glpA, glpD
K00117	NA	NA	NA	2 (2%)	NA	NA	NA	NA	NA	NA	NA	quinoprotein glucose dehydrogenase [EC:1.1.5.2]	gcd
K00121	NA	1 (1%)	NA	1 (1%)	NA	NA	NA	NA	NA	NA	NA	S-(hydroxymethyl)glutathione dehydrogenase / alcohol dehydrogenase [EC:1.1.1.284 1.1.1.1]	frmA, ADH5, adhC
K00123	3 (2%)	59 (33%)	16 (15%)	7 (6%)	Aquatic/Marine and Freshwater	0.218306	0.038998	3.42031e-08	3.37059e-07	558	85	formate dehydrogenase major subunit [EC:1.17.1.9]	fdoG, fdhF, fdwA
K00127	NA	1 (1%)	NA	NA	NA	NA	NA	NA	NA	NA	NA	formate dehydrogenase subunit gamma	fdoI, fdsG
K00128	NA	3 (2%)	NA	NA	NA	NA	NA	NA	NA	NA	NA	aldehyde dehydrogenase (NAD+) [EC:1.2.1.3]	ALDH
K00131	NA	2 (1%)	NA	NA	NA	NA	NA	NA	NA	NA	NA	glyceraldehyde-3-phosphate dehydrogenase (NADP+) [EC:1.2.1.9]	gapN
K00133	114 (75%)	114 (64%)	88 (84%)	113 (93%)	Aquatic/Marine and Freshwater	-0.215847	0.0457604	3.03628e-06	2.34091e-05	558	429	aspartate-semialdehyde dehydrogenase [EC:1.2.1.11]	asd
K00134	151 (99%)	157 (88%)	101 (96%)	111 (92%)	Aquatic/Marine and Freshwater	-0.121311	0.0277271	1.45053e-05	0.000100237	558	520	glyceraldehyde 3-phosphate dehydrogenase (phosphorylating) [EC:1.2.1.12]	GAPDH, gapA
K00135	NA	30 (17%)	1 (1%)	NA	NA	NA	NA	NA	NA	NA	NA	succinate-semialdehyde dehydrogenase / glutarate-semialdehyde dehydrogenase [EC:1.2.1.16 1.2.1.79 1.2.1.20]	gabD
K00137	NA	1 (1%)	NA	NA	NA	NA	NA	NA	NA	NA	NA	aminobutyraldehyde dehydrogenase [EC:1.2.1.19]	prr
K00138	3 (2%)	4 (2%)	2 (2%)	2 (2%)	NA	NA	NA	NA	NA	NA	NA	aldehyde dehydrogenase [EC:1.2.1.-]	aldB
K00140	1 (1%)	1 (1%)	NA	NA	NA	NA	NA	NA	NA	NA	NA	malonate-semialdehyde dehydrogenase (acetylating) / methylmalonate-semialdehyde dehydrogenase [EC:1.2.1.18 1.2.1.27]	mmsA, iolA, ALDH6A1
K00145	NA	5 (3%)	NA	NA	NA	NA	NA	NA	NA	NA	NA	N-acetyl-gamma-glutamyl-phosphate reductase [EC:1.2.1.38]	argC
K00147	NA	4 (2%)	NA	4 (3%)	NA	NA	NA	NA	NA	NA	NA	glutamate-5-semialdehyde dehydrogenase [EC:1.2.1.41]	proA
K00161	10 (7%)	18 (10%)	6 (6%)	70 (58%)	Aquatic/Marine and Freshwater	-0.0726776	0.041603	0.0812041	0.208348	558	104	pyruvate dehydrogenase E1 component subunit alpha [EC:1.2.4.1]	PDHA, pdhA
K00162	11 (7%)	19 (11%)	9 (9%)	93 (77%)	Aquatic/Marine and Freshwater	-0.10123	0.0443288	0.0227731	0.0750144	558	132	pyruvate dehydrogenase E1 component subunit beta [EC:1.2.4.1]	PDHB, pdhB
K00163	5 (3%)	2 (1%)	11 (10%)	2 (2%)	NA	NA	NA	NA	NA	NA	NA	pyruvate dehydrogenase E1 component [EC:1.2.4.1]	aceE
K00164	NA	4 (2%)	NA	NA	NA	NA	NA	NA	NA	NA	NA	2-oxoglutarate dehydrogenase E1 component [EC:1.2.4.2]	OGDH, sucA
K00167	1 (1%)	NA	1 (1%)	NA	NA	NA	NA	NA	NA	NA	NA	2-oxoisovalerate dehydrogenase E1 component subunit beta [EC:1.2.4.4]	BCKDHB, bkdA2
K00169	NA	37 (21%)	NA	NA	NA	NA	NA	NA	NA	NA	NA	pyruvate ferredoxin oxidoreductase alpha subunit [EC:1.2.7.1]	porA
K00170	NA	40 (22%)	NA	NA	NA	NA	NA	NA	NA	NA	NA	pyruvate ferredoxin oxidoreductase beta subunit [EC:1.2.7.1]	porB
K00171	NA	34 (19%)	NA	NA	NA	NA	NA	NA	NA	NA	NA	pyruvate ferredoxin oxidoreductase delta subunit [EC:1.2.7.1]	porD
K00172	NA	39 (22%)	NA	NA	NA	NA	NA	NA	NA	NA	NA	pyruvate ferredoxin oxidoreductase gamma subunit [EC:1.2.7.1]	porC, porG
K00174	152 (99%)	168 (94%)	102 (97%)	121 (100%)	Aquatic/Marine and Freshwater	-0.0419399	0.0179095	0.019547	0.0660865	558	543	2-oxoglutarate/2-oxoacid ferredoxin oxidoreductase subunit alpha [EC:1.2.7.3 1.2.7.11]	korA, oorA, oforA
K00175	152 (99%)	171 (96%)	101 (96%)	120 (99%)	Aquatic/Marine and Freshwater	-0.0170765	0.0174202	0.327381	0.579326	558	544	2-oxoglutarate/2-oxoacid ferredoxin oxidoreductase subunit beta [EC:1.2.7.3 1.2.7.11]	korB, oorB, oforB
K00176	119 (78%)	77 (43%)	64 (61%)	89 (74%)	Aquatic/Marine and Freshwater	-0.325683	0.0519866	7.51228e-10	8.951e-09	558	349	2-oxoglutarate ferredoxin oxidoreductase subunit delta [EC:1.2.7.3]	korD, oorD
K00177	152 (99%)	171 (96%)	99 (94%)	118 (98%)	Aquatic/Marine and Freshwater	-0.0213115	0.0197569	0.281197	0.529416	558	540	2-oxoglutarate ferredoxin oxidoreductase subunit gamma [EC:1.2.7.3]	korC, oorC
K00179	139 (91%)	150 (84%)	88 (84%)	112 (93%)	Aquatic/Marine and Freshwater	-0.0726776	0.0366382	0.0477882	0.137931	558	489	indolepyruvate ferredoxin oxidoreductase, alpha subunit [EC:1.2.7.8]	iorA
K00180	143 (93%)	145 (81%)	88 (84%)	115 (95%)	Aquatic/Marine and Freshwater	-0.0934426	0.0358567	0.00940756	0.0357742	558	491	indolepyruvate ferredoxin oxidoreductase, beta subunit [EC:1.2.7.8]	iorB
K00193	NA	3 (2%)	NA	NA	NA	NA	NA	NA	NA	NA	NA	acetyl-CoA decarbonylase/synthase, CODH/ACS complex subunit beta [EC:2.3.1.169]	cdhC
K00194	NA	3 (2%)	NA	NA	NA	NA	NA	NA	NA	NA	NA	acetyl-CoA decarbonylase/synthase, CODH/ACS complex subunit delta [EC:2.1.1.245]	cdhD, acsD
K00197	NA	5 (3%)	NA	NA	NA	NA	NA	NA	NA	NA	NA	acetyl-CoA decarbonylase/synthase, CODH/ACS complex subunit gamma [EC:2.1.1.245]	cdhE, acsC
K00208	34 (22%)	13 (7%)	9 (9%)	118 (98%)	Aquatic/Marine and Freshwater	-0.203825	0.0472608	1.90942e-05	0.000128339	558	174	enoyl-[acyl-carrier protein] reductase I [EC:1.3.1.9 1.3.1.10]	fabI
K00209	NA	1 (1%)	NA	NA	NA	NA	NA	NA	NA	NA	NA	enoyl-[acyl-carrier protein] reductase / trans-2-enoyl-CoA reductase (NAD+) [EC:1.3.1.9 1.3.1.44]	fabV, ter
K00215	145 (95%)	125 (70%)	87 (83%)	114 (94%)	Aquatic/Marine and Freshwater	-0.264208	0.0386227	2.09434e-11	2.86931e-10	558	471	4-hydroxy-tetrahydrodipicolinate reductase [EC:1.17.1.8]	dapB
K00216	NA	1 (1%)	NA	NA	NA	NA	NA	NA	NA	NA	NA	2,3-dihydro-2,3-dihydroxybenzoate dehydrogenase [EC:1.3.1.28]	entA
K00219	NA	5 (3%)	NA	NA	NA	NA	NA	NA	NA	NA	NA	2,4-dienoyl-CoA reductase (NADPH2) [EC:1.3.1.34]	fadH
K00226	NA	35 (20%)	NA	5 (4%)	NA	NA	NA	NA	NA	NA	NA	dihydroorotate dehydrogenase (fumarate) [EC:1.3.98.1]	pyrD
K00228	NA	3 (2%)	NA	5 (4%)	NA	NA	NA	NA	NA	NA	NA	coproporphyrinogen III oxidase [EC:1.3.3.3]	CPOX, hemF
K00230	NA	3 (2%)	NA	NA	NA	NA	NA	NA	NA	NA	NA	menaquinone-dependent protoporphyrinogen oxidase [EC:1.3.5.3]	hemG
K00231	1 (1%)	NA	NA	1 (1%)	NA	NA	NA	NA	NA	NA	NA	protoporphyrinogen/coproporphyrinogen III oxidase [EC:1.3.3.4 1.3.3.15]	PPOX, hemY
K00239	2 (1%)	42 (23%)	1 (1%)	1 (1%)	NA	NA	NA	NA	NA	NA	NA	succinate dehydrogenase flavoprotein subunit [EC:1.3.5.1]	sdhA, frdA
K00240	NA	6 (3%)	2 (2%)	NA	NA	NA	NA	NA	NA	NA	NA	succinate dehydrogenase iron-sulfur subunit [EC:1.3.5.1]	sdhB, frdB
K00241	NA	11 (6%)	NA	NA	NA	NA	NA	NA	NA	NA	NA	succinate dehydrogenase cytochrome b subunit	sdhC, frdC
K00243	NA	7 (4%)	NA	NA	NA	NA	NA	NA	NA	NA	NA	uncharacterized protein	K00243
K00244	NA	3 (2%)	NA	NA	NA	NA	NA	NA	NA	NA	NA	succinate dehydrogenase flavoprotein subunit [EC:1.3.5.1]	frdA
K00248	1 (1%)	38 (21%)	NA	1 (1%)	NA	NA	NA	NA	NA	NA	NA	butyryl-CoA dehydrogenase [EC:1.3.8.1]	ACADS, bcd
K00249	NA	NA	NA	4 (3%)	NA	NA	NA	NA	NA	NA	NA	acyl-CoA dehydrogenase [EC:1.3.8.7]	ACADM, acd
K00252	NA	2 (1%)	NA	NA	NA	NA	NA	NA	NA	NA	NA	glutaryl-CoA dehydrogenase [EC:1.3.8.6]	GCDH, gcdH
K00254	NA	1 (1%)	NA	1 (1%)	NA	NA	NA	NA	NA	NA	NA	dihydroorotate dehydrogenase [EC:1.3.5.2]	DHODH, pyrD
K00259	1 (1%)	6 (3%)	1 (1%)	NA	NA	NA	NA	NA	NA	NA	NA	alanine dehydrogenase [EC:1.4.1.1]	ald
K00260	NA	1 (1%)	NA	NA	NA	NA	NA	NA	NA	NA	NA	glutamate dehydrogenase [EC:1.4.1.2]	gudB, rocG
K00261	1 (1%)	13 (7%)	1 (1%)	NA	NA	NA	NA	NA	NA	NA	NA	glutamate dehydrogenase (NAD(P)+) [EC:1.4.1.3]	GLUD1_2, gdhA
K00262	144 (94%)	147 (82%)	101 (96%)	114 (94%)	Aquatic/Marine and Freshwater	-0.101093	0.0321678	0.00176382	0.00808316	558	506	glutamate dehydrogenase (NADP+) [EC:1.4.1.4]	E1.4.1.4, gdhA
K00263	NA	NA	NA	1 (1%)	NA	NA	NA	NA	NA	NA	NA	leucine dehydrogenase [EC:1.4.1.9]	E1.4.1.9
K00265	2 (1%)	2 (1%)	1 (1%)	NA	NA	NA	NA	NA	NA	NA	NA	glutamate synthase (NADPH) large chain [EC:1.4.1.13]	gltB
K00266	15 (10%)	99 (55%)	6 (6%)	2 (2%)	Aquatic/Marine and Freshwater	0.630055	0.0360703	9.82487e-55	1.10375e-52	558	122	glutamate synthase (NADPH) small chain [EC:1.4.1.13]	gltD
K00274	NA	1 (1%)	NA	NA	NA	NA	NA	NA	NA	NA	NA	monoamine oxidase [EC:1.4.3.4]	MAO, aofH
K00278	143 (93%)	121 (68%)	90 (86%)	107 (88%)	Aquatic/Marine and Freshwater	-0.243443	0.0410206	5.1999e-09	5.66372e-08	558	461	L-aspartate oxidase [EC:1.4.3.16]	nadB
K00281	NA	2 (1%)	NA	3 (2%)	NA	NA	NA	NA	NA	NA	NA	glycine cleavage system P protein (glycine dehydrogenase) [EC:1.4.4.2]	GLDC, gcvP
K00282	141 (92%)	148 (83%)	97 (92%)	99 (82%)	Aquatic/Marine and Freshwater	-0.101639	0.0372892	0.00661974	0.0264252	558	485	glycine cleavage system P protein (glycine dehydrogenase) subunit 1 [EC:1.4.4.2]	gcvPA
K00283	145 (95%)	149 (83%)	101 (96%)	103 (85%)	Aquatic/Marine and Freshwater	-0.16735	0.033717	9.24003e-07	7.50657e-06	558	498	glycine cleavage system P protein (glycine dehydrogenase) subunit 2 [EC:1.4.4.2]	gcvPB
K00285	30 (20%)	13 (7%)	8 (8%)	4 (3%)	NA	NA	NA	NA	NA	NA	NA	D-amino-acid dehydrogenase [EC:1.4.5.1]	dadA
K00286	1 (1%)	5 (3%)	1 (1%)	1 (1%)	NA	NA	NA	NA	NA	NA	NA	pyrroline-5-carboxylate reductase [EC:1.5.1.2]	proC
K00287	143 (93%)	53 (30%)	86 (82%)	114 (94%)	Aquatic/Marine and Freshwater	-0.597951	0.04249	1.14797e-38	7.05287e-37	558	396	dihydrofolate reductase [EC:1.5.1.3]	DHFR, folA
K00294	90 (59%)	81 (45%)	73 (70%)	99 (82%)	Aquatic/Marine and Freshwater	-0.243306	0.0524585	4.39393e-06	3.30343e-05	558	343	1-pyrroline-5-carboxylate dehydrogenase [EC:1.2.1.88]	E1.2.1.88
K00297	NA	25 (14%)	1 (1%)	NA	NA	NA	NA	NA	NA	NA	NA	methylenetetrahydrofolate reductase (NADH) [EC:1.5.1.54]	metF, MTHFR
K00298	NA	8 (4%)	NA	NA	NA	NA	NA	NA	NA	NA	NA	N5-(carboxyethyl)ornithine synthase [EC:1.5.1.24]	ceo
K00302	1 (1%)	NA	NA	NA	NA	NA	NA	NA	NA	NA	NA	sarcosine oxidase, subunit alpha [EC:1.5.3.24 1.5.3.1]	soxA
K00303	72 (47%)	45 (25%)	47 (45%)	68 (56%)	Aquatic/Marine and Freshwater	-0.205191	0.0538586	0.000154666	0.000875029	558	232	sarcosine oxidase, subunit beta [EC:1.5.3.24 1.5.3.1]	soxB
K00311	NA	NA	NA	1 (1%)	NA	NA	NA	NA	NA	NA	NA	electron-transferring-flavoprotein dehydrogenase [EC:1.5.5.1]	ETFDH
K00318	NA	1 (1%)	NA	NA	NA	NA	NA	NA	NA	NA	NA	proline dehydrogenase [EC:1.5.5.2]	PRODH, fadM, putB
K00322	5 (3%)	2 (1%)	NA	6 (5%)	NA	NA	NA	NA	NA	NA	NA	NAD(P) transhydrogenase [EC:1.6.1.1]	sthA, udhA
K00324	NA	1 (1%)	1 (1%)	NA	NA	NA	NA	NA	NA	NA	NA	proton-translocating NAD(P)+ transhydrogenase subunit alpha [EC:7.1.1.1]	pntA
K00325	NA	2 (1%)	NA	1 (1%)	NA	NA	NA	NA	NA	NA	NA	proton-translocating NAD(P)+ transhydrogenase subunit beta [EC:7.1.1.1]	pntB
K00330	1 (1%)	NA	NA	8 (7%)	NA	NA	NA	NA	NA	NA	NA	NADH-quinone oxidoreductase subunit A [EC:7.1.1.2]	nuoA
K00331	10 (7%)	54 (30%)	6 (6%)	1 (1%)	Aquatic/Marine and Freshwater	0.379781	0.0328063	6.67616e-28	2.54861e-26	558	71	NADH-quinone oxidoreductase subunit B [EC:7.1.1.2]	nuoB
K00332	1 (1%)	37 (21%)	1 (1%)	1 (1%)	NA	NA	NA	NA	NA	NA	NA	NADH-quinone oxidoreductase subunit C [EC:7.1.1.2]	nuoC
K00333	10 (7%)	61 (34%)	5 (5%)	1 (1%)	Aquatic/Marine and Freshwater	0.425546	0.0331202	3.00533e-33	1.49582e-31	558	77	NADH-quinone oxidoreductase subunit D [EC:7.1.1.2]	nuoD
K00334	149 (97%)	163 (91%)	104 (99%)	121 (100%)	Aquatic/Marine and Freshwater	-0.0628415	0.0210193	0.00291663	0.012686	558	537	NADH-quinone oxidoreductase subunit E [EC:7.1.1.2]	nuoE
K00335	151 (99%)	164 (92%)	102 (97%)	121 (100%)	Aquatic/Marine and Freshwater	-0.0836066	0.0204381	4.94024e-05	0.000309809	558	538	NADH-quinone oxidoreductase subunit F [EC:7.1.1.2]	nuoF
K00336	2 (1%)	9 (5%)	1 (1%)	1 (1%)	NA	NA	NA	NA	NA	NA	NA	NADH-quinone oxidoreductase subunit G [EC:7.1.1.2]	nuoG
K00337	10 (7%)	61 (34%)	6 (6%)	1 (1%)	Aquatic/Marine and Freshwater	0.396448	0.0338593	1.92173e-28	7.78995e-27	558	78	NADH-quinone oxidoreductase subunit H [EC:7.1.1.2]	nuoH
K00338	2 (1%)	49 (27%)	4 (4%)	NA	NA	NA	NA	NA	NA	NA	NA	NADH-quinone oxidoreductase subunit I [EC:7.1.1.2]	nuoI
K00341	NA	9 (5%)	NA	1 (1%)	NA	NA	NA	NA	NA	NA	NA	NADH-quinone oxidoreductase subunit L [EC:7.1.1.2]	nuoL
K00342	1 (1%)	3 (2%)	NA	NA	NA	NA	NA	NA	NA	NA	NA	NADH-quinone oxidoreductase subunit M [EC:7.1.1.2]	nuoM
K00343	NA	1 (1%)	NA	NA	NA	NA	NA	NA	NA	NA	NA	NADH-quinone oxidoreductase subunit N [EC:7.1.1.2]	nuoN
K00344	3 (2%)	2 (1%)	NA	NA	NA	NA	NA	NA	NA	NA	NA	NADPH:quinone reductase [EC:1.6.5.5]	qor, CRYZ
K00346	NA	9 (5%)	NA	NA	NA	NA	NA	NA	NA	NA	NA	Na+-transporting NADH:ubiquinone oxidoreductase subunit A [EC:7.2.1.1]	nqrA
K00347	16 (10%)	44 (25%)	5 (5%)	77 (64%)	Aquatic/Marine and Freshwater	0.0275956	0.0466215	0.554154	0.745699	558	142	Na+-transporting NADH:ubiquinone oxidoreductase subunit B [EC:7.2.1.1]	nqrB
K00348	36 (24%)	93 (52%)	10 (10%)	108 (89%)	Aquatic/Marine and Freshwater	0.266393	0.0508034	2.2452e-07	1.95746e-06	558	247	Na+-transporting NADH:ubiquinone oxidoreductase subunit C [EC:7.2.1.1]	nqrC
K00349	35 (23%)	95 (53%)	12 (11%)	118 (98%)	Aquatic/Marine and Freshwater	0.270765	0.0501825	1.01426e-07	9.31789e-07	558	260	Na+-transporting NADH:ubiquinone oxidoreductase subunit D [EC:7.2.1.1]	nqrD
K00350	33 (22%)	87 (49%)	12 (11%)	117 (97%)	Aquatic/Marine and Freshwater	0.245492	0.0495734	9.76792e-07	7.88655e-06	558	249	Na+-transporting NADH:ubiquinone oxidoreductase subunit E [EC:7.2.1.1]	nqrE
K00351	31 (20%)	83 (46%)	12 (11%)	118 (98%)	Aquatic/Marine and Freshwater	0.232923	0.049693	3.49119e-06	2.6552e-05	558	244	Na+-transporting NADH:ubiquinone oxidoreductase subunit F [EC:7.2.1.1]	nqrF
K00355	3 (2%)	26 (15%)	2 (2%)	NA	NA	NA	NA	NA	NA	NA	NA	NAD(P)H dehydrogenase (quinone) [EC:1.6.5.2]	NQO1
K00362	NA	2 (1%)	NA	4 (3%)	NA	NA	NA	NA	NA	NA	NA	nitrite reductase (NADH) large subunit [EC:1.7.1.15]	nirB
K00364	NA	1 (1%)	NA	NA	NA	NA	NA	NA	NA	NA	NA	GMP reductase [EC:1.7.1.7]	guaC, GMPR
K00370	NA	6 (3%)	NA	1 (1%)	NA	NA	NA	NA	NA	NA	NA	nitrate reductase / nitrite oxidoreductase, alpha subunit [EC:1.7.5.1 1.7.99.-]	narG, narZ, nxrA
K00371	6 (4%)	2 (1%)	1 (1%)	NA	NA	NA	NA	NA	NA	NA	NA	nitrate reductase / nitrite oxidoreductase, beta subunit [EC:1.7.5.1 1.7.99.-]	narH, narY, nxrB
K00373	NA	NA	1 (1%)	NA	NA	NA	NA	NA	NA	NA	NA	nitrate reductase molybdenum cofactor assembly chaperone NarJ/NarW	narJ, narW
K00376	1 (1%)	NA	NA	NA	NA	NA	NA	NA	NA	NA	NA	nitrous-oxide reductase [EC:1.7.2.4]	nosZ
K00380	NA	2 (1%)	NA	1 (1%)	NA	NA	NA	NA	NA	NA	NA	sulfite reductase (NADPH) flavoprotein alpha-component [EC:1.8.1.2]	cysJ
K00381	NA	2 (1%)	NA	NA	NA	NA	NA	NA	NA	NA	NA	sulfite reductase (NADPH) hemoprotein beta-component [EC:1.8.1.2]	cysI
K00382	144 (94%)	158 (88%)	100 (95%)	120 (99%)	Aquatic/Marine and Freshwater	-0.109153	0.0269322	5.78427e-05	0.000361012	558	522	dihydrolipoyl dehydrogenase [EC:1.8.1.4]	DLD, lpd, pdhD
K00383	NA	4 (2%)	1 (1%)	7 (6%)	NA	NA	NA	NA	NA	NA	NA	glutathione reductase (NADPH) [EC:1.8.1.7]	GSR, gor
K00384	137 (90%)	151 (84%)	93 (89%)	118 (98%)	Aquatic/Marine and Freshwater	-0.0684426	0.033991	0.0445407	0.130405	558	499	thioredoxin reductase (NADPH) [EC:1.8.1.9]	trxB, TRR
K00390	1 (1%)	5 (3%)	3 (3%)	NA	NA	NA	NA	NA	NA	NA	NA	phosphoadenosine phosphosulfate reductase [EC:1.8.4.8 1.8.4.10]	cysH
K00425	2 (1%)	3 (2%)	NA	2 (2%)	NA	NA	NA	NA	NA	NA	NA	cytochrome bd ubiquinol oxidase subunit I [EC:7.1.1.7]	cydA
K00426	NA	NA	1 (1%)	1 (1%)	NA	NA	NA	NA	NA	NA	NA	cytochrome bd ubiquinol oxidase subunit II [EC:7.1.1.7]	cydB
K00428	NA	NA	NA	1 (1%)	NA	NA	NA	NA	NA	NA	NA	cytochrome c peroxidase [EC:1.11.1.5]	E1.11.1.5
K00432	12 (8%)	37 (21%)	10 (10%)	70 (58%)	Aquatic/Marine and Freshwater	0.0688525	0.0454323	0.130218	0.298901	558	129	glutathione peroxidase [EC:1.11.1.9]	gpx, btuE, bsaA
K00433	NA	NA	1 (1%)	NA	NA	NA	NA	NA	NA	NA	NA	non-heme chloroperoxidase [EC:1.11.1.10]	cpo
K00436	NA	67 (37%)	NA	NA	Aquatic/Marine and Freshwater	0.45	0.0299773	5.65812e-43	3.90311e-41	558	67	NAD-reducing hydrogenase large subunit [EC:1.12.1.2]	hoxH
K00441	NA	3 (2%)	NA	NA	NA	NA	NA	NA	NA	NA	NA	coenzyme F420 hydrogenase subunit beta [EC:1.12.98.1]	frhB
K00443	NA	1 (1%)	NA	NA	NA	NA	NA	NA	NA	NA	NA	coenzyme F420 hydrogenase subunit gamma [EC:1.12.98.1]	frhG
K00450	NA	NA	NA	4 (3%)	NA	NA	NA	NA	NA	NA	NA	gentisate 1,2-dioxygenase [EC:1.13.11.4]	E1.13.11.4
K00459	19 (12%)	98 (55%)	5 (5%)	25 (21%)	Aquatic/Marine and Freshwater	0.584016	0.0418361	3.72086e-38	2.18365e-36	558	147	nitronate monooxygenase [EC:1.13.12.16]	ncd2, npd
K00481	NA	2 (1%)	NA	NA	NA	NA	NA	NA	NA	NA	NA	p-hydroxybenzoate 3-monooxygenase [EC:1.14.13.2]	pobA
K00523	NA	NA	1 (1%)	NA	NA	NA	NA	NA	NA	NA	NA	CDP-4-dehydro-6-deoxyglucose reductase, E3 [EC:1.17.1.1]	ascD, ddhD, rfbI
K00525	136 (89%)	149 (83%)	95 (90%)	114 (94%)	Aquatic/Marine and Freshwater	-0.097541	0.0352969	0.00591004	0.023957	558	494	ribonucleoside-diphosphate reductase alpha chain [EC:1.17.4.1]	E1.17.4.1A, nrdA, nrdE
K00526	NA	4 (2%)	1 (1%)	9 (7%)	NA	NA	NA	NA	NA	NA	NA	ribonucleoside-diphosphate reductase beta chain [EC:1.17.4.1]	E1.17.4.1B, nrdB, nrdF
K00527	NA	NA	1 (1%)	1 (1%)	NA	NA	NA	NA	NA	NA	NA	ribonucleoside-triphosphate reductase (thioredoxin) [EC:1.17.4.2]	rtpR
K00528	11 (7%)	51 (28%)	3 (3%)	NA	Aquatic/Marine and Freshwater	0.292213	0.0332364	1.86014e-17	3.9323e-16	558	65	ferredoxin/flavodoxin---NADP+ reductase [EC:1.18.1.2 1.19.1.1]	fpr
K00537	NA	NA	1 (1%)	NA	NA	NA	NA	NA	NA	NA	NA	arsenate reductase (glutaredoxin) [EC:1.20.4.1]	arsC
K00548	NA	47 (26%)	1 (1%)	1 (1%)	NA	NA	NA	NA	NA	NA	NA	5-methyltetrahydrofolate--homocysteine methyltransferase [EC:2.1.1.13]	metH, MTR
K00549	NA	6 (3%)	NA	2 (2%)	NA	NA	NA	NA	NA	NA	NA	5-methyltetrahydropteroyltriglutamate--homocysteine methyltransferase [EC:2.1.1.14]	metE
K00554	140 (92%)	157 (88%)	98 (93%)	116 (96%)	Aquatic/Marine and Freshwater	-0.0554645	0.0309444	0.0736168	0.193555	558	511	tRNA (guanine37-N1)-methyltransferase [EC:2.1.1.228]	trmD
K00556	NA	1 (1%)	1 (1%)	2 (2%)	NA	NA	NA	NA	NA	NA	NA	tRNA (guanosine-2'-O-)-methyltransferase [EC:2.1.1.34]	trmH
K00557	NA	2 (1%)	NA	2 (2%)	NA	NA	NA	NA	NA	NA	NA	tRNA (uracil-5-)-methyltransferase [EC:2.1.1.35]	trmA
K00558	17 (11%)	52 (29%)	7 (7%)	33 (27%)	Aquatic/Marine and Freshwater	0.098224	0.0440272	0.0260824	0.0839248	558	109	DNA (cytosine-5)-methyltransferase 1 [EC:2.1.1.37]	DNMT1, dcm
K00560	1 (1%)	13 (7%)	1 (1%)	NA	NA	NA	NA	NA	NA	NA	NA	thymidylate synthase [EC:2.1.1.45]	thyA, TYMS
K00563	NA	1 (1%)	NA	1 (1%)	NA	NA	NA	NA	NA	NA	NA	23S rRNA (guanine745-N1)-methyltransferase [EC:2.1.1.187]	rlmA1
K00564	NA	16 (9%)	2 (2%)	NA	NA	NA	NA	NA	NA	NA	NA	16S rRNA (guanine1207-N2)-methyltransferase [EC:2.1.1.172]	rsmC
K00566	138 (90%)	142 (79%)	89 (85%)	116 (96%)	Aquatic/Marine and Freshwater	-0.164208	0.0368706	1.02204e-05	7.2278e-05	558	485	tRNA-uridine 2-sulfurtransferase [EC:2.8.1.13]	mnmA, trmU
K00567	140 (92%)	142 (79%)	91 (87%)	117 (97%)	Aquatic/Marine and Freshwater	-0.143306	0.0359242	7.52395e-05	0.000458669	558	490	methylated-DNA-[protein]-cysteine S-methyltransferase [EC:2.1.1.63]	ogt, MGMT
K00568	106 (69%)	25 (14%)	66 (63%)	30 (25%)	Aquatic/Marine and Freshwater	-0.485246	0.0493815	4.11397e-21	1.08565e-19	558	227	2-polyprenyl-6-hydroxyphenyl methylase / 3-demethylubiquinone-9 3-methyltransferase [EC:2.1.1.222 2.1.1.64]	ubiG
K00571	29 (19%)	38 (21%)	49 (47%)	24 (20%)	Aquatic/Marine and Freshwater	-0.0494536	0.0484274	0.307611	0.557573	558	140	site-specific DNA-methyltransferase (adenine-specific) [EC:2.1.1.72]	E2.1.1.72
K00573	134 (88%)	141 (79%)	97 (92%)	108 (89%)	Aquatic/Marine and Freshwater	-0.143443	0.0382045	0.000191999	0.00107083	558	480	protein-L-isoaspartate(D-aspartate) O-methyltransferase [EC:2.1.1.77]	E2.1.1.77, pcm
K00574	5 (3%)	5 (3%)	NA	NA	NA	NA	NA	NA	NA	NA	NA	cyclopropane-fatty-acyl-phospholipid synthase [EC:2.1.1.79]	cfa
K00575	NA	55 (31%)	NA	NA	NA	NA	NA	NA	NA	NA	NA	chemotaxis protein methyltransferase CheR [EC:2.1.1.80]	cheR
K00577	NA	NA	2 (2%)	1 (1%)	NA	NA	NA	NA	NA	NA	NA	tetrahydromethanopterin S-methyltransferase subunit A [EC:7.2.1.4]	mtrA
K00580	NA	NA	NA	1 (1%)	NA	NA	NA	NA	NA	NA	NA	tetrahydromethanopterin S-methyltransferase subunit D [EC:7.2.1.4]	mtrD
K00581	NA	NA	NA	1 (1%)	NA	NA	NA	NA	NA	NA	NA	tetrahydromethanopterin S-methyltransferase subunit E [EC:7.2.1.4]	mtrE
K00584	NA	NA	NA	1 (1%)	NA	NA	NA	NA	NA	NA	NA	tetrahydromethanopterin S-methyltransferase subunit H [EC:7.2.1.4]	mtrH
K00600	142 (93%)	163 (91%)	89 (85%)	108 (89%)	Aquatic/Marine and Freshwater	0.0189891	0.0336257	0.572493	0.756629	558	502	glycine hydroxymethyltransferase [EC:2.1.2.1]	glyA, SHMT
K00602	142 (93%)	152 (85%)	81 (77%)	118 (98%)	Aquatic/Marine and Freshwater	-0.0230874	0.0356577	0.517594	0.722671	558	493	phosphoribosylaminoimidazolecarboxamide formyltransferase / IMP cyclohydrolase [EC:2.1.2.3 3.5.4.10]	purH
K00603	135 (88%)	145 (81%)	75 (71%)	111 (92%)	Aquatic/Marine and Freshwater	-0.0531421	0.0410007	0.195473	0.413139	558	466	glutamate formiminotransferase / 5-formyltetrahydrofolate cyclo-ligase [EC:2.1.2.5 6.3.3.2]	fctD
K00604	133 (87%)	163 (91%)	98 (93%)	110 (91%)	Aquatic/Marine and Freshwater	0.023224	0.0330821	0.482967	0.699715	558	504	methionyl-tRNA formyltransferase [EC:2.1.2.9]	MTFMT, fmt
K00605	135 (88%)	145 (81%)	79 (75%)	107 (88%)	Aquatic/Marine and Freshwater	-0.0237705	0.0414122	0.566203	0.753187	558	466	glycine cleavage system T protein (aminomethyltransferase) [EC:2.1.2.10]	gcvT, AMT
K00606	147 (96%)	146 (82%)	86 (82%)	115 (95%)	Aquatic/Marine and Freshwater	-0.118169	0.0351009	0.000813983	0.00400574	558	494	3-methyl-2-oxobutanoate hydroxymethyltransferase [EC:2.1.2.11]	panB
K00609	146 (95%)	149 (83%)	97 (92%)	112 (93%)	Aquatic/Marine and Freshwater	-0.163388	0.0323163	5.83384e-07	4.82919e-06	558	504	aspartate carbamoyltransferase catalytic subunit [EC:2.1.3.2]	pyrB, PYR2
K00610	NA	52 (29%)	NA	NA	NA	NA	NA	NA	NA	NA	NA	aspartate carbamoyltransferase regulatory subunit	pyrI
K00611	120 (78%)	160 (89%)	90 (86%)	94 (78%)	Aquatic/Marine and Freshwater	0.0677596	0.0415545	0.10354	0.251774	558	464	ornithine carbamoyltransferase [EC:2.1.3.3]	OTC, argF, argI
K00612	36 (24%)	6 (3%)	7 (7%)	22 (18%)	Aquatic/Marine and Freshwater	-0.122268	0.0367677	0.000941411	0.00454745	558	71	carbamoyltransferase [EC:2.1.3.-]	nodU
K00613	NA	1 (1%)	NA	NA	NA	NA	NA	NA	NA	NA	NA	glycine amidinotransferase [EC:2.1.4.1]	GATM
K00615	132 (86%)	152 (85%)	85 (81%)	107 (88%)	Aquatic/Marine and Freshwater	-0.010929	0.0395185	0.782226	0.880789	558	476	transketolase [EC:2.2.1.1]	E2.2.1.1, tktA, tktB
K00616	1 (1%)	12 (7%)	NA	1 (1%)	NA	NA	NA	NA	NA	NA	NA	transaldolase [EC:2.2.1.2]	TALDO1, talB, talA
K00620	2 (1%)	5 (3%)	NA	NA	NA	NA	NA	NA	NA	NA	NA	glutamate N-acetyltransferase / amino-acid N-acetyltransferase [EC:2.3.1.35 2.3.1.1]	argJ
K00625	99 (65%)	61 (34%)	98 (93%)	117 (97%)	Aquatic/Marine and Freshwater	-0.470355	0.0470651	9.92947e-22	2.7113e-20	558	375	phosphate acetyltransferase [EC:2.3.1.8]	pta
K00626	147 (96%)	113 (63%)	81 (77%)	119 (98%)	Aquatic/Marine and Freshwater	-0.318579	0.0394785	4.41135e-15	8.25972e-14	558	460	acetyl-CoA C-acetyltransferase [EC:2.3.1.9]	ACAT, atoB
K00627	13 (8%)	33 (18%)	12 (11%)	100 (83%)	Aquatic/Marine and Freshwater	-0.0550546	0.0469965	0.241918	0.482363	558	158	pyruvate dehydrogenase E2 component (dihydrolipoyllysine-residue acetyltransferase) [EC:2.3.1.12]	DLAT, aceF, pdhC
K00631	NA	1 (1%)	NA	1 (1%)	NA	NA	NA	NA	NA	NA	NA	glycerol-3-phosphate O-acyltransferase [EC:2.3.1.15]	plsB
K00632	NA	NA	NA	1 (1%)	NA	NA	NA	NA	NA	NA	NA	acetyl-CoA acyltransferase [EC:2.3.1.16]	fadA, fadI
K00634	146 (95%)	173 (97%)	98 (93%)	119 (98%)	Aquatic/Marine and Freshwater	0.0241803	0.0216646	0.264855	0.507803	558	536	phosphate butyryltransferase [EC:2.3.1.19]	ptb
K00639	146 (95%)	160 (89%)	95 (90%)	106 (88%)	Aquatic/Marine and Freshwater	-0.0469945	0.0321279	0.144108	0.325091	558	507	glycine C-acetyltransferase [EC:2.3.1.29]	kbl, GCAT
K00640	NA	7 (4%)	3 (3%)	4 (3%)	NA	NA	NA	NA	NA	NA	NA	serine O-acetyltransferase [EC:2.3.1.30]	cysE
K00641	1 (1%)	NA	NA	NA	NA	NA	NA	NA	NA	NA	NA	homoserine O-acetyltransferase/O-succinyltransferase [EC:2.3.1.31 2.3.1.46]	metX
K00645	145 (95%)	165 (92%)	97 (92%)	120 (99%)	Aquatic/Marine and Freshwater	-0.0385246	0.0254367	0.130463	0.299113	558	527	[acyl-carrier-protein] S-malonyltransferase [EC:2.3.1.39]	fabD, MCAT, MCT1
K00647	1 (1%)	5 (3%)	NA	NA	NA	NA	NA	NA	NA	NA	NA	3-oxoacyl-[acyl-carrier-protein] synthase I [EC:2.3.1.41]	fabB
K00648	140 (92%)	168 (94%)	100 (95%)	116 (96%)	Aquatic/Marine and Freshwater	0.0278689	0.0267221	0.297443	0.547864	558	524	3-oxoacyl-[acyl-carrier-protein] synthase III [EC:2.3.1.180]	fabH
K00651	3 (2%)	NA	NA	NA	NA	NA	NA	NA	NA	NA	NA	homoserine O-succinyltransferase/O-acetyltransferase [EC:2.3.1.46 2.3.1.31]	metA
K00652	NA	4 (2%)	3 (3%)	NA	NA	NA	NA	NA	NA	NA	NA	8-amino-7-oxononanoate synthase [EC:2.3.1.47]	bioF
K00654	2 (1%)	3 (2%)	NA	NA	NA	NA	NA	NA	NA	NA	NA	serine palmitoyltransferase [EC:2.3.1.50]	SPT, spt
K00655	129 (84%)	151 (84%)	84 (80%)	115 (95%)	Aquatic/Marine and Freshwater	-0.0153005	0.0387204	0.692881	0.83036	558	479	1-acyl-sn-glycerol-3-phosphate acyltransferase [EC:2.3.1.51]	plsC
K00656	7 (5%)	6 (3%)	NA	10 (8%)	NA	NA	NA	NA	NA	NA	NA	formate C-acetyltransferase [EC:2.3.1.54]	E2.3.1.54, pflD
K00657	NA	3 (2%)	4 (4%)	NA	NA	NA	NA	NA	NA	NA	NA	diamine N-acetyltransferase [EC:2.3.1.57]	speG, SAT
K00658	NA	1 (1%)	3 (3%)	18 (15%)	NA	NA	NA	NA	NA	NA	NA	2-oxoglutarate dehydrogenase E2 component (dihydrolipoamide succinyltransferase) [EC:2.3.1.61]	DLST, sucB
K00661	20 (13%)	12 (7%)	11 (10%)	3 (2%)	NA	NA	NA	NA	NA	NA	NA	maltose O-acetyltransferase [EC:2.3.1.79]	maa
K00662	NA	2 (1%)	NA	NA	NA	NA	NA	NA	NA	NA	NA	aminoglycoside 3-N-acetyltransferase [EC:2.3.1.81]	aacC
K00666	NA	14 (8%)	NA	NA	NA	NA	NA	NA	NA	NA	NA	fatty-acyl-CoA synthase [EC:6.2.1.-]	K00666
K00673	2 (1%)	NA	NA	NA	NA	NA	NA	NA	NA	NA	NA	arginine N-succinyltransferase [EC:2.3.1.109]	astA
K00674	141 (92%)	128 (72%)	93 (89%)	114 (94%)	Aquatic/Marine and Freshwater	-0.251503	0.0376323	5.72026e-11	7.57308e-10	558	476	2,3,4,5-tetrahydropyridine-2,6-dicarboxylate N-succinyltransferase [EC:2.3.1.117]	dapD
K00677	134 (88%)	168 (94%)	91 (87%)	110 (91%)	Aquatic/Marine and Freshwater	0.0312842	0.0331381	0.345555	0.596192	558	503	UDP-N-acetylglucosamine acyltransferase [EC:2.3.1.129]	lpxA
K00688	140 (92%)	100 (56%)	105 (100%)	118 (98%)	Aquatic/Marine and Freshwater	-0.446585	0.0370534	7.25699e-30	3.13566e-28	558	463	glycogen phosphorylase [EC:2.4.1.1]	PYG, glgP
K00697	1 (1%)	14 (8%)	NA	NA	NA	NA	NA	NA	NA	NA	NA	trehalose 6-phosphate synthase [EC:2.4.1.15 2.4.1.347]	otsA
K00700	1 (1%)	13 (7%)	3 (3%)	NA	NA	NA	NA	NA	NA	NA	NA	1,4-alpha-glucan branching enzyme [EC:2.4.1.18]	GBE1, glgB
K00703	NA	62 (35%)	NA	NA	Aquatic/Marine and Freshwater	0.300273	0.032611	6.84119e-19	1.62046e-17	558	62	starch synthase [EC:2.4.1.21]	glgA
K00705	137 (90%)	98 (55%)	92 (88%)	110 (91%)	Aquatic/Marine and Freshwater	-0.260792	0.0446569	8.91523e-09	9.49991e-08	558	437	4-alpha-glucanotransferase [EC:2.4.1.25]	malQ
K00721	141 (92%)	140 (78%)	99 (94%)	113 (93%)	Aquatic/Marine and Freshwater	-0.122131	0.0352342	0.000568725	0.00290042	558	493	dolichol-phosphate mannosyltransferase [EC:2.4.1.83]	DPM1
K00748	141 (92%)	148 (83%)	96 (91%)	113 (93%)	Aquatic/Marine and Freshwater	-0.113798	0.0343179	0.000973107	0.0046833	558	498	lipid-A-disaccharide synthase [EC:2.4.1.182]	lpxB
K00756	127 (83%)	144 (80%)	84 (80%)	107 (88%)	Aquatic/Marine and Freshwater	-0.0775956	0.0419151	0.0646656	0.175164	558	462	pyrimidine-nucleoside phosphorylase [EC:2.4.2.2]	pdp
K00757	NA	NA	1 (1%)	1 (1%)	NA	NA	NA	NA	NA	NA	NA	uridine phosphorylase [EC:2.4.2.3]	udp, UPP
K00758	1 (1%)	4 (2%)	2 (2%)	1 (1%)	NA	NA	NA	NA	NA	NA	NA	thymidine phosphorylase [EC:2.4.2.4]	deoA, TYMP
K00759	NA	5 (3%)	1 (1%)	1 (1%)	NA	NA	NA	NA	NA	NA	NA	adenine phosphoribosyltransferase [EC:2.4.2.7]	APRT, apt
K00760	142 (93%)	159 (89%)	98 (93%)	114 (94%)	Aquatic/Marine and Freshwater	-0.0344262	0.0304371	0.258519	0.501232	558	513	hypoxanthine phosphoribosyltransferase [EC:2.4.2.8]	hprT, hpt, HPRT1
K00761	2 (1%)	14 (8%)	NA	NA	NA	NA	NA	NA	NA	NA	NA	uracil phosphoribosyltransferase [EC:2.4.2.9]	upp, UPRT
K00762	145 (95%)	104 (58%)	93 (89%)	115 (95%)	Aquatic/Marine and Freshwater	-0.384563	0.0392258	4.98067e-21	1.3056e-19	558	457	orotate phosphoribosyltransferase [EC:2.4.2.10]	pyrE
K00763	NA	23 (13%)	2 (2%)	NA	NA	NA	NA	NA	NA	NA	NA	nicotinate phosphoribosyltransferase [EC:6.3.4.21]	pncB, NAPRT1
K00764	147 (96%)	152 (85%)	93 (89%)	112 (93%)	Aquatic/Marine and Freshwater	-0.0680328	0.0329268	0.0392765	0.117352	558	504	amidophosphoribosyltransferase [EC:2.4.2.14]	purF, PPAT
K00765	NA	5 (3%)	NA	1 (1%)	NA	NA	NA	NA	NA	NA	NA	ATP phosphoribosyltransferase [EC:2.4.2.17]	hisG
K00766	1 (1%)	6 (3%)	NA	NA	NA	NA	NA	NA	NA	NA	NA	anthranilate phosphoribosyltransferase [EC:2.4.2.18]	trpD
K00767	134 (88%)	121 (68%)	93 (89%)	103 (85%)	Aquatic/Marine and Freshwater	-0.210656	0.0430079	1.27265e-06	1.02123e-05	558	451	nicotinate-nucleotide pyrophosphorylase (carboxylating) [EC:2.4.2.19]	nadC, QPRT
K00768	1 (1%)	1 (1%)	NA	NA	NA	NA	NA	NA	NA	NA	NA	nicotinate-nucleotide--dimethylbenzimidazole phosphoribosyltransferase [EC:2.4.2.21]	E2.4.2.21, cobU, cobT
K00769	NA	7 (4%)	NA	NA	NA	NA	NA	NA	NA	NA	NA	xanthine phosphoribosyltransferase [EC:2.4.2.22]	gpt
K00773	137 (90%)	160 (89%)	97 (92%)	110 (91%)	Aquatic/Marine and Freshwater	-0.0386612	0.032992	0.241767	0.482363	558	504	queuine tRNA-ribosyltransferase [EC:2.4.2.29]	tgt
K00783	150 (98%)	140 (78%)	97 (92%)	108 (89%)	Aquatic/Marine and Freshwater	-0.163251	0.034675	3.16573e-06	2.42172e-05	558	495	23S rRNA (pseudouridine1915-N3)-methyltransferase [EC:2.1.1.177]	rlmH
K00784	83 (54%)	77 (43%)	NA	33 (27%)	Aquatic/Marine and Freshwater	0.0474044	0.0530339	0.371791	0.619967	558	193	ribonuclease Z [EC:3.1.26.11]	rnz
K00788	11 (7%)	80 (45%)	28 (27%)	67 (55%)	Aquatic/Marine and Freshwater	0.228279	0.0510186	9.30596e-06	6.60488e-05	558	186	thiamine-phosphate pyrophosphorylase [EC:2.5.1.3]	thiE
K00789	139 (91%)	155 (87%)	99 (94%)	114 (94%)	Aquatic/Marine and Freshwater	-0.0637978	0.0321203	0.0475026	0.13744	558	507	S-adenosylmethionine synthetase [EC:2.5.1.6]	metK, MAT
K00790	140 (92%)	163 (91%)	98 (93%)	114 (94%)	Aquatic/Marine and Freshwater	-0.0551913	0.0297585	0.06418	0.174657	558	515	UDP-N-acetylglucosamine 1-carboxyvinyltransferase [EC:2.5.1.7]	murA
K00791	140 (92%)	151 (84%)	91 (87%)	114 (94%)	Aquatic/Marine and Freshwater	-0.0353825	0.0349526	0.311838	0.561763	558	496	tRNA dimethylallyltransferase [EC:2.5.1.75]	miaA, TRIT1
K00793	141 (92%)	108 (60%)	94 (90%)	108 (89%)	Aquatic/Marine and Freshwater	-0.334973	0.041304	3.28297e-15	6.20608e-14	558	451	riboflavin synthase [EC:2.5.1.9]	ribE, RIB5
K00794	148 (97%)	112 (63%)	97 (92%)	115 (95%)	Aquatic/Marine and Freshwater	-0.36735	0.0368768	1.30698e-21	3.54417e-20	558	472	6,7-dimethyl-8-ribityllumazine synthase [EC:2.5.1.78]	ribH, RIB4
K00795	NA	NA	1 (1%)	4 (3%)	NA	NA	NA	NA	NA	NA	NA	farnesyl diphosphate synthase [EC:2.5.1.1 2.5.1.10]	ispA
K00796	139 (91%)	158 (88%)	95 (90%)	117 (97%)	Aquatic/Marine and Freshwater	-0.0430328	0.0315752	0.17348	0.378117	558	509	dihydropteroate synthase [EC:2.5.1.15]	folP
K00797	89 (58%)	32 (18%)	14 (13%)	6 (5%)	Aquatic/Marine and Freshwater	-0.13224	0.0478982	0.00595623	0.0240946	558	141	spermidine synthase [EC:2.5.1.16]	speE, SRM, SPE3
K00798	134 (88%)	47 (26%)	84 (80%)	45 (37%)	Aquatic/Marine and Freshwater	-0.570765	0.0495844	1.23323e-27	4.61816e-26	558	310	cob(I)alamin adenosyltransferase [EC:2.5.1.17]	MMAB, pduO
K00799	1 (1%)	NA	NA	NA	NA	NA	NA	NA	NA	NA	NA	glutathione S-transferase [EC:2.5.1.18]	GST, gst
K00800	1 (1%)	109 (61%)	2 (2%)	107 (88%)	Aquatic/Marine and Freshwater	0.440164	0.0493678	7.02457e-18	1.54305e-16	558	219	3-phosphoshikimate 1-carboxyvinyltransferase [EC:2.5.1.19]	aroA
K00806	138 (90%)	165 (92%)	98 (93%)	115 (95%)	Aquatic/Marine and Freshwater	-0.0221311	0.0294614	0.452856	0.680524	558	516	undecaprenyl diphosphate synthase [EC:2.5.1.31]	uppS
K00809	NA	5 (3%)	NA	NA	NA	NA	NA	NA	NA	NA	NA	deoxyhypusine synthase [EC:2.5.1.46]	DHPS, dys
K00812	152 (99%)	171 (96%)	103 (98%)	121 (100%)	Aquatic/Marine and Freshwater	-0.0543716	0.0153123	0.000416725	0.00219352	558	547	aspartate aminotransferase [EC:2.6.1.1]	aspB
K00817	28 (18%)	81 (45%)	89 (85%)	75 (62%)	Aquatic/Marine and Freshwater	0.0577869	0.0558814	0.301542	0.552756	558	273	histidinol-phosphate aminotransferase [EC:2.6.1.9]	hisC
K00819	141 (92%)	149 (83%)	96 (91%)	111 (92%)	Aquatic/Marine and Freshwater	-0.0806011	0.0344444	0.0196365	0.0662753	558	497	ornithine--oxo-acid transaminase [EC:2.6.1.13]	rocD, OAT
K00820	149 (97%)	164 (92%)	101 (96%)	117 (97%)	Aquatic/Marine and Freshwater	-0.0382514	0.0239329	0.110553	0.264474	558	531	glutamine---fructose-6-phosphate transaminase (isomerizing) [EC:2.6.1.16]	glmS, GFPT
K00821	NA	9 (5%)	NA	NA	NA	NA	NA	NA	NA	NA	NA	acetylornithine/N-succinyldiaminopimelate aminotransferase [EC:2.6.1.11 2.6.1.17]	argD
K00824	NA	4 (2%)	NA	NA	NA	NA	NA	NA	NA	NA	NA	D-alanine transaminase [EC:2.6.1.21]	dat
K00826	5 (3%)	16 (9%)	1 (1%)	4 (3%)	NA	NA	NA	NA	NA	NA	NA	branched-chain amino acid aminotransferase [EC:2.6.1.42]	E2.6.1.42, ilvE
K00831	142 (93%)	116 (65%)	96 (91%)	120 (99%)	Aquatic/Marine and Freshwater	-0.334426	0.0368193	1.86544e-18	4.28943e-17	558	474	phosphoserine aminotransferase [EC:2.6.1.52]	serC, PSAT1
K00832	NA	2 (1%)	NA	NA	NA	NA	NA	NA	NA	NA	NA	aromatic-amino-acid transaminase [EC:2.6.1.57]	tyrB
K00833	2 (1%)	4 (2%)	NA	1 (1%)	NA	NA	NA	NA	NA	NA	NA	adenosylmethionine---8-amino-7-oxononanoate aminotransferase [EC:2.6.1.62]	bioA
K00835	5 (3%)	1 (1%)	10 (10%)	NA	NA	NA	NA	NA	NA	NA	NA	valine--pyruvate aminotransferase [EC:2.6.1.66]	avtA
K00836	1 (1%)	2 (1%)	NA	NA	NA	NA	NA	NA	NA	NA	NA	diaminobutyrate-2-oxoglutarate transaminase [EC:2.6.1.76]	ectB, dat
K00841	5 (3%)	7 (4%)	3 (3%)	NA	NA	NA	NA	NA	NA	NA	NA	aminotransferase [EC:2.6.1.-]	patA
K00845	2 (1%)	27 (15%)	NA	NA	NA	NA	NA	NA	NA	NA	NA	glucokinase [EC:2.7.1.2]	glk
K00847	1 (1%)	1 (1%)	NA	3 (2%)	NA	NA	NA	NA	NA	NA	NA	fructokinase [EC:2.7.1.4]	E2.7.1.4, scrK
K00848	NA	2 (1%)	NA	NA	NA	NA	NA	NA	NA	NA	NA	rhamnulokinase [EC:2.7.1.5]	rhaB
K00849	14 (9%)	13 (7%)	NA	NA	NA	NA	NA	NA	NA	NA	NA	galactokinase [EC:2.7.1.6]	galK
K00850	1 (1%)	1 (1%)	NA	NA	NA	NA	NA	NA	NA	NA	NA	6-phosphofructokinase 1 [EC:2.7.1.11]	pfkA, PFK
K00852	1 (1%)	1 (1%)	1 (1%)	1 (1%)	NA	NA	NA	NA	NA	NA	NA	ribokinase [EC:2.7.1.15]	rbsK, RBKS
K00853	1 (1%)	3 (2%)	NA	NA	NA	NA	NA	NA	NA	NA	NA	L-ribulokinase [EC:2.7.1.16]	araB
K00854	2 (1%)	7 (4%)	1 (1%)	1 (1%)	NA	NA	NA	NA	NA	NA	NA	xylulokinase [EC:2.7.1.17]	xylB, XYLB
K00855	NA	1 (1%)	NA	NA	NA	NA	NA	NA	NA	NA	NA	phosphoribulokinase [EC:2.7.1.19]	PRK, prk
K00857	150 (98%)	128 (72%)	90 (86%)	112 (93%)	Aquatic/Marine and Freshwater	-0.143306	0.0382678	0.000199447	0.0011108	558	480	thymidine kinase [EC:2.7.1.21]	tdk, TK
K00858	145 (95%)	156 (87%)	96 (91%)	117 (97%)	Aquatic/Marine and Freshwater	-0.0637978	0.0298677	0.0331171	0.102322	558	514	NAD+ kinase [EC:2.7.1.23]	ppnK, NADK
K00859	138 (90%)	159 (89%)	84 (80%)	108 (89%)	Aquatic/Marine and Freshwater	0.00587432	0.0366976	0.872881	0.934884	558	489	dephospho-CoA kinase [EC:2.7.1.24]	coaE
K00860	NA	22 (12%)	NA	2 (2%)	NA	NA	NA	NA	NA	NA	NA	adenylylsulfate kinase [EC:2.7.1.25]	cysC
K00864	NA	43 (24%)	2 (2%)	NA	NA	NA	NA	NA	NA	NA	NA	glycerol kinase [EC:2.7.1.30]	glpK, GK
K00865	NA	38 (21%)	NA	1 (1%)	NA	NA	NA	NA	NA	NA	NA	glycerate 2-kinase [EC:2.7.1.165]	glxK, garK
K00867	NA	3 (2%)	NA	8 (7%)	NA	NA	NA	NA	NA	NA	NA	type I pantothenate kinase [EC:2.7.1.33]	coaA
K00868	137 (90%)	58 (32%)	76 (72%)	99 (82%)	Aquatic/Marine and Freshwater	-0.569945	0.04579	1.58264e-31	7.07153e-30	558	370	pyridoxine kinase [EC:2.7.1.35]	pdxK, pdxY
K00869	NA	8 (4%)	NA	NA	NA	NA	NA	NA	NA	NA	NA	mevalonate kinase [EC:2.7.1.36]	MVK, mvaK1
K00872	1 (1%)	19 (11%)	NA	1 (1%)	NA	NA	NA	NA	NA	NA	NA	homoserine kinase [EC:2.7.1.39]	thrB
K00873	14 (9%)	68 (38%)	4 (4%)	12 (10%)	Aquatic/Marine and Freshwater	0.363798	0.0395096	6.83553e-19	1.62046e-17	558	98	pyruvate kinase [EC:2.7.1.40]	PK, pyk
K00874	NA	3 (2%)	NA	NA	NA	NA	NA	NA	NA	NA	NA	2-dehydro-3-deoxygluconokinase [EC:2.7.1.45]	kdgK
K00876	149 (97%)	169 (94%)	104 (99%)	121 (100%)	Aquatic/Marine and Freshwater	-0.0627049	0.0178766	0.000488853	0.00252917	558	543	uridine kinase [EC:2.7.1.48]	udk, UCK
K00878	NA	42 (23%)	NA	NA	NA	NA	NA	NA	NA	NA	NA	hydroxyethylthiazole kinase [EC:2.7.1.50]	thiM
K00880	NA	1 (1%)	NA	NA	NA	NA	NA	NA	NA	NA	NA	L-xylulokinase [EC:2.7.1.53]	lyxK
K00882	1 (1%)	1 (1%)	1 (1%)	9 (7%)	NA	NA	NA	NA	NA	NA	NA	1-phosphofructokinase [EC:2.7.1.56]	fruK
K00891	NA	102 (57%)	1 (1%)	73 (60%)	Aquatic/Marine and Freshwater	0.418443	0.0475351	1.70894e-17	3.6322e-16	558	176	shikimate kinase [EC:2.7.1.71]	aroK, aroL
K00895	NA	16 (9%)	NA	NA	NA	NA	NA	NA	NA	NA	NA	diphosphate-dependent phosphofructokinase [EC:2.7.1.90]	pfp, PFP
K00897	2 (1%)	7 (4%)	2 (2%)	3 (2%)	NA	NA	NA	NA	NA	NA	NA	kanamycin kinase [EC:2.7.1.95]	aphA
K00901	1 (1%)	NA	NA	NA	NA	NA	NA	NA	NA	NA	NA	diacylglycerol kinase (ATP) [EC:2.7.1.107]	dgkA, DGK
K00903	5 (3%)	5 (3%)	2 (2%)	4 (3%)	NA	NA	NA	NA	NA	NA	NA	protein-tyrosine kinase [EC:2.7.10.3]	epsB, capB
K00906	1 (1%)	3 (2%)	NA	NA	NA	NA	NA	NA	NA	NA	NA	isocitrate dehydrogenase kinase/phosphatase [EC:2.7.11.5 3.1.3.-]	aceK
K00912	140 (92%)	153 (85%)	81 (77%)	101 (83%)	Aquatic/Marine and Freshwater	-0.0187158	0.0396459	0.63706	0.797237	558	475	tetraacyldisaccharide 4'-kinase [EC:2.7.1.130]	lpxK
K00919	113 (74%)	156 (87%)	84 (80%)	116 (96%)	Aquatic/Marine and Freshwater	0.1	0.039815	0.0123017	0.0447459	558	469	4-diphosphocytidyl-2-C-methyl-D-erythritol kinase [EC:2.7.1.148]	ispE
K00925	144 (94%)	105 (59%)	95 (90%)	121 (100%)	Aquatic/Marine and Freshwater	-0.438525	0.0364664	9.40955e-30	3.97832e-28	558	465	acetate kinase [EC:2.7.2.1]	ackA
K00926	129 (84%)	149 (83%)	85 (81%)	111 (92%)	Aquatic/Marine and Freshwater	-0.00724044	0.0395547	0.854827	0.923909	558	474	carbamate kinase [EC:2.7.2.2]	arcC
K00927	142 (93%)	140 (78%)	82 (78%)	114 (94%)	Aquatic/Marine and Freshwater	-0.106284	0.0387717	0.00631799	0.0253773	558	478	phosphoglycerate kinase [EC:2.7.2.3]	PGK, pgk
K00928	138 (90%)	110 (61%)	94 (90%)	105 (87%)	Aquatic/Marine and Freshwater	-0.347404	0.0421504	1.23527e-15	2.41645e-14	558	447	aspartate kinase [EC:2.7.2.4]	lysC
K00929	142 (93%)	154 (86%)	98 (93%)	113 (93%)	Aquatic/Marine and Freshwater	-0.10123	0.031856	0.00156725	0.00727716	558	507	butyrate kinase [EC:2.7.2.7]	buk
K00930	1 (1%)	5 (3%)	NA	NA	NA	NA	NA	NA	NA	NA	NA	acetylglutamate kinase [EC:2.7.2.8]	argB
K00931	NA	5 (3%)	NA	3 (2%)	NA	NA	NA	NA	NA	NA	NA	glutamate 5-kinase [EC:2.7.2.11]	proB
K00937	NA	5 (3%)	1 (1%)	3 (2%)	NA	NA	NA	NA	NA	NA	NA	polyphosphate kinase [EC:2.7.4.1]	ppk1
K00939	134 (88%)	156 (87%)	94 (90%)	109 (90%)	Aquatic/Marine and Freshwater	0.0146175	0.0358953	0.684	0.824568	558	493	adenylate kinase [EC:2.7.4.3]	adk, AK
K00940	131 (86%)	154 (86%)	79 (75%)	110 (91%)	Aquatic/Marine and Freshwater	0.0508197	0.039599	0.199904	0.420783	558	474	nucleoside-diphosphate kinase [EC:2.7.4.6]	ndk, NME
K00941	10 (7%)	85 (47%)	26 (25%)	68 (56%)	Aquatic/Marine and Freshwater	0.269809	0.0508681	1.64033e-07	1.47592e-06	558	189	hydroxymethylpyrimidine/phosphomethylpyrimidine kinase [EC:2.7.1.49 2.7.4.7]	thiD
K00942	143 (93%)	154 (86%)	97 (92%)	116 (96%)	Aquatic/Marine and Freshwater	-0.0928962	0.0310066	0.00285795	0.0124722	558	510	guanylate kinase [EC:2.7.4.8]	gmk, GUK1
K00943	147 (96%)	139 (78%)	92 (88%)	110 (91%)	Aquatic/Marine and Freshwater	-0.188934	0.0360208	2.22743e-07	1.94628e-06	558	488	dTMP kinase [EC:2.7.4.9]	tmk, DTYMK
K00945	126 (82%)	152 (85%)	75 (71%)	114 (94%)	Aquatic/Marine and Freshwater	0.034153	0.0410807	0.406127	0.645075	558	467	CMP/dCMP kinase [EC:2.7.4.25]	cmk
K00946	NA	11 (6%)	NA	NA	NA	NA	NA	NA	NA	NA	NA	thiamine-monophosphate kinase [EC:2.7.4.16]	thiL
K00948	131 (86%)	157 (88%)	97 (92%)	118 (98%)	Aquatic/Marine and Freshwater	-0.0352459	0.0330651	0.28691	0.535093	558	503	ribose-phosphate pyrophosphokinase [EC:2.7.6.1]	PRPS, prsA
K00949	79 (52%)	132 (74%)	83 (79%)	109 (90%)	Aquatic/Marine and Freshwater	0.110519	0.0485574	0.0232244	0.076162	558	403	thiamine pyrophosphokinase [EC:2.7.6.2]	thiN, TPK1, THI80
K00950	149 (97%)	145 (81%)	99 (94%)	98 (81%)	Aquatic/Marine and Freshwater	-0.16776	0.0356211	3.14318e-06	2.40916e-05	558	491	2-amino-4-hydroxy-6-hydroxymethyldihydropteridine diphosphokinase [EC:2.7.6.3]	folK
K00951	2 (1%)	1 (1%)	NA	1 (1%)	NA	NA	NA	NA	NA	NA	NA	GTP pyrophosphokinase [EC:2.7.6.5]	relA
K00954	146 (95%)	158 (88%)	100 (95%)	109 (90%)	Aquatic/Marine and Freshwater	-0.00136612	0.0304757	0.964262	0.988172	558	513	pantetheine-phosphate adenylyltransferase [EC:2.7.7.3]	E2.7.7.3A, coaD, kdtB
K00955	NA	5 (3%)	NA	NA	NA	NA	NA	NA	NA	NA	NA	bifunctional enzyme CysN/CysC [EC:2.7.7.4 2.7.1.25]	cysNC
K00957	1 (1%)	8 (4%)	NA	1 (1%)	NA	NA	NA	NA	NA	NA	NA	sulfate adenylyltransferase subunit 2 [EC:2.7.7.4]	cysD
K00958	NA	3 (2%)	NA	NA	NA	NA	NA	NA	NA	NA	NA	sulfate adenylyltransferase [EC:2.7.7.4]	sat, met3
K00962	142 (93%)	160 (89%)	93 (89%)	111 (92%)	Aquatic/Marine and Freshwater	-0.0101093	0.0324298	0.755365	0.868702	558	506	polyribonucleotide nucleotidyltransferase [EC:2.7.7.8]	pnp, PNPT1
K00963	140 (92%)	127 (71%)	88 (84%)	98 (81%)	Aquatic/Marine and Freshwater	-0.173224	0.0430277	6.46861e-05	0.000399915	558	453	UTP--glucose-1-phosphate uridylyltransferase [EC:2.7.7.9]	UGP2, galU, galF
K00969	143 (93%)	155 (87%)	91 (87%)	119 (98%)	Aquatic/Marine and Freshwater	-0.0639344	0.0317365	0.0444367	0.130269	558	508	nicotinate-nucleotide adenylyltransferase [EC:2.7.7.18]	nadD
K00970	12 (8%)	2 (1%)	NA	17 (14%)	NA	NA	NA	NA	NA	NA	NA	poly(A) polymerase [EC:2.7.7.19]	pcnB
K00971	85 (56%)	135 (75%)	84 (80%)	72 (60%)	Aquatic/Marine and Freshwater	0.0903005	0.0519057	0.0824673	0.21097	558	376	mannose-1-phosphate guanylyltransferase [EC:2.7.7.13]	manC, cpsB
K00973	43 (28%)	92 (51%)	16 (15%)	19 (16%)	Aquatic/Marine and Freshwater	0.353415	0.0490386	1.8869e-12	2.77876e-11	558	170	glucose-1-phosphate thymidylyltransferase [EC:2.7.7.24]	rfbA, rmlA, rffH
K00974	111 (73%)	140 (78%)	86 (82%)	51 (42%)	Aquatic/Marine and Freshwater	0.0244536	0.0510418	0.632065	0.793765	558	388	tRNA nucleotidyltransferase (CCA-adding enzyme) [EC:2.7.7.72 3.1.3.- 3.1.4.-]	cca
K00975	1 (1%)	1 (1%)	NA	NA	NA	NA	NA	NA	NA	NA	NA	glucose-1-phosphate adenylyltransferase [EC:2.7.7.27]	glgC
K00978	2 (1%)	13 (7%)	7 (7%)	3 (2%)	NA	NA	NA	NA	NA	NA	NA	glucose-1-phosphate cytidylyltransferase [EC:2.7.7.33]	rfbF
K00979	101 (66%)	143 (80%)	92 (88%)	113 (93%)	Aquatic/Marine and Freshwater	-0.0157104	0.0443525	0.723312	0.85128	558	449	3-deoxy-manno-octulosonate cytidylyltransferase (CMP-KDO synthetase) [EC:2.7.7.38]	kdsB
K00980	11 (7%)	39 (22%)	NA	16 (13%)	Aquatic/Marine and Freshwater	0.15123	0.0355742	2.49695e-05	0.000163361	558	66	glycerol-3-phosphate cytidylyltransferase [EC:2.7.7.39]	tagD
K00981	139 (91%)	157 (88%)	94 (90%)	114 (94%)	Aquatic/Marine and Freshwater	-0.0515027	0.0329696	0.11883	0.278893	558	504	phosphatidate cytidylyltransferase [EC:2.7.7.41]	E2.7.7.41, CDS1, CDS2, cdsA
K00982	3 (2%)	NA	2 (2%)	NA	NA	NA	NA	NA	NA	NA	NA	[glutamine synthetase] adenylyltransferase / [glutamine synthetase]-adenylyl-L-tyrosine phosphorylase [EC:2.7.7.42 2.7.7.89]	glnE
K00986	9 (6%)	42 (23%)	14 (13%)	38 (31%)	Aquatic/Marine and Freshwater	0.135246	0.0425614	0.00156759	0.00727716	558	103	RNA-directed DNA polymerase [EC:2.7.7.49]	ltrA
K00989	NA	140 (78%)	1 (1%)	NA	Aquatic/Marine and Freshwater	0.696585	0.0374725	2.78338e-60	4.59569e-58	558	141	ribonuclease PH [EC:2.7.7.56]	rph
K00990	NA	3 (2%)	NA	2 (2%)	NA	NA	NA	NA	NA	NA	NA	[protein-PII] uridylyltransferase [EC:2.7.7.59]	glnD
K00991	137 (90%)	153 (85%)	97 (92%)	99 (82%)	Aquatic/Marine and Freshwater	-0.0808743	0.037132	0.0298263	0.0938217	558	486	2-C-methyl-D-erythritol 4-phosphate cytidylyltransferase [EC:2.7.7.60]	ispD
K00992	1 (1%)	NA	NA	NA	NA	NA	NA	NA	NA	NA	NA	N-acetyl-alpha-D-muramate 1-phosphate uridylyltransferase [EC:2.7.7.99]	murU
K00995	132 (86%)	166 (93%)	94 (90%)	110 (91%)	Aquatic/Marine and Freshwater	0.0105191	0.0335397	0.753919	0.868055	558	502	CDP-diacylglycerol---glycerol-3-phosphate 3-phosphatidyltransferase [EC:2.7.8.5]	PGS1, pgsA
K00997	140 (92%)	152 (85%)	88 (84%)	115 (95%)	Aquatic/Marine and Freshwater	-0.0516393	0.0353432	0.144561	0.325926	558	495	holo-[acyl-carrier protein] synthase [EC:2.7.8.7]	acpS
K01000	146 (95%)	157 (88%)	101 (96%)	98 (81%)	Aquatic/Marine and Freshwater	-0.0717213	0.0329607	0.0299808	0.0942321	558	502	phospho-N-acetylmuramoyl-pentapeptide-transferase [EC:2.7.8.13]	mraY
K01005	1 (1%)	NA	NA	NA	NA	NA	NA	NA	NA	NA	NA	polyisoprenyl-teichoic acid--peptidoglycan teichoic acid transferase [EC:2.7.8.-]	tagT_U_V
K01006	151 (99%)	156 (87%)	103 (98%)	121 (100%)	Aquatic/Marine and Freshwater	-0.133607	0.0232556	1.51796e-08	1.579e-07	558	531	pyruvate, orthophosphate dikinase [EC:2.7.9.1]	ppdK
K01007	27 (18%)	7 (4%)	2 (2%)	7 (6%)	NA	NA	NA	NA	NA	NA	NA	pyruvate, water dikinase [EC:2.7.9.2]	pps, ppsA
K01008	3 (2%)	99 (55%)	NA	NA	Aquatic/Marine and Freshwater	0.517077	0.0367597	1.22645e-38	7.41909e-37	558	102	selenide, water dikinase [EC:2.7.9.3]	selD, SEPHS
K01011	NA	26 (15%)	1 (1%)	NA	NA	NA	NA	NA	NA	NA	NA	thiosulfate/3-mercaptopyruvate sulfurtransferase [EC:2.8.1.1 2.8.1.2]	TST, MPST, sseA
K01012	140 (92%)	78 (44%)	91 (87%)	113 (93%)	Aquatic/Marine and Freshwater	-0.539208	0.0409346	1.17117e-34	5.98056e-33	558	422	biotin synthase [EC:2.8.1.6]	bioB
K01026	NA	2 (1%)	NA	NA	NA	NA	NA	NA	NA	NA	NA	propionate CoA-transferase [EC:2.8.3.1]	pct
K01028	NA	5 (3%)	3 (3%)	15 (12%)	NA	NA	NA	NA	NA	NA	NA	3-oxoacid CoA-transferase subunit A [EC:2.8.3.5]	scoA
K01029	34 (22%)	12 (7%)	35 (33%)	5 (4%)	Aquatic/Marine and Freshwater	-0.15888	0.0398011	7.44063e-05	0.000454294	558	86	3-oxoacid CoA-transferase subunit B [EC:2.8.3.5]	scoB
K01031	NA	9 (5%)	NA	NA	NA	NA	NA	NA	NA	NA	NA	3-oxoadipate CoA-transferase, alpha subunit [EC:2.8.3.6]	pcaI
K01032	NA	8 (4%)	NA	NA	NA	NA	NA	NA	NA	NA	NA	3-oxoadipate CoA-transferase, beta subunit [EC:2.8.3.6]	pcaJ
K01034	64 (42%)	53 (30%)	48 (46%)	76 (63%)	Aquatic/Marine and Freshwater	-0.234563	0.052679	1.02638e-05	7.2455e-05	558	241	acetate CoA/acetoacetate CoA-transferase alpha subunit [EC:2.8.3.8 2.8.3.9]	atoD
K01035	NA	21 (12%)	2 (2%)	4 (3%)	NA	NA	NA	NA	NA	NA	NA	acetate CoA/acetoacetate CoA-transferase beta subunit [EC:2.8.3.8 2.8.3.9]	atoA
K01039	NA	5 (3%)	NA	NA	NA	NA	NA	NA	NA	NA	NA	glutaconate CoA-transferase, subunit A [EC:2.8.3.12]	gctA
K01040	1 (1%)	5 (3%)	NA	NA	NA	NA	NA	NA	NA	NA	NA	glutaconate CoA-transferase, subunit B [EC:2.8.3.12]	gctB
K01041	4 (3%)	23 (13%)	14 (13%)	6 (5%)	NA	NA	NA	NA	NA	NA	NA	glutaryl-CoA transferase [EC:2.8.3.-]	gcdG, caiB
K01042	NA	111 (62%)	NA	NA	Aquatic/Marine and Freshwater	0.629508	0.0351441	6.35819e-57	8.62083e-55	558	111	L-seryl-tRNA(Ser) seleniumtransferase [EC:2.9.1.1]	selA
K01053	NA	1 (1%)	NA	NA	NA	NA	NA	NA	NA	NA	NA	gluconolactonase [EC:3.1.1.17]	gnl, RGN
K01056	129 (84%)	155 (87%)	99 (94%)	120 (99%)	Aquatic/Marine and Freshwater	-0.0352459	0.0330728	0.287021	0.535093	558	503	peptidyl-tRNA hydrolase, PTH1 family [EC:3.1.1.29]	PTH1, PTRH1, pth, spoVC
K01057	1 (1%)	4 (2%)	NA	3 (2%)	NA	NA	NA	NA	NA	NA	NA	6-phosphogluconolactonase [EC:3.1.1.31]	PGLS, pgl, devB
K01069	132 (86%)	158 (88%)	89 (85%)	106 (88%)	Aquatic/Marine and Freshwater	0.00601093	0.0377377	0.873505	0.934884	558	485	hydroxyacylglutathione hydrolase [EC:3.1.2.6]	gloB, gloC, HAGH
K01070	NA	1 (1%)	1 (1%)	NA	NA	NA	NA	NA	NA	NA	NA	S-formylglutathione hydrolase [EC:3.1.2.12]	frmB, ESD, fghA
K01077	NA	20 (11%)	NA	1 (1%)	NA	NA	NA	NA	NA	NA	NA	alkaline phosphatase [EC:3.1.3.1]	E3.1.3.1, phoA, phoB
K01081	1 (1%)	1 (1%)	NA	NA	NA	NA	NA	NA	NA	NA	NA	5'-nucleotidase [EC:3.1.3.5]	E3.1.3.5
K01082	NA	3 (2%)	NA	1 (1%)	NA	NA	NA	NA	NA	NA	NA	3'(2'), 5'-bisphosphate nucleotidase [EC:3.1.3.7]	cysQ, MET22, BPNT1
K01083	NA	1 (1%)	NA	NA	NA	NA	NA	NA	NA	NA	NA	3-phytase [EC:3.1.3.8]	E3.1.3.8
K01085	NA	1 (1%)	NA	NA	NA	NA	NA	NA	NA	NA	NA	glucose-1-phosphatase [EC:3.1.3.10]	agp
K01087	1 (1%)	NA	NA	NA	NA	NA	NA	NA	NA	NA	NA	trehalose 6-phosphate phosphatase [EC:3.1.3.12]	otsB
K01089	NA	NA	NA	2 (2%)	NA	NA	NA	NA	NA	NA	NA	imidazoleglycerol-phosphate dehydratase / histidinol-phosphatase [EC:4.2.1.19 3.1.3.15]	hisB
K01091	151 (99%)	103 (58%)	98 (93%)	118 (98%)	Aquatic/Marine and Freshwater	-0.334153	0.0381826	2.55128e-17	5.36452e-16	558	470	phosphoglycolate phosphatase [EC:3.1.3.18]	gph
K01092	NA	70 (39%)	1 (1%)	NA	Aquatic/Marine and Freshwater	0.350273	0.0340938	8.86044e-23	2.56171e-21	558	71	myo-inositol-1(or 4)-monophosphatase [EC:3.1.3.25]	E3.1.3.25, IMPA, suhB
K01095	144 (94%)	146 (82%)	98 (93%)	113 (93%)	Aquatic/Marine and Freshwater	-0.113798	0.0334891	0.000727527	0.00362565	558	501	phosphatidylglycerophosphatase A [EC:3.1.3.27]	pgpA
K01104	136 (89%)	149 (83%)	59 (56%)	97 (80%)	Aquatic/Marine and Freshwater	0.0296448	0.0454317	0.514341	0.719582	558	441	protein-tyrosine phosphatase [EC:3.1.3.48]	E3.1.3.48
K01113	1 (1%)	1 (1%)	NA	NA	NA	NA	NA	NA	NA	NA	NA	alkaline phosphatase D [EC:3.1.3.1]	phoD
K01119	1 (1%)	54 (30%)	1 (1%)	5 (4%)	Aquatic/Marine and Freshwater	0.304372	0.0316905	2.64563e-20	6.62587e-19	558	61	2',3'-cyclic-nucleotide 2'-phosphodiesterase / 3'-nucleotidase [EC:3.1.4.16 3.1.3.6]	cpdB
K01126	NA	5 (3%)	1 (1%)	NA	NA	NA	NA	NA	NA	NA	NA	glycerophosphoryl diester phosphodiesterase [EC:3.1.4.46]	E3.1.4.46, glpQ, ugpQ
K01129	119 (78%)	139 (78%)	81 (77%)	109 (90%)	Aquatic/Marine and Freshwater	-0.0120219	0.0443029	0.786218	0.883513	558	448	dGTPase [EC:3.1.5.1]	dgt
K01130	NA	2 (1%)	1 (1%)	1 (1%)	NA	NA	NA	NA	NA	NA	NA	arylsulfatase [EC:3.1.6.1]	atsA, aslA
K01139	3 (2%)	58 (32%)	3 (3%)	3 (2%)	Aquatic/Marine and Freshwater	0.358743	0.0328057	2.4754e-25	8.11107e-24	558	67	GTP diphosphokinase / guanosine-3',5'-bis(diphosphate) 3'-diphosphatase [EC:2.7.6.5 3.1.7.2]	spoT
K01141	NA	2 (1%)	NA	NA	NA	NA	NA	NA	NA	NA	NA	exodeoxyribonuclease I [EC:3.1.11.1]	sbcB, exoI
K01142	129 (84%)	99 (55%)	93 (89%)	110 (91%)	Aquatic/Marine and Freshwater	-0.372678	0.044154	2.78286e-16	5.64031e-15	558	431	exodeoxyribonuclease III [EC:3.1.11.2]	xthA, xth
K01146	1 (1%)	NA	NA	NA	NA	NA	NA	NA	NA	NA	NA	protein Xni	xni
K01147	36 (24%)	16 (9%)	37 (35%)	39 (32%)	Aquatic/Marine and Freshwater	-0.224454	0.0452944	9.60788e-07	7.77329e-06	558	128	exoribonuclease II [EC:3.1.13.1]	rnb
K01150	NA	3 (2%)	NA	NA	NA	NA	NA	NA	NA	NA	NA	deoxyribonuclease I [EC:3.1.21.1]	endA
K01151	NA	91 (51%)	1 (1%)	NA	Aquatic/Marine and Freshwater	0.562568	0.0328622	4.9676e-53	5.00836e-51	558	92	deoxyribonuclease IV [EC:3.1.21.2]	nfo
K01153	63 (41%)	85 (47%)	28 (27%)	48 (40%)	Aquatic/Marine and Freshwater	0.0561475	0.0545328	0.303643	0.554539	558	224	type I restriction enzyme, R subunit [EC:3.1.21.3]	hsdR
K01154	51 (33%)	81 (45%)	23 (22%)	51 (42%)	Aquatic/Marine and Freshwater	0.0885246	0.0535709	0.0990053	0.243907	558	206	type I restriction enzyme, S subunit [EC:3.1.21.3]	hsdS
K01155	NA	10 (6%)	40 (38%)	2 (2%)	NA	NA	NA	NA	NA	NA	NA	type II restriction enzyme [EC:3.1.21.4]	E3.1.21.4
K01156	21 (14%)	72 (40%)	18 (17%)	19 (16%)	Aquatic/Marine and Freshwater	0.252596	0.0459413	5.8675e-08	5.61338e-07	558	130	type III restriction enzyme [EC:3.1.21.5]	res
K01159	141 (92%)	157 (88%)	98 (93%)	118 (98%)	Aquatic/Marine and Freshwater	-0.0595628	0.0299634	0.0473206	0.137014	558	514	crossover junction endodeoxyribonuclease RuvC [EC:3.1.21.10]	ruvC
K01163	111 (73%)	43 (24%)	84 (80%)	99 (82%)	Aquatic/Marine and Freshwater	-0.562705	0.0479017	1.33657e-28	5.47435e-27	558	337	uncharacterized protein	K01163
K01173	NA	24 (13%)	2 (2%)	NA	NA	NA	NA	NA	NA	NA	NA	endonuclease G, mitochondrial	ENDOG
K01174	NA	2 (1%)	NA	28 (23%)	NA	NA	NA	NA	NA	NA	NA	micrococcal nuclease [EC:3.1.31.1]	nuc
K01176	NA	6 (3%)	NA	NA	NA	NA	NA	NA	NA	NA	NA	alpha-amylase [EC:3.2.1.1]	AMY, amyA, malS
K01179	NA	3 (2%)	NA	NA	NA	NA	NA	NA	NA	NA	NA	endoglucanase [EC:3.2.1.4]	E3.2.1.4
K01183	2 (1%)	12 (7%)	NA	NA	NA	NA	NA	NA	NA	NA	NA	chitinase [EC:3.2.1.14]	E3.2.1.14
K01185	19 (12%)	23 (13%)	13 (12%)	52 (43%)	Aquatic/Marine and Freshwater	-0.072541	0.0426581	0.0895952	0.225248	558	107	lysozyme [EC:3.2.1.17]	E3.2.1.17
K01186	NA	2 (1%)	NA	NA	NA	NA	NA	NA	NA	NA	NA	sialidase-1 [EC:3.2.1.18]	NEU1
K01187	NA	10 (6%)	2 (2%)	4 (3%)	NA	NA	NA	NA	NA	NA	NA	alpha-glucosidase [EC:3.2.1.20]	malZ
K01190	NA	9 (5%)	NA	1 (1%)	NA	NA	NA	NA	NA	NA	NA	beta-galactosidase [EC:3.2.1.23]	lacZ
K01191	85 (56%)	60 (34%)	7 (7%)	34 (28%)	Aquatic/Marine and Freshwater	-0.0314208	0.0524857	0.549649	0.741414	558	186	alpha-mannosidase [EC:3.2.1.24]	MAN2C1
K01192	NA	NA	1 (1%)	NA	NA	NA	NA	NA	NA	NA	NA	beta-mannosidase [EC:3.2.1.25]	E3.2.1.25, MANBA, manB
K01200	NA	15 (8%)	NA	1 (1%)	NA	NA	NA	NA	NA	NA	NA	pullulanase [EC:3.2.1.41]	pulA
K01201	3 (2%)	18 (10%)	NA	3 (2%)	NA	NA	NA	NA	NA	NA	NA	glucosylceramidase [EC:3.2.1.45]	GBA, srfJ
K01206	NA	10 (6%)	NA	2 (2%)	NA	NA	NA	NA	NA	NA	NA	alpha-L-fucosidase [EC:3.2.1.51]	FUCA
K01207	NA	28 (16%)	NA	NA	NA	NA	NA	NA	NA	NA	NA	beta-N-acetylhexosaminidase [EC:3.2.1.52]	nagZ
K01208	142 (93%)	88 (49%)	89 (85%)	109 (90%)	Aquatic/Marine and Freshwater	-0.310519	0.0453127	1.93765e-11	2.66393e-10	558	428	cyclomaltodextrinase / maltogenic alpha-amylase / neopullulanase [EC:3.2.1.54 3.2.1.133 3.2.1.135]	cd, ma, nplT
K01209	2 (1%)	1 (1%)	NA	1 (1%)	NA	NA	NA	NA	NA	NA	NA	alpha-L-arabinofuranosidase [EC:3.2.1.55]	abfA
K01214	1 (1%)	6 (3%)	1 (1%)	6 (5%)	NA	NA	NA	NA	NA	NA	NA	isoamylase [EC:3.2.1.68]	ISA, treX
K01223	13 (8%)	9 (5%)	NA	2 (2%)	NA	NA	NA	NA	NA	NA	NA	6-phospho-beta-glucosidase [EC:3.2.1.86]	E3.2.1.86B, bglA
K01224	NA	7 (4%)	NA	NA	NA	NA	NA	NA	NA	NA	NA	arabinogalactan endo-1,4-beta-galactosidase [EC:3.2.1.89]	E3.2.1.89
K01226	NA	2 (1%)	NA	1 (1%)	NA	NA	NA	NA	NA	NA	NA	trehalose-6-phosphate hydrolase [EC:3.2.1.93]	treC
K01241	NA	2 (1%)	NA	NA	NA	NA	NA	NA	NA	NA	NA	AMP nucleosidase [EC:3.2.2.4]	amn
K01246	35 (23%)	73 (41%)	4 (4%)	22 (18%)	Aquatic/Marine and Freshwater	0.343306	0.0452021	1.32146e-13	2.16499e-12	558	134	DNA-3-methyladenine glycosylase I [EC:3.2.2.20]	tag
K01250	NA	1 (1%)	NA	NA	NA	NA	NA	NA	NA	NA	NA	pyrimidine-specific ribonucleoside hydrolase [EC:3.2.2.-]	rihA
K01251	144 (94%)	146 (82%)	96 (91%)	115 (95%)	Aquatic/Marine and Freshwater	-0.130464	0.0333053	0.000100783	0.000596807	558	501	adenosylhomocysteinase [EC:3.13.2.1]	AHCY, ahcY
K01252	NA	NA	27 (26%)	NA	NA	NA	NA	NA	NA	NA	NA	bifunctional isochorismate lyase / aryl carrier protein [EC:3.3.2.1 6.3.2.14]	entB, dhbB, vibB, mxcF
K01255	147 (96%)	48 (27%)	94 (90%)	117 (97%)	Aquatic/Marine and Freshwater	-0.718169	0.0375859	7.15777e-63	1.75902e-60	558	406	leucyl aminopeptidase [EC:3.4.11.1]	CARP, pepA
K01256	NA	6 (3%)	3 (3%)	1 (1%)	NA	NA	NA	NA	NA	NA	NA	aminopeptidase N [EC:3.4.11.2]	pepN
K01258	148 (97%)	142 (79%)	91 (87%)	116 (96%)	Aquatic/Marine and Freshwater	-0.0889344	0.0346004	0.0104209	0.0390608	558	497	tripeptide aminopeptidase [EC:3.4.11.4]	pepT
K01259	NA	4 (2%)	NA	NA	NA	NA	NA	NA	NA	NA	NA	proline iminopeptidase [EC:3.4.11.5]	pip
K01262	151 (99%)	161 (90%)	100 (95%)	113 (93%)	Aquatic/Marine and Freshwater	-0.0423497	0.0263144	0.108105	0.260299	558	525	Xaa-Pro aminopeptidase [EC:3.4.11.9]	pepP
K01265	145 (95%)	159 (89%)	94 (90%)	111 (92%)	Aquatic/Marine and Freshwater	0.0233607	0.0316513	0.46079	0.685433	558	509	methionyl aminopeptidase [EC:3.4.11.18]	map
K01269	5 (3%)	72 (40%)	NA	111 (92%)	Aquatic/Marine and Freshwater	0.194536	0.0486101	7.13801e-05	0.000437858	558	188	aminopeptidase [EC:3.4.11.-]	yhfE
K01270	NA	34 (19%)	2 (2%)	NA	NA	NA	NA	NA	NA	NA	NA	dipeptidase D [EC:3.4.13.-]	pepD
K01273	NA	29 (16%)	NA	NA	NA	NA	NA	NA	NA	NA	NA	membrane dipeptidase [EC:3.4.13.19]	DPEP
K01278	NA	1 (1%)	NA	NA	NA	NA	NA	NA	NA	NA	NA	dipeptidyl-peptidase 4 [EC:3.4.14.5]	DPP4, CD26
K01281	NA	NA	1 (1%)	NA	NA	NA	NA	NA	NA	NA	NA	X-Pro dipeptidyl-peptidase [EC:3.4.14.11]	pepX
K01284	78 (51%)	47 (26%)	3 (3%)	89 (74%)	Aquatic/Marine and Freshwater	-0.114344	0.0538995	0.0343295	0.105538	558	217	peptidyl-dipeptidase Dcp [EC:3.4.15.5]	dcp
K01286	NA	11 (6%)	NA	1 (1%)	NA	NA	NA	NA	NA	NA	NA	D-alanyl-D-alanine carboxypeptidase [EC:3.4.16.4]	E3.4.16.4
K01297	NA	1 (1%)	NA	NA	NA	NA	NA	NA	NA	NA	NA	muramoyltetrapeptide carboxypeptidase [EC:3.4.17.13]	ldcA
K01299	NA	1 (1%)	NA	NA	NA	NA	NA	NA	NA	NA	NA	carboxypeptidase Taq [EC:3.4.17.19]	E3.4.17.19
K01305	NA	3 (2%)	NA	1 (1%)	NA	NA	NA	NA	NA	NA	NA	beta-aspartyl-dipeptidase (metallo-type) [EC:3.4.19.-]	iadA
K01322	29 (19%)	44 (25%)	5 (5%)	24 (20%)	Aquatic/Marine and Freshwater	0.0441257	0.0430967	0.306341	0.556979	558	102	prolyl oligopeptidase [EC:3.4.21.26]	PREP
K01338	139 (91%)	167 (93%)	90 (86%)	109 (90%)	Aquatic/Marine and Freshwater	0.0353825	0.0326244	0.278598	0.525663	558	505	ATP-dependent Lon protease [EC:3.4.21.53]	lon
K01354	24 (16%)	95 (53%)	11 (10%)	22 (18%)	Aquatic/Marine and Freshwater	0.360656	0.0471778	9.32668e-14	1.56053e-12	558	152	oligopeptidase B [EC:3.4.21.83]	ptrB
K01356	24 (16%)	13 (7%)	10 (10%)	2 (2%)	NA	NA	NA	NA	NA	NA	NA	repressor LexA [EC:3.4.21.88]	lexA
K01358	151 (99%)	164 (92%)	100 (95%)	113 (93%)	Aquatic/Marine and Freshwater	-0.0465847	0.0251185	0.0641862	0.174657	558	528	ATP-dependent Clp protease, protease subunit [EC:3.4.21.92]	clpP, CLPP
K01372	NA	23 (13%)	NA	NA	NA	NA	NA	NA	NA	NA	NA	bleomycin hydrolase [EC:3.4.22.40]	BLMH, pepC
K01414	49 (32%)	32 (18%)	7 (7%)	14 (12%)	Aquatic/Marine and Freshwater	-0.100546	0.0430449	0.0198554	0.0667849	558	102	oligopeptidase A [EC:3.4.24.70]	prlC
K01419	51 (33%)	150 (84%)	97 (92%)	107 (88%)	Aquatic/Marine and Freshwater	0.160929	0.0494126	0.00119563	0.0056641	558	405	ATP-dependent HslUV protease, peptidase subunit HslV [EC:3.4.25.2]	hslV, clpQ
K01420	NA	2 (1%)	NA	NA	NA	NA	NA	NA	NA	NA	NA	CRP/FNR family transcriptional regulator, anaerobic regulatory protein	fnr
K01423	8 (5%)	49 (27%)	3 (3%)	1 (1%)	Aquatic/Marine and Freshwater	0.234153	0.0328067	3.00297e-12	4.40585e-11	558	61	beta-barrel assembly-enhancing protease [EC:3.4.-.-]	bepA
K01424	142 (93%)	115 (64%)	96 (91%)	106 (88%)	Aquatic/Marine and Freshwater	-0.318033	0.0403712	1.77758e-14	3.19154e-13	558	459	L-asparaginase [EC:3.5.1.1]	E3.5.1.1, ansA, ansB
K01425	NA	24 (13%)	1 (1%)	1 (1%)	NA	NA	NA	NA	NA	NA	NA	glutaminase [EC:3.5.1.2]	glsA, GLS
K01428	5 (3%)	1 (1%)	NA	NA	NA	NA	NA	NA	NA	NA	NA	urease subunit alpha [EC:3.5.1.5]	ureC
K01429	NA	1 (1%)	NA	NA	NA	NA	NA	NA	NA	NA	NA	urease subunit beta [EC:3.5.1.5]	ureB
K01431	NA	1 (1%)	NA	NA	NA	NA	NA	NA	NA	NA	NA	beta-ureidopropionase [EC:3.5.1.6]	UPB1, pydC
K01433	NA	4 (2%)	NA	NA	NA	NA	NA	NA	NA	NA	NA	formyltetrahydrofolate deformylase [EC:3.5.1.10]	purU
K01434	3 (2%)	2 (1%)	NA	NA	NA	NA	NA	NA	NA	NA	NA	penicillin G amidase [EC:3.5.1.11]	pac
K01438	1 (1%)	NA	NA	NA	NA	NA	NA	NA	NA	NA	NA	acetylornithine deacetylase [EC:3.5.1.16]	argE
K01439	NA	3 (2%)	NA	1 (1%)	NA	NA	NA	NA	NA	NA	NA	succinyl-diaminopimelate desuccinylase [EC:3.5.1.18]	dapE
K01443	2 (1%)	4 (2%)	NA	1 (1%)	NA	NA	NA	NA	NA	NA	NA	N-acetylglucosamine-6-phosphate deacetylase [EC:3.5.1.25]	nagA, AMDHD2
K01448	148 (97%)	156 (87%)	97 (92%)	111 (92%)	Aquatic/Marine and Freshwater	-0.10082	0.0303927	0.000968862	0.00466859	558	512	N-acetylmuramoyl-L-alanine amidase [EC:3.5.1.28]	amiABC
K01458	8 (5%)	2 (1%)	3 (3%)	NA	NA	NA	NA	NA	NA	NA	NA	N-formylglutamate deformylase [EC:3.5.1.68]	hutG
K01460	NA	1 (1%)	NA	NA	NA	NA	NA	NA	NA	NA	NA	glutathionylspermidine amidase/synthetase [EC:3.5.1.78 6.3.1.8]	gsp
K01462	144 (94%)	155 (87%)	98 (93%)	104 (86%)	Aquatic/Marine and Freshwater	-0.0554645	0.0337888	0.101261	0.247303	558	501	peptide deformylase [EC:3.5.1.88]	PDF, def
K01464	78 (51%)	51 (28%)	95 (90%)	82 (68%)	Aquatic/Marine and Freshwater	-0.439344	0.051503	1.40249e-16	2.88722e-15	558	306	dihydropyrimidinase [EC:3.5.2.2]	DPYS, dht, hydA
K01465	140 (92%)	151 (84%)	90 (86%)	112 (93%)	Aquatic/Marine and Freshwater	-0.105874	0.0354848	0.00297405	0.0128788	558	493	dihydroorotase [EC:3.5.2.3]	URA4, pyrC
K01466	NA	77 (43%)	NA	NA	Aquatic/Marine and Freshwater	0.475	0.0314843	2.51806e-43	1.80019e-41	558	77	allantoinase [EC:3.5.2.5]	allB
K01468	144 (94%)	146 (82%)	96 (91%)	105 (87%)	Aquatic/Marine and Freshwater	-0.114071	0.0360161	0.00162393	0.00750326	558	491	imidazolonepropionase [EC:3.5.2.7]	hutI, AMDHD1
K01469	NA	NA	NA	1 (1%)	NA	NA	NA	NA	NA	NA	NA	5-oxoprolinase (ATP-hydrolysing) [EC:3.5.2.9]	OPLAH, OXP1, oplAH
K01470	NA	5 (3%)	NA	NA	NA	NA	NA	NA	NA	NA	NA	creatinine amidohydrolase [EC:3.5.2.10]	E3.5.2.10
K01473	NA	1 (1%)	NA	NA	NA	NA	NA	NA	NA	NA	NA	N-methylhydantoinase A [EC:3.5.2.14]	hyuA
K01474	NA	1 (1%)	NA	NA	NA	NA	NA	NA	NA	NA	NA	N-methylhydantoinase B [EC:3.5.2.14]	hyuB
K01478	NA	38 (21%)	NA	NA	NA	NA	NA	NA	NA	NA	NA	arginine deiminase [EC:3.5.3.6]	arcA
K01480	NA	14 (8%)	NA	NA	NA	NA	NA	NA	NA	NA	NA	agmatinase [EC:3.5.3.11]	speB
K01485	NA	4 (2%)	NA	NA	NA	NA	NA	NA	NA	NA	NA	cytosine/creatinine deaminase [EC:3.5.4.1 3.5.4.21]	codA
K01486	1 (1%)	54 (30%)	1 (1%)	NA	Aquatic/Marine and Freshwater	0.33347	0.0299839	4.53561e-26	1.56439e-24	558	56	adenine deaminase [EC:3.5.4.2]	ade
K01487	148 (97%)	122 (68%)	95 (90%)	120 (99%)	Aquatic/Marine and Freshwater	-0.292623	0.035467	1.15912e-15	2.27884e-14	558	485	guanine deaminase [EC:3.5.4.3]	guaD, GDA
K01488	144 (94%)	121 (68%)	91 (87%)	112 (93%)	Aquatic/Marine and Freshwater	-0.301503	0.0388556	4.13826e-14	7.23185e-13	558	468	adenosine deaminase [EC:3.5.4.4]	add, ADA
K01489	144 (94%)	151 (84%)	94 (90%)	106 (88%)	Aquatic/Marine and Freshwater	-0.105464	0.0350957	0.00277574	0.0121675	558	495	cytidine deaminase [EC:3.5.4.5]	cdd, CDA
K01491	144 (94%)	158 (88%)	100 (95%)	116 (96%)	Aquatic/Marine and Freshwater	-0.0674863	0.0287353	0.0191977	0.0650735	558	518	methylenetetrahydrofolate dehydrogenase (NADP+) / methenyltetrahydrofolate cyclohydrolase [EC:1.5.1.5 3.5.4.9]	folD
K01493	143 (93%)	152 (85%)	91 (87%)	112 (93%)	Aquatic/Marine and Freshwater	-0.122268	0.0340178	0.000354421	0.00189603	558	498	dCMP deaminase [EC:3.5.4.12]	comEB
K01494	2 (1%)	3 (2%)	NA	NA	NA	NA	NA	NA	NA	NA	NA	dCTP deaminase [EC:3.5.4.13]	dcd
K01499	NA	1 (1%)	NA	NA	NA	NA	NA	NA	NA	NA	NA	methenyltetrahydromethanopterin cyclohydrolase [EC:3.5.4.27]	mch
K01500	4 (3%)	7 (4%)	5 (5%)	4 (3%)	NA	NA	NA	NA	NA	NA	NA	methenyltetrahydrofolate cyclohydrolase [EC:3.5.4.9]	fchA
K01507	NA	3 (2%)	1 (1%)	NA	NA	NA	NA	NA	NA	NA	NA	inorganic pyrophosphatase [EC:3.6.1.1]	ppa
K01512	128 (84%)	136 (76%)	102 (97%)	119 (98%)	Aquatic/Marine and Freshwater	-0.168306	0.0368155	5.97615e-06	4.39219e-05	558	485	acylphosphatase [EC:3.6.1.7]	acyP
K01515	NA	5 (3%)	NA	5 (4%)	NA	NA	NA	NA	NA	NA	NA	ADP-ribose diphosphatase [EC:3.6.1.13 3.6.1.-]	nudF
K01519	136 (89%)	154 (86%)	93 (89%)	116 (96%)	Aquatic/Marine and Freshwater	-0.0557377	0.0342857	0.104586	0.253691	558	499	XTP/dITP diphosphohydrolase [EC:3.6.1.66]	rdgB, ITPA
K01520	146 (95%)	166 (93%)	100 (95%)	120 (99%)	Aquatic/Marine and Freshwater	-0.0424863	0.0233865	0.0698037	0.18608	558	532	dUTP diphosphatase [EC:3.6.1.23]	dut, DUT
K01524	145 (95%)	159 (89%)	84 (80%)	117 (97%)	Aquatic/Marine and Freshwater	-0.00191257	0.0326343	0.953287	0.981494	558	505	exopolyphosphatase / guanosine-5'-triphosphate,3'-diphosphate pyrophosphatase [EC:3.6.1.11 3.6.1.40]	ppx-gppA
K01525	NA	5 (3%)	NA	NA	NA	NA	NA	NA	NA	NA	NA	bis(5'-nucleosyl)-tetraphosphatase (symmetrical) [EC:3.6.1.41]	apaH
K01531	12 (8%)	16 (9%)	NA	5 (4%)	NA	NA	NA	NA	NA	NA	NA	P-type Mg2+ transporter [EC:7.2.2.14]	mgtA, mgtB
K01533	NA	9 (5%)	NA	9 (7%)	NA	NA	NA	NA	NA	NA	NA	P-type Cu2+ transporter [EC:7.2.2.9]	copB
K01534	141 (92%)	34 (19%)	99 (94%)	106 (88%)	Aquatic/Marine and Freshwater	-0.797268	0.0380915	4.42761e-72	2.17617e-69	558	380	Zn2+/Cd2+-exporting ATPase [EC:7.2.2.12 7.2.2.21]	zntA
K01537	51 (33%)	23 (13%)	79 (75%)	4 (3%)	Aquatic/Marine and Freshwater	-0.27623	0.048214	1.65848e-08	1.7143e-07	558	157	P-type Ca2+ transporter type 2C [EC:7.2.2.10]	ATP2C
K01546	NA	6 (3%)	NA	NA	NA	NA	NA	NA	NA	NA	NA	potassium-transporting ATPase potassium-binding subunit	kdpA
K01547	NA	6 (3%)	NA	2 (2%)	NA	NA	NA	NA	NA	NA	NA	potassium-transporting ATPase ATP-binding subunit [EC:7.2.2.6]	kdpB
K01548	NA	4 (2%)	NA	2 (2%)	NA	NA	NA	NA	NA	NA	NA	potassium-transporting ATPase KdpC subunit	kdpC
K01551	NA	16 (9%)	1 (1%)	2 (2%)	NA	NA	NA	NA	NA	NA	NA	arsenite/tail-anchored protein-transporting ATPase [EC:7.3.2.7 7.3.-.-]	arsA, ASNA1, GET3
K01552	54 (35%)	94 (53%)	77 (73%)	102 (84%)	Aquatic/Marine and Freshwater	-0.0702186	0.0538345	0.19266	0.408596	558	327	energy-coupling factor transport system ATP-binding protein [EC:7.-.-.-]	ecfA
K01560	NA	48 (27%)	NA	NA	NA	NA	NA	NA	NA	NA	NA	2-haloacid dehalogenase [EC:3.8.1.2]	E3.8.1.2
K01567	NA	1 (1%)	NA	NA	NA	NA	NA	NA	NA	NA	NA	peptidoglycan-N-acetylmuramic acid deacetylase [EC:3.5.1.-]	pdaA
K01571	27 (18%)	6 (3%)	1 (1%)	3 (2%)	NA	NA	NA	NA	NA	NA	NA	oxaloacetate decarboxylase (Na+ extruding) subunit alpha [EC:7.2.4.2]	oadA
K01579	135 (88%)	127 (71%)	75 (71%)	94 (78%)	Aquatic/Marine and Freshwater	-0.124044	0.0465836	0.00797464	0.0312003	558	431	aspartate 1-decarboxylase [EC:4.1.1.11]	panD
K01580	NA	16 (9%)	NA	1 (1%)	NA	NA	NA	NA	NA	NA	NA	glutamate decarboxylase [EC:4.1.1.15]	E4.1.1.15, gadB, gadA, GAD
K01581	123 (80%)	36 (20%)	86 (82%)	105 (87%)	Aquatic/Marine and Freshwater	-0.599727	0.0462684	9.69929e-34	4.88944e-32	558	350	ornithine decarboxylase [EC:4.1.1.17]	E4.1.1.17, ODC1, speC, speF
K01582	NA	1 (1%)	NA	1 (1%)	NA	NA	NA	NA	NA	NA	NA	lysine decarboxylase [EC:4.1.1.18]	E4.1.1.18, ldcC, cadA
K01584	NA	3 (2%)	NA	NA	NA	NA	NA	NA	NA	NA	NA	arginine decarboxylase [EC:4.1.1.19]	adiA
K01586	75 (49%)	40 (22%)	81 (77%)	86 (71%)	Aquatic/Marine and Freshwater	-0.327596	0.0539344	2.3225e-09	2.60917e-08	558	282	diaminopimelate decarboxylase [EC:4.1.1.20]	lysA
K01588	136 (89%)	85 (47%)	96 (91%)	117 (97%)	Aquatic/Marine and Freshwater	-0.484973	0.0402449	7.39399e-30	3.16013e-28	558	434	5-(carboxyamino)imidazole ribonucleotide mutase [EC:5.4.99.18]	purE
K01589	2 (1%)	5 (3%)	2 (2%)	NA	NA	NA	NA	NA	NA	NA	NA	5-(carboxyamino)imidazole ribonucleotide synthase [EC:6.3.4.18]	purK
K01591	141 (92%)	95 (53%)	94 (90%)	109 (90%)	Aquatic/Marine and Freshwater	-0.406011	0.0415289	6.26692e-21	1.62115e-19	558	439	orotidine-5'-phosphate decarboxylase [EC:4.1.1.23]	pyrF
K01595	2 (1%)	1 (1%)	NA	9 (7%)	NA	NA	NA	NA	NA	NA	NA	phosphoenolpyruvate carboxylase [EC:4.1.1.31]	ppc
K01596	NA	3 (2%)	NA	NA	NA	NA	NA	NA	NA	NA	NA	phosphoenolpyruvate carboxykinase (GTP) [EC:4.1.1.32]	E4.1.1.32, pckA, PCK
K01597	NA	NA	1 (1%)	NA	NA	NA	NA	NA	NA	NA	NA	diphosphomevalonate decarboxylase [EC:4.1.1.33]	MVD, mvaD
K01599	1 (1%)	9 (5%)	NA	NA	NA	NA	NA	NA	NA	NA	NA	uroporphyrinogen decarboxylase [EC:4.1.1.37]	hemE, UROD
K01604	NA	1 (1%)	NA	NA	NA	NA	NA	NA	NA	NA	NA	methylmalonyl-CoA decarboxylase subunit alpha [EC:7.2.4.3]	mmdA
K01607	1 (1%)	1 (1%)	NA	NA	NA	NA	NA	NA	NA	NA	NA	4-carboxymuconolactone decarboxylase [EC:4.1.1.44]	pcaC
K01608	NA	1 (1%)	NA	NA	NA	NA	NA	NA	NA	NA	NA	tartronate-semialdehyde synthase [EC:4.1.1.47]	gcl
K01609	1 (1%)	4 (2%)	NA	NA	NA	NA	NA	NA	NA	NA	NA	indole-3-glycerol phosphate synthase [EC:4.1.1.48]	trpC
K01610	117 (76%)	147 (82%)	85 (81%)	101 (83%)	Aquatic/Marine and Freshwater	-0.0161202	0.0439291	0.713789	0.845113	558	450	phosphoenolpyruvate carboxykinase (ATP) [EC:4.1.1.49]	pckA
K01611	88 (58%)	25 (14%)	12 (11%)	6 (5%)	Aquatic/Marine and Freshwater	-0.178142	0.046426	0.000138845	0.000793514	558	131	S-adenosylmethionine decarboxylase [EC:4.1.1.50]	speD, AMD1
K01613	2 (1%)	36 (20%)	4 (4%)	2 (2%)	NA	NA	NA	NA	NA	NA	NA	phosphatidylserine decarboxylase [EC:4.1.1.65]	psd, PISD
K01619	138 (90%)	152 (85%)	101 (96%)	114 (94%)	Aquatic/Marine and Freshwater	-0.104781	0.0322806	0.00124141	0.00585141	558	505	deoxyribose-phosphate aldolase [EC:4.1.2.4]	deoC, DERA
K01620	124 (81%)	108 (60%)	79 (75%)	107 (88%)	Aquatic/Marine and Freshwater	-0.257377	0.0470626	6.86991e-08	6.49339e-07	558	418	threonine aldolase [EC:4.1.2.48]	ltaE
K01621	NA	3 (2%)	NA	41 (34%)	NA	NA	NA	NA	NA	NA	NA	xylulose-5-phosphate/fructose-6-phosphate phosphoketolase [EC:4.1.2.9 4.1.2.22]	xfp, xpk
K01623	NA	4 (2%)	NA	NA	NA	NA	NA	NA	NA	NA	NA	fructose-bisphosphate aldolase, class I [EC:4.1.2.13]	ALDO
K01624	138 (90%)	154 (86%)	90 (86%)	100 (83%)	Aquatic/Marine and Freshwater	-0.0684426	0.0381631	0.0734516	0.193444	558	482	fructose-bisphosphate aldolase, class II [EC:4.1.2.13]	FBA, fbaA
K01625	1 (1%)	2 (1%)	NA	1 (1%)	NA	NA	NA	NA	NA	NA	NA	2-dehydro-3-deoxyphosphogluconate aldolase / (4S)-4-hydroxy-2-oxoglutarate aldolase [EC:4.1.2.14 4.1.3.42]	eda
K01626	NA	4 (2%)	NA	NA	NA	NA	NA	NA	NA	NA	NA	3-deoxy-7-phosphoheptulonate synthase [EC:2.5.1.54]	E2.5.1.54, aroF, aroG, aroH
K01627	103 (67%)	143 (80%)	98 (93%)	109 (90%)	Aquatic/Marine and Freshwater	-0.0860656	0.0435642	0.0486963	0.140061	558	453	2-dehydro-3-deoxyphosphooctonate aldolase (KDO 8-P synthase) [EC:2.5.1.55]	kdsA
K01628	16 (10%)	31 (17%)	14 (13%)	7 (6%)	Aquatic/Marine and Freshwater	0.0771858	0.0360762	0.0328304	0.101886	558	68	L-fuculose-phosphate aldolase [EC:4.1.2.17]	fucA
K01629	49 (32%)	4 (2%)	4 (4%)	NA	Aquatic/Marine and Freshwater	-0.147131	0.0331344	1.08439e-05	7.59426e-05	558	57	rhamnulose-1-phosphate aldolase [EC:4.1.2.19]	rhaD
K01630	NA	4 (2%)	NA	NA	NA	NA	NA	NA	NA	NA	NA	2-dehydro-3-deoxyglucarate aldolase [EC:4.1.2.20]	garL
K01633	149 (97%)	158 (88%)	101 (96%)	110 (91%)	Aquatic/Marine and Freshwater	-0.0885246	0.0284899	0.00198547	0.0089631	558	518	7,8-dihydroneopterin aldolase/epimerase/oxygenase [EC:4.1.2.25 5.1.99.8 1.13.11.81]	folB
K01637	NA	4 (2%)	1 (1%)	NA	NA	NA	NA	NA	NA	NA	NA	isocitrate/methylisocitrate lyase [EC:4.1.3.1 4.1.3.30]	ICL, aceA
K01638	1 (1%)	3 (2%)	NA	NA	NA	NA	NA	NA	NA	NA	NA	malate synthase [EC:2.3.3.9]	aceB, glcB
K01639	NA	1 (1%)	1 (1%)	5 (4%)	NA	NA	NA	NA	NA	NA	NA	N-acetylneuraminate lyase [EC:4.1.3.3]	E4.1.3.3, nanA, NPL
K01640	NA	4 (2%)	NA	3 (2%)	NA	NA	NA	NA	NA	NA	NA	hydroxymethylglutaryl-CoA lyase [EC:4.1.3.4]	HMGCL, hmgL
K01641	NA	14 (8%)	NA	NA	NA	NA	NA	NA	NA	NA	NA	hydroxymethylglutaryl-CoA synthase [EC:2.3.3.10]	HMGCS
K01643	NA	80 (45%)	NA	NA	Aquatic/Marine and Freshwater	0.525	0.0310144	4.24434e-52	4.07042e-50	558	80	citrate lyase subunit alpha / citrate CoA-transferase [EC:2.8.3.10]	citF
K01644	23 (15%)	105 (59%)	8 (8%)	1 (1%)	Aquatic/Marine and Freshwater	0.593443	0.0387431	2.10431e-44	1.56116e-42	558	137	citrate lyase subunit beta / citryl-CoA lyase [EC:4.1.3.34]	citE
K01646	NA	1 (1%)	NA	NA	NA	NA	NA	NA	NA	NA	NA	citrate lyase subunit gamma (acyl carrier protein)	citD
K01647	1 (1%)	8 (4%)	NA	7 (6%)	NA	NA	NA	NA	NA	NA	NA	citrate synthase [EC:2.3.3.1]	CS, gltA
K01649	NA	8 (4%)	NA	7 (6%)	NA	NA	NA	NA	NA	NA	NA	2-isopropylmalate synthase [EC:2.3.3.13]	leuA, IMS
K01652	2 (1%)	11 (6%)	1 (1%)	1 (1%)	NA	NA	NA	NA	NA	NA	NA	acetolactate synthase I/II/III large subunit [EC:2.2.1.6]	E2.2.1.6L, ilvB, ilvG, ilvI
K01653	NA	5 (3%)	NA	NA	NA	NA	NA	NA	NA	NA	NA	acetolactate synthase I/III small subunit [EC:2.2.1.6]	E2.2.1.6S, ilvH, ilvN
K01654	NA	2 (1%)	NA	NA	NA	NA	NA	NA	NA	NA	NA	N-acetylneuraminate synthase [EC:2.5.1.56]	neuB, nnaB
K01657	3 (2%)	3 (2%)	3 (3%)	1 (1%)	NA	NA	NA	NA	NA	NA	NA	anthranilate synthase component I [EC:4.1.3.27]	trpE
K01658	NA	19 (11%)	NA	NA	NA	NA	NA	NA	NA	NA	NA	anthranilate synthase component II [EC:4.1.3.27]	trpG
K01659	NA	8 (4%)	NA	1 (1%)	NA	NA	NA	NA	NA	NA	NA	2-methylcitrate synthase [EC:2.3.3.5]	prpC
K01661	NA	NA	1 (1%)	NA	NA	NA	NA	NA	NA	NA	NA	naphthoate synthase [EC:4.1.3.36]	menB
K01662	146 (95%)	163 (91%)	99 (94%)	110 (91%)	Aquatic/Marine and Freshwater	-0.0756831	0.0285093	0.00816706	0.031773	558	518	1-deoxy-D-xylulose-5-phosphate synthase [EC:2.2.1.7]	dxs
K01665	NA	19 (11%)	NA	NA	NA	NA	NA	NA	NA	NA	NA	para-aminobenzoate synthetase component I [EC:2.6.1.85]	pabB
K01666	NA	2 (1%)	NA	1 (1%)	NA	NA	NA	NA	NA	NA	NA	4-hydroxy 2-oxovalerate aldolase [EC:4.1.3.39]	mhpE
K01667	NA	34 (19%)	NA	48 (40%)	Aquatic/Marine and Freshwater	0.088388	0.0372221	0.0179078	0.0614429	558	82	tryptophanase [EC:4.1.99.1]	tnaA
K01669	18 (12%)	48 (27%)	13 (12%)	109 (90%)	Aquatic/Marine and Freshwater	0.082377	0.0485274	0.0901576	0.226269	558	188	deoxyribodipyrimidine photo-lyase [EC:4.1.99.3]	phr, PHR1
K01673	2 (1%)	43 (24%)	1 (1%)	2 (2%)	NA	NA	NA	NA	NA	NA	NA	carbonic anhydrase [EC:4.2.1.1]	cynT, can
K01676	38 (25%)	12 (7%)	1 (1%)	15 (12%)	Aquatic/Marine and Freshwater	-0.101639	0.0357926	0.00468212	0.0193791	558	66	fumarate hydratase, class I [EC:4.2.1.2]	E4.2.1.2A, fumA, fumB
K01677	143 (93%)	151 (84%)	93 (89%)	111 (92%)	Aquatic/Marine and Freshwater	-0.109563	0.0341496	0.00141242	0.00659578	558	498	fumarate hydratase subunit alpha [EC:4.2.1.2]	E4.2.1.2AA, fumA
K01678	78 (51%)	136 (76%)	39 (37%)	41 (34%)	Aquatic/Marine and Freshwater	0.319809	0.0538228	4.98837e-09	5.44841e-08	558	294	fumarate hydratase subunit beta [EC:4.2.1.2]	E4.2.1.2AB, fumB
K01679	1 (1%)	1 (1%)	NA	1 (1%)	NA	NA	NA	NA	NA	NA	NA	fumarate hydratase, class II [EC:4.2.1.2]	E4.2.1.2B, fumC, FH
K01682	NA	2 (1%)	NA	2 (2%)	NA	NA	NA	NA	NA	NA	NA	aconitate hydratase 2 / 2-methylisocitrate dehydratase [EC:4.2.1.3 4.2.1.99]	acnB
K01684	NA	NA	NA	9 (7%)	NA	NA	NA	NA	NA	NA	NA	galactonate dehydratase [EC:4.2.1.6]	dgoD
K01686	NA	NA	2 (2%)	NA	NA	NA	NA	NA	NA	NA	NA	mannonate dehydratase [EC:4.2.1.8]	uxuA
K01687	12 (8%)	21 (12%)	NA	1 (1%)	NA	NA	NA	NA	NA	NA	NA	dihydroxy-acid dehydratase [EC:4.2.1.9]	ilvD
K01689	132 (86%)	159 (89%)	87 (83%)	110 (91%)	Aquatic/Marine and Freshwater	0.00628415	0.0369628	0.865062	0.93061	558	488	enolase 1/2/3 [EC:4.2.1.11]	ENO1_2_3, eno
K01690	NA	4 (2%)	NA	NA	NA	NA	NA	NA	NA	NA	NA	phosphogluconate dehydratase [EC:4.2.1.12]	edd
K01693	NA	4 (2%)	NA	NA	NA	NA	NA	NA	NA	NA	NA	imidazoleglycerol-phosphate dehydratase [EC:4.2.1.19]	hisB
K01695	NA	4 (2%)	NA	NA	NA	NA	NA	NA	NA	NA	NA	tryptophan synthase alpha chain [EC:4.2.1.20]	trpA
K01696	3 (2%)	11 (6%)	NA	2 (2%)	NA	NA	NA	NA	NA	NA	NA	tryptophan synthase beta chain [EC:4.2.1.20]	trpB
K01703	NA	85 (47%)	1 (1%)	6 (5%)	Aquatic/Marine and Freshwater	0.550273	0.0332386	2.69645e-50	2.30488e-48	558	92	3-isopropylmalate/(R)-2-methylmalate dehydratase large subunit [EC:4.2.1.33 4.2.1.35]	leuC, IPMI-L
K01704	NA	42 (23%)	2 (2%)	2 (2%)	NA	NA	NA	NA	NA	NA	NA	3-isopropylmalate/(R)-2-methylmalate dehydratase small subunit [EC:4.2.1.33 4.2.1.35]	leuD, IPMI-S
K01708	NA	1 (1%)	1 (1%)	NA	NA	NA	NA	NA	NA	NA	NA	galactarate dehydratase [EC:4.2.1.42]	garD
K01709	1 (1%)	13 (7%)	5 (5%)	3 (2%)	NA	NA	NA	NA	NA	NA	NA	CDP-glucose 4,6-dehydratase [EC:4.2.1.45]	rfbG
K01710	124 (81%)	131 (73%)	86 (82%)	89 (74%)	Aquatic/Marine and Freshwater	-0.00382514	0.0467938	0.934879	0.9719	558	430	dTDP-glucose 4,6-dehydratase [EC:4.2.1.46]	rfbB, rmlB, rffG
K01711	25 (16%)	35 (20%)	11 (10%)	4 (3%)	Aquatic/Marine and Freshwater	0.151366	0.0376097	6.50105e-05	0.00040129	558	75	GDPmannose 4,6-dehydratase [EC:4.2.1.47]	gmd, GMDS
K01712	145 (95%)	146 (82%)	90 (86%)	98 (81%)	Aquatic/Marine and Freshwater	-0.105874	0.0387221	0.00645344	0.0257875	558	479	urocanate hydratase [EC:4.2.1.49]	hutU, UROC1
K01714	147 (96%)	132 (74%)	98 (93%)	112 (93%)	Aquatic/Marine and Freshwater	-0.246721	0.0352828	7.80798e-12	1.10435e-10	558	489	4-hydroxy-tetrahydrodipicolinate synthase [EC:4.3.3.7]	dapA
K01715	NA	12 (7%)	NA	NA	NA	NA	NA	NA	NA	NA	NA	short-chain-enoyl-CoA hydratase [EC:4.2.1.150]	crt
K01716	1 (1%)	NA	NA	NA	NA	NA	NA	NA	NA	NA	NA	3-hydroxyacyl-[acyl-carrier protein] dehydratase / trans-2-decenoyl-[acyl-carrier protein] isomerase [EC:4.2.1.59 5.3.3.14]	fabA
K01719	NA	1 (1%)	2 (2%)	NA	NA	NA	NA	NA	NA	NA	NA	uroporphyrinogen-III synthase [EC:4.2.1.75]	hemD, UROS
K01720	NA	2 (1%)	NA	NA	NA	NA	NA	NA	NA	NA	NA	2-methylcitrate dehydratase [EC:4.2.1.79]	prpD
K01730	1 (1%)	NA	NA	NA	NA	NA	NA	NA	NA	NA	NA	oligogalacturonide lyase [EC:4.2.2.6]	ogl
K01731	NA	1 (1%)	NA	NA	NA	NA	NA	NA	NA	NA	NA	pectate disaccharide-lyase [EC:4.2.2.9]	pelW
K01733	70 (46%)	134 (75%)	91 (87%)	105 (87%)	Aquatic/Marine and Freshwater	0.189208	0.0490421	0.000127754	0.000736554	558	400	threonine synthase [EC:4.2.3.1]	thrC
K01734	NA	15 (8%)	NA	NA	NA	NA	NA	NA	NA	NA	NA	methylglyoxal synthase [EC:4.2.3.3]	mgsA
K01735	1 (1%)	110 (61%)	NA	105 (87%)	Aquatic/Marine and Freshwater	0.485656	0.0483807	6.78484e-22	1.87873e-20	558	216	3-dehydroquinate synthase [EC:4.2.3.4]	aroB
K01736	2 (1%)	100 (56%)	NA	113 (93%)	Aquatic/Marine and Freshwater	0.443989	0.0480722	5.44883e-19	1.30639e-17	558	215	chorismate synthase [EC:4.2.3.5]	aroC
K01737	142 (93%)	154 (86%)	87 (83%)	119 (98%)	Aquatic/Marine and Freshwater	-0.0602459	0.0330975	0.0692602	0.185385	558	502	6-pyruvoyltetrahydropterin/6-carboxytetrahydropterin synthase [EC:4.2.3.12 4.1.2.50]	queD, ptpS, PTS
K01738	1 (1%)	17 (9%)	2 (2%)	41 (34%)	Aquatic/Marine and Freshwater	0.0139344	0.0347532	0.688609	0.827003	558	61	cysteine synthase [EC:2.5.1.47]	cysK
K01740	6 (4%)	11 (6%)	1 (1%)	3 (2%)	NA	NA	NA	NA	NA	NA	NA	O-acetylhomoserine (thiol)-lyase [EC:2.5.1.49]	metY
K01744	2 (1%)	38 (21%)	1 (1%)	NA	NA	NA	NA	NA	NA	NA	NA	aspartate ammonia-lyase [EC:4.3.1.1]	aspA
K01745	142 (93%)	153 (85%)	95 (90%)	114 (94%)	Aquatic/Marine and Freshwater	-0.0887978	0.032811	0.00701305	0.0277977	558	504	histidine ammonia-lyase [EC:4.3.1.3]	hutH, HAL
K01751	NA	26 (15%)	NA	NA	NA	NA	NA	NA	NA	NA	NA	diaminopropionate ammonia-lyase [EC:4.3.1.15]	E4.3.1.15
K01752	2 (1%)	33 (18%)	NA	NA	NA	NA	NA	NA	NA	NA	NA	L-serine dehydratase [EC:4.3.1.17]	E4.3.1.17, sdaA, sdaB, tdcG
K01754	NA	3 (2%)	NA	NA	NA	NA	NA	NA	NA	NA	NA	threonine dehydratase [EC:4.3.1.19]	E4.3.1.19, ilvA, tdcB
K01755	1 (1%)	8 (4%)	7 (7%)	2 (2%)	NA	NA	NA	NA	NA	NA	NA	argininosuccinate lyase [EC:4.3.2.1]	argH, ASL
K01756	149 (97%)	156 (87%)	92 (88%)	106 (88%)	Aquatic/Marine and Freshwater	-0.113525	0.0328644	0.00059394	0.00302118	558	503	adenylosuccinate lyase [EC:4.3.2.2]	purB, ADSL
K01759	NA	5 (3%)	NA	NA	NA	NA	NA	NA	NA	NA	NA	lactoylglutathione lyase [EC:4.4.1.5]	GLO1, gloA
K01760	NA	1 (1%)	NA	NA	NA	NA	NA	NA	NA	NA	NA	cysteine-S-conjugate beta-lyase [EC:4.4.1.13]	metC
K01761	48 (31%)	21 (12%)	19 (18%)	1 (1%)	Aquatic/Marine and Freshwater	-0.0959016	0.0397278	0.0161038	0.0561395	558	89	methionine-gamma-lyase [EC:4.4.1.11]	E4.4.1.11
K01768	37 (24%)	151 (84%)	99 (94%)	109 (90%)	Aquatic/Marine and Freshwater	0.226503	0.0493833	5.57665e-06	4.14506e-05	558	396	adenylate cyclase [EC:4.6.1.1]	E4.6.1.1
K01770	142 (93%)	163 (91%)	92 (88%)	118 (98%)	Aquatic/Marine and Freshwater	-0.00163934	0.0296619	0.955945	0.982687	558	515	2-C-methyl-D-erythritol 2,4-cyclodiphosphate synthase [EC:4.6.1.12]	ispF
K01771	NA	1 (1%)	NA	NA	NA	NA	NA	NA	NA	NA	NA	1-phosphatidylinositol phosphodiesterase [EC:4.6.1.13]	plc
K01772	1 (1%)	NA	NA	NA	NA	NA	NA	NA	NA	NA	NA	protoporphyrin/coproporphyrin ferrochelatase [EC:4.98.1.1 4.99.1.9]	hemH, FECH
K01775	130 (85%)	150 (84%)	77 (73%)	114 (94%)	Aquatic/Marine and Freshwater	0.0260929	0.0404631	0.519288	0.722937	558	471	alanine racemase [EC:5.1.1.1]	alr
K01776	139 (91%)	141 (79%)	92 (88%)	116 (96%)	Aquatic/Marine and Freshwater	-0.163934	0.0363482	7.91656e-06	5.72204e-05	558	488	glutamate racemase [EC:5.1.1.3]	murI
K01777	NA	2 (1%)	NA	NA	NA	NA	NA	NA	NA	NA	NA	proline racemase [EC:5.1.1.4]	prdF
K01778	148 (97%)	128 (72%)	91 (87%)	116 (96%)	Aquatic/Marine and Freshwater	-0.267896	0.0361475	4.71748e-13	7.33167e-12	558	483	diaminopimelate epimerase [EC:5.1.1.7]	dapF
K01779	NA	5 (3%)	NA	NA	NA	NA	NA	NA	NA	NA	NA	aspartate racemase [EC:5.1.1.13]	racD
K01783	130 (85%)	161 (90%)	99 (94%)	120 (99%)	Aquatic/Marine and Freshwater	-0.0557377	0.0310438	0.073127	0.192847	558	510	ribulose-phosphate 3-epimerase [EC:5.1.3.1]	rpe, RPE
K01784	143 (93%)	147 (82%)	100 (95%)	108 (89%)	Aquatic/Marine and Freshwater	-0.121995	0.034229	0.000396721	0.0021023	558	498	UDP-glucose 4-epimerase [EC:5.1.3.2]	galE, GALE
K01785	NA	1 (1%)	NA	NA	NA	NA	NA	NA	NA	NA	NA	aldose 1-epimerase [EC:5.1.3.3]	galM, GALM
K01790	5 (3%)	44 (25%)	11 (10%)	4 (3%)	Aquatic/Marine and Freshwater	0.163525	0.0349995	3.74669e-06	2.83307e-05	558	64	dTDP-4-dehydrorhamnose 3,5-epimerase [EC:5.1.3.13]	rfbC, rmlC
K01791	19 (12%)	58 (32%)	6 (6%)	15 (12%)	Aquatic/Marine and Freshwater	0.247678	0.0409609	2.72296e-09	3.04167e-08	558	98	UDP-N-acetylglucosamine 2-epimerase (non-hydrolysing) [EC:5.1.3.14]	wecB
K01792	NA	1 (1%)	NA	NA	NA	NA	NA	NA	NA	NA	NA	glucose-6-phosphate 1-epimerase [EC:5.1.3.15]	E5.1.3.15
K01803	143 (93%)	152 (85%)	94 (90%)	118 (98%)	Aquatic/Marine and Freshwater	-0.109699	0.0316651	0.000572675	0.00291679	558	507	triosephosphate isomerase (TIM) [EC:5.3.1.1]	TPI, tpiA
K01805	1 (1%)	5 (3%)	NA	NA	NA	NA	NA	NA	NA	NA	NA	xylose isomerase [EC:5.3.1.5]	xylA
K01807	NA	1 (1%)	NA	1 (1%)	NA	NA	NA	NA	NA	NA	NA	ribose 5-phosphate isomerase A [EC:5.3.1.6]	rpiA
K01808	144 (94%)	157 (88%)	93 (89%)	103 (85%)	Aquatic/Marine and Freshwater	-0.018306	0.0349228	0.600359	0.775815	558	497	ribose 5-phosphate isomerase B [EC:5.3.1.6]	rpiB
K01809	138 (90%)	65 (36%)	98 (93%)	111 (92%)	Aquatic/Marine and Freshwater	-0.510109	0.0439456	4.97663e-28	1.91844e-26	558	412	mannose-6-phosphate isomerase [EC:5.3.1.8]	manA, MPI
K01810	137 (90%)	136 (76%)	98 (93%)	118 (98%)	Aquatic/Marine and Freshwater	-0.188661	0.0358159	1.98384e-07	1.74898e-06	558	489	glucose-6-phosphate isomerase [EC:5.3.1.9]	GPI, pgi
K01811	NA	2 (1%)	NA	2 (2%)	NA	NA	NA	NA	NA	NA	NA	alpha-D-xyloside xylohydrolase [EC:3.2.1.177]	xylS, yicI
K01813	NA	1 (1%)	1 (1%)	NA	NA	NA	NA	NA	NA	NA	NA	L-rhamnose isomerase [EC:5.3.1.14]	rhaA
K01814	1 (1%)	NA	NA	1 (1%)	NA	NA	NA	NA	NA	NA	NA	phosphoribosylformimino-5-aminoimidazole carboxamide ribotide isomerase [EC:5.3.1.16]	hisA
K01815	NA	2 (1%)	NA	1 (1%)	NA	NA	NA	NA	NA	NA	NA	4-deoxy-L-threo-5-hexosulose-uronate ketol-isomerase [EC:5.3.1.17]	kduI
K01817	NA	22 (12%)	NA	NA	NA	NA	NA	NA	NA	NA	NA	phosphoribosylanthranilate isomerase [EC:5.3.1.24]	trpF
K01821	NA	3 (2%)	NA	NA	NA	NA	NA	NA	NA	NA	NA	4-oxalocrotonate tautomerase [EC:5.3.2.6]	praC, xylH
K01823	NA	NA	1 (1%)	NA	NA	NA	NA	NA	NA	NA	NA	isopentenyl-diphosphate Delta-isomerase [EC:5.3.3.2]	idi, IDI
K01825	NA	1 (1%)	NA	NA	NA	NA	NA	NA	NA	NA	NA	3-hydroxyacyl-CoA dehydrogenase / enoyl-CoA hydratase / 3-hydroxybutyryl-CoA epimerase / enoyl-CoA isomerase [EC:1.1.1.35 4.2.1.17 5.1.2.3 5.3.3.8]	fadB
K01829	7 (5%)	12 (7%)	10 (10%)	41 (34%)	Aquatic/Marine and Freshwater	-0.0976776	0.0367043	0.00801242	0.0312894	558	70	disulfide reductase [EC:1.8.-.-]	dsbH
K01834	138 (90%)	66 (37%)	94 (90%)	117 (97%)	Aquatic/Marine and Freshwater	-0.477049	0.0438017	3.69629e-25	1.1913e-23	558	415	2,3-bisphosphoglycerate-dependent phosphoglycerate mutase [EC:5.4.2.11]	PGAM, gpmA
K01835	1 (1%)	5 (3%)	1 (1%)	1 (1%)	NA	NA	NA	NA	NA	NA	NA	phosphoglucomutase [EC:5.4.2.2]	pgm
K01838	NA	1 (1%)	NA	NA	NA	NA	NA	NA	NA	NA	NA	beta-phosphoglucomutase [EC:5.4.2.6]	pgmB
K01839	NA	51 (28%)	NA	1 (1%)	NA	NA	NA	NA	NA	NA	NA	phosphopentomutase [EC:5.4.2.7]	deoB
K01843	147 (96%)	75 (42%)	99 (94%)	118 (98%)	Aquatic/Marine and Freshwater	-0.654918	0.0347393	1.35314e-61	2.80029e-59	558	439	lysine 2,3-aminomutase [EC:5.4.3.2]	kamA
K01844	101 (66%)	58 (32%)	78 (74%)	105 (87%)	Aquatic/Marine and Freshwater	-0.418169	0.0487928	1.0339e-16	2.15096e-15	558	342	beta-lysine 5,6-aminomutase alpha subunit [EC:5.4.3.3]	kamD
K01845	143 (93%)	74 (41%)	83 (79%)	121 (100%)	Aquatic/Marine and Freshwater	-0.543716	0.0405307	1.00422e-35	5.33593e-34	558	421	glutamate-1-semialdehyde 2,1-aminomutase [EC:5.4.3.8]	hemL
K01847	144 (94%)	72 (40%)	95 (90%)	116 (96%)	Aquatic/Marine and Freshwater	-0.584699	0.0389676	6.07183e-43	4.11628e-41	558	427	methylmalonyl-CoA mutase [EC:5.4.99.2]	MUT
K01848	NA	58 (32%)	NA	NA	Aquatic/Marine and Freshwater	0.333333	0.030347	1.59136e-25	5.34805e-24	558	58	methylmalonyl-CoA mutase, N-terminal domain [EC:5.4.99.2]	E5.4.99.2A, mcmA1
K01849	NA	3 (2%)	NA	NA	NA	NA	NA	NA	NA	NA	NA	methylmalonyl-CoA mutase, C-terminal domain [EC:5.4.99.2]	E5.4.99.2B, mcmA2
K01854	NA	8 (4%)	NA	2 (2%)	NA	NA	NA	NA	NA	NA	NA	UDP-galactopyranose mutase [EC:5.4.99.9]	glf
K01858	NA	29 (16%)	86 (82%)	8 (7%)	Aquatic/Marine and Freshwater	-0.0997268	0.0460155	0.0306426	0.0960818	558	123	myo-inositol-1-phosphate synthase [EC:5.5.1.4]	INO1, ISYNA1
K01866	133 (87%)	144 (80%)	89 (85%)	104 (86%)	Aquatic/Marine and Freshwater	-0.110792	0.0403223	0.00619793	0.0250465	558	470	tyrosyl-tRNA synthetase [EC:6.1.1.1]	YARS, tyrS
K01867	143 (93%)	147 (82%)	90 (86%)	114 (94%)	Aquatic/Marine and Freshwater	-0.0722678	0.0352361	0.0407416	0.121156	558	494	tryptophanyl-tRNA synthetase [EC:6.1.1.2]	WARS, trpS
K01868	148 (97%)	151 (84%)	99 (94%)	101 (83%)	Aquatic/Marine and Freshwater	-0.146448	0.0336814	1.63542e-05	0.000112029	558	499	threonyl-tRNA synthetase [EC:6.1.1.3]	TARS, thrS
K01869	145 (95%)	142 (79%)	89 (85%)	112 (93%)	Aquatic/Marine and Freshwater	-0.122268	0.036675	0.000913977	0.00443674	558	488	leucyl-tRNA synthetase [EC:6.1.1.4]	LARS, leuS
K01870	140 (92%)	149 (83%)	85 (81%)	116 (96%)	Aquatic/Marine and Freshwater	-0.0726776	0.0364367	0.0465738	0.13515	558	490	isoleucyl-tRNA synthetase [EC:6.1.1.5]	IARS, ileS
K01872	133 (87%)	157 (88%)	97 (92%)	115 (95%)	Aquatic/Marine and Freshwater	-0.0763661	0.0334614	0.0228557	0.0752038	558	502	alanyl-tRNA synthetase [EC:6.1.1.7]	AARS, alaS
K01873	137 (90%)	160 (89%)	90 (86%)	111 (92%)	Aquatic/Marine and Freshwater	-0.014071	0.0346094	0.684483	0.824568	558	498	valyl-tRNA synthetase [EC:6.1.1.9]	VARS, valS
K01874	145 (95%)	152 (85%)	96 (91%)	116 (96%)	Aquatic/Marine and Freshwater	-0.10929	0.0313042	0.000519223	0.00267223	558	509	methionyl-tRNA synthetase [EC:6.1.1.10]	MARS, metG
K01875	145 (95%)	140 (78%)	98 (93%)	116 (96%)	Aquatic/Marine and Freshwater	-0.184426	0.0333645	5.00838e-08	4.86246e-07	558	499	seryl-tRNA synthetase [EC:6.1.1.11]	SARS, serS
K01876	138 (90%)	157 (88%)	99 (94%)	113 (93%)	Aquatic/Marine and Freshwater	-0.10929	0.0319179	0.000662603	0.00333166	558	507	aspartyl-tRNA synthetase [EC:6.1.1.12]	DARS2, aspS
K01878	145 (95%)	156 (87%)	99 (94%)	118 (98%)	Aquatic/Marine and Freshwater	-0.0885246	0.028446	0.00195407	0.00885917	558	518	glycyl-tRNA synthetase alpha chain [EC:6.1.1.14]	glyQ
K01879	147 (96%)	160 (89%)	97 (92%)	116 (96%)	Aquatic/Marine and Freshwater	-0.084153	0.0279468	0.00272121	0.0119551	558	520	glycyl-tRNA synthetase beta chain [EC:6.1.1.14]	glyS
K01880	1 (1%)	2 (1%)	NA	8 (7%)	NA	NA	NA	NA	NA	NA	NA	glycyl-tRNA synthetase [EC:6.1.1.14]	GARS, glyS1
K01881	125 (82%)	157 (88%)	96 (91%)	115 (95%)	Aquatic/Marine and Freshwater	0.0102459	0.0358328	0.775034	0.877475	558	493	prolyl-tRNA synthetase [EC:6.1.1.15]	PARS, proS
K01883	147 (96%)	144 (80%)	100 (95%)	115 (95%)	Aquatic/Marine and Freshwater	-0.159016	0.0318199	7.80932e-07	6.39714e-06	558	506	cysteinyl-tRNA synthetase [EC:6.1.1.16]	CARS, cysS
K01884	NA	3 (2%)	NA	NA	NA	NA	NA	NA	NA	NA	NA	cysteinyl-tRNA synthetase, unknown class [EC:6.1.1.16]	cysS1
K01885	59 (39%)	77 (43%)	31 (30%)	92 (76%)	Aquatic/Marine and Freshwater	-0.0137978	0.0550872	0.802315	0.891411	558	259	glutamyl-tRNA synthetase [EC:6.1.1.17]	EARS, gltX
K01886	150 (98%)	144 (80%)	95 (90%)	104 (86%)	Aquatic/Marine and Freshwater	-0.147131	0.0353298	3.61923e-05	0.000230645	558	493	glutaminyl-tRNA synthetase [EC:6.1.1.18]	QARS, glnS
K01887	150 (98%)	154 (86%)	98 (93%)	116 (96%)	Aquatic/Marine and Freshwater	-0.10929	0.0283182	0.000127106	0.000734974	558	518	arginyl-tRNA synthetase [EC:6.1.1.19]	RARS, argS
K01889	142 (93%)	166 (93%)	97 (92%)	120 (99%)	Aquatic/Marine and Freshwater	-0.0136612	0.0263095	0.603794	0.776617	558	525	phenylalanyl-tRNA synthetase alpha chain [EC:6.1.1.20]	FARSA, pheS
K01890	142 (93%)	162 (91%)	99 (94%)	119 (98%)	Aquatic/Marine and Freshwater	-0.063388	0.0273372	0.0207725	0.0691595	558	522	phenylalanyl-tRNA synthetase beta chain [EC:6.1.1.20]	FARSB, pheT
K01892	149 (97%)	153 (85%)	103 (98%)	121 (100%)	Aquatic/Marine and Freshwater	-0.137978	0.0251783	6.46904e-08	6.14402e-07	558	526	histidyl-tRNA synthetase [EC:6.1.1.21]	HARS, hisS
K01893	143 (93%)	152 (85%)	98 (93%)	112 (93%)	Aquatic/Marine and Freshwater	-0.101093	0.0325167	0.00197411	0.00892208	558	505	asparaginyl-tRNA synthetase [EC:6.1.1.22]	NARS, asnS
K01895	7 (5%)	97 (54%)	6 (6%)	6 (5%)	Aquatic/Marine and Freshwater	0.57582	0.0370051	1.51001e-45	1.18747e-43	558	116	acetyl-CoA synthetase [EC:6.2.1.1]	ACSS1_2, acs
K01897	95 (62%)	120 (67%)	16 (15%)	121 (100%)	Aquatic/Marine and Freshwater	0.125273	0.0524698	0.0172968	0.0595023	558	352	long-chain-fatty-acid---CoA ligase [EC:6.2.1.3]	ACSL, fadD
K01902	NA	74 (41%)	NA	10 (8%)	Aquatic/Marine and Freshwater	0.470902	0.0340642	1.5153e-37	8.76201e-36	558	84	succinyl-CoA synthetase alpha subunit [EC:6.2.1.5]	sucD
K01903	NA	70 (39%)	NA	2 (2%)	Aquatic/Marine and Freshwater	0.466667	0.0309729	3.11901e-43	2.18999e-41	558	72	succinyl-CoA synthetase beta subunit [EC:6.2.1.5]	sucC
K01910	NA	2 (1%)	NA	NA	NA	NA	NA	NA	NA	NA	NA	[citrate (pro-3S)-lyase] ligase [EC:6.2.1.22]	citC
K01912	41 (27%)	21 (12%)	4 (4%)	4 (3%)	Aquatic/Marine and Freshwater	-0.0181694	0.0368088	0.621773	0.787511	558	70	phenylacetate-CoA ligase [EC:6.2.1.30]	paaK
K01914	NA	14 (8%)	NA	NA	NA	NA	NA	NA	NA	NA	NA	aspartate--ammonia ligase [EC:6.3.1.1]	asnA
K01915	119 (78%)	160 (89%)	91 (87%)	96 (79%)	Aquatic/Marine and Freshwater	0.11735	0.0408734	0.00424778	0.0178063	558	466	glutamine synthetase [EC:6.3.1.2]	glnA, GLUL
K01916	133 (87%)	146 (82%)	90 (86%)	111 (92%)	Aquatic/Marine and Freshwater	-0.110383	0.0384029	0.0042047	0.0176445	558	480	NAD+ synthase [EC:6.3.1.5]	nadE
K01918	142 (93%)	134 (75%)	74 (70%)	92 (76%)	Aquatic/Marine and Freshwater	-0.103005	0.0451665	0.0229534	0.0754623	558	442	pantoate--beta-alanine ligase [EC:6.3.2.1]	panC
K01919	NA	6 (3%)	NA	NA	NA	NA	NA	NA	NA	NA	NA	glutamate--cysteine ligase [EC:6.3.2.2]	gshA
K01920	NA	2 (1%)	NA	NA	NA	NA	NA	NA	NA	NA	NA	glutathione synthase [EC:6.3.2.3]	gshB
K01921	136 (89%)	150 (84%)	97 (92%)	112 (93%)	Aquatic/Marine and Freshwater	-0.0852459	0.0348937	0.0148768	0.0525095	558	495	D-alanine-D-alanine ligase [EC:6.3.2.4]	ddl
K01923	136 (89%)	153 (85%)	99 (94%)	100 (83%)	Aquatic/Marine and Freshwater	-0.117623	0.0361953	0.00122557	0.00578506	558	488	phosphoribosylaminoimidazole-succinocarboxamide synthase [EC:6.3.2.6]	purC
K01924	146 (95%)	154 (86%)	101 (96%)	115 (95%)	Aquatic/Marine and Freshwater	-0.125546	0.029039	1.82279e-05	0.000122937	558	516	UDP-N-acetylmuramate--alanine ligase [EC:6.3.2.8]	murC
K01925	147 (96%)	155 (87%)	98 (93%)	107 (88%)	Aquatic/Marine and Freshwater	-0.088388	0.0319937	0.00592388	0.0239884	558	507	UDP-N-acetylmuramoylalanine--D-glutamate ligase [EC:6.3.2.9]	murD
K01926	59 (39%)	42 (23%)	12 (11%)	120 (99%)	Aquatic/Marine and Freshwater	-0.110792	0.0521946	0.0342244	0.105371	558	233	redox-sensing transcriptional repressor	rex
K01928	132 (86%)	140 (78%)	89 (85%)	76 (63%)	Aquatic/Marine and Freshwater	-0.0487705	0.045609	0.285393	0.533924	558	437	UDP-N-acetylmuramoyl-L-alanyl-D-glutamate--2,6-diaminopimelate ligase [EC:6.3.2.13]	murE
K01929	13 (8%)	45 (25%)	15 (14%)	24 (20%)	Aquatic/Marine and Freshwater	0.143852	0.0419031	0.00064169	0.00323893	558	97	UDP-N-acetylmuramoyl-tripeptide--D-alanyl-D-alanine ligase [EC:6.3.2.10]	murF
K01932	139 (91%)	145 (81%)	91 (87%)	114 (94%)	Aquatic/Marine and Freshwater	-0.0849727	0.0366615	0.0208261	0.0692794	558	489	gamma-polyglutamate synthase [EC:6.3.2.-]	capB, pgsB
K01933	143 (93%)	149 (83%)	97 (92%)	112 (93%)	Aquatic/Marine and Freshwater	-0.126093	0.033471	0.000182783	0.00102234	558	501	phosphoribosylformylglycinamidine cyclo-ligase [EC:6.3.3.1]	purM
K01934	NA	6 (3%)	1 (1%)	NA	NA	NA	NA	NA	NA	NA	NA	5-formyltetrahydrofolate cyclo-ligase [EC:6.3.3.2]	MTHFS
K01935	1 (1%)	6 (3%)	NA	1 (1%)	NA	NA	NA	NA	NA	NA	NA	dethiobiotin synthetase [EC:6.3.3.3]	bioD
K01937	145 (95%)	145 (81%)	84 (80%)	111 (92%)	Aquatic/Marine and Freshwater	-0.110109	0.0373404	0.00332497	0.0142571	558	485	CTP synthase [EC:6.3.4.2]	pyrG, CTPS
K01938	94 (61%)	97 (54%)	12 (11%)	112 (93%)	Aquatic/Marine and Freshwater	0.020765	0.0542166	0.701866	0.836791	558	315	formate--tetrahydrofolate ligase [EC:6.3.4.3]	fhs
K01939	145 (95%)	161 (90%)	95 (90%)	113 (93%)	Aquatic/Marine and Freshwater	-0.0717213	0.0298593	0.0166358	0.0576823	558	514	adenylosuccinate synthase [EC:6.3.4.4]	purA, ADSS
K01940	2 (1%)	7 (4%)	NA	NA	NA	NA	NA	NA	NA	NA	NA	argininosuccinate synthase [EC:6.3.4.5]	argG, ASS1
K01945	132 (86%)	151 (84%)	101 (96%)	115 (95%)	Aquatic/Marine and Freshwater	-0.0974044	0.0340154	0.00434832	0.0181503	558	499	phosphoribosylamine---glycine ligase [EC:6.3.4.13]	purD
K01950	NA	2 (1%)	NA	NA	NA	NA	NA	NA	NA	NA	NA	NAD+ synthase (glutamine-hydrolysing) [EC:6.3.5.1]	E6.3.5.1, NADSYN1, QNS1, nadE
K01951	128 (84%)	156 (87%)	90 (86%)	109 (90%)	Aquatic/Marine and Freshwater	0.039071	0.0381288	0.305947	0.556979	558	483	GMP synthase (glutamine-hydrolysing) [EC:6.3.5.2]	guaA, GMPS
K01952	NA	6 (3%)	NA	1 (1%)	NA	NA	NA	NA	NA	NA	NA	phosphoribosylformylglycinamidine synthase [EC:6.3.5.3]	PFAS, purL
K01953	131 (86%)	93 (52%)	98 (93%)	118 (98%)	Aquatic/Marine and Freshwater	-0.439208	0.0406077	7.28805e-25	2.29253e-23	558	440	asparagine synthase (glutamine-hydrolysing) [EC:6.3.5.4]	asnB, ASNS
K01955	78 (51%)	42 (23%)	26 (25%)	73 (60%)	Aquatic/Marine and Freshwater	-0.180055	0.0540457	0.000921383	0.00446167	558	219	carbamoyl-phosphate synthase large subunit [EC:6.3.5.5]	carB, CPA2
K01956	1 (1%)	3 (2%)	13 (12%)	1 (1%)	NA	NA	NA	NA	NA	NA	NA	carbamoyl-phosphate synthase small subunit [EC:6.3.5.5]	carA, CPA1
K01958	2 (1%)	NA	2 (2%)	3 (2%)	NA	NA	NA	NA	NA	NA	NA	pyruvate carboxylase [EC:6.4.1.1]	PC, pyc
K01960	17 (11%)	27 (15%)	NA	2 (2%)	NA	NA	NA	NA	NA	NA	NA	pyruvate carboxylase subunit B [EC:6.4.1.1]	pycB
K01961	2 (1%)	29 (16%)	NA	8 (7%)	NA	NA	NA	NA	NA	NA	NA	acetyl-CoA carboxylase, biotin carboxylase subunit [EC:6.4.1.2 6.3.4.14]	accC
K01962	1 (1%)	13 (7%)	NA	NA	NA	NA	NA	NA	NA	NA	NA	acetyl-CoA carboxylase carboxyl transferase subunit alpha [EC:6.4.1.2 2.1.3.15]	accA
K01963	NA	7 (4%)	NA	NA	NA	NA	NA	NA	NA	NA	NA	acetyl-CoA carboxylase carboxyl transferase subunit beta [EC:6.4.1.2 2.1.3.15]	accD
K01965	NA	1 (1%)	NA	NA	NA	NA	NA	NA	NA	NA	NA	propionyl-CoA carboxylase alpha subunit [EC:6.4.1.3]	PCCA, pccA
K01966	85 (56%)	81 (45%)	60 (57%)	39 (32%)	Aquatic/Marine and Freshwater	-0.128962	0.0556495	0.0208466	0.0692891	558	265	propionyl-CoA carboxylase beta subunit [EC:6.4.1.3 2.1.3.15]	PCCB, pccB
K01968	NA	1 (1%)	NA	NA	NA	NA	NA	NA	NA	NA	NA	3-methylcrotonyl-CoA carboxylase alpha subunit [EC:6.4.1.4]	MCCC1, accA1
K01969	NA	17 (9%)	9 (9%)	1 (1%)	NA	NA	NA	NA	NA	NA	NA	3-methylcrotonyl-CoA carboxylase beta subunit [EC:6.4.1.4]	MCCC2, accD1
K01971	NA	1 (1%)	NA	1 (1%)	NA	NA	NA	NA	NA	NA	NA	bifunctional non-homologous end joining protein LigD [EC:6.5.1.1]	ligD
K01972	142 (93%)	144 (80%)	86 (82%)	114 (94%)	Aquatic/Marine and Freshwater	-0.114208	0.0370428	0.00215056	0.00960911	558	486	DNA ligase (NAD+) [EC:6.5.1.2]	E6.5.1.2, ligA, ligB
K01975	143 (93%)	117 (65%)	88 (84%)	44 (36%)	Aquatic/Marine and Freshwater	-0.0911202	0.0498812	0.0682772	0.183504	558	392	RNA 2',3'-cyclic 3'-phosphodiesterase [EC:3.1.4.58]	thpR
K01989	NA	8 (4%)	NA	NA	NA	NA	NA	NA	NA	NA	NA	putative tryptophan/tyrosine transport system substrate-binding protein	K01989
K01990	93 (61%)	123 (69%)	45 (43%)	101 (83%)	Aquatic/Marine and Freshwater	0.105328	0.0527375	0.0462918	0.134431	558	362	ABC-2 type transport system ATP-binding protein	ABC-2.A
K01991	25 (16%)	42 (23%)	40 (38%)	94 (78%)	Aquatic/Marine and Freshwater	-0.0782787	0.0514481	0.128704	0.296194	558	201	polysaccharide biosynthesis/export protein	wza, gfcE
K01992	29 (19%)	42 (23%)	2 (2%)	4 (3%)	Aquatic/Marine and Freshwater	0.0942623	0.0376708	0.0126278	0.0457767	558	77	ABC-2 type transport system permease protein	ABC-2.P
K01993	2 (1%)	20 (11%)	1 (1%)	NA	NA	NA	NA	NA	NA	NA	NA	HlyD family secretion protein	ABC-2.TX
K01995	4 (3%)	31 (17%)	12 (11%)	1 (1%)	NA	NA	NA	NA	NA	NA	NA	branched-chain amino acid transport system ATP-binding protein	livG
K01996	4 (3%)	26 (15%)	2 (2%)	NA	NA	NA	NA	NA	NA	NA	NA	branched-chain amino acid transport system ATP-binding protein	livF
K01997	3 (2%)	24 (13%)	2 (2%)	1 (1%)	NA	NA	NA	NA	NA	NA	NA	branched-chain amino acid transport system permease protein	livH
K01998	8 (5%)	28 (16%)	2 (2%)	1 (1%)	NA	NA	NA	NA	NA	NA	NA	branched-chain amino acid transport system permease protein	livM
K01999	3 (2%)	46 (26%)	2 (2%)	1 (1%)	NA	NA	NA	NA	NA	NA	NA	branched-chain amino acid transport system substrate-binding protein	livK
K02000	3 (2%)	8 (4%)	NA	NA	NA	NA	NA	NA	NA	NA	NA	glycine betaine/proline transport system ATP-binding protein [EC:7.6.2.9]	proV
K02001	NA	7 (4%)	NA	NA	NA	NA	NA	NA	NA	NA	NA	glycine betaine/proline transport system permease protein	proW
K02002	NA	13 (7%)	NA	NA	NA	NA	NA	NA	NA	NA	NA	glycine betaine/proline transport system substrate-binding protein	proX
K02003	145 (95%)	169 (94%)	104 (99%)	120 (99%)	Aquatic/Marine and Freshwater	-0.0254098	0.0207804	0.221934	0.453557	558	538	putative ABC transport system ATP-binding protein	ABC.CD.A
K02004	145 (95%)	174 (97%)	103 (98%)	121 (100%)	Aquatic/Marine and Freshwater	-0.000546448	0.0180897	0.975912	0.992657	558	543	putative ABC transport system permease protein	ABC.CD.P
K02005	137 (90%)	130 (73%)	92 (88%)	110 (91%)	Aquatic/Marine and Freshwater	-0.181011	0.0402031	8.19816e-06	5.90388e-05	558	469	HlyD family secretion protein	ABC.CD.TX
K02006	12 (8%)	14 (8%)	NA	NA	NA	NA	NA	NA	NA	NA	NA	cobalt/nickel transport system ATP-binding protein	cbiO
K02007	NA	NA	1 (1%)	NA	NA	NA	NA	NA	NA	NA	NA	cobalt/nickel transport system permease protein	cbiM
K02010	1 (1%)	2 (1%)	NA	NA	NA	NA	NA	NA	NA	NA	NA	iron(III) transport system ATP-binding protein [EC:7.2.2.7]	afuC, fbpC
K02011	1 (1%)	1 (1%)	1 (1%)	NA	NA	NA	NA	NA	NA	NA	NA	iron(III) transport system permease protein	afuB, fbpB
K02012	1 (1%)	2 (1%)	NA	NA	NA	NA	NA	NA	NA	NA	NA	iron(III) transport system substrate-binding protein	afuA, fbpA
K02013	4 (3%)	38 (21%)	38 (36%)	1 (1%)	Aquatic/Marine and Freshwater	0.131011	0.0389081	0.000812176	0.00400185	558	81	iron complex transport system ATP-binding protein [EC:7.2.2.-]	ABC.FEV.A
K02014	29 (19%)	65 (36%)	32 (30%)	NA	Aquatic/Marine and Freshwater	0.232514	0.0442184	2.08101e-07	1.82239e-06	558	126	iron complex outermembrane recepter protein	TC.FEV.OM
K02015	133 (87%)	90 (50%)	93 (89%)	89 (74%)	Aquatic/Marine and Freshwater	-0.339891	0.0476779	3.17715e-12	4.64408e-11	558	405	iron complex transport system permease protein	ABC.FEV.P
K02016	10 (7%)	42 (23%)	35 (33%)	62 (51%)	Aquatic/Marine and Freshwater	0.0327869	0.0489947	0.503652	0.713129	558	149	iron complex transport system substrate-binding protein	ABC.FEV.S
K02017	NA	5 (3%)	5 (5%)	1 (1%)	NA	NA	NA	NA	NA	NA	NA	molybdate transport system ATP-binding protein [EC:7.3.2.5]	modC
K02018	NA	6 (3%)	1 (1%)	1 (1%)	NA	NA	NA	NA	NA	NA	NA	molybdate transport system permease protein	modB
K02019	2 (1%)	NA	NA	1 (1%)	NA	NA	NA	NA	NA	NA	NA	molybdate transport system regulatory protein	modE
K02020	NA	10 (6%)	NA	NA	NA	NA	NA	NA	NA	NA	NA	molybdate transport system substrate-binding protein	modA
K02024	NA	2 (1%)	NA	NA	NA	NA	NA	NA	NA	NA	NA	maltoporin	lamB
K02025	148 (97%)	149 (83%)	100 (95%)	118 (98%)	Aquatic/Marine and Freshwater	-0.146585	0.0290601	6.18587e-07	5.09913e-06	558	515	multiple sugar transport system permease protein	ABC.MS.P
K02026	147 (96%)	147 (82%)	99 (94%)	117 (97%)	Aquatic/Marine and Freshwater	-0.154781	0.030664	6.07926e-07	5.02178e-06	558	510	multiple sugar transport system permease protein	ABC.MS.P1
K02027	5 (3%)	4 (2%)	5 (5%)	26 (21%)	NA	NA	NA	NA	NA	NA	NA	multiple sugar transport system substrate-binding protein	ABC.MS.S
K02028	NA	2 (1%)	1 (1%)	NA	NA	NA	NA	NA	NA	NA	NA	polar amino acid transport system ATP-binding protein [EC:7.4.2.1]	ABC.PA.A
K02029	NA	21 (12%)	1 (1%)	1 (1%)	NA	NA	NA	NA	NA	NA	NA	polar amino acid transport system permease protein	ABC.PA.P
K02030	NA	64 (36%)	74 (70%)	77 (64%)	Aquatic/Marine and Freshwater	-0.0191257	0.0534572	0.720648	0.849651	558	215	polar amino acid transport system substrate-binding protein	ABC.PA.S
K02031	1 (1%)	8 (4%)	NA	NA	NA	NA	NA	NA	NA	NA	NA	peptide/nickel transport system ATP-binding protein	ddpD
K02032	1 (1%)	5 (3%)	NA	NA	NA	NA	NA	NA	NA	NA	NA	peptide/nickel transport system ATP-binding protein	ddpF
K02033	2 (1%)	3 (2%)	NA	NA	NA	NA	NA	NA	NA	NA	NA	peptide/nickel transport system permease protein	ABC.PE.P
K02034	2 (1%)	6 (3%)	NA	NA	NA	NA	NA	NA	NA	NA	NA	peptide/nickel transport system permease protein	ABC.PE.P1
K02035	2 (1%)	25 (14%)	NA	2 (2%)	NA	NA	NA	NA	NA	NA	NA	peptide/nickel transport system substrate-binding protein	ABC.PE.S
K02036	115 (75%)	93 (52%)	92 (88%)	56 (46%)	Aquatic/Marine and Freshwater	-0.216803	0.052543	4.25613e-05	0.000269053	558	356	phosphate transport system ATP-binding protein [EC:7.3.2.1]	pstB
K02037	122 (80%)	95 (53%)	93 (89%)	58 (48%)	Aquatic/Marine and Freshwater	-0.233197	0.0518841	8.4952e-06	6.09546e-05	558	368	phosphate transport system permease protein	pstC
K02038	121 (79%)	93 (52%)	90 (86%)	55 (45%)	Aquatic/Marine and Freshwater	-0.208607	0.0526896	8.50317e-05	0.000513586	558	359	phosphate transport system permease protein	pstA
K02039	115 (75%)	113 (63%)	88 (84%)	54 (45%)	Aquatic/Marine and Freshwater	-0.0752732	0.0519061	0.147575	0.330907	558	370	phosphate transport system protein	phoU
K02040	121 (79%)	94 (53%)	92 (88%)	56 (46%)	Aquatic/Marine and Freshwater	-0.237432	0.0521735	6.57468e-06	4.80514e-05	558	363	phosphate transport system substrate-binding protein	pstS
K02041	142 (93%)	133 (74%)	85 (81%)	107 (88%)	Aquatic/Marine and Freshwater	-0.176913	0.040132	1.25225e-05	8.69941e-05	558	467	phosphonate transport system ATP-binding protein [EC:7.3.2.2]	phnC
K02042	133 (87%)	133 (74%)	91 (87%)	114 (94%)	Aquatic/Marine and Freshwater	-0.201913	0.0393072	3.87984e-07	3.28076e-06	558	471	phosphonate transport system permease protein	phnE
K02044	145 (95%)	120 (67%)	88 (84%)	104 (86%)	Aquatic/Marine and Freshwater	-0.280874	0.0408515	1.67375e-11	2.32551e-10	558	457	phosphonate transport system substrate-binding protein	phnD
K02045	2 (1%)	15 (8%)	36 (34%)	20 (17%)	Aquatic/Marine and Freshwater	-0.0935792	0.0372086	0.012186	0.0445531	558	73	sulfate/thiosulfate transport system ATP-binding protein [EC:7.3.2.3]	cysA
K02046	NA	4 (2%)	NA	NA	NA	NA	NA	NA	NA	NA	NA	sulfate/thiosulfate transport system permease protein	cysU
K02047	9 (6%)	6 (3%)	NA	NA	NA	NA	NA	NA	NA	NA	NA	sulfate/thiosulfate transport system permease protein	cysW
K02049	138 (90%)	22 (12%)	84 (80%)	104 (86%)	Aquatic/Marine and Freshwater	-0.744399	0.0432156	1.50575e-53	1.60016e-51	558	348	NitT/TauT family transport system ATP-binding protein	ABC.SN.A
K02050	101 (66%)	29 (16%)	89 (85%)	77 (64%)	Aquatic/Marine and Freshwater	-0.61694	0.049316	8.5377e-32	3.90352e-30	558	296	NitT/TauT family transport system permease protein	ABC.SN.P
K02051	148 (97%)	59 (33%)	88 (84%)	116 (96%)	Aquatic/Marine and Freshwater	-0.576776	0.0422332	8.45965e-37	4.68498e-35	558	411	NitT/TauT family transport system substrate-binding protein	ABC.SN.S
K02052	NA	1 (1%)	NA	NA	NA	NA	NA	NA	NA	NA	NA	putative spermidine/putrescine transport system ATP-binding protein	ABC.SP.A
K02056	NA	2 (1%)	NA	NA	NA	NA	NA	NA	NA	NA	NA	simple sugar transport system ATP-binding protein [EC:7.5.2.-]	ABC.SS.A
K02057	NA	NA	NA	1 (1%)	NA	NA	NA	NA	NA	NA	NA	simple sugar transport system permease protein	ABC.SS.P
K02058	NA	1 (1%)	NA	NA	NA	NA	NA	NA	NA	NA	NA	simple sugar transport system substrate-binding protein	ABC.SS.S
K02062	NA	2 (1%)	NA	NA	NA	NA	NA	NA	NA	NA	NA	thiamine transport system ATP-binding protein [EC:7.6.2.15]	thiQ
K02063	NA	17 (9%)	NA	NA	NA	NA	NA	NA	NA	NA	NA	thiamine transport system permease protein	thiP
K02064	104 (68%)	77 (43%)	49 (47%)	1 (1%)	Aquatic/Marine and Freshwater	-0.199454	0.0534421	0.000209493	0.0011651	558	231	thiamine transport system substrate-binding protein	thiB, tbpA
K02065	148 (97%)	171 (96%)	103 (98%)	119 (98%)	Aquatic/Marine and Freshwater	-0.0129781	0.0191588	0.498436	0.708865	558	541	phospholipid/cholesterol/gamma-HCH transport system ATP-binding protein	mlaF, linL, mkl
K02066	151 (99%)	171 (96%)	105 (100%)	121 (100%)	Aquatic/Marine and Freshwater	-0.0377049	0.0147265	0.0107211	0.0399957	558	548	phospholipid/cholesterol/gamma-HCH transport system permease protein	mlaE, linK
K02067	69 (45%)	85 (47%)	86 (82%)	96 (79%)	Aquatic/Marine and Freshwater	-0.293033	0.0530714	5.17701e-08	4.98921e-07	558	336	phospholipid/cholesterol/gamma-HCH transport system substrate-binding protein	mlaD, linM
K02068	28 (18%)	28 (16%)	48 (46%)	87 (72%)	Aquatic/Marine and Freshwater	-0.124044	0.0513699	0.016071	0.0561201	558	191	UDP-glucose/iron transport system ATP-binding protein	STAR1, fetA
K02069	29 (19%)	44 (25%)	50 (48%)	112 (93%)	Aquatic/Marine and Freshwater	-0.0401639	0.0526157	0.445583	0.676722	558	235	UDP-glucose/iron transport system permease protein	STAR2, fetB
K02071	NA	6 (3%)	NA	1 (1%)	NA	NA	NA	NA	NA	NA	NA	D-methionine transport system ATP-binding protein	metN
K02072	NA	1 (1%)	NA	NA	NA	NA	NA	NA	NA	NA	NA	D-methionine transport system permease protein	metI
K02073	NA	3 (2%)	NA	6 (5%)	NA	NA	NA	NA	NA	NA	NA	D-methionine transport system substrate-binding protein	metQ
K02076	NA	20 (11%)	NA	NA	NA	NA	NA	NA	NA	NA	NA	Fur family transcriptional regulator, zinc uptake regulator	zurR, zur
K02077	NA	2 (1%)	NA	NA	NA	NA	NA	NA	NA	NA	NA	zinc/manganese transport system substrate-binding protein	ABC.ZM.S
K02078	142 (93%)	166 (93%)	94 (90%)	120 (99%)	Aquatic/Marine and Freshwater	-0.0303279	0.0273784	0.26846	0.51176	558	522	acyl carrier protein	acpP, acpM
K02081	1 (1%)	NA	NA	NA	NA	NA	NA	NA	NA	NA	NA	DeoR family transcriptional regulator, aga operon transcriptional repressor	agaR
K02108	3 (2%)	139 (78%)	NA	1 (1%)	Aquatic/Marine and Freshwater	0.792213	0.0341076	8.39404e-84	1.10018e-80	558	143	F-type H+-transporting ATPase subunit a	ATPF0A, atpB
K02109	2 (1%)	16 (9%)	NA	NA	NA	NA	NA	NA	NA	NA	NA	F-type H+-transporting ATPase subunit b	ATPF0B, atpF
K02110	1 (1%)	137 (77%)	NA	1 (1%)	Aquatic/Marine and Freshwater	0.787842	0.033847	4.67541e-84	9.19186e-81	558	139	F-type H+-transporting ATPase subunit c	ATPF0C, atpE
K02111	1 (1%)	140 (78%)	1 (1%)	1 (1%)	Aquatic/Marine and Freshwater	0.779508	0.0349534	4.53505e-79	2.97197e-76	558	143	F-type H+/Na+-transporting ATPase subunit alpha [EC:7.1.2.2 7.2.2.1]	ATPF1A, atpA
K02112	5 (3%)	139 (78%)	3 (3%)	4 (3%)	Aquatic/Marine and Freshwater	0.750956	0.0373146	5.37416e-68	1.76093e-65	558	151	F-type H+/Na+-transporting ATPase subunit beta [EC:7.1.2.2 7.2.2.1]	ATPF1B, atpD
K02113	NA	34 (19%)	NA	NA	NA	NA	NA	NA	NA	NA	NA	F-type H+-transporting ATPase subunit delta	ATPF1D, atpH
K02114	1 (1%)	57 (32%)	NA	NA	Aquatic/Marine and Freshwater	0.283743	0.0318141	6.87244e-18	1.51811e-16	558	58	F-type H+-transporting ATPase subunit epsilon	ATPF1E, atpC
K02115	NA	142 (79%)	NA	NA	Aquatic/Marine and Freshwater	0.783743	0.034332	9.17156e-82	9.01564e-79	558	142	F-type H+-transporting ATPase subunit gamma	ATPF1G, atpG
K02116	NA	NA	NA	1 (1%)	NA	NA	NA	NA	NA	NA	NA	ATP synthase protein I	atpI
K02117	132 (86%)	25 (14%)	90 (86%)	103 (85%)	Aquatic/Marine and Freshwater	-0.760792	0.042877	4.31252e-56	5.65228e-54	558	350	V/A-type H+/Na+-transporting ATPase subunit A [EC:7.1.2.2 7.2.2.1]	ATPVA, ntpA, atpA
K02118	133 (87%)	28 (16%)	85 (81%)	113 (93%)	Aquatic/Marine and Freshwater	-0.711339	0.0425556	4.53259e-51	4.05049e-49	558	359	V/A-type H+/Na+-transporting ATPase subunit B	ATPVB, ntpB, atpB
K02120	135 (88%)	25 (14%)	84 (80%)	110 (91%)	Aquatic/Marine and Freshwater	-0.715574	0.0431592	2.0515e-50	1.79255e-48	558	354	V/A-type H+/Na+-transporting ATPase subunit D	ATPVD, ntpD, atpD
K02123	130 (85%)	22 (12%)	78 (74%)	116 (96%)	Aquatic/Marine and Freshwater	-0.720082	0.0430462	3.93846e-51	3.6014e-49	558	346	V/A-type H+/Na+-transporting ATPase subunit I	ATPVI, ntpI, atpI
K02124	128 (84%)	20 (11%)	78 (74%)	113 (93%)	Aquatic/Marine and Freshwater	-0.711885	0.044007	1.78016e-48	1.45825e-46	558	339	V/A-type H+/Na+-transporting ATPase subunit K	ATPVK, ntpK, atpK
K02160	NA	10 (6%)	1 (1%)	NA	NA	NA	NA	NA	NA	NA	NA	acetyl-CoA carboxylase biotin carboxyl carrier protein	accB, bccP
K02167	1 (1%)	1 (1%)	NA	NA	NA	NA	NA	NA	NA	NA	NA	TetR/AcrR family transcriptional regulator, transcriptional repressor of bet genes	betI
K02168	NA	3 (2%)	NA	NA	NA	NA	NA	NA	NA	NA	NA	choline/glycine/proline betaine transport protein	betT, betS
K02193	28 (18%)	22 (12%)	10 (10%)	NA	Aquatic/Marine and Freshwater	-0.0599727	0.0343332	0.0812301	0.208348	558	60	heme exporter protein A [EC:7.6.2.5]	ccmA
K02195	NA	2 (1%)	NA	NA	NA	NA	NA	NA	NA	NA	NA	heme exporter protein C	ccmC
K02198	NA	2 (1%)	NA	NA	NA	NA	NA	NA	NA	NA	NA	cytochrome c-type biogenesis protein CcmF	ccmF
K02199	NA	4 (2%)	NA	NA	NA	NA	NA	NA	NA	NA	NA	cytochrome c biogenesis protein CcmG, thiol:disulfide interchange protein DsbE	ccmG, dsbE
K02200	NA	1 (1%)	NA	NA	NA	NA	NA	NA	NA	NA	NA	cytochrome c-type biogenesis protein CcmH	ccmH
K02204	NA	7 (4%)	NA	NA	NA	NA	NA	NA	NA	NA	NA	homoserine kinase type II [EC:2.7.1.39]	thrB2
K02217	94 (61%)	126 (70%)	20 (19%)	112 (93%)	Aquatic/Marine and Freshwater	0.167077	0.0528606	0.00166005	0.00766115	558	352	ferritin [EC:1.16.3.2]	ftnA, ftn
K02221	149 (97%)	131 (73%)	89 (85%)	110 (91%)	Aquatic/Marine and Freshwater	-0.238934	0.0374542	3.76069e-10	4.59224e-09	558	479	YggT family protein	yggT
K02224	NA	NA	1 (1%)	NA	NA	NA	NA	NA	NA	NA	NA	cobyrinic acid a,c-diamide synthase [EC:6.3.5.9 6.3.5.11]	cobB-cbiA
K02227	1 (1%)	1 (1%)	NA	NA	NA	NA	NA	NA	NA	NA	NA	adenosylcobinamide-phosphate synthase [EC:6.3.1.10]	cbiB, cobD
K02230	NA	NA	NA	2 (2%)	NA	NA	NA	NA	NA	NA	NA	cobaltochelatase CobN [EC:6.6.1.2]	cobN
K02231	NA	1 (1%)	NA	NA	NA	NA	NA	NA	NA	NA	NA	adenosylcobinamide kinase / adenosylcobinamide-phosphate guanylyltransferase [EC:2.7.1.156 2.7.7.62]	cobP, cobU
K02232	1 (1%)	6 (3%)	NA	NA	NA	NA	NA	NA	NA	NA	NA	adenosylcobyric acid synthase [EC:6.3.5.10]	cobQ, cbiP
K02233	1 (1%)	1 (1%)	NA	NA	NA	NA	NA	NA	NA	NA	NA	adenosylcobinamide-GDP ribazoletransferase [EC:2.7.8.26]	E2.7.8.26, cobS, cobV
K02237	125 (82%)	127 (71%)	51 (49%)	110 (91%)	Aquatic/Marine and Freshwater	-0.0381148	0.048656	0.433756	0.666106	558	413	competence protein ComEA	comEA
K02238	141 (92%)	147 (82%)	95 (90%)	115 (95%)	Aquatic/Marine and Freshwater	-0.064071	0.0345414	0.0641414	0.174657	558	498	competence protein ComEC	comEC
K02257	NA	6 (3%)	1 (1%)	NA	NA	NA	NA	NA	NA	NA	NA	heme o synthase [EC:2.5.1.141]	COX10, ctaB, cyoE
K02274	NA	3 (2%)	1 (1%)	NA	NA	NA	NA	NA	NA	NA	NA	cytochrome c oxidase subunit I [EC:7.1.1.9]	coxA, ctaD
K02276	NA	NA	NA	2 (2%)	NA	NA	NA	NA	NA	NA	NA	cytochrome c oxidase subunit III [EC:7.1.1.9]	coxC, ctaE
K02280	NA	1 (1%)	NA	NA	NA	NA	NA	NA	NA	NA	NA	pilus assembly protein CpaC	cpaC, rcpA
K02283	1 (1%)	1 (1%)	1 (1%)	NA	NA	NA	NA	NA	NA	NA	NA	pilus assembly protein CpaF [EC:7.4.2.8]	cpaF, tadA
K02297	NA	2 (1%)	NA	NA	NA	NA	NA	NA	NA	NA	NA	cytochrome o ubiquinol oxidase subunit II [EC:7.1.1.3]	cyoA
K02298	NA	5 (3%)	1 (1%)	4 (3%)	NA	NA	NA	NA	NA	NA	NA	cytochrome o ubiquinol oxidase subunit I [EC:7.1.1.3]	cyoB
K02303	1 (1%)	NA	NA	NA	NA	NA	NA	NA	NA	NA	NA	uroporphyrin-III C-methyltransferase [EC:2.1.1.107]	cobA
K02313	137 (90%)	150 (84%)	91 (87%)	100 (83%)	Aquatic/Marine and Freshwater	-0.0811475	0.0385083	0.0355435	0.108255	558	478	chromosomal replication initiator protein	dnaA
K02314	151 (99%)	159 (89%)	103 (98%)	111 (92%)	Aquatic/Marine and Freshwater	-0.0923497	0.0264103	0.000508847	0.00262226	558	524	replicative DNA helicase [EC:5.6.2.3]	dnaB
K02315	4 (3%)	6 (3%)	NA	NA	NA	NA	NA	NA	NA	NA	NA	DNA replication protein DnaC	dnaC
K02316	138 (90%)	163 (91%)	82 (78%)	116 (96%)	Aquatic/Marine and Freshwater	0.00204918	0.0342842	0.95236	0.980926	558	499	DNA primase [EC:2.7.7.101]	dnaG
K02319	NA	NA	1 (1%)	2 (2%)	NA	NA	NA	NA	NA	NA	NA	DNA polymerase, archaea type [EC:2.7.7.7]	pol
K02323	NA	NA	NA	2 (2%)	NA	NA	NA	NA	NA	NA	NA	DNA polymerase II small subunit [EC:2.7.7.7]	polB
K02334	NA	2 (1%)	1 (1%)	2 (2%)	NA	NA	NA	NA	NA	NA	NA	DNA polymerase bacteriophage-type [EC:2.7.7.7]	dpo
K02335	146 (95%)	158 (88%)	93 (89%)	114 (94%)	Aquatic/Marine and Freshwater	-0.0596995	0.030857	0.0535352	0.151222	558	511	DNA polymerase I [EC:2.7.7.7]	polA
K02336	1 (1%)	NA	NA	4 (3%)	NA	NA	NA	NA	NA	NA	NA	DNA polymerase II [EC:2.7.7.7]	polB
K02337	144 (94%)	153 (85%)	104 (99%)	110 (91%)	Aquatic/Marine and Freshwater	-0.117486	0.0306756	0.000142833	0.000811588	558	511	DNA polymerase III subunit alpha [EC:2.7.7.7]	dnaE
K02338	116 (76%)	153 (85%)	89 (85%)	44 (36%)	Aquatic/Marine and Freshwater	0.0998634	0.0485827	0.0402965	0.120131	558	402	DNA polymerase III subunit beta [EC:2.7.7.7]	dnaN
K02339	NA	NA	2 (2%)	NA	NA	NA	NA	NA	NA	NA	NA	DNA polymerase III subunit chi [EC:2.7.7.7]	holC
K02340	NA	7 (4%)	NA	NA	NA	NA	NA	NA	NA	NA	NA	DNA polymerase III subunit delta [EC:2.7.7.7]	holA
K02341	4 (3%)	2 (1%)	3 (3%)	5 (4%)	NA	NA	NA	NA	NA	NA	NA	DNA polymerase III subunit delta' [EC:2.7.7.7]	holB
K02342	2 (1%)	23 (13%)	1 (1%)	2 (2%)	NA	NA	NA	NA	NA	NA	NA	DNA polymerase III subunit epsilon [EC:2.7.7.7]	dnaQ
K02343	139 (91%)	157 (88%)	96 (91%)	114 (94%)	Aquatic/Marine and Freshwater	-0.047541	0.0322559	0.141085	0.319555	558	506	DNA polymerase III subunit gamma/tau [EC:2.7.7.7]	dnaX
K02346	135 (88%)	125 (70%)	86 (82%)	112 (93%)	Aquatic/Marine and Freshwater	-0.0734973	0.0427553	0.0861701	0.218594	558	458	DNA polymerase IV [EC:2.7.7.7]	dinB
K02347	NA	2 (1%)	NA	NA	NA	NA	NA	NA	NA	NA	NA	DNA polymerase (family X)	polX, dpx
K02348	NA	2 (1%)	NA	NA	NA	NA	NA	NA	NA	NA	NA	ElaA protein	elaA
K02355	151 (99%)	178 (99%)	104 (99%)	121 (100%)	Aquatic/Marine and Freshwater	0.00396175	0.00942896	0.674526	0.819181	558	554	elongation factor G	fusA, GFM, EFG
K02356	145 (95%)	157 (88%)	94 (90%)	63 (52%)	Aquatic/Marine and Freshwater	-0.027459	0.0422755	0.516269	0.721382	558	459	elongation factor P	efp
K02357	143 (93%)	164 (92%)	97 (92%)	115 (95%)	Aquatic/Marine and Freshwater	-0.0177596	0.0285295	0.533872	0.730913	558	519	elongation factor Ts	tsf, TSFM
K02358	127 (83%)	130 (73%)	86 (82%)	103 (85%)	Aquatic/Marine and Freshwater	-0.107104	0.0440225	0.015293	0.0537374	558	446	elongation factor Tu	tuf, TUFM
K02371	NA	19 (11%)	1 (1%)	NA	NA	NA	NA	NA	NA	NA	NA	enoyl-[acyl-carrier protein] reductase II [EC:1.3.1.9]	fabK
K02372	12 (8%)	15 (8%)	14 (13%)	10 (8%)	NA	NA	NA	NA	NA	NA	NA	3-hydroxyacyl-[acyl-carrier-protein] dehydratase [EC:4.2.1.59]	fabZ
K02377	24 (16%)	24 (13%)	12 (11%)	4 (3%)	Aquatic/Marine and Freshwater	0.0928962	0.0353982	0.00892215	0.03419	558	64	GDP-L-fucose synthase [EC:1.1.1.271]	TSTA3, fcl
K02379	NA	36 (20%)	NA	1 (1%)	NA	NA	NA	NA	NA	NA	NA	FdhD protein	fdhD
K02381	NA	3 (2%)	1 (1%)	NA	NA	NA	NA	NA	NA	NA	NA	FdrA protein	fdrA
K02387	NA	23 (13%)	NA	NA	NA	NA	NA	NA	NA	NA	NA	flagellar basal-body rod protein FlgB	flgB
K02388	1 (1%)	28 (16%)	NA	NA	NA	NA	NA	NA	NA	NA	NA	flagellar basal-body rod protein FlgC	flgC
K02389	87 (57%)	73 (41%)	18 (17%)	73 (60%)	Aquatic/Marine and Freshwater	-0.195902	0.0549978	0.00039981	0.00211298	558	251	flagellar basal-body rod modification protein FlgD	flgD
K02390	NA	25 (14%)	NA	NA	NA	NA	NA	NA	NA	NA	NA	flagellar hook protein FlgE	flgE
K02391	NA	7 (4%)	NA	NA	NA	NA	NA	NA	NA	NA	NA	flagellar basal-body rod protein FlgF	flgF
K02392	NA	29 (16%)	NA	NA	NA	NA	NA	NA	NA	NA	NA	flagellar basal-body rod protein FlgG	flgG
K02393	NA	30 (17%)	NA	1 (1%)	NA	NA	NA	NA	NA	NA	NA	flagellar L-ring protein FlgH	flgH
K02394	NA	28 (16%)	NA	NA	NA	NA	NA	NA	NA	NA	NA	flagellar P-ring protein FlgI	flgI
K02395	1 (1%)	NA	1 (1%)	NA	NA	NA	NA	NA	NA	NA	NA	peptidoglycan hydrolase FlgJ	flgJ
K02396	NA	29 (16%)	NA	18 (15%)	NA	NA	NA	NA	NA	NA	NA	flagellar hook-associated protein 1	flgK
K02397	NA	20 (11%)	NA	NA	NA	NA	NA	NA	NA	NA	NA	flagellar hook-associated protein 3 FlgL	flgL
K02400	NA	30 (17%)	NA	2 (2%)	NA	NA	NA	NA	NA	NA	NA	flagellar biosynthesis protein FlhA	flhA
K02401	NA	27 (15%)	NA	NA	NA	NA	NA	NA	NA	NA	NA	flagellar biosynthesis protein FlhB	flhB
K02404	NA	29 (16%)	NA	NA	NA	NA	NA	NA	NA	NA	NA	flagellar biosynthesis protein FlhF	flhF
K02405	NA	29 (16%)	NA	1 (1%)	NA	NA	NA	NA	NA	NA	NA	RNA polymerase sigma factor FliA	fliA, whiG
K02406	1 (1%)	27 (15%)	NA	2 (2%)	NA	NA	NA	NA	NA	NA	NA	flagellin	fliC, hag
K02407	NA	19 (11%)	NA	NA	NA	NA	NA	NA	NA	NA	NA	flagellar hook-associated protein 2	fliD
K02408	NA	3 (2%)	NA	NA	NA	NA	NA	NA	NA	NA	NA	flagellar hook-basal body complex protein FliE	fliE
K02409	NA	25 (14%)	NA	NA	NA	NA	NA	NA	NA	NA	NA	flagellar M-ring protein FliF	fliF
K02410	NA	29 (16%)	NA	NA	NA	NA	NA	NA	NA	NA	NA	flagellar motor switch protein FliG	fliG
K02411	NA	9 (5%)	NA	NA	NA	NA	NA	NA	NA	NA	NA	flagellar assembly protein FliH	fliH
K02412	NA	23 (13%)	NA	NA	NA	NA	NA	NA	NA	NA	NA	flagellum-specific ATP synthase [EC:7.4.2.8]	fliI
K02416	NA	28 (16%)	NA	NA	NA	NA	NA	NA	NA	NA	NA	flagellar motor switch protein FliM	fliM
K02417	NA	26 (15%)	NA	1 (1%)	NA	NA	NA	NA	NA	NA	NA	flagellar motor switch protein FliN	fliN
K02419	NA	27 (15%)	1 (1%)	NA	NA	NA	NA	NA	NA	NA	NA	flagellar biosynthesis protein FliP	fliP
K02420	NA	27 (15%)	NA	NA	NA	NA	NA	NA	NA	NA	NA	flagellar biosynthesis protein FliQ	fliQ
K02421	NA	2 (1%)	NA	NA	NA	NA	NA	NA	NA	NA	NA	flagellar biosynthesis protein FliR	fliR
K02422	NA	5 (3%)	NA	NA	NA	NA	NA	NA	NA	NA	NA	flagellar secretion chaperone FliS	fliS
K02424	NA	1 (1%)	6 (6%)	7 (6%)	NA	NA	NA	NA	NA	NA	NA	L-cystine transport system substrate-binding protein	tcyA, tcyJ, fliY
K02426	NA	2 (1%)	NA	NA	NA	NA	NA	NA	NA	NA	NA	cysteine desulfuration protein SufE	sufE
K02429	NA	NA	NA	1 (1%)	NA	NA	NA	NA	NA	NA	NA	MFS transporter, FHS family, L-fucose permease	fucP
K02431	NA	1 (1%)	1 (1%)	1 (1%)	NA	NA	NA	NA	NA	NA	NA	L-fucose mutarotase [EC:5.1.3.29]	fucU, FUOM
K02433	9 (6%)	51 (28%)	50 (48%)	14 (12%)	Aquatic/Marine and Freshwater	0.0371585	0.0457859	0.417388	0.653152	558	124	aspartyl-tRNA(Asn)/glutamyl-tRNA(Gln) amidotransferase subunit A [EC:6.3.5.6 6.3.5.7]	gatA, QRSL1
K02434	2 (1%)	7 (4%)	1 (1%)	5 (4%)	NA	NA	NA	NA	NA	NA	NA	aspartyl-tRNA(Asn)/glutamyl-tRNA(Gln) amidotransferase subunit B [EC:6.3.5.6 6.3.5.7]	gatB, PET112
K02437	142 (93%)	159 (89%)	95 (90%)	113 (93%)	Aquatic/Marine and Freshwater	-0.0306011	0.0315761	0.332908	0.585157	558	509	glycine cleavage system H protein	gcvH, GCSH
K02440	NA	1 (1%)	NA	NA	NA	NA	NA	NA	NA	NA	NA	glycerol uptake facilitator	glpF
K02445	NA	12 (7%)	2 (2%)	NA	NA	NA	NA	NA	NA	NA	NA	MFS transporter, OPA family, glycerol-3-phosphate transporter	glpT
K02446	NA	1 (1%)	1 (1%)	NA	NA	NA	NA	NA	NA	NA	NA	fructose-1,6-bisphosphatase II [EC:3.1.3.11]	glpX
K02450	NA	6 (3%)	NA	1 (1%)	NA	NA	NA	NA	NA	NA	NA	general secretion pathway protein A	gspA
K02453	37 (24%)	50 (28%)	42 (40%)	11 (9%)	Aquatic/Marine and Freshwater	0.0125683	0.0483837	0.795143	0.887959	558	140	general secretion pathway protein D	gspD
K02454	4 (3%)	10 (6%)	6 (6%)	6 (5%)	NA	NA	NA	NA	NA	NA	NA	general secretion pathway protein E [EC:7.4.2.8]	gspE
K02455	NA	NA	1 (1%)	1 (1%)	NA	NA	NA	NA	NA	NA	NA	general secretion pathway protein F	gspF
K02456	1 (1%)	4 (2%)	2 (2%)	1 (1%)	NA	NA	NA	NA	NA	NA	NA	general secretion pathway protein G	gspG
K02459	NA	1 (1%)	NA	NA	NA	NA	NA	NA	NA	NA	NA	general secretion pathway protein J	gspJ
K02469	137 (90%)	158 (88%)	91 (87%)	103 (85%)	Aquatic/Marine and Freshwater	-0.00614754	0.0367571	0.867236	0.931687	558	489	DNA gyrase subunit A [EC:5.6.2.2]	gyrA
K02470	145 (95%)	166 (93%)	96 (91%)	106 (88%)	Aquatic/Marine and Freshwater	-0.0010929	0.0303098	0.971249	0.99051	558	513	DNA gyrase subunit B [EC:5.6.2.2]	gyrB
K02472	NA	3 (2%)	NA	1 (1%)	NA	NA	NA	NA	NA	NA	NA	UDP-N-acetyl-D-mannosaminuronic acid dehydrogenase [EC:1.1.1.336]	wecC
K02473	64 (42%)	39 (22%)	23 (22%)	20 (17%)	Aquatic/Marine and Freshwater	-0.111339	0.0488605	0.0230647	0.0757649	558	146	UDP-N-acetylglucosamine/UDP-N-acetyl-alpha-D-glucosaminouronate 4-epimerase [EC:5.1.3.7 5.1.3.45]	wbpP
K02474	NA	6 (3%)	NA	NA	NA	NA	NA	NA	NA	NA	NA	UDP-N-acetyl-D-glucosamine/UDP-N-acetyl-D-galactosamine dehydrogenase [EC:1.1.1.136 1.1.1.-]	wbpO
K02480	NA	9 (5%)	NA	NA	NA	NA	NA	NA	NA	NA	NA	two-component system, NarL family, sensor kinase [EC:2.7.13.3]	K02480
K02482	NA	2 (1%)	NA	NA	NA	NA	NA	NA	NA	NA	NA	two-component system, NtrC family, sensor kinase [EC:2.7.13.3]	flgS
K02483	NA	NA	NA	1 (1%)	NA	NA	NA	NA	NA	NA	NA	two-component system, OmpR family, response regulator	K02483
K02488	NA	1 (1%)	NA	NA	NA	NA	NA	NA	NA	NA	NA	two-component system, cell cycle response regulator [EC:2.7.7.65]	pleD
K02492	NA	NA	NA	6 (5%)	NA	NA	NA	NA	NA	NA	NA	glutamyl-tRNA reductase [EC:1.2.1.70]	hemA
K02493	148 (97%)	162 (91%)	97 (92%)	119 (98%)	Aquatic/Marine and Freshwater	-0.0674863	0.0257783	0.00908826	0.0347279	558	526	release factor glutamine methyltransferase [EC:2.1.1.297]	hemK, prmC, HEMK
K02495	8 (5%)	2 (1%)	NA	2 (2%)	NA	NA	NA	NA	NA	NA	NA	oxygen-independent coproporphyrinogen III oxidase [EC:1.3.98.3]	hemN, hemZ
K02500	NA	4 (2%)	NA	NA	NA	NA	NA	NA	NA	NA	NA	imidazole glycerol-phosphate synthase subunit HisF [EC:4.3.2.10]	hisF
K02501	1 (1%)	4 (2%)	NA	1 (1%)	NA	NA	NA	NA	NA	NA	NA	imidazole glycerol-phosphate synthase subunit HisH [EC:4.3.2.10]	hisH
K02503	106 (69%)	17 (9%)	88 (84%)	88 (73%)	Aquatic/Marine and Freshwater	-0.679098	0.0473435	6.72176e-40	4.19523e-38	558	299	histidine triad (HIT) family protein [EC:3.9.1.-]	HINT1_2, hinT, hit
K02507	NA	9 (5%)	NA	NA	NA	NA	NA	NA	NA	NA	NA	protein transport protein HofQ	hofQ
K02509	NA	1 (1%)	NA	NA	NA	NA	NA	NA	NA	NA	NA	2-oxo-hept-3-ene-1,7-dioate hydratase [EC:4.2.1.-]	hpaH
K02517	129 (84%)	151 (84%)	88 (84%)	113 (93%)	Aquatic/Marine and Freshwater	-0.0110656	0.0382473	0.772448	0.876808	558	481	Kdo2-lipid IVA lauroyltransferase/acyltransferase [EC:2.3.1.241 2.3.1.-]	lpxL, htrB
K02518	143 (93%)	158 (88%)	91 (87%)	112 (93%)	Aquatic/Marine and Freshwater	0.0312842	0.032963	0.343001	0.593874	558	504	translation initiation factor IF-1	infA
K02519	146 (95%)	168 (94%)	99 (94%)	115 (95%)	Aquatic/Marine and Freshwater	-0.0259563	0.0251555	0.302601	0.553591	558	528	translation initiation factor IF-2	infB, MTIF2
K02520	136 (89%)	160 (89%)	96 (91%)	117 (97%)	Aquatic/Marine and Freshwater	-0.00983607	0.0315915	0.755651	0.868745	558	509	translation initiation factor IF-3	infC, MTIF3
K02523	NA	13 (7%)	NA	1 (1%)	NA	NA	NA	NA	NA	NA	NA	octaprenyl-diphosphate synthase [EC:2.5.1.90]	ispB
K02527	93 (61%)	140 (78%)	92 (88%)	104 (86%)	Aquatic/Marine and Freshwater	0.0166667	0.0471021	0.723592	0.851336	558	429	3-deoxy-D-manno-octulosonic-acid transferase [EC:2.4.99.12 2.4.99.13 2.4.99.14 2.4.99.15]	kdtA, waaA
K02528	142 (93%)	141 (79%)	99 (94%)	119 (98%)	Aquatic/Marine and Freshwater	-0.221858	0.0321782	1.47861e-11	2.06167e-10	558	501	16S rRNA (adenine1518-N6/adenine1519-N6)-dimethyltransferase [EC:2.1.1.182]	ksgA
K02529	1 (1%)	8 (4%)	3 (3%)	3 (2%)	NA	NA	NA	NA	NA	NA	NA	LacI family transcriptional regulator, galactose operon repressor	galR
K02533	138 (90%)	40 (22%)	92 (88%)	113 (93%)	Aquatic/Marine and Freshwater	-0.702049	0.0412529	1.53964e-52	1.51347e-50	558	383	tRNA/rRNA methyltransferase [EC:2.1.1.-]	lasT
K02535	135 (88%)	159 (89%)	83 (79%)	97 (80%)	Aquatic/Marine and Freshwater	0.0142077	0.0397442	0.720871	0.849659	558	474	UDP-3-O-[3-hydroxymyristoyl] N-acetylglucosamine deacetylase [EC:3.5.1.108]	lpxC
K02536	143 (93%)	166 (93%)	100 (95%)	109 (90%)	Aquatic/Marine and Freshwater	-0.0465847	0.028559	0.103423	0.251646	558	518	UDP-3-O-[3-hydroxymyristoyl] glucosamine N-acyltransferase [EC:2.3.1.191]	lpxD
K02548	NA	11 (6%)	NA	NA	NA	NA	NA	NA	NA	NA	NA	1,4-dihydroxy-2-naphthoate polyprenyltransferase [EC:2.5.1.74]	menA
K02549	NA	1 (1%)	NA	NA	NA	NA	NA	NA	NA	NA	NA	o-succinylbenzoate synthase [EC:4.2.1.113]	menC
K02551	NA	NA	1 (1%)	NA	NA	NA	NA	NA	NA	NA	NA	2-succinyl-5-enolpyruvyl-6-hydroxy-3-cyclohexene-1-carboxylate synthase [EC:2.2.1.9]	menD
K02556	NA	73 (41%)	NA	NA	Aquatic/Marine and Freshwater	0.383743	0.0338911	7.10623e-27	2.58719e-25	558	73	chemotaxis protein MotA	motA
K02557	2 (1%)	71 (40%)	8 (8%)	4 (3%)	Aquatic/Marine and Freshwater	0.338388	0.037375	2.35269e-18	5.31655e-17	558	85	chemotaxis protein MotB	motB
K02558	NA	3 (2%)	NA	NA	NA	NA	NA	NA	NA	NA	NA	UDP-N-acetylmuramate: L-alanyl-gamma-D-glutamyl-meso-diaminopimelate ligase [EC:6.3.2.45]	mpl
K02563	141 (92%)	149 (83%)	95 (90%)	109 (90%)	Aquatic/Marine and Freshwater	-0.089071	0.035442	0.0122491	0.0446517	558	494	UDP-N-acetylglucosamine--N-acetylmuramyl-(pentapeptide) pyrophosphoryl-undecaprenol N-acetylglucosamine transferase [EC:2.4.1.227]	murG
K02564	2 (1%)	9 (5%)	NA	1 (1%)	NA	NA	NA	NA	NA	NA	NA	glucosamine-6-phosphate deaminase [EC:3.5.99.6]	nagB, GNPDA
K02565	1 (1%)	1 (1%)	NA	NA	NA	NA	NA	NA	NA	NA	NA	N-acetylglucosamine repressor	nagC
K02567	2 (1%)	NA	NA	2 (2%)	NA	NA	NA	NA	NA	NA	NA	nitrate reductase (cytochrome) [EC:1.9.6.1]	napA
K02569	NA	NA	NA	2 (2%)	NA	NA	NA	NA	NA	NA	NA	NapC/NirT family cytochrome c	napC
K02574	NA	2 (1%)	NA	NA	NA	NA	NA	NA	NA	NA	NA	ferredoxin-type protein NapH	napH
K02584	20 (13%)	7 (4%)	3 (3%)	24 (20%)	NA	NA	NA	NA	NA	NA	NA	Nif-specific regulatory protein	nifA
K02586	7 (5%)	NA	NA	NA	NA	NA	NA	NA	NA	NA	NA	nitrogenase molybdenum-iron protein alpha chain [EC:1.18.6.1]	nifD
K02594	NA	NA	NA	1 (1%)	NA	NA	NA	NA	NA	NA	NA	homocitrate synthase NifV [EC:2.3.3.14]	nifV
K02598	NA	2 (1%)	1 (1%)	NA	NA	NA	NA	NA	NA	NA	NA	nitrite transporter	nirC
K02600	143 (93%)	160 (89%)	97 (92%)	118 (98%)	Aquatic/Marine and Freshwater	-0.0510929	0.0287212	0.0758008	0.197383	558	518	transcription termination/antitermination protein NusA	nusA
K02601	139 (91%)	155 (87%)	88 (84%)	111 (92%)	Aquatic/Marine and Freshwater	0.00601093	0.0356368	0.866116	0.930992	558	493	transcription termination/antitermination protein NusG	nusG
K02609	NA	1 (1%)	NA	NA	NA	NA	NA	NA	NA	NA	NA	ring-1,2-phenylacetyl-CoA epoxidase subunit PaaA [EC:1.14.13.149]	paaA
K02613	NA	1 (1%)	NA	NA	NA	NA	NA	NA	NA	NA	NA	ring-1,2-phenylacetyl-CoA epoxidase subunit PaaE	paaE
K02619	3 (2%)	3 (2%)	NA	NA	NA	NA	NA	NA	NA	NA	NA	4-amino-4-deoxychorismate lyase [EC:4.1.3.38]	pabC
K02621	2 (1%)	1 (1%)	NA	NA	NA	NA	NA	NA	NA	NA	NA	topoisomerase IV subunit A [EC:5.6.2.2]	parC
K02622	5 (3%)	1 (1%)	NA	NA	NA	NA	NA	NA	NA	NA	NA	topoisomerase IV subunit B [EC:5.6.2.2]	parE
K02626	NA	5 (3%)	NA	NA	NA	NA	NA	NA	NA	NA	NA	arginine decarboxylase [EC:4.1.1.19]	pdaD
K02650	NA	89 (50%)	NA	114 (94%)	Aquatic/Marine and Freshwater	0.339754	0.047879	3.95027e-12	5.73153e-11	558	203	type IV pilus assembly protein PilA	pilA
K02652	74 (48%)	134 (75%)	73 (70%)	96 (79%)	Aquatic/Marine and Freshwater	0.113525	0.0508263	0.0259098	0.0834377	558	377	type IV pilus assembly protein PilB	pilB
K02653	131 (86%)	127 (71%)	90 (86%)	109 (90%)	Aquatic/Marine and Freshwater	-0.165164	0.0421455	0.000100106	0.000593688	558	457	type IV pilus assembly protein PilC	pilC
K02654	126 (82%)	127 (71%)	87 (83%)	111 (92%)	Aquatic/Marine and Freshwater	-0.131831	0.0436451	0.00264006	0.0116506	558	451	leader peptidase (prepilin peptidase) / N-methyltransferase [EC:3.4.23.43 2.1.1.-]	pilD, pppA
K02662	63 (41%)	29 (16%)	5 (5%)	14 (12%)	Aquatic/Marine and Freshwater	-0.0588798	0.0445126	0.18646	0.398768	558	111	type IV pilus assembly protein PilM	pilM
K02666	3 (2%)	26 (15%)	5 (5%)	64 (53%)	Aquatic/Marine and Freshwater	0.00601093	0.0411305	0.883862	0.940875	558	98	type IV pilus assembly protein PilQ	pilQ
K02667	1 (1%)	NA	NA	NA	NA	NA	NA	NA	NA	NA	NA	two-component system, NtrC family, response regulator PilR	pilR, pehR
K02668	NA	2 (1%)	NA	NA	NA	NA	NA	NA	NA	NA	NA	two-component system, NtrC family, sensor histidine kinase PilS [EC:2.7.13.3]	pilS, pehS
K02669	146 (95%)	162 (91%)	103 (98%)	119 (98%)	Aquatic/Marine and Freshwater	-0.0964481	0.0239365	6.37677e-05	0.000394858	558	530	twitching motility protein PilT	pilT
K02682	4 (3%)	1 (1%)	NA	NA	NA	NA	NA	NA	NA	NA	NA	prepilin peptidase dependent protein D	ppdD
K02686	1 (1%)	NA	NA	NA	NA	NA	NA	NA	NA	NA	NA	primosomal replication protein N	priB
K02687	14 (9%)	18 (10%)	NA	NA	NA	NA	NA	NA	NA	NA	NA	ribosomal protein L11 methyltransferase [EC:2.1.1.-]	prmA
K02703	NA	1 (1%)	NA	NA	NA	NA	NA	NA	NA	NA	NA	photosystem II P680 reaction center D1 protein [EC:1.10.3.9]	psbA
K02761	NA	3 (2%)	NA	NA	NA	NA	NA	NA	NA	NA	NA	cellobiose PTS system EIIC component	celB, chbC
K02770	NA	57 (32%)	NA	60 (50%)	Aquatic/Marine and Freshwater	0.27623	0.0433549	3.94845e-10	4.79176e-09	558	117	fructose PTS system EIIBC or EIIC component [EC:2.7.1.202]	fruA
K02775	NA	NA	NA	2 (2%)	NA	NA	NA	NA	NA	NA	NA	galactitol PTS system EIIC component	gatC, sgcC
K02777	NA	NA	NA	1 (1%)	NA	NA	NA	NA	NA	NA	NA	sugar PTS system EIIA component [EC:2.7.1.-]	crr
K02779	NA	6 (3%)	NA	NA	NA	NA	NA	NA	NA	NA	NA	glucose PTS system EIICB or EIICBA component [EC:2.7.1.199]	ptsG
K02784	146 (95%)	164 (92%)	99 (94%)	116 (96%)	Aquatic/Marine and Freshwater	-0.0508197	0.0262948	0.0537852	0.151605	558	525	phosphocarrier protein HPr	ptsH
K02795	NA	NA	1 (1%)	1 (1%)	NA	NA	NA	NA	NA	NA	NA	mannose PTS system EIIC component	manY
K02796	NA	NA	NA	2 (2%)	NA	NA	NA	NA	NA	NA	NA	mannose PTS system EIID component	manZ
K02805	30 (20%)	37 (21%)	8 (8%)	1 (1%)	Aquatic/Marine and Freshwater	0.122541	0.0377552	0.00124261	0.00585141	558	76	dTDP-4-amino-4,6-dideoxygalactose transaminase [EC:2.6.1.59]	wecE, rffA
K02806	141 (92%)	166 (93%)	105 (100%)	118 (98%)	Aquatic/Marine and Freshwater	-0.034153	0.024343	0.161181	0.355326	558	530	nitrogen PTS system EIIA component [EC:2.7.1.-]	ptsN
K02810	NA	NA	1 (1%)	NA	NA	NA	NA	NA	NA	NA	NA	sucrose PTS system EIIBCA or EIIBC component [EC:2.7.1.211]	scrA, sacP, sacX, ptsS
K02823	142 (93%)	148 (83%)	95 (90%)	111 (92%)	Aquatic/Marine and Freshwater	-0.130464	0.0346356	0.0001831	0.00102266	558	496	dihydroorotate dehydrogenase electron transfer subunit	pyrDII
K02824	2 (1%)	62 (35%)	2 (2%)	2 (2%)	Aquatic/Marine and Freshwater	0.40041	0.031832	4.33797e-32	2.03058e-30	558	68	uracil permease	uraA, pyrP
K02825	145 (95%)	130 (73%)	93 (89%)	114 (94%)	Aquatic/Marine and Freshwater	-0.209699	0.0371497	2.64658e-08	2.64793e-07	558	482	pyrimidine operon attenuation protein / uracil phosphoribosyltransferase [EC:2.4.2.9]	pyrR
K02834	78 (51%)	61 (34%)	13 (12%)	95 (79%)	Aquatic/Marine and Freshwater	-0.0599727	0.0546742	0.273158	0.517567	558	247	ribosome-binding factor A	rbfA
K02835	146 (95%)	163 (91%)	98 (93%)	114 (94%)	Aquatic/Marine and Freshwater	-0.0509563	0.0277498	0.0668538	0.179924	558	521	peptide chain release factor 1	prfA, MTRF1, MRF1
K02836	142 (93%)	153 (85%)	97 (92%)	113 (93%)	Aquatic/Marine and Freshwater	-0.0927596	0.0325862	0.0045831	0.0190293	558	505	peptide chain release factor 2	prfB
K02837	NA	2 (1%)	1 (1%)	NA	NA	NA	NA	NA	NA	NA	NA	peptide chain release factor 3	prfC
K02838	142 (93%)	165 (92%)	92 (88%)	110 (91%)	Aquatic/Marine and Freshwater	0.0191257	0.0316498	0.545898	0.738215	558	509	ribosome recycling factor	frr, MRRF, RRF
K02841	1 (1%)	9 (5%)	1 (1%)	2 (2%)	NA	NA	NA	NA	NA	NA	NA	lipopolysaccharide heptosyltransferase I [EC:2.4.99.23]	waaC, rfaC
K02843	83 (54%)	144 (80%)	93 (89%)	98 (81%)	Aquatic/Marine and Freshwater	0.0494536	0.0484425	0.307762	0.557573	558	418	lipopolysaccharide heptosyltransferase II [EC:2.4.99.24]	waaF, rfaF
K02849	NA	4 (2%)	NA	NA	NA	NA	NA	NA	NA	NA	NA	lipopolysaccharide heptosyltransferase III [EC:2.4.99.25]	waaQ, rfaQ
K02851	152 (99%)	164 (92%)	99 (94%)	120 (99%)	Aquatic/Marine and Freshwater	-0.0629781	0.0220638	0.00447404	0.0186355	558	535	UDP-GlcNAc:undecaprenyl-phosphate/decaprenyl-phosphate GlcNAc-1-phosphate transferase [EC:2.7.8.33 2.7.8.35]	wecA, tagO, rfe
K02853	NA	1 (1%)	NA	NA	NA	NA	NA	NA	NA	NA	NA	enterobacterial common antigen polymerase [EC:2.4.99.27]	wzyE, rffT
K02858	NA	1 (1%)	NA	NA	NA	NA	NA	NA	NA	NA	NA	3,4-dihydroxy 2-butanone 4-phosphate synthase [EC:4.1.99.12]	ribB, RIB3
K02860	NA	22 (12%)	NA	NA	NA	NA	NA	NA	NA	NA	NA	16S rRNA processing protein RimM	rimM
K02863	140 (92%)	156 (87%)	88 (84%)	108 (89%)	Aquatic/Marine and Freshwater	-0.0146175	0.0359363	0.684341	0.824568	558	492	large subunit ribosomal protein L1	RP-L1, MRPL1, rplA
K02864	141 (92%)	147 (82%)	90 (86%)	110 (91%)	Aquatic/Marine and Freshwater	-0.0769126	0.0365652	0.0358789	0.108939	558	488	large subunit ribosomal protein L10	RP-L10, MRPL10, rplJ
K02867	139 (91%)	151 (84%)	88 (84%)	110 (91%)	Aquatic/Marine and Freshwater	-0.0189891	0.0367772	0.605832	0.778103	558	488	large subunit ribosomal protein L11	RP-L11, MRPL11, rplK
K02871	133 (87%)	159 (89%)	95 (90%)	114 (94%)	Aquatic/Marine and Freshwater	0.0105191	0.033834	0.755991	0.868745	558	501	large subunit ribosomal protein L13	RP-L13, MRPL13, rplM
K02874	147 (96%)	156 (87%)	96 (91%)	114 (94%)	Aquatic/Marine and Freshwater	-0.0262295	0.0304238	0.388985	0.634117	558	513	large subunit ribosomal protein L14	RP-L14, MRPL14, rplN
K02876	143 (93%)	161 (90%)	93 (89%)	109 (90%)	Aquatic/Marine and Freshwater	0.0233607	0.0325159	0.47279	0.693105	558	506	large subunit ribosomal protein L15	RP-L15, MRPL15, rplO
K02877	NA	NA	NA	1 (1%)	NA	NA	NA	NA	NA	NA	NA	large subunit ribosomal protein L15e	RP-L15e, RPL15
K02878	145 (95%)	157 (88%)	93 (89%)	114 (94%)	Aquatic/Marine and Freshwater	0.00259563	0.0316378	0.934643	0.9719	558	509	large subunit ribosomal protein L16	RP-L16, MRPL16, rplP
K02879	134 (88%)	160 (89%)	84 (80%)	102 (84%)	Aquatic/Marine and Freshwater	0.0474044	0.0385915	0.219834	0.45067	558	480	large subunit ribosomal protein L17	RP-L17, MRPL17, rplQ
K02881	145 (95%)	160 (89%)	94 (90%)	108 (89%)	Aquatic/Marine and Freshwater	0.0068306	0.0322447	0.832313	0.911856	558	507	large subunit ribosomal protein L18	RP-L18, MRPL18, rplR
K02884	143 (93%)	159 (89%)	94 (90%)	116 (96%)	Aquatic/Marine and Freshwater	-0.0472678	0.0305819	0.12277	0.285978	558	512	large subunit ribosomal protein L19	RP-L19, MRPL19, rplS
K02886	143 (93%)	157 (88%)	93 (89%)	116 (96%)	Aquatic/Marine and Freshwater	0.0106557	0.0315258	0.735491	0.858071	558	509	large subunit ribosomal protein L2	RP-L2, MRPL2, RML2, rplB
K02887	143 (93%)	160 (89%)	94 (90%)	119 (98%)	Aquatic/Marine and Freshwater	-0.0471311	0.0293436	0.108804	0.261663	558	516	large subunit ribosomal protein L20	RP-L20, MRPL20, rplT
K02888	143 (93%)	153 (85%)	67 (64%)	115 (95%)	Aquatic/Marine and Freshwater	-0.0360656	0.0388827	0.354047	0.60343	558	478	large subunit ribosomal protein L21	RP-L21, MRPL21, rplU
K02890	143 (93%)	156 (87%)	93 (89%)	116 (96%)	Aquatic/Marine and Freshwater	0.00655738	0.0318204	0.836808	0.912713	558	508	large subunit ribosomal protein L22	RP-L22, MRPL22, rplV
K02892	144 (94%)	159 (89%)	96 (91%)	117 (97%)	Aquatic/Marine and Freshwater	-0.0139344	0.029405	0.635773	0.796288	558	516	large subunit ribosomal protein L23	RP-L23, MRPL23, rplW
K02895	148 (97%)	158 (88%)	96 (91%)	113 (93%)	Aquatic/Marine and Freshwater	-0.0385246	0.0297197	0.195425	0.413139	558	515	large subunit ribosomal protein L24	RP-L24, MRPL24, rplX
K02897	129 (84%)	151 (84%)	100 (95%)	118 (98%)	Aquatic/Marine and Freshwater	-0.0561475	0.0343034	0.102243	0.249082	558	498	large subunit ribosomal protein L25	RP-L25, rplY
K02899	143 (93%)	155 (87%)	67 (64%)	115 (95%)	Aquatic/Marine and Freshwater	-0.0277322	0.0384668	0.471252	0.692501	558	480	large subunit ribosomal protein L27	RP-L27, MRPL27, rpmA
K02902	134 (88%)	150 (84%)	101 (96%)	108 (89%)	Aquatic/Marine and Freshwater	-0.109836	0.0355843	0.00212567	0.00953078	558	493	large subunit ribosomal protein L28	RP-L28, MRPL28, rpmB
K02904	147 (96%)	158 (88%)	95 (90%)	115 (95%)	Aquatic/Marine and Freshwater	-0.0137978	0.0297749	0.643257	0.800913	558	515	large subunit ribosomal protein L29	RP-L29, rpmC
K02906	144 (94%)	158 (88%)	95 (90%)	111 (92%)	Aquatic/Marine and Freshwater	-0.00163934	0.0317828	0.958882	0.984782	558	508	large subunit ribosomal protein L3	RP-L3, MRPL3, rplC
K02907	143 (93%)	139 (78%)	94 (90%)	109 (90%)	Aquatic/Marine and Freshwater	-0.118306	0.0373068	0.00160245	0.00741274	558	485	large subunit ribosomal protein L30	RP-L30, MRPL30, rpmD
K02909	142 (93%)	156 (87%)	97 (92%)	116 (96%)	Aquatic/Marine and Freshwater	-0.0721311	0.0308321	0.0196655	0.0663161	558	511	large subunit ribosomal protein L31	RP-L31, rpmE
K02911	141 (92%)	162 (91%)	96 (91%)	115 (95%)	Aquatic/Marine and Freshwater	-0.0265027	0.0297713	0.373739	0.62216	558	514	large subunit ribosomal protein L32	RP-L32, MRPL32, rpmF
K02913	61 (40%)	51 (28%)	73 (70%)	48 (40%)	Aquatic/Marine and Freshwater	-0.225	0.0543593	4.03022e-05	0.000256007	558	233	large subunit ribosomal protein L33	RP-L33, MRPL33, rpmG
K02914	124 (81%)	118 (66%)	85 (81%)	109 (90%)	Aquatic/Marine and Freshwater	-0.145082	0.0454431	0.0014901	0.00695028	558	436	large subunit ribosomal protein L34	RP-L34, MRPL34, rpmH
K02916	139 (91%)	162 (91%)	93 (89%)	120 (99%)	Aquatic/Marine and Freshwater	-0.0263661	0.0300855	0.381208	0.629002	558	514	large subunit ribosomal protein L35	RP-L35, MRPL35, rpmI
K02919	63 (41%)	81 (45%)	58 (55%)	3 (2%)	Aquatic/Marine and Freshwater	0.110656	0.0522681	0.034699	0.106342	558	205	large subunit ribosomal protein L36	RP-L36, MRPL36, rpmJ
K02926	142 (93%)	155 (87%)	95 (90%)	114 (94%)	Aquatic/Marine and Freshwater	-0.022541	0.0323577	0.486334	0.701492	558	506	large subunit ribosomal protein L4	RP-L4, MRPL4, rplD
K02931	147 (96%)	157 (88%)	97 (92%)	113 (93%)	Aquatic/Marine and Freshwater	-0.0262295	0.0300447	0.383033	0.629367	558	514	large subunit ribosomal protein L5	RP-L5, MRPL5, rplE
K02933	146 (95%)	157 (88%)	95 (90%)	112 (93%)	Aquatic/Marine and Freshwater	-0.0304645	0.0313357	0.331377	0.583508	558	510	large subunit ribosomal protein L6	RP-L6, MRPL6, rplF
K02935	143 (93%)	160 (89%)	89 (85%)	111 (92%)	Aquatic/Marine and Freshwater	-0.022541	0.0333044	0.498806	0.708865	558	503	large subunit ribosomal protein L7/L12	RP-L7, MRPL12, rplL
K02936	5 (3%)	NA	NA	NA	NA	NA	NA	NA	NA	NA	NA	large subunit ribosomal protein L7Ae	RP-L7Ae, RPL7A
K02939	129 (84%)	162 (91%)	100 (95%)	120 (99%)	Aquatic/Marine and Freshwater	0.00218579	0.0306661	0.943203	0.976481	558	511	large subunit ribosomal protein L9	RP-L9, MRPL9, rplI
K02945	150 (98%)	163 (91%)	96 (91%)	118 (98%)	Aquatic/Marine and Freshwater	-0.0838798	0.0253789	0.00101092	0.00484158	558	527	small subunit ribosomal protein S1	RP-S1, rpsA
K02946	144 (94%)	154 (86%)	93 (89%)	113 (93%)	Aquatic/Marine and Freshwater	-0.0101093	0.0328803	0.758611	0.869294	558	504	small subunit ribosomal protein S10	RP-S10, MRPS10, rpsJ
K02948	143 (93%)	163 (91%)	93 (89%)	112 (93%)	Aquatic/Marine and Freshwater	0.0398907	0.0309922	0.19859	0.418914	558	511	small subunit ribosomal protein S11	RP-S11, MRPS11, rpsK
K02950	145 (95%)	164 (92%)	91 (87%)	101 (83%)	Aquatic/Marine and Freshwater	-0.00969945	0.0337593	0.773981	0.877154	558	501	small subunit ribosomal protein S12	RP-S12, MRPS12, rpsL
K02952	143 (93%)	162 (91%)	93 (89%)	112 (93%)	Aquatic/Marine and Freshwater	0.0397541	0.0312112	0.203301	0.425882	558	510	small subunit ribosomal protein S13	RP-S13, rpsM
K02954	147 (96%)	89 (50%)	90 (86%)	94 (78%)	Aquatic/Marine and Freshwater	-0.335383	0.0457412	8.09307e-13	1.23341e-11	558	420	small subunit ribosomal protein S14	RP-S14, MRPS14, rpsN
K02956	139 (91%)	159 (89%)	91 (87%)	112 (93%)	Aquatic/Marine and Freshwater	0.0147541	0.0338753	0.663339	0.812033	558	501	small subunit ribosomal protein S15	RP-S15, MRPS15, rpsO
K02959	138 (90%)	154 (86%)	96 (91%)	117 (97%)	Aquatic/Marine and Freshwater	-0.0807377	0.0324014	0.0130016	0.0469443	558	505	small subunit ribosomal protein S16	RP-S16, MRPS16, rpsP
K02961	146 (95%)	155 (87%)	94 (90%)	115 (95%)	Aquatic/Marine and Freshwater	-0.00983607	0.0313207	0.753606	0.868055	558	510	small subunit ribosomal protein S17	RP-S17, MRPS17, rpsQ
K02963	126 (82%)	159 (89%)	99 (94%)	117 (97%)	Aquatic/Marine and Freshwater	-0.0103825	0.0336839	0.758021	0.869294	558	501	small subunit ribosomal protein S18	RP-S18, MRPS18, rpsR
K02965	142 (93%)	156 (87%)	92 (88%)	115 (95%)	Aquatic/Marine and Freshwater	0.0188525	0.0326309	0.563669	0.751581	558	505	small subunit ribosomal protein S19	RP-S19, RSM19, rpsS
K02967	140 (92%)	161 (90%)	97 (92%)	114 (94%)	Aquatic/Marine and Freshwater	-0.0263661	0.0307212	0.391133	0.635671	558	512	small subunit ribosomal protein S2	RP-S2, MRPS2, rpsB
K02968	140 (92%)	88 (49%)	48 (46%)	59 (49%)	Aquatic/Marine and Freshwater	-0.192623	0.0539454	0.000387034	0.00205929	558	335	small subunit ribosomal protein S20	RP-S20, rpsT
K02970	139 (91%)	130 (73%)	86 (82%)	116 (96%)	Aquatic/Marine and Freshwater	-0.255874	0.0388206	1.01916e-10	1.32255e-09	558	471	small subunit ribosomal protein S21	RP-S21, MRPS21, rpsU
K02982	146 (95%)	155 (87%)	92 (88%)	114 (94%)	Aquatic/Marine and Freshwater	-0.00163934	0.0321638	0.959369	0.984782	558	507	small subunit ribosomal protein S3	RP-S3, rpsC
K02986	145 (95%)	165 (92%)	94 (90%)	114 (94%)	Aquatic/Marine and Freshwater	0.035929	0.0287937	0.21263	0.440263	558	518	small subunit ribosomal protein S4	RP-S4, NAM9, rpsD
K02988	145 (95%)	159 (89%)	94 (90%)	111 (92%)	Aquatic/Marine and Freshwater	-0.00136612	0.0316411	0.965577	0.988253	558	509	small subunit ribosomal protein S5	RP-S5, MRPS5, rpsE
K02990	113 (74%)	133 (74%)	101 (96%)	14 (12%)	Aquatic/Marine and Freshwater	0.0575137	0.0508065	0.258119	0.501232	558	361	small subunit ribosomal protein S6	RP-S6, MRPS6, rpsF
K02992	140 (92%)	164 (92%)	89 (85%)	104 (86%)	Aquatic/Marine and Freshwater	0.0147541	0.0348907	0.672557	0.817969	558	497	small subunit ribosomal protein S7	RP-S7, MRPS7, rpsG
K02994	146 (95%)	157 (88%)	96 (91%)	115 (95%)	Aquatic/Marine and Freshwater	-0.0345628	0.0300573	0.250682	0.492595	558	514	small subunit ribosomal protein S8	RP-S8, MRPS8, rpsH
K02996	135 (88%)	156 (87%)	95 (90%)	113 (93%)	Aquatic/Marine and Freshwater	-0.0226776	0.0343366	0.509241	0.71665	558	499	small subunit ribosomal protein S9	RP-S9, MRPS9, rpsI
K03040	138 (90%)	167 (93%)	95 (90%)	108 (89%)	Aquatic/Marine and Freshwater	0.0647541	0.0318495	0.042517	0.125886	558	508	DNA-directed RNA polymerase subunit alpha [EC:2.7.7.6]	rpoA
K03041	1 (1%)	1 (1%)	NA	NA	NA	NA	NA	NA	NA	NA	NA	DNA-directed RNA polymerase subunit A' [EC:2.7.7.6]	rpoA1
K03043	140 (92%)	157 (88%)	95 (90%)	102 (84%)	Aquatic/Marine and Freshwater	-0.0348361	0.0355554	0.327628	0.579503	558	494	DNA-directed RNA polymerase subunit beta [EC:2.7.7.6]	rpoB
K03046	147 (96%)	163 (91%)	100 (95%)	109 (90%)	Aquatic/Marine and Freshwater	-0.0590164	0.0283865	0.0380747	0.114808	558	519	DNA-directed RNA polymerase subunit beta' [EC:2.7.7.6]	rpoC
K03057	NA	1 (1%)	NA	NA	NA	NA	NA	NA	NA	NA	NA	transcription factor S	tfs
K03070	144 (94%)	164 (92%)	98 (93%)	109 (90%)	Aquatic/Marine and Freshwater	-0.0304645	0.029763	0.306487	0.556979	558	515	preprotein translocase subunit SecA [EC:7.4.2.8]	secA
K03071	NA	1 (1%)	NA	NA	NA	NA	NA	NA	NA	NA	NA	preprotein translocase subunit SecB	secB
K03072	124 (81%)	127 (71%)	87 (83%)	104 (86%)	Aquatic/Marine and Freshwater	-0.103552	0.0447615	0.0210657	0.069899	558	442	preprotein translocase subunit SecD	secD
K03073	59 (39%)	58 (32%)	74 (70%)	23 (19%)	Aquatic/Marine and Freshwater	-0.154781	0.0536649	0.00407669	0.0171622	558	214	preprotein translocase subunit SecE	secE
K03074	128 (84%)	156 (87%)	84 (80%)	109 (90%)	Aquatic/Marine and Freshwater	0.0137978	0.0391972	0.724965	0.852089	558	477	preprotein translocase subunit SecF	secF
K03075	1 (1%)	NA	NA	NA	NA	NA	NA	NA	NA	NA	NA	preprotein translocase subunit SecG	secG
K03076	143 (93%)	158 (88%)	92 (88%)	109 (90%)	Aquatic/Marine and Freshwater	0.0188525	0.0335788	0.574726	0.758376	558	502	preprotein translocase subunit SecY	secY
K03077	2 (1%)	NA	NA	NA	NA	NA	NA	NA	NA	NA	NA	L-ribulose-5-phosphate 4-epimerase [EC:5.1.3.4]	araD, ulaF, sgaE, sgbE
K03079	NA	2 (1%)	1 (1%)	NA	NA	NA	NA	NA	NA	NA	NA	L-ribulose-5-phosphate 3-epimerase [EC:5.1.3.22]	ulaE, sgaU, sgbU
K03086	151 (99%)	175 (98%)	104 (99%)	118 (98%)	Aquatic/Marine and Freshwater	-0.00860656	0.0148515	0.562484	0.750997	558	548	RNA polymerase primary sigma factor	rpoD
K03087	45 (29%)	2 (1%)	1 (1%)	13 (11%)	Aquatic/Marine and Freshwater	-0.175956	0.0338911	2.93066e-07	2.52705e-06	558	61	RNA polymerase nonessential primary-like sigma factor	rpoS
K03088	44 (29%)	152 (85%)	7 (7%)	21 (17%)	Aquatic/Marine and Freshwater	0.637022	0.0465395	6.16433e-37	3.46259e-35	558	224	RNA polymerase sigma-70 factor, ECF subfamily	rpoE
K03089	4 (3%)	2 (1%)	1 (1%)	NA	NA	NA	NA	NA	NA	NA	NA	RNA polymerase sigma-32 factor	rpoH
K03091	NA	NA	1 (1%)	NA	NA	NA	NA	NA	NA	NA	NA	RNA polymerase sigma-E/F/G factor	sigE_F_G
K03092	147 (96%)	157 (88%)	101 (96%)	115 (95%)	Aquatic/Marine and Freshwater	-0.125546	0.0276427	6.85253e-06	4.98965e-05	558	520	RNA polymerase sigma-54 factor	rpoN
K03098	43 (28%)	54 (30%)	13 (12%)	99 (82%)	Aquatic/Marine and Freshwater	0.0420765	0.0518979	0.417855	0.653152	558	209	apolipoprotein D and lipocalin family protein	APOD
K03100	138 (90%)	159 (89%)	88 (84%)	109 (90%)	Aquatic/Marine and Freshwater	-0.0102459	0.0356318	0.7738	0.877154	558	494	signal peptidase I [EC:3.4.21.89]	lepB
K03101	145 (95%)	151 (84%)	93 (89%)	113 (93%)	Aquatic/Marine and Freshwater	-0.117896	0.0329711	0.000379815	0.00202637	558	502	signal peptidase II [EC:3.4.23.36]	lspA
K03106	131 (86%)	151 (84%)	97 (92%)	117 (97%)	Aquatic/Marine and Freshwater	-0.122268	0.0346966	0.00046042	0.00239784	558	496	signal recognition particle subunit SRP54 [EC:3.6.5.4]	SRP54, ffh
K03110	141 (92%)	156 (87%)	88 (84%)	112 (93%)	Aquatic/Marine and Freshwater	-0.0352459	0.0347993	0.311582	0.561733	558	497	fused signal recognition particle receptor	ftsY
K03111	91 (59%)	158 (88%)	96 (91%)	101 (83%)	Aquatic/Marine and Freshwater	0.129372	0.0443436	0.00367215	0.0156265	558	446	single-strand DNA-binding protein	ssb
K03113	10 (7%)	2 (1%)	NA	2 (2%)	NA	NA	NA	NA	NA	NA	NA	translation initiation factor 1	EIF1, SUI1
K03116	NA	2 (1%)	2 (2%)	NA	NA	NA	NA	NA	NA	NA	NA	sec-independent protein translocase protein TatA	tatA
K03117	NA	NA	NA	1 (1%)	NA	NA	NA	NA	NA	NA	NA	sec-independent protein translocase protein TatB	tatB
K03118	1 (1%)	4 (2%)	3 (3%)	NA	NA	NA	NA	NA	NA	NA	NA	sec-independent protein translocase protein TatC	tatC
K03120	NA	2 (1%)	NA	NA	NA	NA	NA	NA	NA	NA	NA	transcription initiation factor TFIID TATA-box-binding protein	TBP, tbp
K03147	17 (11%)	79 (44%)	28 (27%)	69 (57%)	Aquatic/Marine and Freshwater	0.24918	0.0512805	1.53751e-06	1.22378e-05	558	193	phosphomethylpyrimidine synthase [EC:4.1.99.17]	thiC
K03148	48 (31%)	33 (18%)	9 (9%)	7 (6%)	Aquatic/Marine and Freshwater	-0.029918	0.042295	0.479637	0.69746	558	97	sulfur carrier protein ThiS adenylyltransferase [EC:2.7.7.73]	thiF
K03149	NA	8 (4%)	NA	NA	NA	NA	NA	NA	NA	NA	NA	thiazole synthase [EC:2.8.1.10]	thiG
K03150	135 (88%)	82 (46%)	93 (89%)	115 (95%)	Aquatic/Marine and Freshwater	-0.476913	0.0419512	4.66322e-27	1.72979e-25	558	425	2-iminoacetate synthase [EC:4.1.99.19]	thiH
K03151	4 (3%)	3 (2%)	NA	2 (2%)	NA	NA	NA	NA	NA	NA	NA	tRNA uracil 4-sulfurtransferase [EC:2.8.1.4]	thiI
K03152	NA	32 (18%)	NA	NA	NA	NA	NA	NA	NA	NA	NA	protein deglycase [EC:3.5.1.124]	thiJ
K03167	NA	NA	1 (1%)	NA	NA	NA	NA	NA	NA	NA	NA	DNA topoisomerase VI subunit B [EC:5.6.2.2]	top6B
K03168	142 (93%)	164 (92%)	95 (90%)	104 (86%)	Aquatic/Marine and Freshwater	-0.00560109	0.0327904	0.864432	0.930453	558	505	DNA topoisomerase I [EC:5.6.2.1]	topA
K03169	NA	29 (16%)	1 (1%)	1 (1%)	NA	NA	NA	NA	NA	NA	NA	DNA topoisomerase III [EC:5.6.2.1]	topB
K03177	145 (95%)	147 (82%)	91 (87%)	110 (91%)	Aquatic/Marine and Freshwater	-0.10123	0.035561	0.00458233	0.0190293	558	493	tRNA pseudouridine55 synthase [EC:5.4.99.25]	truB, PUS4, TRUB1
K03179	NA	1 (1%)	NA	NA	NA	NA	NA	NA	NA	NA	NA	4-hydroxybenzoate polyprenyltransferase [EC:2.5.1.39]	ubiA
K03183	116 (76%)	32 (18%)	6 (6%)	12 (10%)	Aquatic/Marine and Freshwater	-0.127049	0.0505561	0.0122531	0.0446517	558	166	demethylmenaquinone methyltransferase / 2-methoxy-6-polyprenyl-1,4-benzoquinol methylase [EC:2.1.1.163 2.1.1.201]	ubiE
K03186	1 (1%)	NA	NA	NA	NA	NA	NA	NA	NA	NA	NA	flavin prenyltransferase [EC:2.5.1.129]	ubiX, bsdB, PAD1
K03189	NA	9 (5%)	NA	NA	NA	NA	NA	NA	NA	NA	NA	urease accessory protein	ureG
K03194	1 (1%)	NA	NA	NA	NA	NA	NA	NA	NA	NA	NA	type IV secretion system protein VirB1	virB1
K03195	1 (1%)	NA	NA	1 (1%)	NA	NA	NA	NA	NA	NA	NA	type IV secretion system protein VirB10	virB10, lvhB10
K03196	1 (1%)	NA	NA	1 (1%)	NA	NA	NA	NA	NA	NA	NA	type IV secretion system protein VirB11 [EC:7.4.2.8]	virB11, lvhB11
K03199	1 (1%)	NA	NA	NA	NA	NA	NA	NA	NA	NA	NA	type IV secretion system protein VirB4 [EC:7.4.2.8]	virB4, lvhB4
K03200	1 (1%)	NA	NA	NA	NA	NA	NA	NA	NA	NA	NA	type IV secretion system protein VirB5	virB5, lvhB5
K03201	1 (1%)	NA	NA	NA	NA	NA	NA	NA	NA	NA	NA	type IV secretion system protein VirB6	virB6, lvhB6
K03203	1 (1%)	NA	NA	NA	NA	NA	NA	NA	NA	NA	NA	type IV secretion system protein VirB8	virB8, lvhB8
K03204	1 (1%)	NA	NA	NA	NA	NA	NA	NA	NA	NA	NA	type IV secretion system protein VirB9	virB9, lvhB9
K03205	1 (1%)	NA	NA	NA	NA	NA	NA	NA	NA	NA	NA	type IV secretion system protein VirD4 [EC:7.4.2.8]	virD4, lvhD4
K03207	NA	1 (1%)	NA	NA	NA	NA	NA	NA	NA	NA	NA	GDP-mannose mannosyl hydrolase [EC:3.6.1.-]	gmm, nudD, wcaH
K03210	143 (93%)	146 (82%)	98 (93%)	111 (92%)	Aquatic/Marine and Freshwater	-0.122131	0.0342494	0.00039397	0.00209054	558	498	preprotein translocase subunit YajC	yajC
K03212	NA	NA	NA	1 (1%)	NA	NA	NA	NA	NA	NA	NA	23S rRNA (uracil747-C5)-methyltransferase [EC:2.1.1.189]	rumB
K03214	NA	1 (1%)	NA	NA	NA	NA	NA	NA	NA	NA	NA	RNA methyltransferase, TrmH family [EC:2.1.1.-]	yfiF, trmG
K03215	135 (88%)	118 (66%)	94 (90%)	115 (95%)	Aquatic/Marine and Freshwater	-0.256148	0.040384	4.69528e-10	5.68056e-09	558	462	23S rRNA (uracil1939-C5)-methyltransferase [EC:2.1.1.190]	rumA
K03216	139 (91%)	151 (84%)	49 (47%)	1 (1%)	Aquatic/Marine and Freshwater	0.181421	0.0514411	0.000455597	0.00237903	558	340	tRNA (cytidine/uridine-2'-O-)-methyltransferase [EC:2.1.1.207]	trmL, cspR
K03217	135 (88%)	157 (88%)	94 (90%)	107 (88%)	Aquatic/Marine and Freshwater	-0.0311475	0.0357721	0.384284	0.629809	558	493	YidC/Oxa1 family membrane protein insertase	yidC, spoIIIJ, OXA1, ccfA
K03218	8 (5%)	47 (26%)	73 (70%)	60 (50%)	Aquatic/Marine and Freshwater	-0.127732	0.0518978	0.0141507	0.0503921	558	188	23S rRNA (guanosine2251-2'-O)-methyltransferase [EC:2.1.1.185]	rlmB
K03219	NA	4 (2%)	NA	NA	NA	NA	NA	NA	NA	NA	NA	type III secretion protein C	yscC, sctC, ssaC
K03243	1 (1%)	NA	NA	NA	NA	NA	NA	NA	NA	NA	NA	translation initiation factor 5B	EIF5B
K03269	25 (16%)	15 (8%)	79 (75%)	42 (35%)	Aquatic/Marine and Freshwater	-0.228005	0.0481179	2.74155e-06	2.12619e-05	558	161	UDP-2,3-diacylglucosamine hydrolase [EC:3.6.1.54]	lpxH
K03270	140 (92%)	152 (85%)	98 (93%)	114 (94%)	Aquatic/Marine and Freshwater	-0.113661	0.0326995	0.000549056	0.00281105	558	504	3-deoxy-D-manno-octulosonate 8-phosphate phosphatase (KDO 8-P phosphatase) [EC:3.1.3.45]	kdsC
K03271	144 (94%)	150 (84%)	91 (87%)	118 (98%)	Aquatic/Marine and Freshwater	-0.0724044	0.0330684	0.0289751	0.0914367	558	503	D-sedoheptulose 7-phosphate isomerase [EC:5.3.1.28]	gmhA, lpcA
K03272	140 (92%)	146 (82%)	97 (92%)	116 (96%)	Aquatic/Marine and Freshwater	-0.130738	0.0336356	0.00011386	0.000667211	558	499	D-beta-D-heptose 7-phosphate kinase / D-beta-D-heptose 1-phosphate adenosyltransferase [EC:2.7.1.167 2.7.7.70]	gmhC, hldE, waaE, rfaE
K03273	143 (93%)	124 (69%)	95 (90%)	113 (93%)	Aquatic/Marine and Freshwater	-0.288934	0.0374026	5.28955e-14	9.04284e-13	558	475	D-glycero-D-manno-heptose 1,7-bisphosphate phosphatase [EC:3.1.3.82 3.1.3.83]	gmhB
K03274	2 (1%)	50 (28%)	3 (3%)	1 (1%)	Aquatic/Marine and Freshwater	0.267077	0.0315357	2.23964e-16	4.56282e-15	558	56	ADP-L-glycero-D-manno-heptose 6-epimerase [EC:5.1.3.20]	gmhD, rfaD
K03281	1 (1%)	16 (9%)	NA	1 (1%)	NA	NA	NA	NA	NA	NA	NA	chloride channel protein, CIC family	clcA, clcB, CLC-E, CLC-F
K03282	NA	6 (3%)	NA	NA	NA	NA	NA	NA	NA	NA	NA	large conductance mechanosensitive channel	mscL
K03284	109 (71%)	97 (54%)	81 (77%)	102 (84%)	Aquatic/Marine and Freshwater	-0.137978	0.0508937	0.00691437	0.0275089	558	389	magnesium transporter	corA
K03286	40 (26%)	24 (13%)	3 (3%)	14 (12%)	Aquatic/Marine and Freshwater	-0.0842896	0.0391284	0.0316573	0.0987909	558	81	OmpA-OmpF porin, OOP family	TC.OOP
K03290	NA	2 (1%)	1 (1%)	NA	NA	NA	NA	NA	NA	NA	NA	MFS transporter, SHS family, sialic acid transporter	nanT
K03291	NA	NA	NA	1 (1%)	NA	NA	NA	NA	NA	NA	NA	MFS transporter, SET family, sugar efflux transporter	MFS.SET
K03292	2 (1%)	14 (8%)	1 (1%)	5 (4%)	NA	NA	NA	NA	NA	NA	NA	glycoside/pentoside/hexuronide:cation symporter, GPH family	TC.GPH
K03293	NA	1 (1%)	NA	NA	NA	NA	NA	NA	NA	NA	NA	amino acid transporter, AAT family	TC.AAT
K03294	NA	79 (44%)	NA	NA	Aquatic/Marine and Freshwater	0.533333	0.0304473	5.63749e-55	6.51959e-53	558	79	basic amino acid/polyamine antiporter, APA family	TC.APA
K03296	NA	1 (1%)	NA	NA	NA	NA	NA	NA	NA	NA	NA	hydrophobic/amphiphilic exporter-1 (mainly G- bacteria), HAE1 family	TC.HAE1
K03297	NA	2 (1%)	NA	NA	NA	NA	NA	NA	NA	NA	NA	small multidrug resistance pump	emrE, qac, mmr, smr
K03299	NA	4 (2%)	NA	NA	NA	NA	NA	NA	NA	NA	NA	gluconate:H+ symporter, GntP family	TC.GNTP
K03303	NA	1 (1%)	NA	NA	NA	NA	NA	NA	NA	NA	NA	lactate permease	lutP, lctP
K03306	145 (95%)	143 (80%)	96 (91%)	111 (92%)	Aquatic/Marine and Freshwater	-0.172131	0.0343746	7.42625e-07	6.09604e-06	558	495	inorganic phosphate transporter, PiT family	TC.PIT
K03307	NA	52 (29%)	NA	1 (1%)	NA	NA	NA	NA	NA	NA	NA	solute:Na+ symporter, SSS family	TC.SSS
K03308	NA	57 (32%)	1 (1%)	NA	Aquatic/Marine and Freshwater	0.341803	0.0301924	7.23847e-27	2.61116e-25	558	58	neurotransmitter:Na+ symporter, NSS family	TC.NSS
K03310	1 (1%)	2 (1%)	NA	NA	NA	NA	NA	NA	NA	NA	NA	alanine or glycine:cation symporter, AGCS family	TC.AGCS
K03311	NA	3 (2%)	2 (2%)	1 (1%)	NA	NA	NA	NA	NA	NA	NA	branched-chain amino acid:cation transporter, LIVCS family	TC.LIVCS
K03312	NA	6 (3%)	NA	NA	NA	NA	NA	NA	NA	NA	NA	glutamate:Na+ symporter, ESS family	gltS
K03313	1 (1%)	NA	NA	NA	NA	NA	NA	NA	NA	NA	NA	Na+:H+ antiporter, NhaA family	nhaA
K03315	NA	NA	1 (1%)	1 (1%)	NA	NA	NA	NA	NA	NA	NA	Na+:H+ antiporter, NhaC family	nhaC
K03317	NA	2 (1%)	NA	NA	NA	NA	NA	NA	NA	NA	NA	concentrative nucleoside transporter, CNT family	TC.CNT
K03320	1 (1%)	36 (20%)	4 (4%)	1 (1%)	NA	NA	NA	NA	NA	NA	NA	ammonium transporter, Amt family	amt, AMT, MEP
K03321	NA	17 (9%)	NA	2 (2%)	NA	NA	NA	NA	NA	NA	NA	sulfate permease, SulP family	TC.SULP
K03322	NA	13 (7%)	3 (3%)	NA	NA	NA	NA	NA	NA	NA	NA	manganese transport protein	mntH
K03324	131 (86%)	114 (64%)	93 (89%)	78 (64%)	Aquatic/Marine and Freshwater	-0.207377	0.0479576	1.8164e-05	0.000122716	558	416	phosphate:Na+ symporter	yjbB
K03325	14 (9%)	38 (21%)	64 (61%)	18 (15%)	Aquatic/Marine and Freshwater	-0.0536885	0.0473323	0.257165	0.50058	558	134	arsenite transporter	ACR3, arsB
K03330	42 (27%)	72 (40%)	5 (5%)	NA	Aquatic/Marine and Freshwater	0.269399	0.0435685	1.22029e-09	1.40709e-08	558	119	glutamyl-tRNA(Gln) amidotransferase subunit E [EC:6.3.5.7]	gatE
K03332	NA	NA	NA	1 (1%)	NA	NA	NA	NA	NA	NA	NA	fructan beta-fructosidase [EC:3.2.1.80]	fruA
K03337	NA	1 (1%)	NA	NA	NA	NA	NA	NA	NA	NA	NA	5-deoxy-glucuronate isomerase [EC:5.3.1.30]	iolB
K03338	NA	2 (1%)	NA	NA	NA	NA	NA	NA	NA	NA	NA	5-dehydro-2-deoxygluconokinase [EC:2.7.1.92]	iolC
K03340	NA	NA	NA	1 (1%)	NA	NA	NA	NA	NA	NA	NA	diaminopimelate dehydrogenase [EC:1.4.1.16]	dapdh
K03366	NA	2 (1%)	NA	NA	NA	NA	NA	NA	NA	NA	NA	meso-butanediol dehydrogenase / (S,S)-butanediol dehydrogenase / diacetyl reductase [EC:1.1.1.- 1.1.1.76 1.1.1.304]	butA, budC
K03385	1 (1%)	7 (4%)	NA	NA	NA	NA	NA	NA	NA	NA	NA	nitrite reductase (cytochrome c-552) [EC:1.7.2.2]	nrfA
K03386	83 (54%)	64 (36%)	86 (82%)	96 (79%)	Aquatic/Marine and Freshwater	-0.409699	0.0510076	5.80574e-15	1.0768e-13	558	329	peroxiredoxin 2/4 [EC:1.11.1.24]	PRDX2_4, ahpC
K03387	NA	8 (4%)	NA	NA	NA	NA	NA	NA	NA	NA	NA	NADH-dependent peroxiredoxin subunit F [EC:1.8.1.-]	ahpF
K03388	1 (1%)	85 (47%)	NA	2 (2%)	Aquatic/Marine and Freshwater	0.55	0.0320896	3.94516e-53	4.0822e-51	558	88	heterodisulfide reductase subunit A2 [EC:1.8.7.3 1.8.98.4 1.8.98.5 1.8.98.6]	hdrA2
K03389	NA	46 (26%)	NA	NA	NA	NA	NA	NA	NA	NA	NA	heterodisulfide reductase subunit B2 [EC:1.8.7.3 1.8.98.4 1.8.98.5 1.8.98.6]	hdrB2
K03390	NA	17 (9%)	NA	NA	NA	NA	NA	NA	NA	NA	NA	heterodisulfide reductase subunit C2 [EC:1.8.7.3 1.8.98.4 1.8.98.5 1.8.98.6]	hdrC2
K03402	NA	1 (1%)	NA	NA	NA	NA	NA	NA	NA	NA	NA	transcriptional regulator of arginine metabolism	argR, ahrC
K03404	NA	3 (2%)	NA	6 (5%)	NA	NA	NA	NA	NA	NA	NA	magnesium chelatase subunit D [EC:6.6.1.1]	chlD, bchD
K03405	15 (10%)	11 (6%)	1 (1%)	8 (7%)	NA	NA	NA	NA	NA	NA	NA	magnesium chelatase subunit I [EC:6.6.1.1]	chlI, bchI
K03406	7 (5%)	62 (35%)	NA	5 (4%)	Aquatic/Marine and Freshwater	0.23429	0.0363698	2.56782e-10	3.19859e-09	558	74	methyl-accepting chemotaxis protein	mcp
K03407	NA	52 (29%)	3 (3%)	3 (2%)	Aquatic/Marine and Freshwater	0.180055	0.0332593	9.21744e-08	8.54787e-07	558	58	two-component system, chemotaxis family, sensor kinase CheA [EC:2.7.13.3]	cheA
K03408	NA	32 (18%)	NA	NA	NA	NA	NA	NA	NA	NA	NA	purine-binding chemotaxis protein CheW	cheW
K03411	NA	33 (18%)	NA	NA	NA	NA	NA	NA	NA	NA	NA	chemotaxis protein CheD [EC:3.5.1.44]	cheD
K03412	NA	46 (26%)	NA	NA	NA	NA	NA	NA	NA	NA	NA	two-component system, chemotaxis family, protein-glutamate methylesterase/glutaminase [EC:3.1.1.61 3.5.1.44]	cheB
K03413	1 (1%)	30 (17%)	NA	NA	NA	NA	NA	NA	NA	NA	NA	two-component system, chemotaxis family, chemotaxis protein CheY	cheY
K03415	1 (1%)	1 (1%)	NA	NA	NA	NA	NA	NA	NA	NA	NA	two-component system, chemotaxis family, chemotaxis protein CheV	cheV
K03417	NA	1 (1%)	NA	NA	NA	NA	NA	NA	NA	NA	NA	methylisocitrate lyase [EC:4.1.3.30]	prpB
K03420	NA	NA	NA	2 (2%)	NA	NA	NA	NA	NA	NA	NA	proteasome regulatory subunit	psmR
K03424	149 (97%)	171 (96%)	103 (98%)	120 (99%)	Aquatic/Marine and Freshwater	-0.0211749	0.0180622	0.241569	0.482363	558	543	TatD DNase family protein [EC:3.1.21.-]	tatD
K03426	NA	1 (1%)	NA	1 (1%)	NA	NA	NA	NA	NA	NA	NA	NAD+ diphosphatase [EC:3.6.1.22]	NUDT12_13, nudC
K03427	57 (37%)	109 (61%)	33 (31%)	50 (41%)	Aquatic/Marine and Freshwater	0.235383	0.0541895	1.66708e-05	0.000113801	558	249	type I restriction enzyme M protein [EC:2.1.1.72]	hsdM
K03431	1 (1%)	1 (1%)	NA	1 (1%)	NA	NA	NA	NA	NA	NA	NA	phosphoglucosamine mutase [EC:5.4.2.10]	glmM
K03435	NA	2 (1%)	NA	NA	NA	NA	NA	NA	NA	NA	NA	LacI family transcriptional regulator, fructose operon transcriptional repressor	fruR1, fruR
K03436	NA	1 (1%)	NA	NA	NA	NA	NA	NA	NA	NA	NA	DeoR family transcriptional regulator, fructose operon transcriptional repressor	fruR2, fruR
K03437	145 (95%)	123 (69%)	88 (84%)	112 (93%)	Aquatic/Marine and Freshwater	-0.284836	0.0389894	9.70204e-13	1.45605e-11	558	468	RNA methyltransferase, TrmH family	spoU
K03438	147 (96%)	151 (84%)	98 (93%)	112 (93%)	Aquatic/Marine and Freshwater	-0.121858	0.0314982	0.000122439	0.000713232	558	508	16S rRNA (cytosine1402-N4)-methyltransferase [EC:2.1.1.199]	mraW, rsmH
K03439	132 (86%)	126 (70%)	95 (90%)	111 (92%)	Aquatic/Marine and Freshwater	-0.231148	0.040521	1.9038e-08	1.94941e-07	558	464	tRNA (guanine-N7-)-methyltransferase [EC:2.1.1.33]	trmB, METTL1, TRM8
K03442	89 (58%)	115 (64%)	12 (11%)	79 (65%)	Aquatic/Marine and Freshwater	0.195082	0.0551587	0.000439105	0.00230208	558	295	small conductance mechanosensitive channel	mscS
K03446	1 (1%)	7 (4%)	1 (1%)	9 (7%)	NA	NA	NA	NA	NA	NA	NA	MFS transporter, DHA2 family, multidrug resistance protein	emrB
K03451	NA	1 (1%)	NA	NA	NA	NA	NA	NA	NA	NA	NA	betaine/carnitine transporter, BCCT family	TC.BCT
K03453	NA	2 (1%)	NA	NA	NA	NA	NA	NA	NA	NA	NA	bile acid:Na+ symporter, BASS family	TC.BASS
K03462	NA	1 (1%)	NA	1 (1%)	NA	NA	NA	NA	NA	NA	NA	nicotinamide phosphoribosyltransferase [EC:2.4.2.12]	NAMPT
K03464	NA	1 (1%)	NA	NA	NA	NA	NA	NA	NA	NA	NA	muconolactone D-isomerase [EC:5.3.3.4]	catC
K03465	137 (90%)	91 (51%)	80 (76%)	109 (90%)	Aquatic/Marine and Freshwater	-0.348497	0.0458745	1.30457e-13	2.14626e-12	558	417	thymidylate synthase (FAD) [EC:2.1.1.148]	thyX, thy1
K03466	139 (91%)	153 (85%)	95 (90%)	107 (88%)	Aquatic/Marine and Freshwater	-0.0931694	0.0353667	0.00866517	0.0334362	558	494	DNA segregation ATPase FtsK/SpoIIIE, S-DNA-T family	ftsK, spoIIIE
K03469	NA	34 (19%)	NA	1 (1%)	NA	NA	NA	NA	NA	NA	NA	ribonuclease HI [EC:3.1.26.4]	rnhA, RNASEH1
K03470	134 (88%)	144 (80%)	88 (84%)	116 (96%)	Aquatic/Marine and Freshwater	-0.0855191	0.0379516	0.0246266	0.0800263	558	482	ribonuclease HII [EC:3.1.26.4]	rnhB
K03471	139 (91%)	114 (64%)	85 (81%)	112 (93%)	Aquatic/Marine and Freshwater	-0.247814	0.0428633	1.23858e-08	1.29869e-07	558	450	ribonuclease HIII [EC:3.1.26.4]	rnhC
K03472	NA	NA	NA	2 (2%)	NA	NA	NA	NA	NA	NA	NA	D-erythrose 4-phosphate dehydrogenase [EC:1.2.1.72]	epd
K03473	NA	NA	1 (1%)	NA	NA	NA	NA	NA	NA	NA	NA	erythronate-4-phosphate dehydrogenase [EC:1.1.1.290]	pdxB
K03474	2 (1%)	102 (57%)	NA	NA	Aquatic/Marine and Freshwater	0.637705	0.0326133	4.11198e-65	1.15488e-62	558	104	pyridoxine 5-phosphate synthase [EC:2.6.99.2]	pdxJ
K03477	NA	1 (1%)	NA	NA	NA	NA	NA	NA	NA	NA	NA	DeoR family transcriptional regulator, ulaG and ulaABCDEF operon transcriptional repressor	ulaR
K03495	145 (95%)	156 (87%)	96 (91%)	118 (98%)	Aquatic/Marine and Freshwater	-0.0803279	0.0293265	0.00635976	0.0254909	558	515	tRNA uridine 5-carboxymethylaminomethyl modification enzyme	gidA, mnmG, MTO1
K03496	143 (93%)	169 (94%)	98 (93%)	108 (89%)	Aquatic/Marine and Freshwater	0.00710383	0.0288535	0.805616	0.892305	558	518	chromosome partitioning protein	parA, soj
K03497	141 (92%)	167 (93%)	97 (92%)	105 (87%)	Aquatic/Marine and Freshwater	-0.0137978	0.0313234	0.65975	0.810668	558	510	ParB family transcriptional regulator, chromosome partitioning protein	parB, spo0J
K03498	142 (93%)	156 (87%)	90 (86%)	107 (88%)	Aquatic/Marine and Freshwater	-0.0143443	0.0354286	0.685723	0.825808	558	495	trk/ktr system potassium uptake protein	trkH, trkG, ktrB, ktrD
K03499	138 (90%)	153 (85%)	92 (88%)	104 (86%)	Aquatic/Marine and Freshwater	-0.0228142	0.0372811	0.540822	0.736164	558	487	trk/ktr system potassium uptake protein	trkA, ktrA, ktrC
K03500	144 (94%)	153 (85%)	97 (92%)	114 (94%)	Aquatic/Marine and Freshwater	-0.134016	0.0314229	2.35194e-05	0.000154905	558	508	16S rRNA (cytosine967-C5)-methyltransferase [EC:2.1.1.176]	rsmB, sun
K03501	136 (89%)	138 (77%)	92 (88%)	107 (88%)	Aquatic/Marine and Freshwater	-0.106148	0.0399515	0.00811383	0.031619	558	473	16S rRNA (guanine527-N7)-methyltransferase [EC:2.1.1.170]	gidB, rsmG
K03502	142 (93%)	128 (72%)	90 (86%)	112 (93%)	Aquatic/Marine and Freshwater	-0.243306	0.0389059	8.02589e-10	9.53408e-09	558	472	DNA polymerase V	umuC
K03503	140 (92%)	130 (73%)	96 (91%)	118 (98%)	Aquatic/Marine and Freshwater	-0.263798	0.035881	7.06968e-13	1.08586e-11	558	484	DNA polymerase V [EC:3.4.21.-]	umuD
K03517	145 (95%)	135 (75%)	96 (91%)	118 (98%)	Aquatic/Marine and Freshwater	-0.209563	0.0340787	1.49179e-09	1.70515e-08	558	494	quinolinate synthase [EC:2.5.1.72]	nadA
K03518	66 (43%)	150 (84%)	93 (89%)	107 (88%)	Aquatic/Marine and Freshwater	0.310246	0.0464312	5.76807e-11	7.61076e-10	558	416	aerobic carbon-monoxide dehydrogenase small subunit [EC:1.2.5.3]	coxS
K03519	2 (1%)	16 (9%)	NA	3 (2%)	NA	NA	NA	NA	NA	NA	NA	aerobic carbon-monoxide dehydrogenase medium subunit [EC:1.2.5.3]	coxM, cutM
K03520	1 (1%)	1 (1%)	NA	2 (2%)	NA	NA	NA	NA	NA	NA	NA	aerobic carbon-monoxide dehydrogenase large subunit [EC:1.2.5.3]	coxL, cutL
K03521	145 (95%)	154 (86%)	91 (87%)	108 (89%)	Aquatic/Marine and Freshwater	-0.0930328	0.0344285	0.00709979	0.0280849	558	498	electron transfer flavoprotein beta subunit	fixA, etfB
K03522	144 (94%)	158 (88%)	99 (94%)	118 (98%)	Aquatic/Marine and Freshwater	-0.0885246	0.0281248	0.00173511	0.00797947	558	519	electron transfer flavoprotein alpha subunit	fixB, etfA
K03523	NA	23 (13%)	NA	1 (1%)	NA	NA	NA	NA	NA	NA	NA	biotin transport system substrate-specific component	bioY
K03524	140 (92%)	150 (84%)	96 (91%)	108 (89%)	Aquatic/Marine and Freshwater	-0.072541	0.0352978	0.0403372	0.120156	558	494	BirA family transcriptional regulator, biotin operon repressor / biotin---[acetyl-CoA-carboxylase] ligase [EC:6.3.4.15]	birA
K03525	134 (88%)	125 (70%)	84 (80%)	116 (96%)	Aquatic/Marine and Freshwater	-0.177322	0.0416429	2.42186e-05	0.000158977	558	459	type III pantothenate kinase [EC:2.7.1.33]	coaX
K03526	145 (95%)	164 (92%)	98 (93%)	106 (88%)	Aquatic/Marine and Freshwater	-0.0301913	0.0302524	0.318727	0.568552	558	513	(E)-4-hydroxy-3-methylbut-2-enyl-diphosphate synthase [EC:1.17.7.1 1.17.7.3]	gcpE, ispG
K03527	109 (71%)	154 (86%)	11 (10%)	115 (95%)	Aquatic/Marine and Freshwater	0.312842	0.0482691	2.01655e-10	2.52518e-09	558	389	4-hydroxy-3-methylbut-2-en-1-yl diphosphate reductase [EC:1.17.7.4]	ispH, lytB
K03529	2 (1%)	40 (22%)	1 (1%)	10 (8%)	NA	NA	NA	NA	NA	NA	NA	chromosome segregation protein	smc
K03530	130 (85%)	155 (87%)	93 (89%)	116 (96%)	Aquatic/Marine and Freshwater	-0.0437158	0.0353368	0.216567	0.446669	558	494	DNA-binding protein HU-beta	hupB
K03531	143 (93%)	155 (87%)	94 (90%)	108 (89%)	Aquatic/Marine and Freshwater	-0.10123	0.033885	0.00293802	0.012765	558	500	cell division protein FtsZ	ftsZ
K03534	NA	2 (1%)	NA	1 (1%)	NA	NA	NA	NA	NA	NA	NA	L-rhamnose mutarotase [EC:5.1.3.32]	rhaM
K03536	8 (5%)	96 (54%)	34 (32%)	24 (20%)	Aquatic/Marine and Freshwater	0.331694	0.0486003	2.31832e-11	3.1542e-10	558	162	ribonuclease P protein component [EC:3.1.26.5]	rnpA
K03538	NA	NA	NA	1 (1%)	NA	NA	NA	NA	NA	NA	NA	ribonuclease P protein subunit POP4 [EC:3.1.26.5]	POP4, RPP29
K03543	4 (3%)	7 (4%)	NA	NA	NA	NA	NA	NA	NA	NA	NA	membrane fusion protein, multidrug efflux system	emrA
K03544	149 (97%)	162 (91%)	99 (94%)	112 (93%)	Aquatic/Marine and Freshwater	-0.0301913	0.0274531	0.271925	0.516027	558	522	ATP-dependent Clp protease ATP-binding subunit ClpX	clpX, CLPX
K03545	146 (95%)	164 (92%)	90 (86%)	113 (93%)	Aquatic/Marine and Freshwater	-0.00560109	0.0304444	0.854098	0.923375	558	513	trigger factor	tig
K03546	26 (17%)	23 (13%)	2 (2%)	19 (16%)	Aquatic/Marine and Freshwater	0.0807377	0.036804	0.0286708	0.0906946	558	70	DNA repair protein SbcC/Rad50	sbcC, rad50
K03547	12 (8%)	42 (23%)	4 (4%)	26 (21%)	Aquatic/Marine and Freshwater	0.234426	0.0386783	2.50611e-09	2.80741e-08	558	84	DNA repair protein SbcD/Mre11	sbcD, mre11
K03548	1 (1%)	8 (4%)	NA	1 (1%)	NA	NA	NA	NA	NA	NA	NA	putative permease	perM
K03549	NA	2 (1%)	2 (2%)	NA	NA	NA	NA	NA	NA	NA	NA	KUP system potassium uptake protein	kup
K03550	142 (93%)	160 (89%)	97 (92%)	117 (97%)	Aquatic/Marine and Freshwater	-0.088388	0.0292688	0.00264557	0.0116619	558	516	holliday junction DNA helicase RuvA	ruvA
K03551	140 (92%)	156 (87%)	103 (98%)	116 (96%)	Aquatic/Marine and Freshwater	-0.0924863	0.0295808	0.00186153	0.00849135	558	515	holliday junction DNA helicase RuvB [EC:5.6.2.4]	ruvB
K03553	141 (92%)	158 (88%)	91 (87%)	114 (94%)	Aquatic/Marine and Freshwater	-0.0308743	0.0329449	0.34909	0.59966	558	504	recombination protein RecA	recA
K03555	146 (95%)	160 (89%)	105 (100%)	119 (98%)	Aquatic/Marine and Freshwater	-0.10888	0.0238283	6.03838e-06	4.42965e-05	558	530	DNA mismatch repair protein MutS	mutS
K03556	1 (1%)	NA	NA	NA	NA	NA	NA	NA	NA	NA	NA	LuxR family transcriptional regulator, maltose regulon positive regulatory protein	malT
K03557	1 (1%)	2 (1%)	NA	NA	NA	NA	NA	NA	NA	NA	NA	Fis family transcriptional regulator, factor for inversion stimulation protein	fis
K03558	NA	NA	NA	2 (2%)	NA	NA	NA	NA	NA	NA	NA	membrane protein required for colicin V production	cvpA
K03559	NA	10 (6%)	NA	NA	NA	NA	NA	NA	NA	NA	NA	biopolymer transport protein ExbD	exbD
K03560	NA	5 (3%)	NA	NA	NA	NA	NA	NA	NA	NA	NA	biopolymer transport protein TolR	tolR
K03561	149 (97%)	168 (94%)	103 (98%)	121 (100%)	Aquatic/Marine and Freshwater	-0.0502732	0.0190978	0.00871518	0.0335304	558	541	biopolymer transport protein ExbB	exbB
K03562	59 (39%)	12 (7%)	1 (1%)	8 (7%)	Aquatic/Marine and Freshwater	-0.204235	0.0378757	1.03246e-07	9.46304e-07	558	80	biopolymer transport protein TolQ	tolQ
K03563	NA	27 (15%)	NA	2 (2%)	NA	NA	NA	NA	NA	NA	NA	carbon storage regulator	csrA
K03564	NA	31 (17%)	1 (1%)	NA	NA	NA	NA	NA	NA	NA	NA	thioredoxin-dependent peroxiredoxin [EC:1.11.1.24]	BCP, PRXQ, DOT5
K03565	1 (1%)	25 (14%)	NA	54 (45%)	Aquatic/Marine and Freshwater	0.0721311	0.0384813	0.0613957	0.168528	558	80	regulatory protein	recX
K03566	NA	NA	NA	2 (2%)	NA	NA	NA	NA	NA	NA	NA	LysR family transcriptional regulator, glycine cleavage system transcriptional activator	gcvA
K03568	148 (97%)	171 (96%)	93 (89%)	120 (99%)	Aquatic/Marine and Freshwater	0.00724044	0.0234547	0.757666	0.869294	558	532	TldD protein	tldD
K03569	149 (97%)	156 (87%)	102 (97%)	109 (90%)	Aquatic/Marine and Freshwater	-0.0965847	0.0292446	0.00101964	0.00487738	558	516	rod shape-determining protein MreB and related proteins	mreB
K03570	85 (56%)	65 (36%)	5 (5%)	1 (1%)	Aquatic/Marine and Freshwater	0.0967213	0.0491008	0.0493539	0.141134	558	156	rod shape-determining protein MreC	mreC
K03572	146 (95%)	149 (83%)	102 (97%)	115 (95%)	Aquatic/Marine and Freshwater	-0.10929	0.0300688	0.000304331	0.00164467	558	512	DNA mismatch repair protein MutL	mutL
K03574	5 (3%)	77 (43%)	1 (1%)	5 (4%)	Aquatic/Marine and Freshwater	0.446448	0.0356079	6.48661e-32	3.00063e-30	558	88	8-oxo-dGTP diphosphatase [EC:3.6.1.55]	mutT, NUDT15, MTH2
K03575	13 (8%)	20 (11%)	NA	NA	NA	NA	NA	NA	NA	NA	NA	A/G-specific adenine glycosylase [EC:3.2.2.31]	mutY
K03577	NA	16 (9%)	NA	1 (1%)	NA	NA	NA	NA	NA	NA	NA	TetR/AcrR family transcriptional regulator, acrAB operon repressor	acrR, smeT
K03578	NA	2 (1%)	NA	NA	NA	NA	NA	NA	NA	NA	NA	ATP-dependent RNA helicase HrpA [EC:5.6.2.6]	hrpA
K03580	16 (10%)	3 (2%)	2 (2%)	11 (9%)	NA	NA	NA	NA	NA	NA	NA	ATP-dependent helicase HepA [EC:5.6.2.-]	hepA
K03581	4 (3%)	5 (3%)	2 (2%)	8 (7%)	NA	NA	NA	NA	NA	NA	NA	exodeoxyribonuclease V alpha subunit [EC:3.1.11.5]	recD
K03582	27 (18%)	6 (3%)	3 (3%)	5 (4%)	NA	NA	NA	NA	NA	NA	NA	exodeoxyribonuclease V beta subunit [EC:3.1.11.5]	recB
K03584	2 (1%)	38 (21%)	NA	63 (52%)	Aquatic/Marine and Freshwater	0.193169	0.0421541	5.68476e-06	4.2095e-05	558	103	DNA repair protein RecO (recombination protein O)	recO
K03585	145 (95%)	126 (70%)	62 (59%)	102 (84%)	Aquatic/Marine and Freshwater	-0.136612	0.0457805	0.00297009	0.0128758	558	435	membrane fusion protein, multidrug efflux system	acrA, mexA, adeI, smeD, mtrC, cmeA
K03587	6 (4%)	46 (26%)	7 (7%)	4 (3%)	Aquatic/Marine and Freshwater	0.259016	0.0335024	5.05831e-14	8.72337e-13	558	63	cell division protein FtsI (penicillin-binding protein 3) [EC:3.4.16.4]	ftsI
K03588	142 (93%)	150 (84%)	96 (91%)	105 (87%)	Aquatic/Marine and Freshwater	-0.105738	0.035572	0.0030825	0.0133191	558	493	peptidoglycan glycosyltransferase [EC:2.4.99.28]	ftsW, spoVE, rodA
K03589	NA	2 (1%)	NA	NA	NA	NA	NA	NA	NA	NA	NA	cell division protein FtsQ	ftsQ
K03590	145 (95%)	150 (84%)	101 (96%)	115 (95%)	Aquatic/Marine and Freshwater	-0.163251	0.0302136	9.74047e-08	8.9905e-07	558	511	cell division protein FtsA	ftsA
K03591	7 (5%)	NA	NA	NA	NA	NA	NA	NA	NA	NA	NA	cell division protein FtsN	ftsN
K03592	37 (24%)	116 (65%)	11 (10%)	4 (3%)	Aquatic/Marine and Freshwater	0.581694	0.0427283	1.31714e-36	7.19305e-35	558	168	PmbA protein	pmbA
K03593	134 (88%)	135 (75%)	34 (32%)	111 (92%)	Aquatic/Marine and Freshwater	0.0989071	0.048594	0.042289	0.125306	558	414	ATP-binding protein involved in chromosome partitioning	mrp, NUBPL
K03594	NA	NA	1 (1%)	NA	NA	NA	NA	NA	NA	NA	NA	bacterioferritin [EC:1.16.3.1]	bfr
K03595	138 (90%)	150 (84%)	94 (90%)	103 (85%)	Aquatic/Marine and Freshwater	-0.0478142	0.037623	0.204307	0.427079	558	485	GTPase	era, ERAL1
K03596	140 (92%)	152 (85%)	93 (89%)	117 (97%)	Aquatic/Marine and Freshwater	-0.0601093	0.0332012	0.0707674	0.187862	558	502	GTP-binding protein LepA	lepA
K03599	NA	9 (5%)	NA	NA	NA	NA	NA	NA	NA	NA	NA	stringent starvation protein A	sspA, mglA
K03601	129 (84%)	150 (84%)	92 (88%)	113 (93%)	Aquatic/Marine and Freshwater	-0.023224	0.0378281	0.539509	0.735304	558	484	exodeoxyribonuclease VII large subunit [EC:3.1.11.6]	xseA
K03602	NA	1 (1%)	1 (1%)	NA	NA	NA	NA	NA	NA	NA	NA	exodeoxyribonuclease VII small subunit [EC:3.1.11.6]	xseB
K03605	2 (1%)	45 (25%)	NA	NA	NA	NA	NA	NA	NA	NA	NA	hydrogenase maturation protease [EC:3.4.23.-]	hyaD, hybD
K03606	NA	4 (2%)	NA	NA	NA	NA	NA	NA	NA	NA	NA	undecaprenyl-phosphate glucose phosphotransferase [EC:2.7.8.31]	wcaJ
K03607	NA	1 (1%)	NA	NA	NA	NA	NA	NA	NA	NA	NA	ProP effector	proQ
K03609	1 (1%)	1 (1%)	NA	NA	NA	NA	NA	NA	NA	NA	NA	septum site-determining protein MinD	minD
K03612	132 (86%)	159 (89%)	92 (88%)	110 (91%)	Aquatic/Marine and Freshwater	-0.00218579	0.0357868	0.951319	0.980926	558	493	H+/Na+-translocating ferredoxin:NAD+ oxidoreductase subunit G	rnfG
K03613	137 (90%)	163 (91%)	93 (89%)	113 (93%)	Aquatic/Marine and Freshwater	-0.00150273	0.0324927	0.963129	0.98749	558	506	H+/Na+-translocating ferredoxin:NAD+ oxidoreductase subunit E	rnfE
K03614	142 (93%)	161 (90%)	94 (90%)	108 (89%)	Aquatic/Marine and Freshwater	-0.0346995	0.0327222	0.289413	0.537795	558	505	H+/Na+-translocating ferredoxin:NAD+ oxidoreductase subunit D [EC:7.1.1.11 7.2.1.2]	rnfD
K03615	141 (92%)	160 (89%)	92 (88%)	107 (88%)	Aquatic/Marine and Freshwater	-0.0430328	0.0340222	0.206459	0.429978	558	500	H+/Na+-translocating ferredoxin:NAD+ oxidoreductase subunit C [EC:7.1.1.11 7.2.1.2]	rnfC
K03616	125 (82%)	165 (92%)	94 (90%)	105 (87%)	Aquatic/Marine and Freshwater	0.0601093	0.0364932	0.100098	0.245871	558	489	H+/Na+-translocating ferredoxin:NAD+ oxidoreductase subunit B [EC:7.1.1.11 7.2.1.2]	rnfB
K03617	136 (89%)	160 (89%)	95 (90%)	107 (88%)	Aquatic/Marine and Freshwater	0.0106557	0.0346691	0.758689	0.869294	558	498	H+/Na+-translocating ferredoxin:NAD+ oxidoreductase subunit A	rnfA
K03620	2 (1%)	NA	NA	NA	NA	NA	NA	NA	NA	NA	NA	Ni/Fe-hydrogenase 1 B-type cytochrome subunit	hyaC
K03621	141 (92%)	164 (92%)	100 (95%)	115 (95%)	Aquatic/Marine and Freshwater	-0.00969945	0.0280479	0.729611	0.854328	558	520	phosphate acyltransferase [EC:2.3.1.274]	plsX
K03624	141 (92%)	163 (91%)	97 (92%)	117 (97%)	Aquatic/Marine and Freshwater	-0.0180328	0.028753	0.530811	0.729474	558	518	transcription elongation factor GreA	greA
K03625	151 (99%)	156 (87%)	98 (93%)	112 (93%)	Aquatic/Marine and Freshwater	-0.0882514	0.0289438	0.0024054	0.010675	558	517	transcription antitermination protein NusB	nusB
K03628	144 (94%)	165 (92%)	95 (90%)	109 (90%)	Aquatic/Marine and Freshwater	-0.0259563	0.0301964	0.390393	0.635357	558	513	transcription termination factor Rho	rho
K03629	143 (93%)	122 (68%)	99 (94%)	118 (98%)	Aquatic/Marine and Freshwater	-0.326093	0.0351977	4.3175e-19	1.04793e-17	558	482	DNA replication and repair protein RecF	recF
K03630	15 (10%)	92 (51%)	3 (3%)	3 (2%)	Aquatic/Marine and Freshwater	0.380738	0.0418569	1.67771e-18	3.88044e-17	558	113	DNA repair protein RadC	radC
K03631	146 (95%)	128 (72%)	97 (92%)	116 (96%)	Aquatic/Marine and Freshwater	-0.271858	0.0352622	5.89783e-14	9.99581e-13	558	487	DNA repair protein RecN (Recombination protein N)	recN
K03632	3 (2%)	2 (1%)	NA	4 (3%)	NA	NA	NA	NA	NA	NA	NA	chromosome partition protein MukB	mukB
K03633	NA	1 (1%)	NA	NA	NA	NA	NA	NA	NA	NA	NA	chromosome partition protein MukF	mukF
K03635	NA	1 (1%)	NA	NA	NA	NA	NA	NA	NA	NA	NA	molybdopterin synthase catalytic subunit [EC:2.8.1.12]	MOCS2B, moaE
K03636	NA	2 (1%)	NA	NA	NA	NA	NA	NA	NA	NA	NA	sulfur-carrier protein	moaD, cysO
K03637	NA	11 (6%)	NA	3 (2%)	NA	NA	NA	NA	NA	NA	NA	cyclic pyranopterin monophosphate synthase [EC:4.6.1.17]	moaC, CNX3
K03638	NA	13 (7%)	NA	NA	NA	NA	NA	NA	NA	NA	NA	molybdopterin adenylyltransferase [EC:2.7.7.75]	moaB
K03639	2 (1%)	33 (18%)	81 (77%)	29 (24%)	Aquatic/Marine and Freshwater	-0.0744536	0.0487711	0.127435	0.294403	558	145	GTP 3',8-cyclase [EC:4.1.99.22]	moaA, CNX2
K03640	3 (2%)	11 (6%)	1 (1%)	6 (5%)	NA	NA	NA	NA	NA	NA	NA	peptidoglycan-associated lipoprotein	pal
K03641	140 (92%)	112 (63%)	92 (88%)	107 (88%)	Aquatic/Marine and Freshwater	-0.194126	0.0431909	8.4943e-06	6.09546e-05	558	451	TolB protein	tolB
K03642	143 (93%)	103 (58%)	79 (75%)	114 (94%)	Aquatic/Marine and Freshwater	-0.373087	0.042322	1.54808e-17	3.30817e-16	558	439	peptidoglycan lytic transglycosylase [EC:4.2.2.29]	rlpA
K03644	NA	121 (68%)	NA	2 (2%)	Aquatic/Marine and Freshwater	0.750137	0.0318251	1.46491e-85	5.76001e-82	558	123	lipoyl synthase [EC:2.8.1.8]	lipA, LIAS, LIP1, LIP5
K03645	NA	1 (1%)	NA	NA	NA	NA	NA	NA	NA	NA	NA	negative modulator of initiation of replication	seqA
K03648	1 (1%)	6 (3%)	1 (1%)	NA	NA	NA	NA	NA	NA	NA	NA	uracil-DNA glycosylase [EC:3.2.2.27]	UNG, UDG
K03649	NA	1 (1%)	1 (1%)	NA	NA	NA	NA	NA	NA	NA	NA	double-stranded uracil-DNA glycosylase [EC:3.2.2.28]	mug
K03650	140 (92%)	155 (87%)	92 (88%)	92 (76%)	Aquatic/Marine and Freshwater	-0.0722678	0.0381242	0.0585356	0.162889	558	479	tRNA modification GTPase [EC:3.6.-.-]	mnmE, trmE, MSS1
K03651	5 (3%)	8 (4%)	NA	3 (2%)	NA	NA	NA	NA	NA	NA	NA	3',5'-cyclic-AMP phosphodiesterase [EC:3.1.4.53]	cpdA
K03652	2 (1%)	1 (1%)	NA	NA	NA	NA	NA	NA	NA	NA	NA	DNA-3-methyladenine glycosylase [EC:3.2.2.21]	MPG
K03653	NA	21 (12%)	NA	NA	NA	NA	NA	NA	NA	NA	NA	N-glycosylase/DNA lyase [EC:3.2.2.- 4.2.99.18]	K03653
K03654	55 (36%)	69 (39%)	18 (17%)	54 (45%)	Aquatic/Marine and Freshwater	0.017623	0.0528995	0.739155	0.860094	558	196	ATP-dependent DNA helicase RecQ [EC:5.6.2.4]	recQ
K03655	146 (95%)	164 (92%)	93 (89%)	116 (96%)	Aquatic/Marine and Freshwater	-0.0303279	0.0284652	0.287143	0.535093	558	519	ATP-dependent DNA helicase RecG [EC:5.6.2.4]	recG
K03656	NA	NA	6 (6%)	NA	NA	NA	NA	NA	NA	NA	NA	ATP-dependent DNA helicase Rep [EC:5.6.2.4]	rep
K03657	143 (93%)	164 (92%)	86 (82%)	115 (95%)	Aquatic/Marine and Freshwater	-0.00177596	0.03181	0.955497	0.982687	558	508	ATP-dependent DNA helicase UvrD/PcrA [EC:5.6.2.4]	uvrD, pcrA
K03658	1 (1%)	NA	NA	2 (2%)	NA	NA	NA	NA	NA	NA	NA	DNA helicase IV [EC:5.6.2.4]	helD
K03664	140 (92%)	159 (89%)	87 (83%)	101 (83%)	Aquatic/Marine and Freshwater	0.00642077	0.0371589	0.862878	0.929981	558	487	SsrA-binding protein	smpB
K03665	141 (92%)	154 (86%)	93 (89%)	116 (96%)	Aquatic/Marine and Freshwater	-0.0349727	0.0329391	0.288818	0.53745	558	504	GTPase	hflX
K03666	NA	NA	NA	1 (1%)	NA	NA	NA	NA	NA	NA	NA	host factor-I protein	hfq
K03667	50 (33%)	147 (82%)	97 (92%)	110 (91%)	Aquatic/Marine and Freshwater	0.152459	0.0494645	0.0021572	0.00962782	558	404	ATP-dependent HslUV protease ATP-binding subunit HslU	hslU
K03669	NA	NA	3 (3%)	NA	NA	NA	NA	NA	NA	NA	NA	membrane glycosyltransferase [EC:2.4.1.-]	mdoH
K03670	NA	2 (1%)	1 (1%)	NA	NA	NA	NA	NA	NA	NA	NA	periplasmic glucans biosynthesis protein	mdoG
K03671	148 (97%)	163 (91%)	95 (90%)	121 (100%)	Aquatic/Marine and Freshwater	-0.0258197	0.0255916	0.313457	0.56309	558	527	thioredoxin	TXN, trxA
K03672	NA	1 (1%)	NA	NA	NA	NA	NA	NA	NA	NA	NA	thioredoxin 2 [EC:1.8.1.8]	trxC
K03673	1 (1%)	NA	NA	NA	NA	NA	NA	NA	NA	NA	NA	protein dithiol oxidoreductase (disulfide-forming) [EC:1.8.4.15]	dsbA
K03676	17 (11%)	15 (8%)	1 (1%)	NA	NA	NA	NA	NA	NA	NA	NA	glutaredoxin 3	grxC, GLRX, GLRX2
K03679	NA	1 (1%)	NA	NA	NA	NA	NA	NA	NA	NA	NA	exosome complex component RRP4	RRP4, EXOSC2
K03684	NA	9 (5%)	NA	NA	NA	NA	NA	NA	NA	NA	NA	ribonuclease D [EC:3.1.13.5]	rnd
K03685	142 (93%)	162 (91%)	96 (91%)	117 (97%)	Aquatic/Marine and Freshwater	-0.00983607	0.0290089	0.734685	0.85746	558	517	ribonuclease III [EC:3.1.26.3]	rnc, DROSHA, RNT1
K03686	141 (92%)	165 (92%)	88 (84%)	117 (97%)	Aquatic/Marine and Freshwater	0.0230874	0.0308862	0.45508	0.681283	558	511	molecular chaperone DnaJ	dnaJ
K03687	123 (80%)	154 (86%)	92 (88%)	115 (95%)	Aquatic/Marine and Freshwater	-0.0148907	0.0378432	0.694113	0.831438	558	484	molecular chaperone GrpE	GRPE
K03688	5 (3%)	35 (20%)	NA	NA	NA	NA	NA	NA	NA	NA	NA	ubiquinone biosynthesis protein	ubiB, aarF
K03694	1 (1%)	10 (6%)	3 (3%)	NA	NA	NA	NA	NA	NA	NA	NA	ATP-dependent Clp protease ATP-binding subunit ClpA	clpA
K03695	135 (88%)	112 (63%)	93 (89%)	99 (82%)	Aquatic/Marine and Freshwater	-0.289617	0.0439092	9.90168e-11	1.28919e-09	558	439	ATP-dependent Clp protease ATP-binding subunit ClpB	clpB
K03696	5 (3%)	10 (6%)	1 (1%)	NA	NA	NA	NA	NA	NA	NA	NA	ATP-dependent Clp protease ATP-binding subunit ClpC	clpC
K03698	145 (95%)	151 (84%)	97 (92%)	114 (94%)	Aquatic/Marine and Freshwater	-0.117623	0.0318618	0.00024488	0.00133546	558	507	3'-5' exoribonuclease [EC:3.1.-.-]	cbf, cbf1
K03699	153 (100%)	173 (97%)	104 (99%)	121 (100%)	Aquatic/Marine and Freshwater	-0.0375683	0.012338	0.00243809	0.0108078	558	551	magnesium and cobalt exporter, CNNM family	tlyC
K03701	141 (92%)	153 (85%)	99 (94%)	108 (89%)	Aquatic/Marine and Freshwater	-0.0760929	0.0336865	0.0242811	0.079034	558	501	excinuclease ABC subunit A	uvrA
K03702	144 (94%)	162 (91%)	87 (83%)	116 (96%)	Aquatic/Marine and Freshwater	-0.00163934	0.0316181	0.958668	0.984782	558	509	excinuclease ABC subunit B	uvrB
K03703	135 (88%)	156 (87%)	94 (90%)	111 (92%)	Aquatic/Marine and Freshwater	-0.0184426	0.0351625	0.600143	0.775815	558	496	excinuclease ABC subunit C	uvrC
K03704	139 (91%)	156 (87%)	93 (89%)	102 (84%)	Aquatic/Marine and Freshwater	-0.0144809	0.0364234	0.6911	0.828983	558	490	cold shock protein	cspA
K03705	109 (71%)	144 (80%)	89 (85%)	112 (93%)	Aquatic/Marine and Freshwater	-0.020082	0.043421	0.643909	0.801069	558	454	heat-inducible transcriptional repressor	hrcA
K03707	NA	15 (8%)	NA	NA	NA	NA	NA	NA	NA	NA	NA	thiaminase (transcriptional activator TenA) [EC:3.5.99.2]	tenA
K03709	1 (1%)	4 (2%)	NA	8 (7%)	NA	NA	NA	NA	NA	NA	NA	DtxR family transcriptional regulator, Mn-dependent transcriptional regulator	troR, sirR, scaR, mntR
K03711	113 (74%)	120 (67%)	77 (73%)	111 (92%)	Aquatic/Marine and Freshwater	-0.162568	0.046666	0.000533787	0.00274359	558	421	Fur family transcriptional regulator, ferric uptake regulator	fur, zur, furB
K03718	NA	1 (1%)	NA	6 (5%)	NA	NA	NA	NA	NA	NA	NA	Lrp/AsnC family transcriptional regulator, regulator for asnA, asnC and gidA	asnC
K03719	NA	8 (4%)	NA	1 (1%)	NA	NA	NA	NA	NA	NA	NA	Lrp/AsnC family transcriptional regulator, leucine-responsive regulatory protein	lrp
K03721	1 (1%)	NA	NA	NA	NA	NA	NA	NA	NA	NA	NA	transcriptional regulator of aroF, aroG, tyrA and aromatic amino acid transport	tyrR
K03722	134 (88%)	151 (84%)	96 (91%)	108 (89%)	Aquatic/Marine and Freshwater	-0.0229508	0.036655	0.531488	0.729474	558	489	ATP-dependent DNA helicase DinG [EC:5.6.2.3]	dinG
K03723	141 (92%)	154 (86%)	91 (87%)	104 (86%)	Aquatic/Marine and Freshwater	-0.0974044	0.0361297	0.00723229	0.0284944	558	490	transcription-repair coupling factor (superfamily II helicase) [EC:5.6.2.4]	mfd
K03724	5 (3%)	9 (5%)	14 (13%)	2 (2%)	NA	NA	NA	NA	NA	NA	NA	ATP-dependent helicase Lhr and Lhr-like helicase [EC:5.6.2.6 5.6.2.4]	lhr
K03726	NA	3 (2%)	NA	NA	NA	NA	NA	NA	NA	NA	NA	ATP-dependent DNA helicase [EC:5.6.2.4]	helS
K03727	NA	NA	NA	1 (1%)	NA	NA	NA	NA	NA	NA	NA	ATP-dependent RNA helicase HelY [EC:5.6.2.6]	helY
K03732	NA	2 (1%)	NA	5 (4%)	NA	NA	NA	NA	NA	NA	NA	ATP-dependent RNA helicase RhlB [EC:5.6.2.7]	rhlB
K03733	4 (3%)	13 (7%)	2 (2%)	3 (2%)	NA	NA	NA	NA	NA	NA	NA	integrase/recombinase XerC	xerC
K03734	135 (88%)	154 (86%)	95 (90%)	115 (95%)	Aquatic/Marine and Freshwater	-0.0724044	0.034226	0.0348359	0.106678	558	499	FAD:protein FMN transferase [EC:2.7.1.180]	apbE
K03735	1 (1%)	NA	NA	NA	NA	NA	NA	NA	NA	NA	NA	ethanolamine ammonia-lyase large subunit [EC:4.3.1.7]	eutB
K03737	138 (90%)	146 (82%)	97 (92%)	115 (95%)	Aquatic/Marine and Freshwater	-0.134699	0.0345785	0.000110005	0.000646548	558	496	pyruvate-ferredoxin/flavodoxin oxidoreductase [EC:1.2.7.1 1.2.8.1]	por, nifJ
K03738	74 (48%)	89 (50%)	89 (85%)	76 (63%)	Aquatic/Marine and Freshwater	-0.131284	0.054638	0.0165986	0.0576045	558	328	aldehyde:ferredoxin oxidoreductase [EC:1.2.7.5]	aor
K03739	NA	1 (1%)	NA	NA	NA	NA	NA	NA	NA	NA	NA	membrane protein involved in D-alanine export	dltB
K03741	19 (12%)	71 (40%)	11 (10%)	88 (73%)	Aquatic/Marine and Freshwater	0.314891	0.0492664	3.49135e-10	4.29002e-09	558	189	arsenate reductase (thioredoxin) [EC:1.20.4.4]	arsC
K03743	3 (2%)	51 (28%)	7 (7%)	2 (2%)	Aquatic/Marine and Freshwater	0.296585	0.0326663	1.92137e-18	4.39234e-17	558	63	nicotinamide-nucleotide amidase [EC:3.5.1.42]	pncC
K03744	31 (20%)	149 (83%)	92 (88%)	108 (89%)	Aquatic/Marine and Freshwater	0.21776	0.0509044	2.22398e-05	0.000147465	558	380	LemA protein	lemA
K03746	NA	1 (1%)	NA	NA	NA	NA	NA	NA	NA	NA	NA	DNA-binding protein H-NS	hns
K03748	NA	NA	1 (1%)	NA	NA	NA	NA	NA	NA	NA	NA	SanA protein	sanA
K03750	NA	10 (6%)	1 (1%)	NA	NA	NA	NA	NA	NA	NA	NA	molybdopterin molybdotransferase [EC:2.10.1.1]	moeA
K03752	1 (1%)	39 (22%)	NA	NA	NA	NA	NA	NA	NA	NA	NA	molybdenum cofactor guanylyltransferase [EC:2.7.7.77]	mobA
K03753	NA	20 (11%)	13 (12%)	2 (2%)	NA	NA	NA	NA	NA	NA	NA	molybdopterin-guanine dinucleotide biosynthesis adapter protein	mobB
K03758	NA	1 (1%)	NA	NA	NA	NA	NA	NA	NA	NA	NA	arginine:ornithine antiporter / lysine permease	arcD, lysl, lysP
K03760	NA	1 (1%)	NA	NA	NA	NA	NA	NA	NA	NA	NA	lipid A ethanolaminephosphotransferase [EC:2.7.8.43]	eptA, pmrC
K03762	NA	1 (1%)	2 (2%)	NA	NA	NA	NA	NA	NA	NA	NA	MFS transporter, MHS family, proline/betaine transporter	proP
K03763	NA	3 (2%)	NA	NA	NA	NA	NA	NA	NA	NA	NA	DNA polymerase III subunit alpha, Gram-positive type [EC:2.7.7.7]	polC
K03764	NA	1 (1%)	NA	NA	NA	NA	NA	NA	NA	NA	NA	MetJ family transcriptional regulator, methionine regulon repressor	metJ
K03767	45 (29%)	62 (35%)	2 (2%)	57 (47%)	Aquatic/Marine and Freshwater	0.0583333	0.0509537	0.252775	0.494238	558	166	peptidyl-prolyl cis-trans isomerase A (cyclophilin A) [EC:5.2.1.8]	PPIA
K03768	148 (97%)	106 (59%)	95 (90%)	115 (95%)	Aquatic/Marine and Freshwater	-0.318033	0.0395408	5.35659e-15	9.98204e-14	558	464	peptidyl-prolyl cis-trans isomerase B (cyclophilin B) [EC:5.2.1.8]	PPIB, ppiB
K03769	49 (32%)	111 (62%)	NA	87 (72%)	Aquatic/Marine and Freshwater	0.400546	0.0525809	1.12649e-13	1.86107e-12	558	247	peptidyl-prolyl cis-trans isomerase C [EC:5.2.1.8]	ppiC
K03770	51 (33%)	94 (53%)	79 (75%)	9 (7%)	Aquatic/Marine and Freshwater	0.0247268	0.0538499	0.646286	0.80196	558	233	peptidyl-prolyl cis-trans isomerase D [EC:5.2.1.8]	ppiD
K03771	22 (14%)	42 (23%)	44 (42%)	21 (17%)	Aquatic/Marine and Freshwater	-0.070765	0.0470796	0.133386	0.30475	558	129	peptidyl-prolyl cis-trans isomerase SurA [EC:5.2.1.8]	surA
K03772	NA	25 (14%)	NA	NA	NA	NA	NA	NA	NA	NA	NA	FKBP-type peptidyl-prolyl cis-trans isomerase FkpA [EC:5.2.1.8]	fkpA
K03773	NA	6 (3%)	NA	NA	NA	NA	NA	NA	NA	NA	NA	FKBP-type peptidyl-prolyl cis-trans isomerase FklB [EC:5.2.1.8]	fklB
K03775	NA	1 (1%)	NA	NA	NA	NA	NA	NA	NA	NA	NA	FKBP-type peptidyl-prolyl cis-trans isomerase SlyD [EC:5.2.1.8]	slyD
K03776	NA	1 (1%)	NA	NA	NA	NA	NA	NA	NA	NA	NA	aerotaxis receptor	aer
K03777	NA	1 (1%)	NA	NA	NA	NA	NA	NA	NA	NA	NA	D-lactate dehydrogenase (quinone) [EC:1.1.5.12]	dld
K03778	NA	1 (1%)	NA	NA	NA	NA	NA	NA	NA	NA	NA	D-lactate dehydrogenase [EC:1.1.1.28]	ldhA
K03780	1 (1%)	NA	NA	NA	NA	NA	NA	NA	NA	NA	NA	L(+)-tartrate dehydratase beta subunit [EC:4.2.1.32]	ttdB
K03781	30 (20%)	29 (16%)	4 (4%)	68 (56%)	Aquatic/Marine and Freshwater	0.0486339	0.0467498	0.298655	0.549513	558	131	catalase [EC:1.11.1.6]	katE, CAT, catB, srpA
K03782	1 (1%)	4 (2%)	1 (1%)	NA	NA	NA	NA	NA	NA	NA	NA	catalase-peroxidase [EC:1.11.1.21]	katG
K03783	147 (96%)	153 (85%)	95 (90%)	113 (93%)	Aquatic/Marine and Freshwater	-0.134426	0.0312548	2.01051e-05	0.000134216	558	508	purine-nucleoside phosphorylase [EC:2.4.2.1]	punA, PNP
K03784	NA	24 (13%)	NA	NA	NA	NA	NA	NA	NA	NA	NA	purine-nucleoside phosphorylase [EC:2.4.2.1]	deoD
K03785	NA	9 (5%)	NA	NA	NA	NA	NA	NA	NA	NA	NA	3-dehydroquinate dehydratase I [EC:4.2.1.10]	aroD
K03786	1 (1%)	24 (13%)	NA	NA	NA	NA	NA	NA	NA	NA	NA	3-dehydroquinate dehydratase II [EC:4.2.1.10]	aroQ, qutE
K03787	131 (86%)	155 (87%)	100 (95%)	109 (90%)	Aquatic/Marine and Freshwater	-0.0351093	0.0353003	0.320372	0.570259	558	495	5'/3'-nucleotidase [EC:3.1.3.5 3.1.3.6]	surE
K03789	140 (92%)	90 (50%)	49 (47%)	37 (31%)	Aquatic/Marine and Freshwater	-0.184699	0.0543061	0.000719678	0.00359109	558	316	[ribosomal protein S18]-alanine N-acetyltransferase [EC:2.3.1.266]	rimI
K03790	NA	1 (1%)	NA	NA	NA	NA	NA	NA	NA	NA	NA	[ribosomal protein S5]-alanine N-acetyltransferase [EC:2.3.1.267]	rimJ
K03791	2 (1%)	NA	2 (2%)	NA	NA	NA	NA	NA	NA	NA	NA	putative chitinase	K03791
K03796	NA	20 (11%)	NA	NA	NA	NA	NA	NA	NA	NA	NA	Bax protein	bax
K03797	148 (97%)	152 (85%)	97 (92%)	99 (82%)	Aquatic/Marine and Freshwater	-0.109563	0.034862	0.00176329	0.00808316	558	496	carboxyl-terminal processing protease [EC:3.4.21.102]	E3.4.21.102, prc, ctpA
K03798	146 (95%)	159 (89%)	96 (91%)	98 (81%)	Aquatic/Marine and Freshwater	-0.0345628	0.0342091	0.312774	0.562593	558	499	cell division protease FtsH [EC:3.4.24.-]	ftsH, hflB
K03799	145 (95%)	50 (28%)	95 (90%)	114 (94%)	Aquatic/Marine and Freshwater	-0.643579	0.0410371	3.98992e-46	3.20171e-44	558	404	heat shock protein HtpX [EC:3.4.24.-]	htpX
K03800	136 (89%)	45 (25%)	95 (90%)	105 (87%)	Aquatic/Marine and Freshwater	-0.751639	0.0404357	2.8051e-60	4.59569e-58	558	381	lipoate---protein ligase [EC:6.3.1.20]	lplA, lplJ, lipL1
K03801	NA	1 (1%)	NA	NA	NA	NA	NA	NA	NA	NA	NA	lipoyl(octanoyl) transferase [EC:2.3.1.181]	lipB
K03802	NA	5 (3%)	NA	NA	NA	NA	NA	NA	NA	NA	NA	cyanophycin synthetase [EC:6.3.2.29 6.3.2.30]	cphA
K03804	NA	1 (1%)	NA	NA	NA	NA	NA	NA	NA	NA	NA	chromosome partition protein MukE	mukE
K03808	NA	NA	NA	1 (1%)	NA	NA	NA	NA	NA	NA	NA	intermembrane transport protein PqiA/LetA	pqiA, letA
K03809	81 (53%)	32 (18%)	84 (80%)	111 (92%)	Aquatic/Marine and Freshwater	-0.522268	0.0494276	6.7769e-24	2.00352e-22	558	308	NAD(P)H dehydrogenase (quinone) [EC:1.6.5.2]	wrbA
K03811	NA	3 (2%)	1 (1%)	1 (1%)	NA	NA	NA	NA	NA	NA	NA	nicotinamide mononucleotide transporter	pnuC
K03814	139 (91%)	25 (14%)	76 (72%)	116 (96%)	Aquatic/Marine and Freshwater	-0.740301	0.0420165	1.76437e-55	2.2379e-53	558	356	peptidoglycan glycosyltransferase [EC:2.4.99.28]	mtgA
K03816	NA	6 (3%)	NA	NA	NA	NA	NA	NA	NA	NA	NA	xanthine phosphoribosyltransferase [EC:2.4.2.22]	xpt
K03817	NA	3 (2%)	1 (1%)	NA	NA	NA	NA	NA	NA	NA	NA	ribosomal-protein-serine acetyltransferase [EC:2.3.1.-]	rimL
K03820	144 (94%)	160 (89%)	100 (95%)	117 (97%)	Aquatic/Marine and Freshwater	-0.0551913	0.0276876	0.0467136	0.135456	558	521	apolipoprotein N-acyltransferase [EC:2.3.1.269]	lnt
K03824	NA	10 (6%)	NA	5 (4%)	NA	NA	NA	NA	NA	NA	NA	putative acetyltransferase [EC:2.3.1.-]	yhbS
K03827	NA	5 (3%)	NA	NA	NA	NA	NA	NA	NA	NA	NA	putative acetyltransferase [EC:2.3.1.-]	yjaB
K03830	NA	12 (7%)	NA	NA	NA	NA	NA	NA	NA	NA	NA	putative acetyltransferase [EC:2.3.1.-]	yafP
K03831	1 (1%)	7 (4%)	NA	NA	NA	NA	NA	NA	NA	NA	NA	molybdopterin adenylyltransferase [EC:2.7.7.75]	mogA
K03832	NA	29 (16%)	2 (2%)	3 (2%)	NA	NA	NA	NA	NA	NA	NA	periplasmic protein TonB	tonB
K03833	NA	115 (64%)	NA	1 (1%)	Aquatic/Marine and Freshwater	0.662842	0.0349788	4.40435e-62	9.62105e-60	558	116	selenocysteine-specific elongation factor	selB, EEFSEC
K03834	1 (1%)	1 (1%)	NA	NA	NA	NA	NA	NA	NA	NA	NA	tyrosine-specific transport protein	tyrP
K03837	NA	1 (1%)	1 (1%)	11 (9%)	NA	NA	NA	NA	NA	NA	NA	serine transporter	sdaC
K03839	NA	5 (3%)	NA	20 (17%)	NA	NA	NA	NA	NA	NA	NA	flavodoxin I	fldA, nifF, isiB
K03841	NA	1 (1%)	1 (1%)	1 (1%)	NA	NA	NA	NA	NA	NA	NA	fructose-1,6-bisphosphatase I [EC:3.1.3.11]	FBP, fbp
K03855	NA	2 (1%)	NA	NA	NA	NA	NA	NA	NA	NA	NA	ferredoxin like protein	fixX
K03856	1 (1%)	105 (59%)	NA	106 (88%)	Aquatic/Marine and Freshwater	0.435929	0.0492394	1.15118e-17	2.48705e-16	558	212	3-deoxy-7-phosphoheptulonate synthase [EC:2.5.1.54]	AROA2, aroA
K03892	12 (8%)	20 (11%)	2 (2%)	18 (15%)	NA	NA	NA	NA	NA	NA	NA	ArsR family transcriptional regulator, arsenate/arsenite/antimonite-responsive transcriptional repressor	arsR
K03893	1 (1%)	3 (2%)	NA	1 (1%)	NA	NA	NA	NA	NA	NA	NA	arsenical pump membrane protein	arsB
K03924	152 (99%)	173 (97%)	104 (99%)	113 (93%)	Aquatic/Marine and Freshwater	-0.0210383	0.0184773	0.255362	0.497883	558	542	MoxR-like ATPase [EC:3.6.3.-]	moxR
K03925	18 (12%)	3 (2%)	NA	1 (1%)	NA	NA	NA	NA	NA	NA	NA	transcriptional regulator MraZ	mraZ
K03928	NA	37 (21%)	NA	NA	NA	NA	NA	NA	NA	NA	NA	carboxylesterase [EC:3.1.1.1]	yvaK
K03929	NA	2 (1%)	NA	NA	NA	NA	NA	NA	NA	NA	NA	para-nitrobenzyl esterase [EC:3.1.1.-]	pnbA
K03930	NA	1 (1%)	NA	NA	NA	NA	NA	NA	NA	NA	NA	putative tributyrin esterase [EC:3.1.1.-]	estA
K03932	NA	2 (1%)	NA	NA	NA	NA	NA	NA	NA	NA	NA	polyhydroxybutyrate depolymerase	lpqC
K03969	2 (1%)	2 (1%)	NA	NA	NA	NA	NA	NA	NA	NA	NA	phage shock protein A	pspA
K03973	NA	1 (1%)	NA	NA	NA	NA	NA	NA	NA	NA	NA	phage shock protein C	pspC
K03974	NA	1 (1%)	NA	NA	NA	NA	NA	NA	NA	NA	NA	psp operon transcriptional activator	pspF
K03976	NA	NA	NA	2 (2%)	NA	NA	NA	NA	NA	NA	NA	Cys-tRNA(Pro)/Cys-tRNA(Cys) deacylase [EC:3.1.1.-]	ybaK, ebsC
K03977	149 (97%)	154 (86%)	97 (92%)	110 (91%)	Aquatic/Marine and Freshwater	-0.088388	0.0311448	0.0047068	0.0194607	558	510	GTPase	engA, der
K03978	142 (93%)	164 (92%)	89 (85%)	121 (100%)	Aquatic/Marine and Freshwater	0.00245902	0.0291964	0.932909	0.970937	558	516	GTP-binding protein	engB
K03979	137 (90%)	156 (87%)	96 (91%)	118 (98%)	Aquatic/Marine and Freshwater	-0.0516393	0.0319762	0.106896	0.258337	558	507	GTPase [EC:3.6.5.-]	obgE, cgtA, MTG2
K03980	136 (89%)	134 (75%)	90 (86%)	112 (93%)	Aquatic/Marine and Freshwater	-0.0980874	0.0400908	0.0147301	0.052179	558	472	putative peptidoglycan lipid II flippase	murJ, mviN
K04014	2 (1%)	11 (6%)	1 (1%)	NA	NA	NA	NA	NA	NA	NA	NA	protein NrfC	nrfC
K04020	1 (1%)	NA	NA	NA	NA	NA	NA	NA	NA	NA	NA	phosphotransacetylase	eutD
K04023	NA	NA	NA	1 (1%)	NA	NA	NA	NA	NA	NA	NA	ethanolamine transporter	eutH
K04024	NA	NA	NA	1 (1%)	NA	NA	NA	NA	NA	NA	NA	ethanolamine utilization protein EutJ	eutJ
K04030	NA	NA	NA	1 (1%)	NA	NA	NA	NA	NA	NA	NA	ethanolamine utilization protein EutQ	eutQ
K04034	NA	2 (1%)	NA	NA	NA	NA	NA	NA	NA	NA	NA	anaerobic magnesium-protoporphyrin IX monomethyl ester cyclase [EC:1.21.98.3]	bchE
K04040	NA	1 (1%)	NA	NA	NA	NA	NA	NA	NA	NA	NA	chlorophyll/bacteriochlorophyll a synthase [EC:2.5.1.62 2.5.1.133]	chlG, bchG
K04041	NA	11 (6%)	NA	NA	NA	NA	NA	NA	NA	NA	NA	fructose-1,6-bisphosphatase III [EC:3.1.3.11]	fbp3
K04042	142 (93%)	161 (90%)	100 (95%)	118 (98%)	Aquatic/Marine and Freshwater	-0.0677596	0.0275001	0.0140437	0.0500635	558	521	bifunctional UDP-N-acetylglucosamine pyrophosphorylase / glucosamine-1-phosphate N-acetyltransferase [EC:2.7.7.23 2.3.1.157]	glmU
K04043	132 (86%)	161 (90%)	90 (86%)	117 (97%)	Aquatic/Marine and Freshwater	0.0311475	0.0340427	0.360613	0.609077	558	500	molecular chaperone DnaK	dnaK, HSPA9
K04044	NA	3 (2%)	NA	1 (1%)	NA	NA	NA	NA	NA	NA	NA	molecular chaperone HscA	hscA
K04063	NA	3 (2%)	NA	NA	NA	NA	NA	NA	NA	NA	NA	lipoyl-dependent peroxiredoxin [EC:1.11.1.28]	osmC, ohr
K04065	1 (1%)	NA	NA	NA	NA	NA	NA	NA	NA	NA	NA	hyperosmotically inducible periplasmic protein	osmY
K04066	143 (93%)	148 (83%)	91 (87%)	108 (89%)	Aquatic/Marine and Freshwater	-0.0808743	0.036431	0.0268283	0.085973	558	490	primosomal protein N' (replication factor Y) (superfamily II helicase) [EC:5.6.2.4]	priA
K04068	15 (10%)	12 (7%)	1 (1%)	15 (12%)	NA	NA	NA	NA	NA	NA	NA	anaerobic ribonucleoside-triphosphate reductase activating protein [EC:1.97.1.4]	nrdG
K04069	150 (98%)	163 (91%)	100 (95%)	120 (99%)	Aquatic/Marine and Freshwater	-0.0464481	0.0230065	0.0439787	0.129181	558	533	pyruvate formate lyase activating enzyme [EC:1.97.1.4]	pflA, pflC, pflE
K04070	129 (84%)	98 (55%)	93 (89%)	100 (83%)	Aquatic/Marine and Freshwater	-0.423087	0.0445778	6.77558e-20	1.6651e-18	558	420	putative pyruvate formate lyase activating enzyme [EC:1.97.1.4]	pflX
K04072	1 (1%)	20 (11%)	1 (1%)	1 (1%)	NA	NA	NA	NA	NA	NA	NA	acetaldehyde dehydrogenase / alcohol dehydrogenase [EC:1.2.1.10 1.1.1.1]	adhE
K04074	NA	4 (2%)	NA	NA	NA	NA	NA	NA	NA	NA	NA	cell division initiation protein	divIVA
K04075	128 (84%)	150 (84%)	95 (90%)	115 (95%)	Aquatic/Marine and Freshwater	-0.0353825	0.0370327	0.339772	0.591535	558	488	tRNA(Ile)-lysidine synthase [EC:6.3.4.19]	tilS, mesJ
K04077	137 (90%)	150 (84%)	93 (89%)	116 (96%)	Aquatic/Marine and Freshwater	-0.0810109	0.0347894	0.0202393	0.0677919	558	496	chaperonin GroEL [EC:5.6.1.7]	groEL, HSPD1, HSP60, CPN60
K04078	115 (75%)	149 (83%)	79 (75%)	107 (88%)	Aquatic/Marine and Freshwater	0.0584699	0.0439525	0.183969	0.39485	558	450	chaperonin GroES	groES, HSPE1
K04079	128 (84%)	135 (75%)	81 (77%)	112 (93%)	Aquatic/Marine and Freshwater	-0.0657104	0.042887	0.126051	0.291378	558	456	molecular chaperone HtpG	HSP90A, htpG
K04083	147 (96%)	112 (63%)	98 (93%)	110 (91%)	Aquatic/Marine and Freshwater	-0.371721	0.0379693	5.59467e-21	1.45684e-19	558	467	molecular chaperone Hsp33	hslO
K04084	NA	53 (30%)	NA	1 (1%)	NA	NA	NA	NA	NA	NA	NA	thioredoxin:protein disulfide reductase [EC:1.8.4.16]	dsbD, dipZ
K04085	NA	17 (9%)	NA	NA	NA	NA	NA	NA	NA	NA	NA	tRNA 2-thiouridine synthesizing protein A [EC:2.8.1.-]	tusA, sirA
K04087	NA	100 (56%)	NA	NA	Aquatic/Marine and Freshwater	0.641667	0.0316398	8.79141e-69	3.14253e-66	558	100	modulator of FtsH protease HflC	hflC
K04088	NA	106 (59%)	NA	NA	Aquatic/Marine and Freshwater	0.679235	0.0314155	1.34735e-75	7.56826e-73	558	106	modulator of FtsH protease HflK	hflK
K04090	1 (1%)	NA	NA	NA	NA	NA	NA	NA	NA	NA	NA	indolepyruvate ferredoxin oxidoreductase [EC:1.2.7.8]	E1.2.7.8
K04091	NA	NA	5 (5%)	NA	NA	NA	NA	NA	NA	NA	NA	alkanesulfonate monooxygenase [EC:1.14.14.5 1.14.14.34]	ssuD, msuD
K04094	138 (90%)	110 (61%)	12 (11%)	114 (94%)	Aquatic/Marine and Freshwater	-0.139071	0.0513546	0.00697737	0.0276842	558	374	methylenetetrahydrofolate--tRNA-(uracil-5-)-methyltransferase [EC:2.1.1.74]	trmFO, gid
K04095	64 (42%)	89 (50%)	55 (52%)	54 (45%)	Aquatic/Marine and Freshwater	0.00833333	0.0555647	0.880839	0.938211	558	262	cell filamentation protein, protein adenylyltransferase [EC:2.7.7.108]	fic, FICD, HYPE
K04096	136 (89%)	164 (92%)	77 (73%)	111 (92%)	Aquatic/Marine and Freshwater	0.0554645	0.0367361	0.131663	0.301339	558	488	DNA processing protein	smf
K04127	NA	5 (3%)	NA	NA	NA	NA	NA	NA	NA	NA	NA	isopenicillin-N epimerase [EC:5.1.1.17]	cefD
K04343	NA	2 (1%)	NA	NA	NA	NA	NA	NA	NA	NA	NA	streptomycin 6-kinase [EC:2.7.1.72]	strB
K04485	146 (95%)	119 (66%)	93 (89%)	110 (91%)	Aquatic/Marine and Freshwater	-0.293169	0.0388138	1.76764e-13	2.87205e-12	558	468	DNA repair protein RadA/Sms	radA, sms
K04486	23 (15%)	44 (25%)	38 (36%)	64 (53%)	Aquatic/Marine and Freshwater	-0.124044	0.0506886	0.0147082	0.0521486	558	169	histidinol-phosphatase (PHP family) [EC:3.1.3.15]	E3.1.3.15B
K04487	147 (96%)	166 (93%)	88 (84%)	111 (92%)	Aquatic/Marine and Freshwater	0.0153005	0.0305855	0.617095	0.783702	558	512	cysteine desulfurase [EC:2.8.1.7]	iscS, NFS1
K04488	139 (91%)	151 (84%)	84 (80%)	108 (89%)	Aquatic/Marine and Freshwater	-0.0396175	0.0382639	0.300946	0.551922	558	482	nitrogen fixation protein NifU and related proteins	iscU, nifU
K04517	1 (1%)	NA	NA	NA	NA	NA	NA	NA	NA	NA	NA	prephenate dehydrogenase [EC:1.3.1.12]	tyrA2
K04562	NA	27 (15%)	NA	NA	NA	NA	NA	NA	NA	NA	NA	flagellar biosynthesis protein FlhG	flhG, fleN
K04564	1 (1%)	5 (3%)	2 (2%)	11 (9%)	NA	NA	NA	NA	NA	NA	NA	superoxide dismutase, Fe-Mn family [EC:1.15.1.1]	SOD2
K04567	138 (90%)	150 (84%)	84 (80%)	97 (80%)	Aquatic/Marine and Freshwater	-0.0479508	0.0408533	0.241007	0.48177	558	469	lysyl-tRNA synthetase, class II [EC:6.1.1.6]	KARS, lysS
K04568	6 (4%)	1 (1%)	NA	NA	NA	NA	NA	NA	NA	NA	NA	elongation factor P--(R)-beta-lysine ligase [EC:6.3.1.-]	epmA, poxA
K04651	NA	6 (3%)	NA	NA	NA	NA	NA	NA	NA	NA	NA	hydrogenase nickel incorporation protein HypA/HybF	hypA, hybF
K04652	2 (1%)	56 (31%)	NA	1 (1%)	Aquatic/Marine and Freshwater	0.375	0.0297579	3.46363e-32	1.64084e-30	558	59	hydrogenase nickel incorporation protein HypB	hypB
K04653	2 (1%)	82 (46%)	NA	NA	Aquatic/Marine and Freshwater	0.541667	0.03108	1.53034e-54	1.67147e-52	558	84	hydrogenase expression/formation protein HypC	hypC
K04654	2 (1%)	80 (45%)	NA	NA	Aquatic/Marine and Freshwater	0.55	0.0305702	2.58165e-57	3.90425e-55	558	82	hydrogenase expression/formation protein HypD	hypD
K04655	3 (2%)	82 (46%)	NA	NA	Aquatic/Marine and Freshwater	0.566667	0.0308479	3.44142e-59	5.41266e-57	558	85	hydrogenase expression/formation protein HypE	hypE
K04656	3 (2%)	86 (48%)	NA	NA	Aquatic/Marine and Freshwater	0.558333	0.0318442	4.6686e-55	5.5627e-53	558	89	hydrogenase maturation protein HypF	hypF
K04691	NA	1 (1%)	NA	1 (1%)	NA	NA	NA	NA	NA	NA	NA	serine protease DegS [EC:3.4.21.-]	hhoB, degS
K04720	1 (1%)	2 (1%)	1 (1%)	NA	NA	NA	NA	NA	NA	NA	NA	threonine-phosphate decarboxylase [EC:4.1.1.81]	cobD
K04744	NA	12 (7%)	NA	NA	NA	NA	NA	NA	NA	NA	NA	LPS-assembly protein	lptD, imp, ostA
K04749	NA	50 (28%)	1 (1%)	81 (67%)	Aquatic/Marine and Freshwater	0.193306	0.0450658	2.11441e-05	0.000140913	558	132	anti-sigma B factor antagonist	rsbV
K04750	12 (8%)	20 (11%)	7 (7%)	12 (10%)	NA	NA	NA	NA	NA	NA	NA	PhnB protein	phnB
K04751	2 (1%)	1 (1%)	NA	1 (1%)	NA	NA	NA	NA	NA	NA	NA	nitrogen regulatory protein P-II 1	glnB
K04758	26 (17%)	43 (24%)	NA	10 (8%)	Aquatic/Marine and Freshwater	0.172541	0.0382312	7.80997e-06	5.6554e-05	558	79	ferrous iron transport protein A	feoA
K04759	120 (78%)	141 (79%)	94 (90%)	115 (95%)	Aquatic/Marine and Freshwater	-0.0945355	0.0398335	0.0179724	0.0616108	558	470	ferrous iron transport protein B	feoB
K04760	NA	2 (1%)	NA	NA	NA	NA	NA	NA	NA	NA	NA	transcription elongation factor GreB	greB
K04762	NA	3 (2%)	NA	NA	NA	NA	NA	NA	NA	NA	NA	ribosome-associated heat shock protein Hsp15	hslR
K04763	149 (97%)	170 (95%)	101 (96%)	119 (98%)	Aquatic/Marine and Freshwater	-0.0338798	0.0202031	0.094116	0.234515	558	539	integrase/recombinase XerD	xerD
K04764	2 (1%)	15 (8%)	1 (1%)	NA	NA	NA	NA	NA	NA	NA	NA	integration host factor subunit alpha	ihfA, himA
K04765	141 (92%)	128 (72%)	102 (97%)	111 (92%)	Aquatic/Marine and Freshwater	-0.267623	0.0366035	9.32025e-13	1.40951e-11	558	482	nucleoside triphosphate diphosphatase [EC:3.6.1.9]	mazG
K04768	1 (1%)	NA	NA	NA	NA	NA	NA	NA	NA	NA	NA	acetoin utilization protein AcuC	acuC
K04769	NA	NA	1 (1%)	NA	NA	NA	NA	NA	NA	NA	NA	AbrB family transcriptional regulator, stage V sporulation protein T	spoVT
K04770	3 (2%)	NA	NA	NA	NA	NA	NA	NA	NA	NA	NA	Lon-like ATP-dependent protease [EC:3.4.21.-]	lonH
K04771	151 (99%)	166 (93%)	105 (100%)	118 (98%)	Aquatic/Marine and Freshwater	-0.0710383	0.0195456	0.000304506	0.00164467	558	540	serine protease Do [EC:3.4.21.107]	degP, htrA
K04772	NA	1 (1%)	NA	NA	NA	NA	NA	NA	NA	NA	NA	serine protease DegQ [EC:3.4.21.-]	degQ, hhoA
K04773	148 (97%)	171 (96%)	102 (97%)	117 (97%)	Aquatic/Marine and Freshwater	-0.0254098	0.0207768	0.221854	0.453557	558	538	protease IV [EC:3.4.21.-]	sppA
K04801	NA	4 (2%)	NA	1 (1%)	NA	NA	NA	NA	NA	NA	NA	replication factor C small subunit	rfcS
K04940	1 (1%)	2 (1%)	NA	NA	NA	NA	NA	NA	NA	NA	NA	opine dehydrogenase [EC:1.5.1.28]	odh
K05020	NA	1 (1%)	NA	1 (1%)	NA	NA	NA	NA	NA	NA	NA	glycine betaine transporter	opuD, betL
K05337	1 (1%)	12 (7%)	NA	NA	NA	NA	NA	NA	NA	NA	NA	ferredoxin	fer
K05343	1 (1%)	15 (8%)	NA	NA	NA	NA	NA	NA	NA	NA	NA	maltose alpha-D-glucosyltransferase / alpha-amylase [EC:5.4.99.16 3.2.1.1]	treS
K05349	9 (6%)	19 (11%)	2 (2%)	6 (5%)	NA	NA	NA	NA	NA	NA	NA	beta-glucosidase [EC:3.2.1.21]	bglX
K05350	NA	2 (1%)	1 (1%)	NA	NA	NA	NA	NA	NA	NA	NA	beta-glucosidase [EC:3.2.1.21]	bglB
K05364	1 (1%)	NA	NA	NA	NA	NA	NA	NA	NA	NA	NA	penicillin-binding protein A	pbpA
K05365	NA	2 (1%)	NA	1 (1%)	NA	NA	NA	NA	NA	NA	NA	penicillin-binding protein 1B [EC:2.4.99.28 3.4.16.4]	mrcB
K05366	142 (93%)	118 (66%)	99 (94%)	109 (90%)	Aquatic/Marine and Freshwater	-0.267896	0.0394082	2.75582e-11	3.73651e-10	558	468	penicillin-binding protein 1A [EC:2.4.99.28 3.4.16.4]	mrcA
K05367	1 (1%)	31 (17%)	NA	NA	NA	NA	NA	NA	NA	NA	NA	penicillin-binding protein 1C [EC:2.4.99.28]	pbpC
K05368	NA	1 (1%)	1 (1%)	NA	NA	NA	NA	NA	NA	NA	NA	NAD(P)H-flavin reductase [EC:1.5.1.41]	fre, ubiB
K05396	NA	2 (1%)	NA	1 (1%)	NA	NA	NA	NA	NA	NA	NA	D-cysteine desulfhydrase [EC:4.4.1.15]	dcyD
K05499	4 (3%)	22 (12%)	NA	3 (2%)	NA	NA	NA	NA	NA	NA	NA	LacI family transcriptional regulator, repressor for deo operon, udp, cdd, tsx, nupC, and nupG	cytR
K05501	65 (42%)	80 (45%)	89 (85%)	84 (69%)	Aquatic/Marine and Freshwater	-0.231557	0.0541704	2.2551e-05	0.000149026	558	318	TetR/AcrR family transcriptional regulator	slmA, ttk
K05515	146 (95%)	156 (87%)	101 (96%)	106 (88%)	Aquatic/Marine and Freshwater	-0.113388	0.0312189	0.000307355	0.00165778	558	509	penicillin-binding protein 2 [EC:3.4.16.4]	mrdA
K05516	1 (1%)	1 (1%)	NA	NA	NA	NA	NA	NA	NA	NA	NA	curved DNA-binding protein	cbpA
K05517	NA	4 (2%)	NA	NA	NA	NA	NA	NA	NA	NA	NA	nucleoside-specific channel-forming protein	tsx
K05520	NA	4 (2%)	NA	NA	NA	NA	NA	NA	NA	NA	NA	deglycase [EC:3.5.1.124]	yhbO
K05523	NA	1 (1%)	NA	NA	NA	NA	NA	NA	NA	NA	NA	D-lactate dehydratase / protein deglycase [EC:4.2.1.130 3.5.1.124]	hchA
K05524	NA	41 (23%)	NA	2 (2%)	NA	NA	NA	NA	NA	NA	NA	ferredoxin	fdxA
K05539	1 (1%)	3 (2%)	NA	1 (1%)	NA	NA	NA	NA	NA	NA	NA	tRNA-dihydrouridine synthase A [EC:1.-.-.-]	dusA
K05540	136 (89%)	152 (85%)	91 (87%)	111 (92%)	Aquatic/Marine and Freshwater	-0.0687158	0.0363216	0.0590303	0.163917	558	490	tRNA-dihydrouridine synthase B [EC:1.-.-.-]	dusB
K05541	NA	1 (1%)	NA	NA	NA	NA	NA	NA	NA	NA	NA	tRNA-dihydrouridine synthase C [EC:1.-.-.-]	dusC
K05559	NA	2 (1%)	NA	NA	NA	NA	NA	NA	NA	NA	NA	multicomponent K+:H+ antiporter subunit A	phaA
K05561	NA	NA	NA	3 (2%)	NA	NA	NA	NA	NA	NA	NA	multicomponent K+:H+ antiporter subunit D	phaD
K05563	NA	1 (1%)	NA	NA	NA	NA	NA	NA	NA	NA	NA	multicomponent K+:H+ antiporter subunit F	phaF
K05565	NA	20 (11%)	NA	NA	NA	NA	NA	NA	NA	NA	NA	multicomponent Na+:H+ antiporter subunit A	mnhA, mrpA
K05566	8 (5%)	71 (40%)	4 (4%)	NA	Aquatic/Marine and Freshwater	0.479645	0.0329044	5.77339e-41	3.66145e-39	558	83	multicomponent Na+:H+ antiporter subunit B	mnhB, mrpB
K05567	9 (6%)	99 (55%)	6 (6%)	1 (1%)	Aquatic/Marine and Freshwater	0.679781	0.0325756	9.20742e-72	4.02262e-69	558	115	multicomponent Na+:H+ antiporter subunit C	mnhC, mrpC
K05568	2 (1%)	54 (30%)	NA	NA	Aquatic/Marine and Freshwater	0.383333	0.0287444	2.24066e-35	1.15925e-33	558	56	multicomponent Na+:H+ antiporter subunit D	mnhD, mrpD
K05569	10 (7%)	98 (55%)	6 (6%)	4 (3%)	Aquatic/Marine and Freshwater	0.675683	0.0331339	2.37725e-69	9.34735e-67	558	118	multicomponent Na+:H+ antiporter subunit E	mnhE, mrpE
K05570	9 (6%)	25 (14%)	6 (6%)	3 (2%)	NA	NA	NA	NA	NA	NA	NA	multicomponent Na+:H+ antiporter subunit F	mnhF, mrpF
K05571	10 (7%)	89 (50%)	6 (6%)	1 (1%)	Aquatic/Marine and Freshwater	0.604781	0.03367	3.60735e-57	5.25337e-55	558	106	multicomponent Na+:H+ antiporter subunit G	mnhG, mrpG
K05581	NA	1 (1%)	NA	NA	NA	NA	NA	NA	NA	NA	NA	NAD(P)H-quinone oxidoreductase subunit J [EC:7.1.1.2]	ndhJ
K05589	NA	1 (1%)	NA	NA	NA	NA	NA	NA	NA	NA	NA	cell division protein FtsB	ftsB
K05592	17 (11%)	115 (64%)	22 (21%)	106 (88%)	Aquatic/Marine and Freshwater	0.436749	0.0492967	1.09529e-17	2.37939e-16	558	260	ATP-dependent RNA helicase DeaD [EC:5.6.2.7]	deaD, cshA
K05593	NA	3 (2%)	1 (1%)	NA	NA	NA	NA	NA	NA	NA	NA	aminoglycoside 6-adenylyltransferase [EC:2.7.7.-]	aadK
K05595	NA	2 (1%)	NA	1 (1%)	NA	NA	NA	NA	NA	NA	NA	multiple antibiotic resistance protein	marC
K05601	60 (39%)	108 (60%)	94 (90%)	99 (82%)	Aquatic/Marine and Freshwater	-0.010929	0.0527728	0.836012	0.912713	558	361	hydroxylamine reductase [EC:1.7.99.1]	hcp
K05606	136 (89%)	137 (77%)	84 (80%)	111 (92%)	Aquatic/Marine and Freshwater	-0.152322	0.0403658	0.000178323	0.000998811	558	468	methylmalonyl-CoA/ethylmalonyl-CoA epimerase [EC:5.1.99.1]	MCEE, epi
K05685	3 (2%)	21 (12%)	2 (2%)	3 (2%)	NA	NA	NA	NA	NA	NA	NA	macrolide transport system ATP-binding/permease protein [EC:7.6.2.-]	macB
K05715	NA	2 (1%)	NA	NA	NA	NA	NA	NA	NA	NA	NA	2-phosphoglycerate kinase [EC:2.7.2.16]	2PGK
K05716	NA	2 (1%)	NA	NA	NA	NA	NA	NA	NA	NA	NA	cyclic 2,3-diphosphoglycerate synthase [EC:6.5.1.9]	CPGS
K05770	1 (1%)	2 (1%)	NA	2 (2%)	NA	NA	NA	NA	NA	NA	NA	translocator protein	TSPO, BZRP
K05772	NA	4 (2%)	NA	NA	NA	NA	NA	NA	NA	NA	NA	tungstate transport system substrate-binding protein	tupA, vupA
K05773	NA	4 (2%)	NA	NA	NA	NA	NA	NA	NA	NA	NA	tungstate transport system permease protein	tupB, vupB
K05776	16 (10%)	1 (1%)	NA	NA	NA	NA	NA	NA	NA	NA	NA	molybdate transport system ATP-binding protein	modF
K05781	1 (1%)	NA	NA	NA	NA	NA	NA	NA	NA	NA	NA	putative phosphonate transport system ATP-binding protein	phnK
K05785	51 (33%)	NA	6 (6%)	1 (1%)	Aquatic/Marine and Freshwater	-0.18429	0.0329871	3.63502e-08	3.56431e-07	558	58	transcriptional antiterminator RfaH	rfaH
K05786	NA	41 (23%)	NA	2 (2%)	NA	NA	NA	NA	NA	NA	NA	chloramphenicol-sensitive protein RarD	rarD
K05787	NA	1 (1%)	NA	NA	NA	NA	NA	NA	NA	NA	NA	DNA-binding protein HU-alpha	hupA
K05788	65 (42%)	84 (47%)	48 (46%)	107 (88%)	Aquatic/Marine and Freshwater	0.0163934	0.0551092	0.766218	0.873013	558	304	integration host factor subunit beta	ihfB, himD
K05792	NA	NA	1 (1%)	NA	NA	NA	NA	NA	NA	NA	NA	tellurite resistance protein TerA	terA
K05795	NA	NA	2 (2%)	NA	NA	NA	NA	NA	NA	NA	NA	tellurium resistance protein TerD	terD
K05796	NA	2 (1%)	1 (1%)	NA	NA	NA	NA	NA	NA	NA	NA	electron transport protein HydN	hydN
K05799	NA	1 (1%)	NA	NA	NA	NA	NA	NA	NA	NA	NA	GntR family transcriptional regulator, transcriptional repressor for pyruvate dehydrogenase complex	pdhR
K05801	NA	3 (2%)	NA	NA	NA	NA	NA	NA	NA	NA	NA	DnaJ like chaperone protein	djlA
K05802	5 (3%)	10 (6%)	NA	NA	NA	NA	NA	NA	NA	NA	NA	potassium-dependent mechanosensitive channel	mscK, kefA, aefA
K05803	NA	1 (1%)	NA	NA	NA	NA	NA	NA	NA	NA	NA	lipoprotein NlpI	nlpI
K05804	NA	6 (3%)	NA	NA	NA	NA	NA	NA	NA	NA	NA	AraC family transcriptional regulator, mar-sox-rob regulon activator	rob
K05807	NA	8 (4%)	NA	NA	NA	NA	NA	NA	NA	NA	NA	outer membrane protein assembly factor BamD	bamD
K05808	144 (94%)	85 (47%)	96 (91%)	115 (95%)	Aquatic/Marine and Freshwater	-0.401776	0.0419737	3.46359e-20	8.61953e-19	558	440	ribosome hibernation promoting factor	hpf
K05809	NA	21 (12%)	NA	NA	NA	NA	NA	NA	NA	NA	NA	ribosome-associated inhibitor A	raiA
K05810	143 (93%)	81 (45%)	95 (90%)	109 (90%)	Aquatic/Marine and Freshwater	-0.488798	0.041988	3.62629e-28	1.44026e-26	558	428	purine-nucleoside/S-methyl-5'-thioadenosine phosphorylase / adenosine deaminase [EC:2.4.2.1 2.4.2.28 3.5.4.4]	LACC1, yfiH
K05811	NA	7 (4%)	NA	NA	NA	NA	NA	NA	NA	NA	NA	putative lipoprotein	yfiM
K05813	108 (71%)	100 (56%)	44 (42%)	17 (14%)	Aquatic/Marine and Freshwater	-0.0155738	0.0542556	0.774186	0.877154	558	269	sn-glycerol 3-phosphate transport system substrate-binding protein	ugpB
K05820	NA	1 (1%)	NA	NA	NA	NA	NA	NA	NA	NA	NA	MFS transporter, PPP family, 3-phenylpropionic acid transporter	hcaT
K05823	115 (75%)	123 (69%)	87 (83%)	102 (84%)	Aquatic/Marine and Freshwater	-0.12459	0.0468179	0.00801334	0.0312894	558	427	N-acetyldiaminopimelate deacetylase [EC:3.5.1.47]	dapL
K05825	151 (99%)	171 (96%)	102 (97%)	121 (100%)	Aquatic/Marine and Freshwater	-0.0211749	0.0167622	0.207031	0.430941	558	545	2-aminoadipate transaminase [EC:2.6.1.-]	LYSN
K05832	1 (1%)	8 (4%)	NA	NA	NA	NA	NA	NA	NA	NA	NA	putative tryptophan/tyrosine transport system permease protein	K05832
K05833	NA	8 (4%)	NA	NA	NA	NA	NA	NA	NA	NA	NA	putative tryptophan/tyrosine transport system ATP-binding protein	K05833
K05834	NA	1 (1%)	NA	NA	NA	NA	NA	NA	NA	NA	NA	homoserine/homoserine lactone efflux protein	rhtB
K05837	147 (96%)	155 (87%)	101 (96%)	109 (90%)	Aquatic/Marine and Freshwater	-0.117486	0.030311	0.000118917	0.000695805	558	512	peptidoglycan glycosyltransferase [EC:2.4.99.28]	rodA, mrdB
K05838	1 (1%)	NA	NA	NA	NA	NA	NA	NA	NA	NA	NA	putative thioredoxin	ybbN
K05844	NA	1 (1%)	1 (1%)	NA	NA	NA	NA	NA	NA	NA	NA	ribosomal protein S6--L-glutamate ligase [EC:6.3.2.-]	rimK
K05845	NA	1 (1%)	NA	NA	NA	NA	NA	NA	NA	NA	NA	osmoprotectant transport system substrate-binding protein	opuC
K05847	NA	2 (1%)	1 (1%)	1 (1%)	NA	NA	NA	NA	NA	NA	NA	osmoprotectant transport system ATP-binding protein [EC:7.6.2.9]	opuA
K05851	NA	NA	3 (3%)	NA	NA	NA	NA	NA	NA	NA	NA	adenylate cyclase, class 1 [EC:4.6.1.1]	cyaA
K05874	NA	1 (1%)	NA	1 (1%)	NA	NA	NA	NA	NA	NA	NA	methyl-accepting chemotaxis protein I, serine sensor receptor	tsr
K05875	NA	2 (1%)	NA	NA	NA	NA	NA	NA	NA	NA	NA	methyl-accepting chemotaxis protein II, aspartate sensor receptor	tar
K05876	NA	1 (1%)	NA	NA	NA	NA	NA	NA	NA	NA	NA	methyl-accepting chemotaxis protein III, ribose and galactose sensor receptor	trg
K05878	NA	14 (8%)	NA	NA	NA	NA	NA	NA	NA	NA	NA	phosphoenolpyruvate---glycerone phosphotransferase subunit DhaK [EC:2.7.1.121]	dhaK
K05879	NA	3 (2%)	NA	NA	NA	NA	NA	NA	NA	NA	NA	phosphoenolpyruvate---glycerone phosphotransferase subunit DhaL [EC:2.7.1.121]	dhaL
K05889	NA	2 (1%)	NA	NA	NA	NA	NA	NA	NA	NA	NA	polyvinyl alcohol dehydrogenase (cytochrome) [EC:1.1.2.6]	pvadh
K05896	NA	28 (16%)	NA	NA	NA	NA	NA	NA	NA	NA	NA	segregation and condensation protein A	scpA
K05916	NA	1 (1%)	NA	NA	NA	NA	NA	NA	NA	NA	NA	nitric oxide dioxygenase [EC:1.14.12.17]	hmp, YHB1
K05919	146 (95%)	146 (82%)	92 (88%)	112 (93%)	Aquatic/Marine and Freshwater	-0.134836	0.0345133	0.000105112	0.00061964	558	496	superoxide reductase [EC:1.15.1.2]	dfx
K05939	76 (50%)	142 (79%)	13 (12%)	113 (93%)	Aquatic/Marine and Freshwater	0.398361	0.050016	9.48534e-15	1.73471e-13	558	344	acyl-[acyl-carrier-protein]-phospholipid O-acyltransferase / long-chain-fatty-acid--[acyl-carrier-protein] ligase [EC:2.3.1.40 6.2.1.20]	aas
K05946	NA	20 (11%)	2 (2%)	39 (32%)	Aquatic/Marine and Freshwater	0.0551913	0.0344979	0.110205	0.264223	558	61	N-acetylglucosaminyldiphosphoundecaprenol N-acetyl-beta-D-mannosaminyltransferase [EC:2.4.1.187]	tagA, tarA
K05966	NA	1 (1%)	NA	1 (1%)	NA	NA	NA	NA	NA	NA	NA	triphosphoribosyl-dephospho-CoA synthase [EC:2.4.2.52]	citG
K05979	NA	2 (1%)	NA	NA	NA	NA	NA	NA	NA	NA	NA	2-phosphosulfolactate phosphatase [EC:3.1.3.71]	comB
K05982	NA	5 (3%)	NA	NA	NA	NA	NA	NA	NA	NA	NA	deoxyribonuclease V [EC:3.1.21.7]	nfi
K05984	NA	2 (1%)	NA	NA	NA	NA	NA	NA	NA	NA	NA	excinuclease Cho [EC:3.1.25.-]	cho
K05988	NA	1 (1%)	NA	NA	NA	NA	NA	NA	NA	NA	NA	dextranase [EC:3.2.1.11]	dexA
K05989	NA	2 (1%)	2 (2%)	NA	NA	NA	NA	NA	NA	NA	NA	alpha-L-rhamnosidase [EC:3.2.1.40]	ramA
K05995	NA	5 (3%)	1 (1%)	NA	NA	NA	NA	NA	NA	NA	NA	dipeptidase E [EC:3.4.13.21]	pepE
K05996	1 (1%)	NA	NA	NA	NA	NA	NA	NA	NA	NA	NA	carboxypeptidase T [EC:3.4.17.18]	cpt
K06006	69 (45%)	28 (16%)	NA	NA	Aquatic/Marine and Freshwater	-0.0793716	0.0416934	0.0574685	0.160365	558	97	periplasmic protein CpxP/Spy	cpxP, spy
K06013	NA	10 (6%)	NA	2 (2%)	NA	NA	NA	NA	NA	NA	NA	STE24 endopeptidase [EC:3.4.24.84]	STE24
K06015	NA	9 (5%)	NA	NA	NA	NA	NA	NA	NA	NA	NA	N-acyl-D-amino-acid deacylase [EC:3.5.1.81]	E3.5.1.81
K06016	NA	1 (1%)	NA	1 (1%)	NA	NA	NA	NA	NA	NA	NA	beta-ureidopropionase / N-carbamoyl-L-amino-acid hydrolase [EC:3.5.1.6 3.5.1.87]	pydC
K06020	33 (22%)	50 (28%)	10 (10%)	42 (35%)	Aquatic/Marine and Freshwater	-0.0131148	0.0468348	0.779566	0.879787	558	135	energy-dependent translational throttle protein EttA	ettA
K06023	143 (93%)	166 (93%)	99 (94%)	118 (98%)	Aquatic/Marine and Freshwater	-0.0218579	0.0259615	0.400188	0.641828	558	526	HPr kinase/phosphorylase [EC:2.7.11.- 2.7.4.-]	hprK, ptsK
K06024	NA	30 (17%)	NA	NA	NA	NA	NA	NA	NA	NA	NA	segregation and condensation protein B	scpB
K06039	5 (3%)	5 (3%)	NA	17 (14%)	NA	NA	NA	NA	NA	NA	NA	uncharacterized protein involved in oxidation of intracellular sulfur	ychN
K06041	102 (67%)	146 (82%)	100 (95%)	94 (78%)	Aquatic/Marine and Freshwater	-0.0240437	0.0453286	0.596026	0.774479	558	442	arabinose-5-phosphate isomerase [EC:5.3.1.13]	kdsD, kpsF
K06042	NA	NA	NA	2 (2%)	NA	NA	NA	NA	NA	NA	NA	precorrin-8X/cobalt-precorrin-8 methylmutase [EC:5.4.99.61 5.4.99.60]	cobH-cbiC
K06073	NA	NA	1 (1%)	1 (1%)	NA	NA	NA	NA	NA	NA	NA	vitamin B12 transport system permease protein	btuC
K06076	21 (14%)	37 (21%)	NA	59 (49%)	Aquatic/Marine and Freshwater	0.123497	0.0450667	0.00633627	0.0254227	558	117	long-chain fatty acid transport protein	fadL
K06077	NA	1 (1%)	NA	NA	NA	NA	NA	NA	NA	NA	NA	outer membrane lipoprotein SlyB	slyB
K06078	4 (3%)	NA	NA	NA	NA	NA	NA	NA	NA	NA	NA	murein lipoprotein	lpp
K06079	NA	1 (1%)	NA	NA	NA	NA	NA	NA	NA	NA	NA	copper homeostasis protein (lipoprotein)	cutF, nlpE
K06113	NA	NA	NA	1 (1%)	NA	NA	NA	NA	NA	NA	NA	arabinan endo-1,5-alpha-L-arabinosidase [EC:3.2.1.99]	abnA
K06131	55 (36%)	87 (49%)	93 (89%)	118 (98%)	Aquatic/Marine and Freshwater	-0.226639	0.0520152	1.57085e-05	0.000107983	558	353	cardiolipin synthase A/B [EC:2.7.8.-]	clsA_B
K06133	NA	14 (8%)	NA	1 (1%)	NA	NA	NA	NA	NA	NA	NA	4'-phosphopantetheinyl transferase [EC:2.7.8.-]	LYS5, acpT
K06139	NA	4 (2%)	NA	4 (3%)	NA	NA	NA	NA	NA	NA	NA	PqqA peptide cyclase [EC:1.21.98.4]	pqqE
K06140	1 (1%)	4 (2%)	NA	1 (1%)	NA	NA	NA	NA	NA	NA	NA	regulator of nucleoside diphosphate kinase	rnk
K06142	NA	1 (1%)	1 (1%)	NA	NA	NA	NA	NA	NA	NA	NA	outer membrane protein	hlpA, ompH
K06143	1 (1%)	22 (12%)	2 (2%)	17 (14%)	NA	NA	NA	NA	NA	NA	NA	inner membrane protein	creD
K06147	28 (18%)	66 (37%)	6 (6%)	41 (34%)	Aquatic/Marine and Freshwater	0.161612	0.0481687	0.000847691	0.00414567	558	141	ATP-binding cassette, subfamily B, bacterial	ABCB-BAC
K06148	NA	1 (1%)	NA	NA	NA	NA	NA	NA	NA	NA	NA	ATP-binding cassette, subfamily C, bacterial	ABCC-BAC
K06149	NA	NA	NA	6 (5%)	NA	NA	NA	NA	NA	NA	NA	universal stress protein A	uspA
K06153	137 (90%)	134 (75%)	90 (86%)	112 (93%)	Aquatic/Marine and Freshwater	-0.143852	0.0394228	0.000288242	0.00156327	558	473	undecaprenyl-diphosphatase [EC:3.6.1.27]	bacA
K06158	141 (92%)	149 (83%)	102 (97%)	111 (92%)	Aquatic/Marine and Freshwater	-0.142623	0.0327537	1.59014e-05	0.000109118	558	503	ATP-binding cassette, subfamily F, member 3	ABCF3
K06162	NA	1 (1%)	NA	NA	NA	NA	NA	NA	NA	NA	NA	alpha-D-ribose 1-methylphosphonate 5-triphosphate diphosphatase [EC:3.6.1.63]	phnM
K06168	133 (87%)	141 (79%)	86 (82%)	101 (83%)	Aquatic/Marine and Freshwater	-0.0362022	0.0423348	0.392843	0.635671	558	461	tRNA-2-methylthio-N6-dimethylallyladenosine synthase [EC:2.8.4.3]	CDK5RAP1, miaB
K06173	143 (93%)	153 (85%)	93 (89%)	117 (97%)	Aquatic/Marine and Freshwater	-0.0596995	0.032413	0.066034	0.178206	558	506	tRNA pseudouridine38-40 synthase [EC:5.4.99.12]	truA, PUS1
K06174	NA	NA	NA	1 (1%)	NA	NA	NA	NA	NA	NA	NA	ATP-binding cassette, sub-family E, member 1	ABCE1, Rli1
K06175	NA	1 (1%)	NA	NA	NA	NA	NA	NA	NA	NA	NA	tRNA pseudouridine65 synthase [EC:5.4.99.26]	truC
K06178	143 (93%)	158 (88%)	100 (95%)	118 (98%)	Aquatic/Marine and Freshwater	-0.10929	0.0278773	9.95081e-05	0.00059193	558	519	23S rRNA pseudouridine2605 synthase [EC:5.4.99.22]	rluB
K06180	140 (92%)	156 (87%)	94 (90%)	103 (85%)	Aquatic/Marine and Freshwater	-0.00601093	0.0358312	0.866836	0.931511	558	493	23S rRNA pseudouridine1911/1915/1917 synthase [EC:5.4.99.23]	rluD
K06182	NA	NA	2 (2%)	2 (2%)	NA	NA	NA	NA	NA	NA	NA	23S rRNA pseudouridine2604 synthase [EC:5.4.99.21]	rluF
K06187	135 (88%)	151 (84%)	94 (90%)	108 (89%)	Aquatic/Marine and Freshwater	-0.0935792	0.036689	0.0110218	0.0408077	558	488	recombination protein RecR	recR
K06188	58 (38%)	21 (12%)	4 (4%)	51 (42%)	Aquatic/Marine and Freshwater	-0.186612	0.0471532	8.55842e-05	0.00051613	558	134	aquaporin	aqpZ, aqpM, AQP9
K06189	6 (4%)	4 (2%)	4 (4%)	NA	NA	NA	NA	NA	NA	NA	NA	hemolysin (HlyC) family protein	corC, tlyC
K06190	17 (11%)	NA	NA	NA	NA	NA	NA	NA	NA	NA	NA	intracellular septation protein	ispZ
K06192	NA	1 (1%)	1 (1%)	9 (7%)	NA	NA	NA	NA	NA	NA	NA	intermembrane transport protein PqiB/LetB	pqiB, letB
K06193	NA	5 (3%)	2 (2%)	NA	NA	NA	NA	NA	NA	NA	NA	protein PhnA	phnA
K06194	NA	28 (16%)	NA	NA	NA	NA	NA	NA	NA	NA	NA	lipoprotein NlpD	nlpD
K06196	NA	13 (7%)	NA	3 (2%)	NA	NA	NA	NA	NA	NA	NA	cytochrome c-type biogenesis protein	ccdA
K06198	NA	1 (1%)	NA	NA	NA	NA	NA	NA	NA	NA	NA	competence protein CoiA	coiA
K06199	7 (5%)	40 (22%)	9 (9%)	10 (8%)	Aquatic/Marine and Freshwater	0.200956	0.0350396	1.60505e-08	1.66519e-07	558	66	fluoride exporter	crcB, FEX
K06200	3 (2%)	16 (9%)	NA	1 (1%)	NA	NA	NA	NA	NA	NA	NA	carbon starvation protein	cstA
K06201	16 (10%)	35 (20%)	4 (4%)	30 (25%)	Aquatic/Marine and Freshwater	0.0931694	0.0390579	0.0173956	0.0597896	558	85	copper homeostasis protein	cutC
K06204	25 (16%)	29 (16%)	47 (45%)	105 (87%)	Aquatic/Marine and Freshwater	-0.210519	0.0509486	4.15353e-05	0.00026299	558	206	RNA polymerase-binding transcription factor	dksA
K06206	NA	10 (6%)	NA	NA	NA	NA	NA	NA	NA	NA	NA	sugar fermentation stimulation protein A	sfsA
K06207	18 (12%)	107 (60%)	9 (9%)	104 (86%)	Aquatic/Marine and Freshwater	0.42377	0.0494552	1.04614e-16	2.16496e-15	558	238	GTP-binding protein	typA, bipA
K06208	1 (1%)	NA	NA	NA	NA	NA	NA	NA	NA	NA	NA	chorismate mutase [EC:5.4.99.5]	aroH
K06211	NA	2 (1%)	1 (1%)	NA	NA	NA	NA	NA	NA	NA	NA	HTH-type transcriptional regulator, transcriptional repressor of NAD biosynthesis genes [EC:2.7.7.1 2.7.1.22]	nadR
K06213	50 (33%)	102 (57%)	2 (2%)	32 (26%)	Aquatic/Marine and Freshwater	0.324317	0.0508767	3.87211e-10	4.71367e-09	558	186	magnesium transporter	mgtE
K06215	1 (1%)	2 (1%)	NA	NA	NA	NA	NA	NA	NA	NA	NA	pyridoxal 5'-phosphate synthase pdxS subunit [EC:4.3.3.6]	pdxS, pdx1
K06217	NA	7 (4%)	NA	8 (7%)	NA	NA	NA	NA	NA	NA	NA	phosphate starvation-inducible protein PhoH and related proteins	phoH, phoL
K06218	NA	9 (5%)	NA	2 (2%)	NA	NA	NA	NA	NA	NA	NA	mRNA interferase RelE/StbE	relE, stbE
K06221	NA	1 (1%)	1 (1%)	NA	NA	NA	NA	NA	NA	NA	NA	2,5-diketo-D-gluconate reductase A [EC:1.1.1.346]	dkgA
K06223	25 (16%)	78 (44%)	59 (56%)	39 (32%)	Aquatic/Marine and Freshwater	0.11776	0.0534966	0.0281306	0.0892733	558	201	DNA adenine methylase [EC:2.1.1.72]	dam
K06282	NA	NA	NA	6 (5%)	NA	NA	NA	NA	NA	NA	NA	hydrogenase small subunit [EC:1.12.99.6]	hyaA, hybO
K06287	141 (92%)	144 (80%)	87 (83%)	117 (97%)	Aquatic/Marine and Freshwater	-0.102049	0.0361331	0.00491	0.0201947	558	489	nucleoside triphosphate pyrophosphatase [EC:3.6.1.-]	yhdE
K06320	NA	21 (12%)	NA	NA	NA	NA	NA	NA	NA	NA	NA	spore maturation protein CgeB	cgeB
K06346	60 (39%)	48 (27%)	83 (79%)	90 (74%)	Aquatic/Marine and Freshwater	-0.278825	0.052811	1.8626e-07	1.66071e-06	558	281	spoIIIJ-associated protein	jag
K06381	5 (3%)	30 (17%)	3 (3%)	12 (10%)	NA	NA	NA	NA	NA	NA	NA	stage II sporulation protein D (peptidoglycan lytic transglycosylase) [EC:4.2.2.29]	spoIID
K06412	NA	84 (47%)	NA	NA	Aquatic/Marine and Freshwater	0.396175	0.035883	9.49903e-26	3.21984e-24	558	84	stage V sporulation protein G	spoVG
K06415	2 (1%)	2 (1%)	6 (6%)	NA	NA	NA	NA	NA	NA	NA	NA	stage V sporulation protein R	spoVR
K06416	1 (1%)	NA	NA	NA	NA	NA	NA	NA	NA	NA	NA	stage V sporulation protein S	spoVS
K06442	NA	NA	1 (1%)	NA	NA	NA	NA	NA	NA	NA	NA	23S rRNA (cytidine1920-2'-O)/16S rRNA (cytidine1409-2'-O)-methyltransferase [EC:2.1.1.226 2.1.1.227]	tlyA
K06445	NA	NA	1 (1%)	NA	NA	NA	NA	NA	NA	NA	NA	acyl-CoA dehydrogenase [EC:1.3.99.-]	fadE
K06447	NA	1 (1%)	NA	NA	NA	NA	NA	NA	NA	NA	NA	succinylglutamic semialdehyde dehydrogenase [EC:1.2.1.71]	astD
K06606	NA	1 (1%)	NA	NA	NA	NA	NA	NA	NA	NA	NA	2-keto-myo-inositol isomerase [EC:5.3.99.11]	iolI
K06858	6 (4%)	13 (7%)	NA	6 (5%)	NA	NA	NA	NA	NA	NA	NA	vitamin B12 transport system substrate-binding protein	btuF
K06861	142 (93%)	157 (88%)	98 (93%)	108 (89%)	Aquatic/Marine and Freshwater	-0.0677596	0.0326297	0.0382976	0.115127	558	505	lipopolysaccharide export system ATP-binding protein [EC:7.5.2.5]	lptB
K06864	NA	NA	NA	2 (2%)	NA	NA	NA	NA	NA	NA	NA	cysteine-dependent pyridinium-3,5-bisthiocarboxylic acid mononucleotide synthase [EC:4.4.1.37 4.4.1.45]	larE
K06866	1 (1%)	NA	NA	NA	NA	NA	NA	NA	NA	NA	NA	autonomous glycyl radical cofactor	grcA
K06867	2 (1%)	23 (13%)	2 (2%)	3 (2%)	NA	NA	NA	NA	NA	NA	NA	uncharacterized protein	K06867
K06871	8 (5%)	23 (13%)	4 (4%)	36 (30%)	Aquatic/Marine and Freshwater	0.0137978	0.036279	0.70385	0.838237	558	71	uncharacterized protein	K06871
K06872	24 (16%)	121 (68%)	14 (13%)	89 (74%)	Aquatic/Marine and Freshwater	0.429235	0.0520102	1.13905e-15	2.25062e-14	558	248	uncharacterized protein	K06872
K06877	141 (92%)	63 (35%)	94 (90%)	101 (83%)	Aquatic/Marine and Freshwater	-0.493852	0.0456466	7.0828e-25	2.24593e-23	558	399	DEAD/DEAH box helicase domain-containing protein	K06877
K06878	NA	5 (3%)	NA	NA	NA	NA	NA	NA	NA	NA	NA	tRNA-binding protein	K06878
K06879	NA	29 (16%)	NA	NA	NA	NA	NA	NA	NA	NA	NA	7-cyano-7-deazaguanine reductase [EC:1.7.1.13]	queF
K06881	145 (95%)	159 (89%)	97 (92%)	113 (93%)	Aquatic/Marine and Freshwater	-0.10082	0.0297999	0.000767128	0.00379415	558	514	bifunctional oligoribonuclease and PAP phosphatase NrnA [EC:3.1.3.7 3.1.13.3]	nrnA
K06885	6 (4%)	7 (4%)	1 (1%)	NA	NA	NA	NA	NA	NA	NA	NA	uncharacterized protein	K06885
K06888	NA	9 (5%)	NA	NA	NA	NA	NA	NA	NA	NA	NA	uncharacterized protein	K06888
K06889	72 (47%)	46 (26%)	8 (8%)	2 (2%)	Aquatic/Marine and Freshwater	0.025	0.046771	0.593197	0.772591	558	128	uncharacterized protein	K06889
K06890	4 (3%)	4 (2%)	NA	NA	NA	NA	NA	NA	NA	NA	NA	uncharacterized protein	K06890
K06894	NA	30 (17%)	NA	NA	NA	NA	NA	NA	NA	NA	NA	alpha-2-macroglobulin	yfhM
K06895	NA	NA	NA	1 (1%)	NA	NA	NA	NA	NA	NA	NA	L-lysine exporter family protein LysE/ArgO	lysE, argO
K06897	1 (1%)	54 (30%)	2 (2%)	2 (2%)	Aquatic/Marine and Freshwater	0.229645	0.0326972	6.38352e-12	9.12727e-11	558	59	7,8-dihydropterin-6-yl-methyl-4-(beta-D-ribofuranosyl)aminobenzene 5'-phosphate synthase [EC:2.5.1.105]	K06897
K06898	NA	1 (1%)	NA	NA	NA	NA	NA	NA	NA	NA	NA	pyridinium-3,5-biscarboxylic acid mononucleotide synthase [EC:2.5.1.143]	larB
K06899	1 (1%)	NA	NA	NA	NA	NA	NA	NA	NA	NA	NA	nucleoid-associated protein	ndpA
K06901	1 (1%)	7 (4%)	NA	NA	NA	NA	NA	NA	NA	NA	NA	adenine/guanine/hypoxanthine permease	pbuG, azgA, ghxP, ghxQ, adeQ
K06902	140 (92%)	157 (88%)	93 (89%)	115 (95%)	Aquatic/Marine and Freshwater	-0.0557377	0.0325968	0.087843	0.221551	558	505	MFS transporter, UMF1 family	UMF1
K06903	NA	2 (1%)	NA	1 (1%)	NA	NA	NA	NA	NA	NA	NA	Bacteriophage baseplate protein W	W
K06904	2 (1%)	NA	NA	NA	NA	NA	NA	NA	NA	NA	NA	Escherichia/Staphylococcus phage prohead protease	GP4
K06907	NA	2 (1%)	NA	2 (2%)	NA	NA	NA	NA	NA	NA	NA	Bacteriophage tail sheath protein	FI
K06909	2 (1%)	5 (3%)	1 (1%)	NA	NA	NA	NA	NA	NA	NA	NA	phage terminase large subunit	xtmB
K06911	53 (35%)	23 (13%)	6 (6%)	69 (57%)	Aquatic/Marine and Freshwater	-0.170082	0.0489253	0.000548203	0.00281035	558	151	quercetin 2,3-dioxygenase [EC:1.13.11.24]	PIR
K06915	6 (4%)	8 (4%)	2 (2%)	1 (1%)	NA	NA	NA	NA	NA	NA	NA	DNA double-strand break repair helicase HerA and related ATPase	herA
K06916	NA	NA	NA	1 (1%)	NA	NA	NA	NA	NA	NA	NA	cell division protein ZapE	zapE
K06917	NA	38 (21%)	NA	NA	NA	NA	NA	NA	NA	NA	NA	tRNA 2-selenouridine synthase [EC:2.9.1.3]	selU, mnmH
K06919	6 (4%)	11 (6%)	12 (11%)	6 (5%)	NA	NA	NA	NA	NA	NA	NA	putative DNA primase/helicase	K06919
K06920	139 (91%)	142 (79%)	98 (93%)	112 (93%)	Aquatic/Marine and Freshwater	-0.19276	0.0354196	7.92084e-08	7.41542e-07	558	491	7-cyano-7-deazaguanine synthase [EC:6.3.4.20]	queC
K06921	32 (21%)	32 (18%)	26 (25%)	11 (9%)	Aquatic/Marine and Freshwater	-0.0424863	0.0425454	0.31842	0.568328	558	101	uncharacterized protein	K06921
K06923	2 (1%)	1 (1%)	NA	NA	NA	NA	NA	NA	NA	NA	NA	uncharacterized protein	K06923
K06925	143 (93%)	143 (80%)	95 (90%)	113 (93%)	Aquatic/Marine and Freshwater	-0.159699	0.0348438	5.66292e-06	4.20125e-05	558	494	tRNA threonylcarbamoyladenosine biosynthesis protein TsaE	tsaE
K06926	19 (12%)	46 (26%)	63 (60%)	38 (31%)	Aquatic/Marine and Freshwater	-0.045082	0.0509921	0.377028	0.624989	558	166	uncharacterized protein	K06926
K06928	NA	32 (18%)	NA	NA	NA	NA	NA	NA	NA	NA	NA	nucleoside-triphosphatase [EC:3.6.1.15]	NTPCR
K06933	4 (3%)	9 (5%)	4 (4%)	NA	NA	NA	NA	NA	NA	NA	NA	uncharacterized protein	K06933
K06934	NA	16 (9%)	NA	NA	NA	NA	NA	NA	NA	NA	NA	uncharacterized protein	K06934
K06937	NA	1 (1%)	NA	1 (1%)	NA	NA	NA	NA	NA	NA	NA	tetraether lipid synthase [EC:1.21.98.5]	E1.21.98.5
K06940	NA	5 (3%)	NA	NA	NA	NA	NA	NA	NA	NA	NA	uncharacterized protein	K06940
K06941	139 (91%)	145 (81%)	100 (95%)	111 (92%)	Aquatic/Marine and Freshwater	-0.155464	0.0347201	9.17108e-06	6.53274e-05	558	495	23S rRNA (adenine2503-C2)-methyltransferase [EC:2.1.1.192]	rlmN
K06942	135 (88%)	159 (89%)	99 (94%)	119 (98%)	Aquatic/Marine and Freshwater	-0.0680328	0.0304305	0.0257714	0.0831281	558	512	ribosome-binding ATPase	ychF
K06949	144 (94%)	128 (72%)	99 (94%)	118 (98%)	Aquatic/Marine and Freshwater	-0.259426	0.0347677	3.33298e-13	5.24211e-12	558	489	ribosome biogenesis GTPase / thiamine phosphate phosphatase [EC:3.6.1.- 3.1.3.100]	rsgA, engC
K06950	NA	8 (4%)	NA	1 (1%)	NA	NA	NA	NA	NA	NA	NA	uncharacterized protein	K06950
K06952	NA	NA	NA	1 (1%)	NA	NA	NA	NA	NA	NA	NA	5'-nucleotidase [EC:3.1.3.89]	yfdR
K06956	NA	NA	NA	2 (2%)	NA	NA	NA	NA	NA	NA	NA	uncharacterized protein	K06956
K06958	NA	NA	NA	1 (1%)	NA	NA	NA	NA	NA	NA	NA	RNase adapter protein RapZ	rapZ
K06959	NA	37 (21%)	NA	1 (1%)	NA	NA	NA	NA	NA	NA	NA	protein Tex	tex
K06960	139 (91%)	144 (80%)	96 (91%)	117 (97%)	Aquatic/Marine and Freshwater	-0.155601	0.0343276	7.13836e-06	5.1786e-05	558	496	uncharacterized protein	K06960
K06965	NA	NA	NA	1 (1%)	NA	NA	NA	NA	NA	NA	NA	protein pelota	PELO, DOM34, pelA
K06968	1 (1%)	NA	NA	NA	NA	NA	NA	NA	NA	NA	NA	23S rRNA (cytidine2498-2'-O)-methyltransferase [EC:2.1.1.186]	rlmM
K06969	NA	54 (30%)	NA	NA	NA	NA	NA	NA	NA	NA	NA	23S rRNA (cytosine1962-C5)-methyltransferase [EC:2.1.1.191]	rlmI
K06970	1 (1%)	NA	NA	2 (2%)	NA	NA	NA	NA	NA	NA	NA	23S rRNA (adenine1618-N6)-methyltransferase [EC:2.1.1.181]	rlmF
K06971	2 (1%)	70 (39%)	NA	10 (8%)	Aquatic/Marine and Freshwater	0.38388	0.0358649	1.99752e-24	6.08857e-23	558	82	uncharacterized protein	K06971
K06972	145 (95%)	53 (30%)	95 (90%)	119 (98%)	Aquatic/Marine and Freshwater	-0.70123	0.0374377	5.4887e-61	1.02769e-58	558	412	presequence protease [EC:3.4.24.-]	PITRM1, PreP, CYM1
K06973	NA	71 (40%)	NA	NA	Aquatic/Marine and Freshwater	0.309016	0.0348349	1.00233e-17	2.18953e-16	558	71	uncharacterized protein	K06973
K06974	NA	5 (3%)	NA	NA	NA	NA	NA	NA	NA	NA	NA	archaemetzincin [EC:3.4.-.-]	amzA, AMZ2, AMZ1
K06975	NA	1 (1%)	NA	NA	NA	NA	NA	NA	NA	NA	NA	uncharacterized protein	K06975
K06978	NA	3 (2%)	NA	NA	NA	NA	NA	NA	NA	NA	NA	uncharacterized protein	K06978
K06980	NA	NA	NA	1 (1%)	NA	NA	NA	NA	NA	NA	NA	tRNA-modifying protein YgfZ	ygfZ
K06982	NA	21 (12%)	NA	NA	NA	NA	NA	NA	NA	NA	NA	pantoate kinase [EC:2.7.1.169]	pok
K06987	NA	1 (1%)	NA	NA	NA	NA	NA	NA	NA	NA	NA	uncharacterized protein	K06987
K06989	NA	NA	NA	1 (1%)	NA	NA	NA	NA	NA	NA	NA	aspartate dehydrogenase [EC:1.4.1.21]	nadX, ASPDH
K06990	134 (88%)	129 (72%)	91 (87%)	115 (95%)	Aquatic/Marine and Freshwater	-0.210519	0.0393324	1.27437e-07	1.15457e-06	558	469	MEMO1 family protein	MEMO1
K06994	NA	NA	NA	2 (2%)	NA	NA	NA	NA	NA	NA	NA	putative drug exporter of the RND superfamily	K06994
K06995	NA	6 (3%)	NA	NA	NA	NA	NA	NA	NA	NA	NA	uncharacterized protein	K06995
K06996	NA	48 (27%)	NA	1 (1%)	NA	NA	NA	NA	NA	NA	NA	uncharacterized protein	K06996
K06997	146 (95%)	152 (85%)	95 (90%)	118 (98%)	Aquatic/Marine and Freshwater	-0.105328	0.030592	0.000618874	0.00313989	558	511	PLP dependent protein	yggS, PROSC
K06999	3 (2%)	34 (19%)	4 (4%)	NA	NA	NA	NA	NA	NA	NA	NA	phospholipase/carboxylesterase	K06999
K07000	NA	2 (1%)	1 (1%)	NA	NA	NA	NA	NA	NA	NA	NA	uncharacterized protein	K07000
K07001	127 (83%)	165 (92%)	99 (94%)	114 (94%)	Aquatic/Marine and Freshwater	0.0684426	0.0324316	0.0352749	0.107604	558	505	NTE family protein	K07001
K07003	NA	60 (34%)	1 (1%)	1 (1%)	Aquatic/Marine and Freshwater	0.370902	0.0305381	2.962e-30	1.29406e-28	558	62	uncharacterized protein	K07003
K07004	84 (55%)	57 (32%)	33 (31%)	16 (13%)	Aquatic/Marine and Freshwater	-0.0760929	0.0518687	0.142936	0.323189	558	190	uncharacterized protein	K07004
K07005	NA	28 (16%)	NA	1 (1%)	NA	NA	NA	NA	NA	NA	NA	uncharacterized protein	K07005
K07010	48 (31%)	19 (11%)	37 (35%)	2 (2%)	Aquatic/Marine and Freshwater	-0.170765	0.0432158	8.77406e-05	0.000528325	558	106	putative glutamine amidotransferase	K07010
K07012	42 (27%)	56 (31%)	51 (49%)	44 (36%)	Aquatic/Marine and Freshwater	0.0260929	0.052885	0.621933	0.787511	558	193	CRISPR-associated endonuclease/helicase Cas3 [EC:3.1.-.- 5.6.2.4]	cas3
K07014	NA	10 (6%)	NA	NA	NA	NA	NA	NA	NA	NA	NA	uncharacterized protein	K07014
K07016	40 (26%)	15 (8%)	37 (35%)	10 (8%)	Aquatic/Marine and Freshwater	-0.232923	0.0420744	4.78683e-08	4.65886e-07	558	102	CRISPR-associated protein Csm1	csm1, cas10
K07019	NA	NA	1 (1%)	NA	NA	NA	NA	NA	NA	NA	NA	uncharacterized protein	K07019
K07022	NA	7 (4%)	NA	NA	NA	NA	NA	NA	NA	NA	NA	uncharacterized protein	K07022
K07025	1 (1%)	3 (2%)	NA	NA	NA	NA	NA	NA	NA	NA	NA	putative hydrolase of the HAD superfamily	K07025
K07027	NA	4 (2%)	NA	NA	NA	NA	NA	NA	NA	NA	NA	glycosyltransferase 2 family protein	K07027
K07028	NA	16 (9%)	NA	NA	NA	NA	NA	NA	NA	NA	NA	uncharacterized protein	K07028
K07029	NA	9 (5%)	NA	NA	NA	NA	NA	NA	NA	NA	NA	diacylglycerol kinase (ATP) [EC:2.7.1.107]	dagK
K07030	1 (1%)	49 (27%)	10 (10%)	36 (30%)	Aquatic/Marine and Freshwater	0.24235	0.0401969	3.01649e-09	3.35052e-08	558	96	fatty acid kinase [EC:2.7.2.18]	fakA
K07031	NA	8 (4%)	NA	2 (2%)	NA	NA	NA	NA	NA	NA	NA	D-glycero-alpha-D-manno-heptose-7-phosphate kinase [EC:2.7.1.168]	hddA
K07033	NA	2 (1%)	NA	NA	NA	NA	NA	NA	NA	NA	NA	uncharacterized protein	K07033
K07034	6 (4%)	34 (19%)	4 (4%)	3 (2%)	NA	NA	NA	NA	NA	NA	NA	acetate uptake transporter family protein	GPR1, satP, ATO, ADY2, ACPA
K07035	NA	NA	NA	1 (1%)	NA	NA	NA	NA	NA	NA	NA	uncharacterized protein	K07035
K07037	148 (97%)	140 (78%)	97 (92%)	116 (96%)	Aquatic/Marine and Freshwater	-0.221721	0.0323427	1.90604e-11	2.63191e-10	558	501	cyclic-di-AMP phosphodiesterase PgpH [EC:3.1.4.-]	pgpH
K07038	NA	NA	NA	1 (1%)	NA	NA	NA	NA	NA	NA	NA	inner membrane protein	K07038
K07039	6 (4%)	NA	1 (1%)	NA	NA	NA	NA	NA	NA	NA	NA	uncharacterized protein	K07039
K07040	1 (1%)	NA	NA	NA	NA	NA	NA	NA	NA	NA	NA	DUF177 domain-containing protein	yceD, ylbN
K07041	NA	1 (1%)	NA	NA	NA	NA	NA	NA	NA	NA	NA	uncharacterized protein	K07041
K07042	145 (95%)	142 (79%)	99 (94%)	97 (80%)	Aquatic/Marine and Freshwater	-0.16776	0.0372277	8.05446e-06	5.81103e-05	558	483	probable rRNA maturation factor	ybeY, yqfG
K07043	NA	1 (1%)	NA	NA	NA	NA	NA	NA	NA	NA	NA	UTP pyrophosphatase [EC:3.6.1.-]	upp
K07045	NA	4 (2%)	NA	NA	NA	NA	NA	NA	NA	NA	NA	uncharacterized protein	K07045
K07050	NA	14 (8%)	NA	NA	NA	NA	NA	NA	NA	NA	NA	misacylated tRNA(Ala) deacylase [EC:3.1.1.-]	AARSD1, ALAX
K07052	27 (18%)	27 (15%)	18 (17%)	16 (13%)	Aquatic/Marine and Freshwater	-0.034153	0.0404043	0.398319	0.641157	558	88	CAAX protease family protein	K07052
K07053	145 (95%)	161 (90%)	102 (97%)	116 (96%)	Aquatic/Marine and Freshwater	-0.034153	0.0266478	0.200505	0.421475	558	524	3',5'-nucleoside bisphosphate phosphatase [EC:3.1.3.97]	E3.1.3.97
K07056	140 (92%)	160 (89%)	92 (88%)	108 (89%)	Aquatic/Marine and Freshwater	-0.0307377	0.034037	0.366884	0.614914	558	500	16S rRNA (cytidine1402-2'-O)-methyltransferase [EC:2.1.1.198]	rsmI
K07058	128 (84%)	70 (39%)	90 (86%)	100 (83%)	Aquatic/Marine and Freshwater	-0.39877	0.0485065	1.44451e-15	2.77064e-14	558	388	membrane protein	K07058
K07059	NA	6 (3%)	NA	NA	NA	NA	NA	NA	NA	NA	NA	rhomboid family protease [EC:3.4.21.105]	rho2
K07062	NA	NA	1 (1%)	NA	NA	NA	NA	NA	NA	NA	NA	toxin FitB [EC:3.1.-.-]	fitB
K07063	NA	2 (1%)	NA	NA	NA	NA	NA	NA	NA	NA	NA	uncharacterized protein	K07063
K07068	NA	1 (1%)	NA	NA	NA	NA	NA	NA	NA	NA	NA	scaffold protein (connect acetoacetyl-CoA thiolase and HMG-CoA synthase)	DUF35
K07069	NA	31 (17%)	NA	NA	NA	NA	NA	NA	NA	NA	NA	uncharacterized protein	K07069
K07074	NA	4 (2%)	NA	NA	NA	NA	NA	NA	NA	NA	NA	uncharacterized protein	K07074
K07075	5 (3%)	73 (41%)	3 (3%)	3 (2%)	Aquatic/Marine and Freshwater	0.379918	0.0359015	5.88409e-24	1.75275e-22	558	84	uncharacterized protein	K07075
K07078	NA	NA	NA	1 (1%)	NA	NA	NA	NA	NA	NA	NA	uncharacterized protein	K07078
K07079	59 (39%)	65 (36%)	49 (47%)	94 (78%)	Aquatic/Marine and Freshwater	-0.0465847	0.0554293	0.401028	0.641828	558	267	uncharacterized protein	K07079
K07080	NA	40 (22%)	NA	1 (1%)	NA	NA	NA	NA	NA	NA	NA	uncharacterized protein	K07080
K07082	135 (88%)	153 (85%)	89 (85%)	114 (94%)	Aquatic/Marine and Freshwater	-0.0314208	0.0360969	0.384429	0.629809	558	491	peptidoglycan lytic transglycosylase G [EC:4.2.2.29]	mltG
K07085	NA	2 (1%)	2 (2%)	2 (2%)	NA	NA	NA	NA	NA	NA	NA	putative transport protein	K07085
K07089	18 (12%)	130 (73%)	13 (12%)	104 (86%)	Aquatic/Marine and Freshwater	0.611612	0.0480669	1.03292e-32	5.01412e-31	558	265	uncharacterized protein	K07089
K07090	133 (87%)	129 (72%)	93 (89%)	117 (97%)	Aquatic/Marine and Freshwater	-0.181148	0.0390518	4.38209e-06	3.30084e-05	558	472	uncharacterized protein	K07090
K07091	2 (1%)	35 (20%)	NA	3 (2%)	NA	NA	NA	NA	NA	NA	NA	lipopolysaccharide export system permease protein	lptF
K07093	NA	NA	NA	1 (1%)	NA	NA	NA	NA	NA	NA	NA	uncharacterized protein	K07093
K07095	NA	101 (56%)	2 (2%)	NA	Aquatic/Marine and Freshwater	0.55041	0.0358411	1.37204e-44	1.03747e-42	558	103	uncharacterized protein	K07095
K07096	NA	53 (30%)	NA	NA	NA	NA	NA	NA	NA	NA	NA	uncharacterized protein	K07096
K07098	NA	47 (26%)	NA	NA	NA	NA	NA	NA	NA	NA	NA	uncharacterized protein	K07098
K07101	NA	29 (16%)	NA	NA	NA	NA	NA	NA	NA	NA	NA	uncharacterized protein	K07101
K07106	1 (1%)	NA	NA	NA	NA	NA	NA	NA	NA	NA	NA	N-acetylmuramic acid 6-phosphate etherase [EC:4.2.1.126]	murQ
K07107	124 (81%)	117 (65%)	93 (89%)	78 (64%)	Aquatic/Marine and Freshwater	-0.18265	0.0483325	0.000174537	0.0009818	558	412	acyl-CoA thioester hydrolase [EC:3.1.2.-]	ybgC
K07112	NA	43 (24%)	NA	NA	NA	NA	NA	NA	NA	NA	NA	uncharacterized protein	K07112
K07113	NA	5 (3%)	NA	NA	NA	NA	NA	NA	NA	NA	NA	UPF0716 protein FxsA	fxsA
K07114	149 (97%)	162 (91%)	103 (98%)	105 (87%)	Aquatic/Marine and Freshwater	-0.0756831	0.0282042	0.00750599	0.0295136	558	519	Ca-activated chloride channel homolog	yfbK
K07115	NA	NA	NA	1 (1%)	NA	NA	NA	NA	NA	NA	NA	23S rRNA (adenine2030-N6)-methyltransferase [EC:2.1.1.266]	rlmJ
K07120	NA	1 (1%)	NA	NA	NA	NA	NA	NA	NA	NA	NA	uncharacterized protein	K07120
K07124	NA	3 (2%)	NA	NA	NA	NA	NA	NA	NA	NA	NA	uncharacterized protein	K07124
K07126	141 (92%)	47 (26%)	24 (23%)	82 (68%)	Aquatic/Marine and Freshwater	-0.443443	0.0521388	1.70282e-16	3.48723e-15	558	294	uncharacterized protein	K07126
K07133	73 (48%)	118 (66%)	76 (72%)	82 (68%)	Aquatic/Marine and Freshwater	0.179781	0.0533758	0.000809213	0.00399225	558	349	uncharacterized protein	K07133
K07137	59 (39%)	128 (72%)	NA	NA	Aquatic/Marine and Freshwater	0.561475	0.045372	3.19787e-31	1.41281e-29	558	187	uncharacterized protein	K07137
K07138	16 (10%)	100 (56%)	6 (6%)	2 (2%)	Aquatic/Marine and Freshwater	0.418169	0.0424121	3.10654e-21	8.25332e-20	558	124	uncharacterized protein	K07138
K07139	NA	83 (46%)	NA	NA	Aquatic/Marine and Freshwater	0.437842	0.0350882	1.16404e-31	5.26093e-30	558	83	uncharacterized protein	K07139
K07141	NA	5 (3%)	NA	NA	NA	NA	NA	NA	NA	NA	NA	molybdenum cofactor cytidylyltransferase [EC:2.7.7.76]	mocA
K07142	NA	NA	NA	1 (1%)	NA	NA	NA	NA	NA	NA	NA	2-amino-4-hydroxy-6-hydroxymethyldihydropteridine diphosphokinase [EC:2.7.6.3]	mptE
K07146	NA	2 (1%)	NA	NA	NA	NA	NA	NA	NA	NA	NA	UPF0176 protein	K07146
K07147	NA	NA	3 (3%)	NA	NA	NA	NA	NA	NA	NA	NA	methionine sulfoxide reductase catalytic subunit [EC:1.8.-.-]	msrP
K07150	NA	41 (23%)	1 (1%)	NA	NA	NA	NA	NA	NA	NA	NA	uncharacterized protein	K07150
K07154	NA	52 (29%)	2 (2%)	NA	NA	NA	NA	NA	NA	NA	NA	serine/threonine-protein kinase HipA [EC:2.7.11.1]	hipA
K07160	NA	1 (1%)	NA	NA	NA	NA	NA	NA	NA	NA	NA	5-oxoprolinase (ATP-hydrolysing) subunit A [EC:3.5.2.9]	pxpA
K07164	71 (46%)	67 (37%)	4 (4%)	91 (75%)	Aquatic/Marine and Freshwater	-0.0770492	0.0540204	0.154347	0.34249	558	233	uncharacterized protein	K07164
K07166	NA	NA	NA	1 (1%)	NA	NA	NA	NA	NA	NA	NA	ACT domain-containing protein	K07166
K07171	NA	8 (4%)	3 (3%)	1 (1%)	NA	NA	NA	NA	NA	NA	NA	mRNA interferase MazF [EC:3.1.-.-]	mazF, ndoA, chpA
K07172	NA	1 (1%)	1 (1%)	NA	NA	NA	NA	NA	NA	NA	NA	antitoxin MazE	mazE, chpAI
K07175	139 (91%)	155 (87%)	78 (74%)	111 (92%)	Aquatic/Marine and Freshwater	-0.0107923	0.0380119	0.776577	0.878435	558	483	PhoH-like ATPase	phoH2
K07178	NA	16 (9%)	NA	NA	NA	NA	NA	NA	NA	NA	NA	RIO kinase 1 [EC:2.7.11.1]	RIOK1
K07180	2 (1%)	3 (2%)	NA	2 (2%)	NA	NA	NA	NA	NA	NA	NA	serine protein kinase	prkA
K07182	2 (1%)	10 (6%)	NA	NA	NA	NA	NA	NA	NA	NA	NA	CBS domain-containing protein	K07182
K07192	NA	2 (1%)	NA	NA	NA	NA	NA	NA	NA	NA	NA	flotillin	FLOT, floT
K07213	NA	1 (1%)	NA	NA	NA	NA	NA	NA	NA	NA	NA	copper chaperone	ATOX1, ATX1, copZ, golB
K07216	NA	4 (2%)	NA	NA	NA	NA	NA	NA	NA	NA	NA	hemerythrin	hr
K07220	NA	8 (4%)	NA	NA	NA	NA	NA	NA	NA	NA	NA	uncharacterized protein	K07220
K07221	NA	14 (8%)	NA	NA	NA	NA	NA	NA	NA	NA	NA	phosphate-selective porin OprO and OprP	oprO_P
K07238	120 (78%)	97 (54%)	10 (10%)	107 (88%)	Aquatic/Marine and Freshwater	-0.0822404	0.0539854	0.128235	0.295815	558	334	zinc transporter, ZIP family	TC.ZIP, zupT, ZRT3, ZIP2
K07240	143 (93%)	53 (30%)	100 (95%)	107 (88%)	Aquatic/Marine and Freshwater	-0.721858	0.0388162	2.55085e-60	4.55906e-58	558	403	chromate transporter	chrA
K07243	NA	2 (1%)	NA	NA	NA	NA	NA	NA	NA	NA	NA	high-affinity iron transporter	FTR, FTH1, efeU
K07250	1 (1%)	NA	NA	NA	NA	NA	NA	NA	NA	NA	NA	4-aminobutyrate aminotransferase / (S)-3-amino-2-methylpropionate transaminase / 5-aminovalerate transaminase [EC:2.6.1.19 2.6.1.22 2.6.1.48]	gabT
K07257	NA	5 (3%)	NA	NA	NA	NA	NA	NA	NA	NA	NA	spore coat polysaccharide biosynthesis protein SpsF	spsF
K07258	1 (1%)	1 (1%)	NA	NA	NA	NA	NA	NA	NA	NA	NA	serine-type D-Ala-D-Ala carboxypeptidase (penicillin-binding protein 5/6) [EC:3.4.16.4]	dacC, dacA, dacD
K07259	52 (34%)	38 (21%)	NA	7 (6%)	Aquatic/Marine and Freshwater	0.0153005	0.0423863	0.718253	0.848063	558	97	serine-type D-Ala-D-Ala carboxypeptidase/endopeptidase (penicillin-binding protein 4) [EC:3.4.16.4 3.4.21.-]	dacB
K07260	NA	1 (1%)	1 (1%)	NA	NA	NA	NA	NA	NA	NA	NA	zinc D-Ala-D-Ala carboxypeptidase [EC:3.4.17.14]	vanY
K07263	126 (82%)	66 (37%)	73 (70%)	105 (87%)	Aquatic/Marine and Freshwater	-0.441667	0.0480079	7.29014e-19	1.71646e-17	558	370	zinc protease [EC:3.4.24.-]	pqqL
K07264	1 (1%)	1 (1%)	NA	1 (1%)	NA	NA	NA	NA	NA	NA	NA	4-amino-4-deoxy-L-arabinose transferase [EC:2.4.2.43]	arnT, pmrK
K07271	1 (1%)	NA	NA	NA	NA	NA	NA	NA	NA	NA	NA	lipopolysaccharide cholinephosphotransferase [EC:2.7.8.-]	licD
K07273	NA	NA	1 (1%)	NA	NA	NA	NA	NA	NA	NA	NA	lysozyme	acm
K07274	NA	NA	NA	44 (36%)	NA	NA	NA	NA	NA	NA	NA	MipA family protein	mipA, ompV
K07277	135 (88%)	155 (87%)	94 (90%)	97 (80%)	Aquatic/Marine and Freshwater	-0.0023224	0.0384473	0.951855	0.980926	558	481	outer membrane protein insertion porin family	SAM50, TOB55, bamA
K07278	4 (3%)	20 (11%)	NA	NA	NA	NA	NA	NA	NA	NA	NA	translocation and assembly module TamA	tamA
K07289	NA	NA	1 (1%)	NA	NA	NA	NA	NA	NA	NA	NA	AsmA protein	asmA
K07300	NA	NA	NA	1 (1%)	NA	NA	NA	NA	NA	NA	NA	Ca2+:H+ antiporter	chaA, CAX
K07301	11 (7%)	119 (66%)	5 (5%)	4 (3%)	Aquatic/Marine and Freshwater	0.618169	0.0376847	1.44806e-49	1.21144e-47	558	139	cation:H+ antiporter	yrbG
K07303	NA	NA	1 (1%)	NA	NA	NA	NA	NA	NA	NA	NA	isoquinoline 1-oxidoreductase subunit beta [EC:1.3.99.16]	iorB
K07304	27 (18%)	24 (13%)	1 (1%)	43 (36%)	Aquatic/Marine and Freshwater	-0.00546448	0.0420422	0.896633	0.94632	558	95	peptide-methionine (S)-S-oxide reductase [EC:1.8.4.11]	msrA
K07305	5 (3%)	2 (1%)	NA	NA	NA	NA	NA	NA	NA	NA	NA	peptide-methionine (R)-S-oxide reductase [EC:1.8.4.12]	msrB
K07306	NA	1 (1%)	NA	NA	NA	NA	NA	NA	NA	NA	NA	anaerobic dimethyl sulfoxide reductase subunit A [EC:1.8.5.3]	dmsA
K07307	NA	1 (1%)	NA	NA	NA	NA	NA	NA	NA	NA	NA	anaerobic dimethyl sulfoxide reductase subunit B	dmsB
K07315	127 (83%)	93 (52%)	90 (86%)	115 (95%)	Aquatic/Marine and Freshwater	-0.344399	0.0446546	5.77773e-14	9.83464e-13	558	425	phosphoserine phosphatase RsbU/P [EC:3.1.3.3]	rsbU_P
K07316	46 (30%)	77 (43%)	32 (30%)	28 (23%)	Aquatic/Marine and Freshwater	0.167077	0.0517741	0.00132486	0.0062164	558	183	adenine-specific DNA-methyltransferase [EC:2.1.1.72]	mod
K07318	4 (3%)	16 (9%)	1 (1%)	11 (9%)	NA	NA	NA	NA	NA	NA	NA	adenine-specific DNA-methyltransferase [EC:2.1.1.72]	K07318
K07319	18 (12%)	26 (15%)	48 (46%)	25 (21%)	Aquatic/Marine and Freshwater	-0.0878415	0.0453928	0.0534825	0.151181	558	117	adenine-specific DNA-methyltransferase [EC:2.1.1.72]	yhdJ
K07320	NA	4 (2%)	NA	8 (7%)	NA	NA	NA	NA	NA	NA	NA	ribosomal protein L3 glutamine methyltransferase [EC:2.1.1.298]	prmB
K07321	NA	3 (2%)	NA	NA	NA	NA	NA	NA	NA	NA	NA	CO dehydrogenase maturation factor	cooC
K07322	1 (1%)	NA	NA	1 (1%)	NA	NA	NA	NA	NA	NA	NA	regulator of cell morphogenesis and NO signaling	ytfE, scdA
K07332	NA	NA	1 (1%)	NA	NA	NA	NA	NA	NA	NA	NA	archaeal flagellar protein FlaI	flaI
K07334	1 (1%)	NA	3 (3%)	NA	NA	NA	NA	NA	NA	NA	NA	toxin HigB-1	higB-1
K07335	1 (1%)	77 (43%)	NA	NA	Aquatic/Marine and Freshwater	0.404508	0.0346186	2.4102e-28	9.67029e-27	558	78	basic membrane protein A and related proteins	bmpA, bmpB, tmpC
K07337	NA	20 (11%)	NA	NA	NA	NA	NA	NA	NA	NA	NA	penicillin-binding protein activator	K07337
K07341	2 (1%)	8 (4%)	1 (1%)	15 (12%)	NA	NA	NA	NA	NA	NA	NA	death on curing protein	doc
K07347	1 (1%)	2 (1%)	NA	NA	NA	NA	NA	NA	NA	NA	NA	outer membrane usher protein	fimD, fimC, mrkC, htrE, cssD
K07386	NA	8 (4%)	NA	NA	NA	NA	NA	NA	NA	NA	NA	putative endopeptidase [EC:3.4.24.-]	pepO
K07387	NA	4 (2%)	NA	NA	NA	NA	NA	NA	NA	NA	NA	metalloprotease [EC:3.4.24.-]	K07387
K07391	97 (63%)	156 (87%)	91 (87%)	108 (89%)	Aquatic/Marine and Freshwater	0.1	0.0434049	0.0215989	0.0714872	558	452	magnesium chelatase family protein	comM
K07397	70 (46%)	112 (63%)	50 (48%)	90 (74%)	Aquatic/Marine and Freshwater	0.154918	0.0548481	0.00490643	0.0201947	558	322	putative redox protein	yhfA
K07400	NA	1 (1%)	40 (38%)	7 (6%)	NA	NA	NA	NA	NA	NA	NA	Fe/S biogenesis protein NfuA	nfuA
K07402	55 (36%)	125 (70%)	80 (76%)	103 (85%)	Aquatic/Marine and Freshwater	0.245902	0.0511896	2.00831e-06	1.58745e-05	558	363	xanthine dehydrogenase accessory factor	xdhC
K07403	NA	31 (17%)	NA	NA	NA	NA	NA	NA	NA	NA	NA	membrane-bound serine protease (ClpP class)	nfeD
K07405	145 (95%)	55 (31%)	84 (80%)	113 (93%)	Aquatic/Marine and Freshwater	-0.676776	0.0400308	5.38169e-52	5.03829e-50	558	397	alpha-amylase [EC:3.2.1.1]	E3.2.1.1A
K07406	NA	1 (1%)	NA	NA	NA	NA	NA	NA	NA	NA	NA	alpha-galactosidase [EC:3.2.1.22]	melA
K07407	NA	4 (2%)	NA	NA	NA	NA	NA	NA	NA	NA	NA	alpha-galactosidase [EC:3.2.1.22]	E3.2.1.22B, galA, rafA
K07443	6 (4%)	99 (55%)	NA	14 (12%)	Aquatic/Marine and Freshwater	0.446995	0.0413593	7.85183e-25	2.45027e-23	558	119	methylated-DNA-protein-cysteine methyltransferase related protein	ybaZ
K07444	NA	18 (10%)	NA	NA	NA	NA	NA	NA	NA	NA	NA	putative N6-adenine-specific DNA methylase [EC:2.1.1.-]	ypsC
K07445	15 (10%)	8 (4%)	2 (2%)	25 (21%)	NA	NA	NA	NA	NA	NA	NA	putative DNA methylase	K07445
K07447	99 (65%)	147 (82%)	91 (87%)	117 (97%)	Aquatic/Marine and Freshwater	0.0254098	0.0432849	0.557419	0.7483	558	454	putative pre-16S rRNA nuclease [EC:3.1.-.-]	ruvX
K07448	1 (1%)	12 (7%)	2 (2%)	1 (1%)	NA	NA	NA	NA	NA	NA	NA	restriction system protein	mrr
K07450	NA	1 (1%)	1 (1%)	1 (1%)	NA	NA	NA	NA	NA	NA	NA	putative resolvase	K07450
K07451	1 (1%)	8 (4%)	3 (3%)	2 (2%)	NA	NA	NA	NA	NA	NA	NA	5-methylcytosine-specific restriction enzyme A [EC:3.1.21.-]	mcrA
K07452	22 (14%)	22 (12%)	18 (17%)	13 (11%)	Aquatic/Marine and Freshwater	-0.0558743	0.03804	0.142447	0.322326	558	75	5-methylcytosine-specific restriction enzyme B [EC:3.1.21.-]	mcrB
K07454	NA	2 (1%)	NA	1 (1%)	NA	NA	NA	NA	NA	NA	NA	putative restriction endonuclease	K07454
K07455	5 (3%)	7 (4%)	2 (2%)	1 (1%)	NA	NA	NA	NA	NA	NA	NA	recombination protein RecT	recT
K07456	141 (92%)	165 (92%)	87 (83%)	120 (99%)	Aquatic/Marine and Freshwater	-0.00983607	0.0303998	0.746396	0.864202	558	513	DNA mismatch repair protein MutS2	mutS2
K07457	98 (64%)	93 (52%)	4 (4%)	1 (1%)	Aquatic/Marine and Freshwater	0.110383	0.0523007	0.0352604	0.107604	558	196	endonuclease III related protein	K07457
K07458	2 (1%)	15 (8%)	NA	6 (5%)	NA	NA	NA	NA	NA	NA	NA	DNA mismatch endonuclease, patch repair protein [EC:3.1.-.-]	vsr
K07459	6 (4%)	6 (3%)	6 (6%)	5 (4%)	NA	NA	NA	NA	NA	NA	NA	putative ATP-dependent endonuclease of the OLD family	ybjD
K07460	135 (88%)	143 (80%)	96 (91%)	82 (68%)	Aquatic/Marine and Freshwater	-0.0734973	0.0431543	0.0891062	0.224449	558	456	putative endonuclease	yraN
K07461	27 (18%)	68 (38%)	2 (2%)	1 (1%)	Aquatic/Marine and Freshwater	0.297678	0.039416	1.78025e-13	2.88064e-12	558	98	putative endonuclease	K07461
K07462	148 (97%)	171 (96%)	105 (100%)	120 (99%)	Aquatic/Marine and Freshwater	0.00778689	0.017479	0.656133	0.808077	558	544	single-stranded-DNA-specific exonuclease [EC:3.1.-.-]	recJ
K07464	NA	15 (8%)	2 (2%)	NA	NA	NA	NA	NA	NA	NA	NA	CRISPR-associated exonuclease Cas4 [EC:3.1.12.1]	cas4
K07465	NA	2 (1%)	NA	NA	NA	NA	NA	NA	NA	NA	NA	putative RecB family exonuclease	K07465
K07474	3 (2%)	3 (2%)	2 (2%)	NA	NA	NA	NA	NA	NA	NA	NA	phage terminase small subunit	xtmA
K07478	140 (92%)	151 (84%)	88 (84%)	116 (96%)	Aquatic/Marine and Freshwater	-0.0396175	0.0350489	0.258819	0.501458	558	495	putative ATPase	ycaJ
K07479	1 (1%)	1 (1%)	2 (2%)	NA	NA	NA	NA	NA	NA	NA	NA	putative DNA topoisomerase	yrdD
K07481	11 (7%)	20 (11%)	8 (8%)	5 (4%)	NA	NA	NA	NA	NA	NA	NA	transposase, IS5 family	K07481
K07482	1 (1%)	18 (10%)	6 (6%)	NA	NA	NA	NA	NA	NA	NA	NA	transposase, IS30 family	K07482
K07483	1 (1%)	2 (1%)	2 (2%)	4 (3%)	NA	NA	NA	NA	NA	NA	NA	transposase	K07483
K07484	2 (1%)	6 (3%)	1 (1%)	7 (6%)	NA	NA	NA	NA	NA	NA	NA	transposase	K07484
K07485	2 (1%)	3 (2%)	1 (1%)	1 (1%)	NA	NA	NA	NA	NA	NA	NA	transposase	K07485
K07486	3 (2%)	27 (15%)	2 (2%)	3 (2%)	NA	NA	NA	NA	NA	NA	NA	transposase	K07486
K07488	NA	NA	1 (1%)	NA	NA	NA	NA	NA	NA	NA	NA	transposase	K07488
K07491	37 (24%)	107 (60%)	52 (50%)	62 (51%)	Aquatic/Marine and Freshwater	0.284836	0.0541583	2.06991e-07	1.81672e-06	558	258	REP-associated tyrosine transposase	rayT
K07493	32 (21%)	26 (15%)	8 (8%)	52 (43%)	Aquatic/Marine and Freshwater	-0.054918	0.0452005	0.224889	0.457693	558	118	putative transposase	K07493
K07494	NA	1 (1%)	NA	NA	NA	NA	NA	NA	NA	NA	NA	putative transposase	K07494
K07496	3 (2%)	6 (3%)	5 (5%)	3 (2%)	NA	NA	NA	NA	NA	NA	NA	putative transposase	K07496
K07497	83 (54%)	75 (42%)	47 (45%)	59 (49%)	Aquatic/Marine and Freshwater	-0.0959016	0.0555853	0.0850308	0.216542	558	264	putative transposase	K07497
K07498	NA	3 (2%)	1 (1%)	1 (1%)	NA	NA	NA	NA	NA	NA	NA	putative transposase	K07498
K07502	79 (52%)	35 (20%)	33 (31%)	16 (13%)	Aquatic/Marine and Freshwater	-0.102322	0.0503901	0.0427731	0.126549	558	163	uncharacterized protein	yprB
K07504	14 (9%)	8 (4%)	20 (19%)	NA	NA	NA	NA	NA	NA	NA	NA	predicted type IV restriction endonuclease	K07504
K07505	NA	NA	NA	1 (1%)	NA	NA	NA	NA	NA	NA	NA	regulatory protein RepA	repA
K07507	NA	1 (1%)	1 (1%)	NA	NA	NA	NA	NA	NA	NA	NA	putative Mg2+ transporter-C (MgtC) family protein	mgtC
K07533	NA	9 (5%)	2 (2%)	NA	NA	NA	NA	NA	NA	NA	NA	foldase protein PrsA [EC:5.2.1.8]	prsA
K07552	NA	2 (1%)	NA	NA	NA	NA	NA	NA	NA	NA	NA	MFS transporter, DHA1 family, multidrug resistance protein	bcr, tcaB
K07559	NA	2 (1%)	NA	NA	NA	NA	NA	NA	NA	NA	NA	putative RNA 2'-phosphotransferase [EC:2.7.1.-]	kptA
K07560	144 (94%)	157 (88%)	91 (87%)	NA	Aquatic/Marine and Freshwater	0.0385246	0.0462377	0.4051	0.644358	558	392	D-aminoacyl-tRNA deacylase [EC:3.1.1.96]	dtd, DTD
K07566	1 (1%)	31 (17%)	1 (1%)	NA	NA	NA	NA	NA	NA	NA	NA	L-threonylcarbamoyladenylate synthase [EC:2.7.7.87]	tsaC, rimN, SUA5, YRDC
K07568	144 (94%)	152 (85%)	101 (96%)	112 (93%)	Aquatic/Marine and Freshwater	-0.0928962	0.0313252	0.00315195	0.0135744	558	509	S-adenosylmethionine:tRNA ribosyltransferase-isomerase [EC:2.4.99.17]	queA
K07572	NA	NA	NA	2 (2%)	NA	NA	NA	NA	NA	NA	NA	putative nucleotide binding protein	K07572
K07574	1 (1%)	27 (15%)	NA	NA	NA	NA	NA	NA	NA	NA	NA	RNA-binding protein	yhbY
K07576	1 (1%)	29 (16%)	NA	NA	NA	NA	NA	NA	NA	NA	NA	metallo-beta-lactamase family protein	K07576
K07579	NA	1 (1%)	NA	NA	NA	NA	NA	NA	NA	NA	NA	putative methylase	K07579
K07588	136 (89%)	128 (72%)	87 (83%)	114 (94%)	Aquatic/Marine and Freshwater	-0.210519	0.0398877	1.88091e-07	1.67325e-06	558	465	GTPase [EC:3.6.5.-]	MMAA, argK
K07636	120 (78%)	102 (57%)	94 (90%)	54 (45%)	Aquatic/Marine and Freshwater	-0.212022	0.051394	4.27013e-05	0.000269505	558	370	two-component system, OmpR family, phosphate regulon sensor histidine kinase PhoR [EC:2.7.13.3]	phoR
K07637	NA	NA	NA	6 (5%)	NA	NA	NA	NA	NA	NA	NA	two-component system, OmpR family, sensor histidine kinase PhoQ [EC:2.7.13.3]	phoQ
K07638	2 (1%)	2 (1%)	NA	NA	NA	NA	NA	NA	NA	NA	NA	two-component system, OmpR family, osmolarity sensor histidine kinase EnvZ [EC:2.7.13.3]	envZ
K07639	NA	1 (1%)	NA	NA	NA	NA	NA	NA	NA	NA	NA	two-component system, OmpR family, sensor histidine kinase RstB [EC:2.7.13.3]	rstB
K07640	NA	2 (1%)	NA	NA	NA	NA	NA	NA	NA	NA	NA	two-component system, OmpR family, sensor histidine kinase CpxA [EC:2.7.13.3]	cpxA
K07642	NA	2 (1%)	NA	NA	NA	NA	NA	NA	NA	NA	NA	two-component system, OmpR family, sensor histidine kinase BaeS [EC:2.7.13.3]	baeS, smeS
K07646	NA	6 (3%)	NA	2 (2%)	NA	NA	NA	NA	NA	NA	NA	two-component system, OmpR family, sensor histidine kinase KdpD [EC:2.7.13.3]	kdpD
K07648	NA	4 (2%)	NA	1 (1%)	NA	NA	NA	NA	NA	NA	NA	two-component system, OmpR family, aerobic respiration control sensor histidine kinase ArcB [EC:2.7.13.3]	arcB
K07652	2 (1%)	6 (3%)	NA	NA	NA	NA	NA	NA	NA	NA	NA	two-component system, OmpR family, sensor histidine kinase VicK [EC:2.7.13.3]	vicK
K07657	110 (72%)	37 (21%)	88 (84%)	2 (2%)	Aquatic/Marine and Freshwater	-0.402049	0.0513573	2.53109e-14	4.46289e-13	558	237	two-component system, OmpR family, phosphate regulon response regulator PhoB	phoB
K07658	NA	11 (6%)	NA	NA	NA	NA	NA	NA	NA	NA	NA	two-component system, OmpR family, alkaline phosphatase synthesis response regulator PhoP	phoB1, phoP
K07659	NA	4 (2%)	NA	NA	NA	NA	NA	NA	NA	NA	NA	two-component system, OmpR family, phosphate regulon response regulator OmpR	ompR
K07660	NA	6 (3%)	NA	NA	NA	NA	NA	NA	NA	NA	NA	two-component system, OmpR family, response regulator PhoP	phoP
K07662	NA	12 (7%)	NA	NA	NA	NA	NA	NA	NA	NA	NA	two-component system, OmpR family, response regulator CpxR	cpxR
K07664	NA	NA	NA	36 (30%)	NA	NA	NA	NA	NA	NA	NA	two-component system, OmpR family, response regulator BaeR	baeR, smeR
K07665	NA	8 (4%)	NA	NA	NA	NA	NA	NA	NA	NA	NA	two-component system, OmpR family, copper resistance phosphate regulon response regulator CusR	cusR, copR, silR
K07667	NA	3 (2%)	NA	2 (2%)	NA	NA	NA	NA	NA	NA	NA	two-component system, OmpR family, KDP operon response regulator KdpE	kdpE
K07668	NA	11 (6%)	NA	NA	NA	NA	NA	NA	NA	NA	NA	two-component system, OmpR family, response regulator VicR	vicR
K07669	1 (1%)	NA	NA	5 (4%)	NA	NA	NA	NA	NA	NA	NA	two-component system, OmpR family, response regulator MprA	mprA
K07670	NA	2 (1%)	NA	NA	NA	NA	NA	NA	NA	NA	NA	two-component system, OmpR family, response regulator MtrA	mtrA
K07677	1 (1%)	1 (1%)	NA	NA	NA	NA	NA	NA	NA	NA	NA	two-component system, NarL family, capsular synthesis sensor histidine kinase RcsC [EC:2.7.13.3]	rcsC
K07678	14 (9%)	25 (14%)	1 (1%)	12 (10%)	NA	NA	NA	NA	NA	NA	NA	two-component system, NarL family, sensor histidine kinase BarA [EC:2.7.13.3]	barA, gacS, varS
K07687	NA	1 (1%)	NA	NA	NA	NA	NA	NA	NA	NA	NA	two-component system, NarL family, captular synthesis response regulator RcsB	rcsB
K07689	NA	1 (1%)	NA	1 (1%)	NA	NA	NA	NA	NA	NA	NA	two-component system, NarL family, invasion response regulator UvrY	uvrY, gacA, varA
K07704	NA	1 (1%)	NA	1 (1%)	NA	NA	NA	NA	NA	NA	NA	two-component system, LytTR family, sensor histidine kinase LytS [EC:2.7.13.3]	lytS
K07705	NA	3 (2%)	NA	NA	NA	NA	NA	NA	NA	NA	NA	two-component system, LytTR family, response regulator LytT	lytT, lytR
K07708	2 (1%)	6 (3%)	1 (1%)	NA	NA	NA	NA	NA	NA	NA	NA	two-component system, NtrC family, nitrogen regulation sensor histidine kinase GlnL [EC:2.7.13.3]	glnL, ntrB
K07709	NA	8 (4%)	NA	1 (1%)	NA	NA	NA	NA	NA	NA	NA	two-component system, NtrC family, sensor histidine kinase HydH [EC:2.7.13.3]	zraS, hydH
K07712	24 (16%)	24 (13%)	9 (9%)	7 (6%)	Aquatic/Marine and Freshwater	-0.0558743	0.0355067	0.116145	0.274449	558	64	two-component system, NtrC family, nitrogen regulation response regulator GlnG	glnG, ntrC
K07713	6 (4%)	92 (51%)	7 (7%)	36 (30%)	Aquatic/Marine and Freshwater	0.409563	0.0448381	1.23621e-18	2.89332e-17	558	141	two-component system, NtrC family, response regulator HydG	zraR, hydG
K07715	5 (3%)	47 (26%)	NA	NA	NA	NA	NA	NA	NA	NA	NA	two-component system, NtrC family, response regulator GlrR	glrR, qseF
K07722	NA	29 (16%)	NA	NA	NA	NA	NA	NA	NA	NA	NA	CopG family transcriptional regulator, nickel-responsive regulator	nikR
K07726	NA	1 (1%)	1 (1%)	NA	NA	NA	NA	NA	NA	NA	NA	putative transcriptional regulator	K07726
K07727	NA	3 (2%)	NA	1 (1%)	NA	NA	NA	NA	NA	NA	NA	putative transcriptional regulator	K07727
K07728	NA	NA	NA	1 (1%)	NA	NA	NA	NA	NA	NA	NA	putative transcriptional regulator	K07728
K07729	19 (12%)	49 (27%)	5 (5%)	58 (48%)	Aquatic/Marine and Freshwater	0.102596	0.0465352	0.0278869	0.0887864	558	131	putative transcriptional regulator	K07729
K07732	NA	4 (2%)	NA	NA	NA	NA	NA	NA	NA	NA	NA	riboflavin kinase, archaea type [EC:2.7.1.161]	rfk
K07736	NA	1 (1%)	NA	NA	NA	NA	NA	NA	NA	NA	NA	CarD family transcriptional regulator, regulator of rRNA transcription	carD
K07738	NA	2 (1%)	NA	NA	NA	NA	NA	NA	NA	NA	NA	transcriptional repressor NrdR	nrdR
K07741	NA	4 (2%)	1 (1%)	NA	NA	NA	NA	NA	NA	NA	NA	anti-repressor protein	antB
K07742	NA	1 (1%)	NA	NA	NA	NA	NA	NA	NA	NA	NA	uncharacterized protein	ylxR
K07771	2 (1%)	NA	NA	NA	NA	NA	NA	NA	NA	NA	NA	two-component system, OmpR family, response regulator BasR	basR
K07773	NA	4 (2%)	NA	NA	NA	NA	NA	NA	NA	NA	NA	two-component system, OmpR family, aerobic respiration control protein ArcA	arcA
K07783	2 (1%)	3 (2%)	NA	NA	NA	NA	NA	NA	NA	NA	NA	MFS transporter, OPA family, sugar phosphate sensor protein UhpC	uhpC
K07784	NA	NA	NA	1 (1%)	NA	NA	NA	NA	NA	NA	NA	MFS transporter, OPA family, hexose phosphate transport protein UhpT	uhpT
K07787	NA	16 (9%)	NA	NA	NA	NA	NA	NA	NA	NA	NA	copper/silver efflux system protein	cusA, silA
K07788	1 (1%)	3 (2%)	NA	NA	NA	NA	NA	NA	NA	NA	NA	multidrug efflux pump	mdtB
K07789	NA	1 (1%)	NA	NA	NA	NA	NA	NA	NA	NA	NA	multidrug efflux pump	mdtC
K07791	NA	1 (1%)	NA	1 (1%)	NA	NA	NA	NA	NA	NA	NA	anaerobic C4-dicarboxylate transporter DcuA	dcuA
K07793	NA	24 (13%)	1 (1%)	2 (2%)	NA	NA	NA	NA	NA	NA	NA	putative tricarboxylic transport membrane protein	tctA
K07795	NA	NA	NA	1 (1%)	NA	NA	NA	NA	NA	NA	NA	putative tricarboxylic transport membrane protein	tctC
K07796	NA	1 (1%)	NA	NA	NA	NA	NA	NA	NA	NA	NA	outer membrane protein, copper/silver efflux system	cusC, silC
K07798	NA	15 (8%)	NA	NA	NA	NA	NA	NA	NA	NA	NA	membrane fusion protein, copper/silver efflux system	cusB, silB
K07799	1 (1%)	14 (8%)	NA	1 (1%)	NA	NA	NA	NA	NA	NA	NA	membrane fusion protein, multidrug efflux system	mdtA
K07806	3 (2%)	2 (1%)	NA	NA	NA	NA	NA	NA	NA	NA	NA	UDP-4-amino-4-deoxy-L-arabinose-oxoglutarate aminotransferase [EC:2.6.1.87]	arnB, pmrH
K07814	NA	6 (3%)	NA	NA	NA	NA	NA	NA	NA	NA	NA	cyclic di-GMP phosphodiesterase [EC:3.1.4.-]	K07814
K07816	7 (5%)	8 (4%)	1 (1%)	NA	NA	NA	NA	NA	NA	NA	NA	GTP pyrophosphokinase [EC:2.7.6.5]	E2.7.6.5
K07823	NA	6 (3%)	NA	NA	NA	NA	NA	NA	NA	NA	NA	3-oxoadipyl-CoA thiolase [EC:2.3.1.174]	pcaF
K07862	NA	1 (1%)	NA	1 (1%)	NA	NA	NA	NA	NA	NA	NA	serine/threonine transporter	sstT
K08092	NA	1 (1%)	NA	NA	NA	NA	NA	NA	NA	NA	NA	3-dehydro-L-gulonate 2-dehydrogenase [EC:1.1.1.130]	dlgD
K08137	NA	4 (2%)	NA	NA	NA	NA	NA	NA	NA	NA	NA	MFS transporter, SP family, galactose:H+ symporter	galP
K08151	2 (1%)	NA	NA	NA	NA	NA	NA	NA	NA	NA	NA	MFS transporter, DHA1 family, tetracycline resistance protein	tetA
K08161	25 (16%)	NA	NA	NA	NA	NA	NA	NA	NA	NA	NA	MFS transporter, DHA1 family, multidrug resistance protein	mdtG, pmrA
K08177	16 (10%)	34 (19%)	10 (10%)	4 (3%)	Aquatic/Marine and Freshwater	0.188388	0.0346434	8.10229e-08	7.56727e-07	558	64	MFS transporter, OFA family, oxalate/formate antiporter	oxlT
K08217	NA	NA	NA	2 (2%)	NA	NA	NA	NA	NA	NA	NA	MFS transporter, DHA3 family, macrolide efflux protein	mef
K08218	NA	1 (1%)	NA	NA	NA	NA	NA	NA	NA	NA	NA	MFS transporter, PAT family, beta-lactamase induction signal transducer AmpG	ampG
K08219	NA	NA	NA	1 (1%)	NA	NA	NA	NA	NA	NA	NA	MFS transporter, UMF2 family, putative MFS family transporter protein	UMF2
K08223	NA	24 (13%)	NA	1 (1%)	NA	NA	NA	NA	NA	NA	NA	MFS transporter, FSR family, fosmidomycin resistance protein	fsr
K08281	NA	3 (2%)	NA	1 (1%)	NA	NA	NA	NA	NA	NA	NA	nicotinamidase/pyrazinamidase [EC:3.5.1.19 3.5.1.-]	pncA
K08289	1 (1%)	2 (1%)	NA	NA	NA	NA	NA	NA	NA	NA	NA	phosphoribosylglycinamide formyltransferase 2 [EC:6.3.1.21]	purT
K08296	NA	12 (7%)	NA	NA	NA	NA	NA	NA	NA	NA	NA	phosphohistidine phosphatase [EC:3.1.3.-]	sixA
K08300	3 (2%)	1 (1%)	NA	NA	NA	NA	NA	NA	NA	NA	NA	ribonuclease E [EC:3.1.26.12]	rne
K08301	138 (90%)	145 (81%)	91 (87%)	108 (89%)	Aquatic/Marine and Freshwater	-0.110383	0.0379502	0.00377625	0.015983	558	482	ribonuclease G [EC:3.1.26.-]	rng, cafA
[truncated: 884 more rows]

## Sheet: Table S9
Table S9. Protein clusters (PCs) generated by MMSeq2 (Mirdita et al., 2019) and their functional assignment to KEGG orthologues (KOs) for the Cloacimonadota genomes included in the final database (Table S7).
				Number of genes in PC per tree clade (Fig. 2).
Protein Cluster representative	KO_assignment_representative	KO_assignment_majority of cluster	KO_assignment_majority_percentage	clade1	clade2	clade3	clade4	n. cluster members	KO description	Conservancy score (enthropy based)	Columns compared
CPLJNFEN_00726	K00003	K00003	100	0	1	0	0	1	K00003; hom; homoserine dehydrogenase [EC:1.1.1.3]	NA	NA
IFNFEINN_00070	K00003	K00003	97.6744	0	42	0	1	43	K00003; hom; homoserine dehydrogenase [EC:1.1.1.3]	NA	NA
LFBFCGPO_02797	K00005	K00005	100	0	9	1	81	91	K00005; gldA; glycerol dehydrogenase [EC:1.1.1.6]	NA	NA
KOAIILKG_00860	K00009	K00009	100	0	1	0	0	1	K00009; mtlD; mannitol-1-phosphate 5-dehydrogenase [EC:1.1.1.17]	NA	NA
PHOMKDFI_00520	K00010	K00010	50	0	1	0	1	2	K00010; iolG; myo-inositol 2-dehydrogenase / D-chiro-inositol 1-dehydrogenase [EC:1.1.1.18 1.1.1.369]	NA	NA
BBDMMJOP_02361	K00012	K00012	100	0	1	0	0	1	K00012; UGDH, ugd; UDPglucose 6-dehydrogenase [EC:1.1.1.22]	NA	NA
GAEOFBOB_00844	K00012	K00012	98.3871	137	152	99	108	496	K00012; UGDH, ugd; UDPglucose 6-dehydrogenase [EC:1.1.1.22]	3.15395	440
PPNKNBCP_00849	K00012	K00012	100	0	0	1	0	1	K00012; UGDH, ugd; UDPglucose 6-dehydrogenase [EC:1.1.1.22]	NA	NA
JNHNFFAF_01491	K00013	K00013	100	0	1	0	0	1	K00013; hisD; histidinol dehydrogenase [EC:1.1.1.23]	NA	NA
MLOBOGAF_00081	K00013	K00013	100	0	4	0	0	4	K00013; hisD; histidinol dehydrogenase [EC:1.1.1.23]	NA	NA
BGBMJDFE_00127	K00014	K00859	97.5	18	97	4	81	200	K00859; coaE; dephospho-CoA kinase [EC:2.7.1.24]	2.40779	194
GKLNIMKM_01016	K00014	K00014	100	0	1	0	0	1	K00014; aroE; shikimate dehydrogenase [EC:1.1.1.25]	NA	NA
HIBIPCHN_00554	K00014	K00014	50	0	2	0	0	2	K00014; aroE; shikimate dehydrogenase [EC:1.1.1.25]	NA	NA
KOAIILKG_02182	K00014	K00014	100	0	1	0	0	1	K00014; aroE; shikimate dehydrogenase [EC:1.1.1.25]	NA	NA
DELFFPGN_00033	K00024	K00024	100	0	0	0	1	1	K00024; mdh; malate dehydrogenase [EC:1.1.1.37]	NA	NA
KKLHPKOM_00112	K00024	K00024	100	0	21	0	0	21	K00024; mdh; malate dehydrogenase [EC:1.1.1.37]	NA	NA
EFPPNMJD_02036	K00027	K00027	10	0	1	0	9	10	K00027; ME2, sfcA, maeA; malate dehydrogenase (oxaloacetate-decarboxylating) [EC:1.1.1.38]	NA	NA
FFHGFPDN_00543	K00027	K00027	100	0	1	0	0	1	K00027; ME2, sfcA, maeA; malate dehydrogenase (oxaloacetate-decarboxylating) [EC:1.1.1.38]	NA	NA
KKLHPKOM_02006	K00027	K00027	98.4314	142	154	100	114	510	K00027; ME2, sfcA, maeA; malate dehydrogenase (oxaloacetate-decarboxylating) [EC:1.1.1.38]	3.28733	485
PKEOHLAG_01332	K00027	K00027	100	0	9	0	0	9	K00027; ME2, sfcA, maeA; malate dehydrogenase (oxaloacetate-decarboxylating) [EC:1.1.1.38]	NA	NA
DAAMGCEN_00060	K00029	K00029	100	0	1	0	0	1	K00029; maeB; malate dehydrogenase (oxaloacetate-decarboxylating)(NADP+) [EC:1.1.1.40]	NA	NA
DDHLGAFI_01587	K00029	K00029	100	0	2	0	0	2	K00029; maeB; malate dehydrogenase (oxaloacetate-decarboxylating)(NADP+) [EC:1.1.1.40]	NA	NA
PNEBKHIB_01345	K00030	K00052	66.6667	0	4	0	2	6	K00052; leuB, IMDH; 3-isopropylmalate dehydrogenase [EC:1.1.1.85]	NA	NA
EILBIGPD_01243	K00031	K00031	25	0	8	0	0	8	K00031; IDH1, IDH2, icd; isocitrate dehydrogenase [EC:1.1.1.42]	NA	NA
FKIIEFAG_01244	K00031	K00031	100	0	0	0	5	5	K00031; IDH1, IDH2, icd; isocitrate dehydrogenase [EC:1.1.1.42]	NA	NA
IKJPAHOH_00213	K00031	K00031	100	0	24	0	1	25	K00031; IDH1, IDH2, icd; isocitrate dehydrogenase [EC:1.1.1.42]	NA	NA
KKLHPKOM_00107	K00031	K00031	30.2326	0	42	0	1	43	K00031; IDH1, IDH2, icd; isocitrate dehydrogenase [EC:1.1.1.42]	NA	NA
MLOBOGAF_00098	K00031	K00031	100	0	4	0	0	4	K00031; IDH1, IDH2, icd; isocitrate dehydrogenase [EC:1.1.1.42]	NA	NA
NEAOGGEE_00144	K00031	K00031	100	0	0	0	1	1	K00031; IDH1, IDH2, icd; isocitrate dehydrogenase [EC:1.1.1.42]	NA	NA
EAFDGKON_01714	K00033	K00033	100	0	1	0	0	1	K00033; PGD, gnd, gntZ; 6-phosphogluconate dehydrogenase [EC:1.1.1.44 1.1.1.343]	NA	NA
ICPFJKNA_03247	K00033	K00033	50	0	2	0	0	2	K00033; PGD, gnd, gntZ; 6-phosphogluconate dehydrogenase [EC:1.1.1.44 1.1.1.343]	NA	NA
OIGGFLFI_00012	K00033	K00033	100	0	3	0	2	5	K00033; PGD, gnd, gntZ; 6-phosphogluconate dehydrogenase [EC:1.1.1.44 1.1.1.343]	NA	NA
KOAIILKG_00335	K00035	K00035	100	0	1	0	0	1	K00035; gal; D-galactose 1-dehydrogenase [EC:1.1.1.48]	NA	NA
GKJADELM_01486	K00036	K00036	100	0	5	0	3	8	K00036; G6PD, zwf; glucose-6-phosphate 1-dehydrogenase [EC:1.1.1.49 1.1.1.363]	NA	NA
NAFIIJHO_00234	K00036	K00036	14.2857	0	7	0	0	7	K00036; G6PD, zwf; glucose-6-phosphate 1-dehydrogenase [EC:1.1.1.49 1.1.1.363]	NA	NA
NOKFGGBB_00762	K00040	K00040	100	1	0	0	0	1	K00040; uxuB; fructuronate reductase [EC:1.1.1.57]	NA	NA
[truncated: 68,062 more rows]

## Sheet: Table S10
Table S10. Summary of the carbohydrate-active enzymes (CAZy) domains identified by dbCAN2 (Zhang et al., 2018) for the Cloacimonadota genomes included in the final database (Table S7) and summarized at the tree clade level (Fig. 2).
[truncated: 155 more rows]
