# Supplementary material for: Phylum-wide propionate degradation and its potential connection to poly-gamma-glutamate biosynthesis in Candidatus Cloacimonadota phylum
Source: ISME J. 2026 Mar 18;20(1):wrag055. doi: 10.1093/ismejo/wrag055 (PMC13082233; doi:10.1093/ismejo/wrag055)
Supplement: wrag055_Supplemental_Files [file wrag055_supplemental_files.zip › Supplementary_Dataset_3_revised_wrag055.xlsx]

## Sheet: Table S11
Table S11. KEGG orthologues (KOs) assignments to the various SPO pathways analyzed in this study. The hydroxypropionyl and lactate SPO pathways are adapted from Paton et al., 2020. Details on the alternative mmc pathway proposed for Cloacimonadota are given in Table S12.
KO	Gene_Name	Enzyme_Name	Step in the pathway	Pathway name	emapper_total_genomes_detected	ghostkoala_total_genomes_detected	emapper_clade1	emapper_clade2	emapper_clade3	emapper_clade4	ghostkoala_clade1	ghostkoala_clade2	ghostkoala_clade3	ghostkoala_clade4
K14729	FOX2	multifunctional beta-oxidation protein	4	dismutating pathway	0	0	0	0	0	0	0	0	0	0
K01692	paaF, echA	enoyl-CoA hydratase	4	dismutating pathway	4	0	0	3(2%)	1(1%)	0	0	0	0	0
K01715	HADHA	enoyl-CoA hydratase	4	dismutating pathway	38	12	0	35(20%)	3(3%)	0	0	12(7%)	0	0
K01782	fadJ	3-hydroxyacyl-CoA dehydrogenase / enoyl-CoA hydratase / 3-hydroxybutyryl-CoA epimerase	4	dismutating pathway	1	0	0	1(1%)	0	0	0	0	0	0
K01825	fadB	3-hydroxyacyl-CoA dehydrogenase / enoyl-CoA hydratase / 3-hydroxybutyryl-CoA epimerase / enoyl-CoA isomerase	4	dismutating pathway	0	1	0	0	0	0	0	1(1%)	0	0
K07511	ECHS1	enoyl-CoA hydratase	4	dismutating pathway	0	0	0	0	0	0	0	0	0	0
K07514	EHHADH	enoyl-CoA hydratase / 3-hydroxyacyl-CoA dehydrogenase / 3,2-trans-enoyl-CoA isomerase	4	dismutating pathway	0	0	0	0	0	0	0	0	0	0
K07515	HADHA	enoyl-CoA hydratase / long-chain 3-hydroxyacyl-CoA dehydrogenase	4	dismutating pathway	0	0	0	0	0	0	0	0	0	0
K10527	MFP2	enoyl-CoA hydratase/3-hydroxyacyl-CoA dehydrogenase	4	dismutating pathway	0	0	0	0	0	0	0	0	0	0
K13767	fadB	enoyl-CoA hydratase	4	dismutating pathway	0	0	0	0	0	0	0	0	0	0
K15016		enoyl-CoA hydratase / 3-hydroxyacyl-CoA dehydrogenase	4	dismutating pathway	1	0	0	0	1(1%)	0	0	0	0	0
K17865	croR	3-hydroxybutyryl-CoA dehydratase	4	dismutating pathway	4	5	2(1%)	2(1%)	0	0	2(1%)	3(2%)	0	0
K00626	atoB	acetyl-CoA C-acetyltransferase	6	dismutating pathway	457	460	147(96%)	111(62%)	80(76%)	119(98%)	147(96%)	113(63%)	81(77%)	119(98%)
K00632	fadA, fadI	acetyl-CoA acyltransferase [EC:2.3.1.16]	6	dismutating pathway	7	1	1(1%)	6(3%)	0	0	0	0	0	1(1%)
K07508	ACAA2	acetyl-CoA acyltransferase 2 [EC:2.3.1.16]	6	dismutating pathway	0	0	0	0	0	0	0	0	0	0
K07509	HADHB	acetyl-CoA acyltransferase [EC:2.3.1.16]	6	dismutating pathway	0	0	0	0	0	0	0	0	0	0
K07513	ACAA1	acetyl-CoA acyltransferase 1 [EC:2.3.1.16]	6	dismutating pathway	0	0	0	0	0	0	0	0	0	0
K01895	ACSS, acs	acetyl-CoA synthetase	7	dismutating pathway	104	116	7(5%)	94(53%)	1(1%)	2(2%)	7(5%)	97(54%)	6(6%)	6(5%)
K01908	prpE	propionyl-CoA synthetase	7	dismutating pathway	0	0	0	0	0	0	0	0	0	0
K01026	pct	propionate CoA-transferase	7	dismutating pathway	2	2	0	2(1%)	0	0	0	2(1%)	0	0
K01905	acdA	acetate---CoA ligase (ADP-forming) subunit alpha	7	dismutating pathway	45	0	1(1%)	43(24%)	1(1%)	0	0	0	0	0
K22224	acdB	acetate---CoA ligase (ADP-forming) subunit beta	7	dismutating pathway	45	0	1(1%)	43(24%)	1(1%)	0	0	0	0	0
K00925	ackA	acetate kinase	7	dismutating pathway	465	465	144(94%)	105(59%)	95(90%)	121(100%)	144(94%)	105(59%)	95(90%)	121(100%)
K00932	tdcD	propionate kinase	7	dismutating pathway	0	0	0	0	0	0	0	0	0	0
K19697	pduW	propionate kinase	7	dismutating pathway	0	0	0	0	0	0	0	0	0	0
K00625	pta	phosphate acetyltransferase	7	dismutating pathway	498	375	152(99%)	120(67%)	105(100%)	121(100%)	99(65%)	61(34%)	98(93%)	117(97%)
K13788	pta	phosphate acetyltransferase	7	dismutating pathway	484	6	152(99%)	107(60%)	105(100%)	120(99%)	0	2(1%)	0	4(3%)
K15024		putative phosphotransacetylase	7	dismutating pathway	0	0	0	0	0	0	0	0	0	0
K13923	pduL	phosphate propanoyltransferase	7	dismutating pathway	0	0	0	0	0	0	0	0	0	0
K01034	atoD	acetate CoA/acetoacetate CoA-transferase alpha subunit	2a	dismutating pathway	424	241	143(93%)	76(42%)	99(94%)	106(88%)	64(42%)	53(30%)	48(46%)	76(63%)
K01035	atoA	acetate CoA/acetoacetate CoA-transferase beta subunit	2a	dismutating pathway	406	27	139(91%)	71(40%)	94(90%)	102(84%)	0	21(12%)	2(2%)	4(3%)
K19709	ydiF	acetate CoA-transferase	2a	dismutating pathway	0	0	0	0	0	0	0	0	0	0
K01896	ACSM	medium-chain acyl-CoA synthetase	2a	dismutating pathway	3	0	0	3(2%)	0	0	0	0	0	0
K23756	ACSM1	medium-chain fatty acid:CoA ligase (AMP-forming)/butyryl-CoA synthetase	2a	dismutating pathway	0	0	0	0	0	0	0	0	0	0
K01913	AAE7/ACN1	acetate/butyrate---CoA ligase	2a	dismutating pathway	0	0	0	0	0	0	0	0	0	0
K00929	buk	butyrate kinase	2b	dismutating pathway	508	507	142(93%)	154(86%)	98(93%)	114(94%)	142(93%)	154(86%)	98(93%)	113(93%)
K00634	ptb	phosphate butyryltransferase	2b	dismutating pathway	554	536	153(100%)	175(98%)	105(100%)	121(100%)	146(95%)	173(97%)	98(93%)	119(98%)
K00248	ACADS, bcd	butyryl-CoA dehydrogenase	3a	dismutating pathway	485	40	149(97%)	143(80%)	83(79%)	110(91%)	1(1%)	38(21%)	0	1(1%)
K00249	ACADM, acd	acyl-CoA dehydrogenase	3a	dismutating pathway	9	4	0	9(5%)	0	0	0	0	0	4(3%)
K06445	fadE	acyl-CoA dehydrogenase	3a	dismutating pathway	0	1	0	0	0	0	0	0	1(1%)	0
K09478	ACADSB	short-chain 2-methylacyl-CoA dehydrogenase	3a	dismutating pathway	0	0	0	0	0	0	0	0	0	0
K00232	ACOX1, ACOX3	acyl-CoA oxidase	3a	dismutating pathway	0	0	0	0	0	0	0	0	0	0
K17829	ccrA	crotonyl-CoA reductase	3b	dismutating pathway	0	0	0	0	0	0	0	0	0	0
K00209	fabV, ter	enoyl-[acyl-carrier protein] reductase / trans-2-enoyl-CoA reductase (NAD+)	3b	dismutating pathway	0	1	0	0	0	0	0	1(1%)	0	0
K00022		3-hydroxyacyl-CoA dehydrogenase	5a	dismutating pathway	0	0	0	0	0	0	0	0	0	0
K07516		3-hydroxyacyl-CoA dehydrogenase	5a	dismutating pathway	1	0	0	1(1%)	0	0	0	0	0	0
K00074	paaH, hbd, fadB, mmgB	3-hydroxybutyryl-CoA dehydrogenase	5a	dismutating pathway	17	28	0	16(9%)	0	1(1%)	0	27(15%)	1(1%)	0
K00023	phbB	acetoacetyl-CoA reductase	5b	dismutating pathway	12	6	0	5(3%)	7(7%)	0	0	3(2%)	3(3%)	0
K01895	ACSS, acs	acetyl-CoA synthetase	1	hydroxypropionyl pathway	104	116	7(5%)	94(53%)	1(1%)	2(2%)	7(5%)	97(54%)	6(6%)	6(5%)
K01908	prpE	propionyl-CoA synthetase	1	hydroxypropionyl pathway	0	0	0	0	0	0	0	0	0	0
K01026	pct	propionate CoA-transferase	1	hydroxypropionyl pathway	2	2	0	2(1%)	0	0	0	2(1%)	0	0
K01905	acdA	acetate---CoA ligase (ADP-forming) subunit alpha	1	hydroxypropionyl pathway	45	0	1(1%)	43(24%)	1(1%)	0	0	0	0	0
K22224	acdB	acetate---CoA ligase (ADP-forming) subunit beta	1	hydroxypropionyl pathway	45	0	1(1%)	43(24%)	1(1%)	0	0	0	0	0
K00925	ackA	acetate kinase	1	hydroxypropionyl pathway	465	465	144(94%)	105(59%)	95(90%)	121(100%)	144(94%)	105(59%)	95(90%)	121(100%)
K00932	tdcD	propionate kinase	1	hydroxypropionyl pathway	0	0	0	0	0	0	0	0	0	0
K19697	pduW	propionate kinase	1	hydroxypropionyl pathway	0	0	0	0	0	0	0	0	0	0
K00625	pta	phosphate acetyltransferase	1	hydroxypropionyl pathway	498	375	152(99%)	120(67%)	105(100%)	121(100%)	99(65%)	61(34%)	98(93%)	117(97%)
K13788	pta	phosphate acetyltransferase	1	hydroxypropionyl pathway	484	6	152(99%)	107(60%)	105(100%)	120(99%)	0	2(1%)	0	4(3%)
K15024		putative phosphotransacetylase	1	hydroxypropionyl pathway	0	0	0	0	0	0	0	0	0	0
K13923	pduL	phosphate propanoyltransferase	1	hydroxypropionyl pathway	0	0	0	0	0	0	0	0	0	0
K00248	ACADS, bcd	butyryl-CoA dehydrogenase	2	hydroxypropionyl pathway	485	40	149(97%)	143(80%)	83(79%)	110(91%)	1(1%)	38(21%)	0	1(1%)
K00232	ACOX1, ACOX3	acyl-CoA oxidase	2	hydroxypropionyl pathway	0	0	0	0	0	0	0	0	0	0
K19745	acuI	acrylyl-CoA reductase (NADPH)	2	hydroxypropionyl pathway	0	3	0	0	0	0	0	1(1%)	0	2(2%)
K14469		acrylyl-CoA reductase (NADPH) / 3-hydroxypropionyl-CoA dehydratase / 3-hydroxypropionyl-CoA synthetase	2	hydroxypropionyl pathway	0	0	0	0	0	0	0	0	0	0
K15020		acryloyl-coenzyme A reductase	2	hydroxypropionyl pathway	0	0	0	0	0	0	0	0	0	0
K20143	acrC	acrylyl-CoA reductase (NADH)	2	hydroxypropionyl pathway	0	0	0	0	0	0	0	0	0	0
K14729	FOX2	multifunctional beta-oxidation protein	3	hydroxypropionyl pathway	0	0	0	0	0	0	0	0	0	0
K01692	paaF, echA	enoyl-CoA hydratase	3	hydroxypropionyl pathway	4	0	0	3(2%)	1(1%)	0	0	0	0	0
K01715	HADHA	enoyl-CoA hydratase	3	hydroxypropionyl pathway	38	12	0	35(20%)	3(3%)	0	0	12(7%)	0	0
K01782	fadJ	3-hydroxyacyl-CoA dehydrogenase / enoyl-CoA hydratase / 3-hydroxybutyryl-CoA epimerase	3	hydroxypropionyl pathway	1	0	0	1(1%)	0	0	0	0	0	0
K01825	fadB	3-hydroxyacyl-CoA dehydrogenase / enoyl-CoA hydratase / 3-hydroxybutyryl-CoA epimerase / enoyl-CoA isomerase	3	hydroxypropionyl pathway	0	1	0	0	0	0	0	1(1%)	0	0
K07511	ECHS1	enoyl-CoA hydratase	3	hydroxypropionyl pathway	0	0	0	0	0	0	0	0	0	0
K07514	EHHADH	enoyl-CoA hydratase / 3-hydroxyacyl-CoA dehydrogenase / 3,2-trans-enoyl-CoA isomerase	3	hydroxypropionyl pathway	0	0	0	0	0	0	0	0	0	0
K07515	HADHA	enoyl-CoA hydratase / long-chain 3-hydroxyacyl-CoA dehydrogenase	3	hydroxypropionyl pathway	0	0	0	0	0	0	0	0	0	0
K10527	MFP2	enoyl-CoA hydratase/3-hydroxyacyl-CoA dehydrogenase	3	hydroxypropionyl pathway	0	0	0	0	0	0	0	0	0	0
K13767	fadB	enoyl-CoA hydratase	3	hydroxypropionyl pathway	0	0	0	0	0	0	0	0	0	0
K15016		enoyl-CoA hydratase / 3-hydroxyacyl-CoA dehydrogenase	3	hydroxypropionyl pathway	1	0	0	0	1(1%)	0	0	0	0	0
K05605	HIBCH	3-hydroxyisobutyryl-CoA hydrolase	4	hydroxypropionyl pathway	0	0	0	0	0	0	0	0	0	0
K23146	HPD1	3-hydroxyisobutyrate/3-hydroxypropionate dehydrogenase	5	hydroxypropionyl pathway	0	0	0	0	0	0	0	0	0	0
K00140	mmsA, iolA, ALDH6A1	malonate-semialdehyde dehydrogenase (acetylating) / methylmalonate-semialdehyde dehydrogenase	6	hydroxypropionyl pathway	2	2	1(1%)	1(1%)	0	0	1(1%)	1(1%)	0	0
K01908	prpE	propionyl-CoA synthetase	1	lactate pathway	0	0	0	0	0	0	0	0	0	0
K01026	pct	propionate CoA-transferase	1	lactate pathway	2	2	0	2(1%)	0	0	0	2(1%)	0	0
K01905	acdA	acetate---CoA ligase (ADP-forming) subunit alpha	1	lactate pathway	45	0	1(1%)	43(24%)	1(1%)	0	0	0	0	0
K22224	acdB	acetate---CoA ligase (ADP-forming) subunit beta	1	lactate pathway	45	0	1(1%)	43(24%)	1(1%)	0	0	0	0	0
K00925	ackA	acetate kinase	1	lactate pathway	465	465	144(94%)	105(59%)	95(90%)	121(100%)	144(94%)	105(59%)	95(90%)	121(100%)
K00932	tdcD	propionate kinase	1	lactate pathway	0	0	0	0	0	0	0	0	0	0
K19697	pduW	propionate kinase	1	lactate pathway	0	0	0	0	0	0	0	0	0	0
K00625	pta	phosphate acetyltransferase	1	lactate pathway	498	375	152(99%)	120(67%)	105(100%)	121(100%)	99(65%)	61(34%)	98(93%)	117(97%)
K13788	pta	phosphate acetyltransferase	1	lactate pathway	484	6	152(99%)	107(60%)	105(100%)	120(99%)	0	2(1%)	0	4(3%)
K15024		putative phosphotransacetylase	1	lactate pathway	0	0	0	0	0	0	0	0	0	0
K00248	ACADS, bcd	butyryl-CoA dehydrogenase	2	lactate pathway	485	40	149(97%)	143(80%)	83(79%)	110(91%)	1(1%)	38(21%)	0	1(1%)
K00232	ACOX1, ACOX3	acyl-CoA oxidase	2	lactate pathway	0	0	0	0	0	0	0	0	0	0
K19745	acuI	acrylyl-CoA reductase (NADPH)	2	lactate pathway	0	3	0	0	0	0	0	1(1%)	0	2(2%)
K14469		acrylyl-CoA reductase (NADPH) / 3-hydroxypropionyl-CoA dehydratase / 3-hydroxypropionyl-CoA synthetase	2	lactate pathway	0	0	0	0	0	0	0	0	0	0
K15020		acryloyl-coenzyme A reductase	2	lactate pathway	0	0	0	0	0	0	0	0	0	0
K20143	acrC	acrylyl-CoA reductase (NADH)	2	lactate pathway	0	0	0	0	0	0	0	0	0	0
K20626	lcdA	lactoyl-CoA dehydratase subunit alpha	3	lactate pathway	0	0	0	0	0	0	0	0	0	0
K20627	lcdB	lactoyl-CoA dehydratase subunit beta	3	lactate pathway	0	0	0	0	0	0	0	0	0	0
K00625	pta	phosphate acetyltransferase	4	lactate pathway	498	375	152(99%)	120(67%)	105(100%)	121(100%)	99(65%)	61(34%)	98(93%)	117(97%)
K13788	pta	phosphate acetyltransferase	4	lactate pathway	484	6	152(99%)	107(60%)	105(100%)	120(99%)	0	2(1%)	0	4(3%)
K15024		putative phosphotransacetylase	4	lactate pathway	0	0	0	0	0	0	0	0	0	0
K00101	lldD	L-lactate dehydrogenase (cytochrome)	5	lactate pathway	0	4	0	0	0	0	0	0	4(4%)	0
K00016	LDH, ldh	L-lactate dehydrogenase (NADPH)	5	lactate pathway	5	0	0	5(3%)	0	0	0	0	0	0
K03737	por, nifJ	pyruvate-ferredoxin/flavodoxin oxidoreductase	6	lactate pathway	533	496	153(100%)	158(88%)	103(98%)	119(98%)	138(90%)	146(82%)	97(92%)	115(95%)
K00169	porA	pyruvate ferredoxin oxidoreductase alpha subunit	6	lactate pathway	19	37	0	19(11%)	0	0	0	37(21%)	0	0
K00170	porB	pyruvate ferredoxin oxidoreductase beta subunit	6	lactate pathway	34	40	0	34(19%)	0	0	0	40(22%)	0	0
K00171	porD	pyruvate ferredoxin oxidoreductase delta subunit	6	lactate pathway	19	34	0	19(11%)	0	0	0	34(19%)	0	0
K00172	porC, porG	pyruvate ferredoxin oxidoreductase gamma subunit	6	lactate pathway	40	39	0	40(22%)	0	0	0	39(22%)	0	0
K00189	vorG, porG	2-oxoisovalerate/pyruvate ferredoxin oxidoreductase gamma subunit [EC:1.2.7.7 1.2.7.1]	6	lactate pathway	5	0	0	5(3%)	0	0	0	0	0	0
K00174		2-oxoglutarate/2-oxoacid ferredoxin oxidoreductase subunit alpha	6	lactate pathway	543	543	152(99%)	168(94%)	102(97%)	121(100%)	152(99%)	168(94%)	102(97%)	121(100%)
K00175		2-oxoglutarate/2-oxoacid ferredoxin oxidoreductase subunit beta [EC:1.2.7.3 1.2.7.11]	6	lactate pathway	545	544	153(100%)	171(96%)	101(96%)	120(99%)	152(99%)	171(96%)	101(96%)	120(99%)
K01895	ACSS, acs	acetyl-CoA synthetase	1,9	methylmalonyl-CoA pathway (Claocimonadota model)	104	116	7(5%)	94(53%)	1(1%)	2(2%)	7(5%)	97(54%)	6(6%)	6(5%)
K00925	ackA	acetate kinase	1,9	methylmalonyl-CoA pathway (Claocimonadota model)	465	465	144(94%)	105(59%)	95(90%)	121(100%)	144(94%)	105(59%)	95(90%)	121(100%)
K00625	pta	phosphate acetyltransferase	1,9	methylmalonyl-CoA pathway (Claocimonadota model)	498	375	152(99%)	120(67%)	105(100%)	121(100%)	99(65%)	61(34%)	98(93%)	117(97%)
K13788	pta	phosphate acetyltransferase	1,9	methylmalonyl-CoA pathway (Claocimonadota model)	484	6	152(99%)	107(60%)	105(100%)	120(99%)	0	2(1%)	0	4(3%)
K15024		putative phosphotransacetylase	1,9	methylmalonyl-CoA pathway (Claocimonadota model)	0	0	0	0	0	0	0	0	0	0
K01604	mmda	methylmalonyl-CoA decarboxylase subunit alpha /Na transporting	2	methylmalonyl-CoA pathway (Claocimonadota model)	0	1	0	0	0	0	0	1(1%)	0	0
K03416		methylmalonyl-CoA carboxyltransferase 5S subunit	2	methylmalonyl-CoA pathway (Claocimonadota model)	466	0	144(94%)	113(63%)	94(90%)	115(95%)	0	0	0	0
K17489		methylmalonyl-CoA carboxyltransferase 12S subunit	2	methylmalonyl-CoA pathway (Claocimonadota model)	462	0	143(93%)	107(60%)	99(94%)	113(93%)	0	0	0	0
K17490		methylmalonyl-CoA carboxyltransferase 1.3S subunit	2	methylmalonyl-CoA pathway (Claocimonadota model)	8	0	0	8(4%)	0	0	0	0	0	0
K05606	MCEE, epi	methylmalonyl-CoA/ethylmalonyl-CoA epimerase	3	methylmalonyl-CoA pathway (Claocimonadota model)	458	468	136(89%)	127(71%)	84(80%)	111(92%)	136(89%)	137(77%)	84(80%)	111(92%)
K01847	MUT	methylmalonyl-CoA mutase	4	methylmalonyl-CoA pathway (Claocimonadota model)	487	427	146(95%)	129(72%)	95(90%)	117(97%)	144(94%)	72(40%)	95(90%)	116(96%)
K01849	E5.4.99.2B, mcmA2	methylmalonyl-CoA mutase, C-terminal domain	4	methylmalonyl-CoA pathway (Claocimonadota model)	480	3	145(95%)	123(69%)	100(95%)	112(93%)	0	3(2%)	0	0
K01848	E5.4.99.2A, mcmA1	methylmalonyl-CoA mutase, N-terminal domain	4	methylmalonyl-CoA pathway (Claocimonadota model)	252	58	83(54%)	72(40%)	92(88%)	5(4%)	0	58(32%)	0	0
K00174	korA, oorA, oforA	2-oxoglutarate/2-oxoacid ferredoxin oxidoreductase subunit alpha	5	methylmalonyl-CoA pathway (Claocimonadota model)	543	543	152(99%)	168(94%)	102(97%)	121(100%)	152(99%)	168(94%)	102(97%)	121(100%)
K00175	korB, oorB, oforB	2-oxoglutarate/2-oxoacid ferredoxin oxidoreductase subunit beta	5	methylmalonyl-CoA pathway (Claocimonadota model)	545	544	153(100%)	171(96%)	101(96%)	120(99%)	152(99%)	171(96%)	101(96%)	120(99%)
K00176	korD, oorD	2-oxoglutarate ferredoxin oxidoreductase subunit delta	5	methylmalonyl-CoA pathway (Claocimonadota model)	545	349	150(98%)	171(96%)	105(100%)	119(98%)	119(78%)	77(43%)	64(61%)	89(74%)
K00177	korC, oorC	2-oxoglutarate ferredoxin oxidoreductase subunit gamma	5	methylmalonyl-CoA pathway (Claocimonadota model)	540	540	152(99%)	170(95%)	100(95%)	118(98%)	152(99%)	171(96%)	99(94%)	118(98%)
K00812	aspB	aspartate aminotransferase	6	methylmalonyl-CoA pathway (Claocimonadota model)	549	547	152(99%)	173(97%)	103(98%)	121(100%)	152(99%)	171(96%)	103(98%)	121(100%)
K01958	PC, pyc	pyruvate carboxylase [EC:6.4.1.1]	7	methylmalonyl-CoA pathway (Claocimonadota model)	263	7	71(46%)	10(6%)	90(86%)	92(76%)	2(1%)	0	2(2%)	3(2%)
K01959	pycA	pyruvate carboxylase subunit A [EC:6.4.1.1]	7	methylmalonyl-CoA pathway (Claocimonadota model)	1	0	0	1(1%)	0	0	0	0	0	0
K01960	pycB	pyruvate carboxylase subunit B [EC:6.4.1.1]	7	methylmalonyl-CoA pathway (Claocimonadota model)	497	46	144(94%)	144(80%)	94(90%)	115(95%)	17(11%)	27(15%)	0	2(2%)
K01595	ppC	phosphoenolpyruvate carboxylase	7	methylmalonyl-CoA pathway (Claocimonadota model)	1	12	0	1(1%)	0	0	2(1%)	1(1%)	0	9(7%)
K01006	ppdK	pyruvate, orthophosphate dikinase	7	methylmalonyl-CoA pathway (Claocimonadota model)	524	531	151(99%)	155(87%)	103(98%)	115(95%)	151(99%)	156(87%)	103(98%)	121(100%)
K03737	por, nifJ	pyruvate-ferredoxin/flavodoxin oxidoreductase	8	methylmalonyl-CoA pathway (Claocimonadota model)	533	496	153(100%)	158(88%)	103(98%)	119(98%)	138(90%)	146(82%)	97(92%)	115(95%)
K00169	porA	pyruvate ferredoxin oxidoreductase alpha subunit	8	methylmalonyl-CoA pathway (Claocimonadota model)	19	37	0	19(11%)	0	0	0	37(21%)	0	0
K00170	porB	pyruvate ferredoxin oxidoreductase beta subunit	8	methylmalonyl-CoA pathway (Claocimonadota model)	34	40	0	34(19%)	0	0	0	40(22%)	0	0
K00171	porD	pyruvate ferredoxin oxidoreductase delta subunit	8	methylmalonyl-CoA pathway (Claocimonadota model)	19	34	0	19(11%)	0	0	0	34(19%)	0	0
K00172	porC, porG	pyruvate ferredoxin oxidoreductase gamma subunit	8	methylmalonyl-CoA pathway (Claocimonadota model)	40	39	0	40(22%)	0	0	0	39(22%)	0	0
K00189	vorG, porG	2-oxoisovalerate/pyruvate ferredoxin oxidoreductase gamma subunit [EC:1.2.7.7 1.2.7.1]	8	methylmalonyl-CoA pathway (Claocimonadota model)	5	0	0	5(3%)	0	0	0	0	0	0
K00174		2-oxoglutarate/2-oxoacid ferredoxin oxidoreductase subunit alpha	8	methylmalonyl-CoA pathway (Claocimonadota model)	543	543	152(99%)	168(94%)	102(97%)	121(100%)	152(99%)	168(94%)	102(97%)	121(100%)
K00175		2-oxoglutarate/2-oxoacid ferredoxin oxidoreductase subunit beta [EC:1.2.7.3 1.2.7.11]	8	methylmalonyl-CoA pathway (Claocimonadota model)	545	544	153(100%)	171(96%)	101(96%)	120(99%)	152(99%)	171(96%)	101(96%)	120(99%)
K01895	ACSS, acs	acetyl-CoA synthetase	1	methylmalonyl-CoA pathway (standard)	104	116	7(5%)	94(53%)	1(1%)	2(2%)	7(5%)	97(54%)	6(6%)	6(5%)
K01908	prpE	propionyl-CoA synthetase	1	methylmalonyl-CoA pathway (standard)	0	0	0	0	0	0	0	0	0	0
K01026	pct	propionate CoA-transferase	1	methylmalonyl-CoA pathway (standard)	2	2	0	2(1%)	0	0	0	2(1%)	0	0
K01905	acdA	acetate---CoA ligase (ADP-forming) subunit alpha	1	methylmalonyl-CoA pathway (standard)	45	0	1(1%)	43(24%)	1(1%)	0	0	0	0	0
K22224	acdB	acetate---CoA ligase (ADP-forming) subunit beta	1	methylmalonyl-CoA pathway (standard)	45	0	1(1%)	43(24%)	1(1%)	0	0	0	0	0
K00925	ackA	acetate kinase	1	methylmalonyl-CoA pathway (standard)	465	465	144(94%)	105(59%)	95(90%)	121(100%)	144(94%)	105(59%)	95(90%)	121(100%)
K00932	tdcD	propionate kinase	1	methylmalonyl-CoA pathway (standard)	0	0	0	0	0	0	0	0	0	0
K19697	pduW	propionate kinase	1	methylmalonyl-CoA pathway (standard)	0	0	0	0	0	0	0	0	0	0
K00625	pta	phosphate acetyltransferase	1	methylmalonyl-CoA pathway (standard)	498	375	152(99%)	120(67%)	105(100%)	121(100%)	99(65%)	61(34%)	98(93%)	117(97%)
K13788	pta	phosphate acetyltransferase	1	methylmalonyl-CoA pathway (standard)	484	6	152(99%)	107(60%)	105(100%)	120(99%)	0	2(1%)	0	4(3%)
K15024		putative phosphotransacetylase	1	methylmalonyl-CoA pathway (standard)	0	0	0	0	0	0	0	0	0	0
K13923	pduL	phosphate propanoyltransferase	1	methylmalonyl-CoA pathway (standard)	0	0	0	0	0	0	0	0	0	0
K22568	pccX	acetyl-CoA/propionyl-CoA carboxylase, PccX subunit	2	methylmalonyl-CoA pathway (standard)	0	0	0	0	0	0	0	0	0	0
K01964	K01964	acetyl-CoA/propionyl-CoA carboxylase	2	methylmalonyl-CoA pathway (standard)	0	0	0	0	0	0	0	0	0	0
K01965	PCCA, pccA	propionyl-CoA carboxylase alpha chain	2	methylmalonyl-CoA pathway (standard)	283	1	71(46%)	30(17%)	90(86%)	92(76%)	0	1(1%)	0	0
K01966	PCCB, pccB	propionyl-CoA carboxylase beta chain	2	methylmalonyl-CoA pathway (standard)	528	265	150(98%)	156(87%)	103(98%)	119(98%)	85(56%)	81(45%)	60(57%)	39(32%)
K15036	K15036	acetyl-CoA/propionyl-CoA carboxylase	2	methylmalonyl-CoA pathway (standard)	0	0	0	0	0	0	0	0	0	0
K15037	K15037	biotin carboxyl carrier protein	2	methylmalonyl-CoA pathway (standard)	0	0	0	0	0	0	0	0	0	0
K11263	bccA, pccA	acetyl-CoA/propionyl-CoA carboxylase, biotin carboxylase, biotin carboxyl carrier protein	2	methylmalonyl-CoA pathway (standard)	2	0	0	2(1%)	0	0	0	0	0	0
K18472	accD6	acetyl-CoA/propionyl-CoA carboxylase carboxyl transferase subunit	2	methylmalonyl-CoA pathway (standard)	0	0	0	0	0	0	0	0	0	0
K19312	pccB	acetyl-CoA/propionyl-CoA carboxylase carboxyl transferase subunit	2	methylmalonyl-CoA pathway (standard)	0	0	0	0	0	0	0	0	0	0
k15052		propionyl-CoA carboxylase	2	methylmalonyl-CoA pathway (standard)	0	0	0	0	0	0	0	0	0	0
k18603		acetyl-CoA/propionyl-CoA carboxylase	2	methylmalonyl-CoA pathway (standard)	0	0	0	0	0	0	0	0	0	0
k18604		acetyl-CoA/propionyl-CoA carboxylase	2	methylmalonyl-CoA pathway (standard)	0	0	0	0	0	0	0	0	0	0
K03416	E2.1.3.1-5S	methylmalonyl-CoA carboxyltransferase 5S subunit	2	methylmalonyl-CoA pathway (standard)	466	0	144(94%)	113(63%)	94(90%)	115(95%)	0	0	0	0
K17489	E2.1.3.1-12S	methylmalonyl-CoA carboxyltransferase 12S subunit	2	methylmalonyl-CoA pathway (standard)	462	0	143(93%)	107(60%)	99(94%)	113(93%)	0	0	0	0
K17490	E2.1.3.1-1.3S	methylmalonyl-CoA carboxyltransferase 1.3S subunit	2	methylmalonyl-CoA pathway (standard)	8	0	0	8(4%)	0	0	0	0	0	0
K01604	mmda	methylmalonyl-CoA decarboxylase subunit alpha /Na transporting	2	methylmalonyl-CoA pathway (standard)	0	1	0	0	0	0	0	1(1%)	0	0
K05606	MCEE, epi	methylmalonyl-CoA/ethylmalonyl-CoA epimerase	3	methylmalonyl-CoA pathway (standard)	458	468	136(89%)	127(71%)	84(80%)	111(92%)	136(89%)	137(77%)	84(80%)	111(92%)
K01847	MUT	methylmalonyl-CoA mutase	4	methylmalonyl-CoA pathway (standard)	487	427	146(95%)	129(72%)	95(90%)	117(97%)	144(94%)	72(40%)	95(90%)	116(96%)
K01849	E5.4.99.2B, mcmA2	methylmalonyl-CoA mutase, C-terminal domain	4	methylmalonyl-CoA pathway (standard)	480	3	145(95%)	123(69%)	100(95%)	112(93%)	0	3(2%)	0	0
K01848	E5.4.99.2A, mcmA1	methylmalonyl-CoA mutase, N-terminal domain	4	methylmalonyl-CoA pathway (standard)	252	58	83(54%)	72(40%)	92(88%)	5(4%)	0	58(32%)	0	0
K01899	LSC1	succinyl-CoA synthetase alpha subunit	5	methylmalonyl-CoA pathway (standard)	0	0	0	0	0	0	0	0	0	0
K01900	LSC2	succinyl-CoA synthetase beta subunit	5	methylmalonyl-CoA pathway (standard)	0	0	0	0	0	0	0	0	0	0
K01902	sucD	succinyl-CoA synthetase alpha subunit	5	methylmalonyl-CoA pathway (standard)	196	84	9(6%)	114(64%)	60(57%)	13(11%)	0	74(41%)	0	10(8%)
K01903	sucC	succinyl-CoA synthetase beta subunit	5	methylmalonyl-CoA pathway (standard)	70	72	0	69(39%)	0	1(1%)	0	70(39%)	0	2(2%)
K14471	smtA1	succinyl-CoA:(S)-malate CoA-transferase subunit A	5	methylmalonyl-CoA pathway (standard)	0	0	0	0	0	0	0	0	0	0
K14472	smtB	succinyl-CoA:(S)-malate CoA-transferase subunit B	5	methylmalonyl-CoA pathway (standard)	0	0	0	0	0	0	0	0	0	0
K00234	sdhA, frdA	succinate dehydrogenase (ubiquinone) flavoprotein subunit	6	methylmalonyl-CoA pathway (standard)	0	0	0	0	0	0	0	0	0	0
K00235	SDHB, SDH2	succinate dehydrogenase (ubiquinone) iron-sulfur subunit	6	methylmalonyl-CoA pathway (standard)	0	0	0	0	0	0	0	0	0	0
K00241	sdhC, frdC	succinate dehydrogenase / fumarate reductase, cytochrome b subunit	6	methylmalonyl-CoA pathway (standard)	19	11	0	19(11%)	0	0	0	11(6%)	0	0
K00242	sdhD, frdD	succinate dehydrogenase / fumarate reductase, membrane anchor subunit	6	methylmalonyl-CoA pathway (standard)	0	0	0	0	0	0	0	0	0	0
K18859	sdhD, frdD	succinate dehydrogenase / fumarate reductase, subunit D	6	methylmalonyl-CoA pathway (standard)	0	0	0	0	0	0	0	0	0	0
K18860	sdhD, frdD	succinate dehydrogenase / fumarate reductase, subunit D	6	methylmalonyl-CoA pathway (standard)	0	0	0	0	0	0	0	0	0	0
K00239	sdhA, frdA	succinate dehydrogenase / fumarate reductase, flavoprotein subunit	6	methylmalonyl-CoA pathway (standard)	75	46	1(1%)	74(41%)	0	0	2(1%)	42(23%)	1(1%)	1(1%)
K00240	sdhB, frdB	succinate dehydrogenase / fumarate reductase, iron-sulfur subunit	6	methylmalonyl-CoA pathway (standard)	4	8	0	4(2%)	0	0	0	6(3%)	2(2%)	0
K00236	SDHC, SDH3	succinate dehydrogenase (ubiquinone) cytochrome b560 subunit	6	methylmalonyl-CoA pathway (standard)	0	0	0	0	0	0	0	0	0	0
K00237	SDHD, SDH4	succinate dehydrogenase (ubiquinone) membrane anchor subunit	6	methylmalonyl-CoA pathway (standard)	2	0	0	0	2(2%)	0	0	0	0	0
K00241	sdhC, frdC	succinate dehydrogenase / fumarate reductase, cytochrome b subunit	6	methylmalonyl-CoA pathway (standard)	19	11	0	19(11%)	0	0	0	11(6%)	0	0
K00242	sdhD, frdD	succinate dehydrogenase / fumarate reductase, membrane anchor subunit	6	methylmalonyl-CoA pathway (standard)	0	0	0	0	0	0	0	0	0	0
K00244	frdA	fumarate reductase flavoprotein subunit	6	methylmalonyl-CoA pathway (standard)	427	3	146(95%)	79(44%)	91(87%)	111(92%)	0	3(2%)	0	0
K00245	frdB	fumarate reductase iron-sulfur subunit	6	methylmalonyl-CoA pathway (standard)	2	0	0	2(1%)	0	0	0	0	0	0
K00246	frdC	fumarate reductase subunit C	6	methylmalonyl-CoA pathway (standard)	0	0	0	0	0	0	0	0	0	0
K00247	frdD	fumarate reductase subunit D	6	methylmalonyl-CoA pathway (standard)	0	0	0	0	0	0	0	0	0	0
K18209	tfrA	fumarate reductase (CoM/CoB) subunit A	6	methylmalonyl-CoA pathway (standard)	3	0	0	3(2%)	0	0	0	0	0	0
K18210	tfrB	fumarate reductase (CoM/CoB) subunit B	6	methylmalonyl-CoA pathway (standard)	0	0	0	0	0	0	0	0	0	0
K18556	frdA	NADH-dependent fumarate reductase subunit A	6	methylmalonyl-CoA pathway (standard)	0	0	0	0	0	0	0	0	0	0
K18557	frdB	NADH-dependent fumarate reductase subunit B	6	methylmalonyl-CoA pathway (standard)	0	0	0	0	0	0	0	0	0	0
K18558	frdC	NADH-dependent fumarate reductase subunit C	6	methylmalonyl-CoA pathway (standard)	0	0	0	0	0	0	0	0	0	0
K18559	frdD	NADH-dependent fumarate reductase subunit D	6	methylmalonyl-CoA pathway (standard)	0	0	0	0	0	0	0	0	0	0
K18560	frdE	NADH-dependent fumarate reductase subunit E	6	methylmalonyl-CoA pathway (standard)	0	0	0	0	0	0	0	0	0	0
K01675	funM	fumarate hydratase D	7	methylmalonyl-CoA pathway (standard)	0	0	0	0	0	0	0	0	0	0
K01676	E4.2.1.2A, fumA, fumB	fumarate hydratase, class I	7	methylmalonyl-CoA pathway (standard)	321	66	104(68%)	18(10%)	91(87%)	108(89%)	38(25%)	12(7%)	1(1%)	15(12%)
K01677	E4.2.1.2AA, fumA	fumarate hydratase subunit alpha	7	methylmalonyl-CoA pathway (standard)	476	498	123(80%)	149(83%)	93(89%)	111(92%)	143(93%)	151(84%)	93(89%)	111(92%)
K01678	E4.2.1.2AB, fumB	fumarate hydratase subunit beta	7	methylmalonyl-CoA pathway (standard)	475	294	137(90%)	153(85%)	78(74%)	107(88%)	78(51%)	136(76%)	39(37%)	41(34%)
K01679	E4.2.1.2B, fumC, FH	fumarate hydratase, class II	7	methylmalonyl-CoA pathway (standard)	0	3	0	0	0	0	1(1%)	1(1%)	0	1(1%)
K01774	fumE	fumarate hydratase E	7	methylmalonyl-CoA pathway (standard)	0	0	0	0	0	0	0	0	0	0
K00024	mdh	malate dehydrogenase	8	methylmalonyl-CoA pathway (standard)	11	12	0	11(6%)	0	0	0	11(6%)	0	1(1%)
K00025	MDH1	malate dehydrogenase	8	methylmalonyl-CoA pathway (standard)	0	0	0	0	0	0	0	0	0	0
K00026	MDH2	malate dehydrogenase	8	methylmalonyl-CoA pathway (standard)	0	0	0	0	0	0	0	0	0	0
K01958	PC, pyc	pyruvate carboxylase [EC:6.4.1.1]	9	methylmalonyl-CoA pathway (standard)	263	7	71(46%)	10(6%)	90(86%)	92(76%)	2(1%)	0	2(2%)	3(2%)
K01959	pycA	pyruvate carboxylase subunit A [EC:6.4.1.1]	9	methylmalonyl-CoA pathway (standard)	1	0	0	1(1%)	0	0	0	0	0	0
K01960	pycB	pyruvate carboxylase subunit B [EC:6.4.1.1]	9	methylmalonyl-CoA pathway (standard)	497	46	144(94%)	144(80%)	94(90%)	115(95%)	17(11%)	27(15%)	0	2(2%)
K01595	ppC	phosphoenolpyruvate carboxylase	9	methylmalonyl-CoA pathway (standard)	1	12	0	1(1%)	0	0	2(1%)	1(1%)	0	9(7%)
K01006	ppdK	pyruvate, orthophosphate dikinase	9	methylmalonyl-CoA pathway (standard)	524	531	151(99%)	155(87%)	103(98%)	115(95%)	151(99%)	156(87%)	103(98%)	121(100%)
K01007	pps, ppsA	pyruvate, water dikinase	9	methylmalonyl-CoA pathway (standard)	519	43	149(97%)	152(85%)	101(96%)	117(97%)	27(18%)	7(4%)	2(2%)	7(6%)
K03737	por, nifJ	pyruvate-ferredoxin/flavodoxin oxidoreductase	10	methylmalonyl-CoA pathway (standard)	533	496	153(100%)	158(88%)	103(98%)	119(98%)	138(90%)	146(82%)	97(92%)	115(95%)
K00169	porA	pyruvate ferredoxin oxidoreductase alpha subunit	10	methylmalonyl-CoA pathway (standard)	19	37	0	19(11%)	0	0	0	37(21%)	0	0
K00170	porB	pyruvate ferredoxin oxidoreductase beta subunit	10	methylmalonyl-CoA pathway (standard)	34	40	0	34(19%)	0	0	0	40(22%)	0	0
K00171	porD	pyruvate ferredoxin oxidoreductase delta subunit	10	methylmalonyl-CoA pathway (standard)	19	34	0	19(11%)	0	0	0	34(19%)	0	0
K00172	porC, porG	pyruvate ferredoxin oxidoreductase gamma subunit	10	methylmalonyl-CoA pathway (standard)	40	39	0	40(22%)	0	0	0	39(22%)	0	0
K00189	vorG, porG	2-oxoisovalerate/pyruvate ferredoxin oxidoreductase gamma subunit [EC:1.2.7.7 1.2.7.1]	10	methylmalonyl-CoA pathway (standard)	5	0	0	5(3%)	0	0	0	0	0	0
K00174		2-oxoglutarate/2-oxoacid ferredoxin oxidoreductase subunit alpha	10	methylmalonyl-CoA pathway (standard)	543	543	152(99%)	168(94%)	102(97%)	121(100%)	152(99%)	168(94%)	102(97%)	121(100%)
K00175		2-oxoglutarate/2-oxoacid ferredoxin oxidoreductase subunit beta [EC:1.2.7.3 1.2.7.11]	10	methylmalonyl-CoA pathway (standard)	545	544	153(100%)	171(96%)	101(96%)	120(99%)	152(99%)	171(96%)	101(96%)	120(99%)
K22116	capC, pgsC	gamma-polyglutamate biosynthesis protein CapC		PGA	509	9	145(95%)	151(84%)	94(90%)	119(98%)	0	7(4%)	0	2(2%)
K01932	capB, pgsB	gamma-polyglutamate synthase [EC:6.3.2.-]		PGA	527	489	149(97%)	155(87%)	103(98%)	120(99%)	139(91%)	145(81%)	91(87%)	114(94%)
K02650	pilA	type IV pilus assembly protein PilA		Pillus	13	203	0	13(7%)	0	0	0	89(50%)	0	114(94%)
K02662	pilM	type IV pilus assembly protein PilM		Pillus	487	111	147(96%)	126(70%)	99(94%)	115(95%)	63(41%)	29(16%)	5(5%)	14(12%)
K02669	pilT	twitching motility protein PilT		Pillus	531	530	146(95%)	162(91%)	103(98%)	120(99%)	146(95%)	162(91%)	103(98%)	119(98%)
K02652	pilB	type IV pilus assembly protein PilB		Pillus	524	377	142(93%)	160(89%)	103(98%)	119(98%)	74(48%)	134(75%)	73(70%)	96(79%)
K02653	pilC	type IV pilus assembly protein PilC		Pillus	499	457	132(86%)	156(87%)	94(90%)	117(97%)	131(86%)	127(71%)	90(86%)	109(90%)
K02654	pilD, pppA	leader peptidase (prepilin peptidase) / N-methyltransferase [EC:3.4.23.43 2.1.1.-]		Pillus	475	451	139(91%)	135(75%)	88(84%)	113(93%)	126(82%)	127(71%)	87(83%)	111(92%)
K02666	pilQ	type IV pilus assembly protein PilQ		Pillus	481	98	137(90%)	130(73%)	95(90%)	119(98%)	3(2%)	26(15%)	5(5%)	64(53%)

## Sheet: Table S12
Table S12. Reaction steps and enzymes involved in the proposed alternative mmc pathway in Cloacimonadota.
Reaction step (Fig. 3 in the main text)	EC number	KO number	Gene name	Enzyme name	other EC number assigned	electron carrier	Comments
	Propionate/propionyl-phosphate ® propionyl-CoA
1,9	2.8.3.1	acetyl-CoA + propanoate = acetate + propanoyl-CoA					Also acts on propanoate and propenoate.
		K01895	pct	propionate CoA-transferase
1a, 9a	2.7.2.1	ATP + acetate = ADP + acetyl phosphate					Requires Mg2+ for activity. While purified enzyme from Escherichia coli is specific for acetate [4], others have found that the enzyme can also use propanoate as a substrate, but more slowly [7]. Acetate can be converted into the key metabolic intermediate acetyl-CoA by coupling acetate kinase with EC 2.3.1.8, phosphate acetyltransferase. Both this enzyme and EC 2.7.2.15, propionate kinase, play …
		K00925	ackA	acetate kinase
1b, 9b	2.3.1.8	acetyl-CoA + phosphate = CoA + acetyl phosphate					Also acts with other short-chain acyl-CoAs.
		K00625	pta	phosphate acetyltransferase
		K13788	pta	phosphate acetyltransferase
		K15024		putative phosphotransacetylase
1b, 9b	2.3.1.19	butanoyl-CoA + phosphate = CoA + butanoyl phosphate
		K00634	ptb	phosphate butyryltransferase
1, 9	2.8.3.8	acyl-CoA + acetate = a fatty acid anion + acetyl-CoA					The enzyme belongs to family I of CoA-transferases, which operate with a ping-pong kinetic mechanism. The reaction takes place in two half-reactions and involves the formation of a CoA thioester intermediate with a glutamate residue. Unlike EC 2.8.3.9, butyrate---acetoacetate CoA-transferase, this enzyme exhibits maximal activity using acetate as the CoA acceptor. Substrate range depends on the s…
		K01034	atoD	acetate CoA/acetoacetate CoA-transferase alpha subunit
		K01035	atoA	acetate CoA/acetoacetate CoA-transferase beta subunit
2	Propionyl-CoA ® (S)-2-Methyl-malonyl-CoA
	7.2.4.3	(S)-methylmalonyl-CoA + Na+[side 1] + H+[side 2] = propanoyl-CoA + CO2 + Na+[side 2]					This bacterial enzyme couples the decarboxylation of (S)-methylmalonyl-CoA to propanoyl-CoA to the vectorial transport of Na+ across the cytoplasmic membrane, thereby creating a sodium ion motive force that is used for ATP synthesis. It is a membrane-associated biotin protein and is strictly dependent on sodium ions for activity.
		K01604	mmda	methylmalonyl-CoA decarboxylase subunit alpha /Na transporting
3	(S)-2-Methyl-malonyl-CoA ® (R)-Methyl-malonyl-CoA
	5.1.99.1	(R)-methylmalonyl-CoA = (S)-methylmalonyl-CoA
		K05606	MCEE, epi	methylmalonyl-CoA/ethylmalonyl-CoA epimerase
4	(R)-Methyl-malonyl-CoA ® succinyl-CoA
	5.4.99.2	(R)-methylmalonyl-CoA = succinyl-CoA					Requires a cobamide coenzyme.
		K01847	MUT	methylmalonyl-CoA mutase
		K01849	E5.4.99.2B, mcmA2	methylmalonyl-CoA mutase, C-terminal domain
		K01848	E5.4.99.2A, mcmA1	methylmalonyl-CoA mutase, N-terminal domain
5	succinyl-CoA ® 2-oxoglutarate
	1.2.7.3	2-oxoglutarate + CoA + 2 oxidized ferredoxin = succinyl-CoA + CO2 + 2 reduced ferredoxin + 2 H+					The enzyme contains thiamine diphosphate and two [4Fe-4S] clusters. Highly specific for 2-oxoglutarate. This enzyme is a member of the 2-oxoacid oxidoreductases, a family of enzymes that oxidatively decarboxylate different 2-oxoacids to form their CoA derivatives, and are differentiated based on their substrate specificity. For examples of other members of this family, see EC 1.2.7.1, pyruvate sy…
		K00174	korA, oorA, oforA	2-oxoglutarate/2-oxoacid ferredoxin oxidoreductase subunit alpha
		K00175	korB, oorB, oforB	2-oxoglutarate/2-oxoacid ferredoxin oxidoreductase subunit beta
		K00176	korD, oorD	2-oxoglutarate ferredoxin oxidoreductase subunit delta
		K00177	korC, oorC	2-oxoglutarate ferredoxin oxidoreductase subunit gamma
6	2-oxoglutarate ® oxaloacetate
	2.6.1.1	L-aspartate + 2-oxoglutarate = oxaloacetate + L-glutamate					A pyridoxal-phosphate protein. Also acts on L-tyrosine, L-phenylalanine and L-tryptophan.
		K00812	aspB	aspartate aminotransferase
7	oxaloacetate ® pyruvate
	6.4.1.1	ATP + pyruvate + HCO3- = ADP + phosphate + oxaloacetate					A biotinyl-protein containing manganese (animal tissues) or zinc (yeast).
		K01958	PC, pyc	pyruvate carboxylase [EC:6.4.1.1]
		K01959	pycA	pyruvate carboxylase subunit A [EC:6.4.1.1]
		K01960	pycB	pyruvate carboxylase subunit B [EC:6.4.1.1]
	4.1.1.31	phosphate + oxaloacetate = phosphoenolpyruvate + HCO3-					This enzyme replenishes oxaloacetate in the tricarboxylic acid cycle when operating in the reverse direction. The reaction proceeds in two steps: formation of carboxyphosphate and the enolate form of pyruvate, followed by carboxylation of the enolate and release of phosphate.
		K01595	ppC	phosphoenolpyruvate carboxylase
	2.7.9.1	ATP + pyruvate + phosphate = AMP + phosphoenolpyruvate + diphosphate
		K01006	ppdK	pyruvate, orthophosphate dikinase
8	pyruvate ® acetatyl-CoA
	1.2.7.-	Pyruvate + CoA + Oxidized flavodoxin <=> Acetyl-CoA + CO2 + Reduced flavodoxin				ferredoxin
		K03737	por, nifJ	pyruvate-ferredoxin/flavodoxin oxidoreductase	1.2.7.1
	1.2.7.1	2 Reduced ferredoxin + Acetyl-CoA + CO2 + 2 H+ <=> 2 Oxidized ferredoxin + Pyruvate + CoA				ferredoxin	Contains thiamine diphosphate and [4Fe-4S] clusters. The enzyme also decarboxylates 2-oxobutyrate with lower efficiency, but shows no activity with 2-oxoglutarate. This enzyme is a member of the 2-oxoacid oxidoreductases, a family of enzymes that oxidatively decarboxylate different 2-oxoacids to form their CoA derivatives, and are differentiated based on their substrate specificity. For examples …
		K00169	porA	pyruvate ferredoxin oxidoreductase alpha subunit
		K00170	porB	pyruvate ferredoxin oxidoreductase beta subunit
		K00171	porD	pyruvate ferredoxin oxidoreductase delta subunit
		K00172	porC, porG	pyruvate ferredoxin oxidoreductase gamma subunit
		K00189	vorG, porG	2-oxoisovalerate/pyruvate ferredoxin oxidoreductase gamma subunit [EC:1.2.7.7 1.2.7.1]	1.2.7.11
	1.2.7.11	2-oxocarboxylate + CoA + 2 oxidized ferredoxin = an acyl-CoA + CO2 + 2 reduced ferredoxin + 2 H+					Contains thiamine diphosphate and [4Fe-4S] clusters [2]. This enzyme is a member of the 2-oxoacid oxidoreductases, a family of enzymes that oxidatively decarboxylate different 2-oxoacids to form their CoA derivatives, and are differentiated based on their substrate specificity. For example, see EC 1.2.7.3, 2-oxoglutarate synthase and EC 1.2.7.7, 3-methyl-2-oxobutanoate dehydrogenase (ferredoxin).
		K00174		2-oxoglutarate/2-oxoacid ferredoxin oxidoreductase subunit alpha	1.2.7.11
		K00175		2-oxoglutarate/2-oxoacid ferredoxin oxidoreductase subunit beta [EC:1.2.7.3 1.2.7.11]	1.2.7.11
	acetatyl-CoA ® acetate
9	6.2.1.1	ATP + acetate + CoA = AMP + diphosphate + acetyl-CoA					Also acts on propanoate and propenoate.
		K01895	ACSS, acs	acetyl-CoA synthetase
1a, 9a	2.7.2.1	ATP + acetate = ADP + acetyl phosphate					Requires Mg2+ for activity. While purified enzyme from Escherichia coli is specific for acetate [4], others have found that the enzyme can also use propanoate as a substrate, but more slowly [7]. Acetate can be converted into the key metabolic intermediate acetyl-CoA by coupling acetate kinase with EC 2.3.1.8, phosphate acetyltransferase. Both this enzyme and EC 2.7.2.15, propionate kinase, play …
		K00925	ackA	acetate kinase
1b, 9b	2.3.1.8	acetyl-CoA + phosphate = CoA + acetyl phosphate					Also acts with other short-chain acyl-CoAs.
		K00625	pta	phosphate acetyltransferase
		K13788	pta	phosphate acetyltransferase
		K15024		putative phosphotransacetylase
1b, 9b	2.3.1.19	butanoyl-CoA + phosphate = CoA + butanoyl phosphate
		K00634	ptb	phosphate butyryltransferase
1, 9	2.8.3.8	acyl-CoA + acetate = a fatty acid anion + acetyl-CoA					The enzyme belongs to family I of CoA-transferases, which operate with a ping-pong kinetic mechanism. The reaction takes place in two half-reactions and involves the formation of a CoA thioester intermediate with a glutamate residue. Unlike EC 2.8.3.9, butyrate---acetoacetate CoA-transferase, this enzyme exhibits maximal activity using acetate as the CoA acceptor. Substrate range depends on the s…
		K01034	atoD	acetate CoA/acetoacetate CoA-transferase alpha subunit
		K01035	atoA	acetate CoA/acetoacetate CoA-transferase beta subunit

## Sheet: Table S13
Table S13. Genes associated with KOs involved in the steps of syntrophic propionate oxidation pathways and assigned to the MAGs generated in this study (Table S5). Gene expression levels are presented as TPMs, with raw read counts also included.
KO	Pathway	step	GeneID	binID	domain	phylum	genus	Length	MT_TPM____APF1_0_11	MT_TPM____APF1_0_13	MT_TPM____APF1_0_21	MT_TPM____APF1_0_3	MT_TPM____APF1_0_38	MT_TPM____APF1_0_43	MT_TPM____APF1_0_54	MT_TPM____APF1_0_57	MT_NumReads____APF1_0_11	MT_NumReads____APF1_0_13	MT_NumReads____APF1_0_21	MT_NumReads____APF1_0_3	MT_NumReads____APF1_0_38	MT_NumReads____APF1_0_43	MT_NumReads____APF1_0_54	MT_NumReads____APF1_0_57
K00625	Acetate	1	DLIBGJAA_00872	Ca. Digestoria delfossei	d__Bacteria	p__Cloacimonadota	g__Syntrophosphaera	1008	0	1.13979	1.56703	0	0	0	0	0	0	3	4	0	0	0	0	0
K00625	Acetate	1	cl_bin.1_00807	bin.1	d__Bacteria	p__Verrucomicrobiota	g__UBA8199	939	0	0	0	0	0	0	0	0	0	0	0	0	0	0	0	0
K00625	Acetate	1	cl_bin.1_01065	bin.1	d__Bacteria	p__Verrucomicrobiota	g__UBA8199	993	0	1.35309	0.446744	0	0	0	0	0	0	3	1	0	0	0	0	0
K00625	Acetate	1	cl_bin.13_01247	bin.13	d__Bacteria	p__Bacteroidota	g__Paludibacter	537	0	0	0	0	0	0	0	0	0	0	0	0	0	0	0	0
K00625	Acetate	1	cl_bin.13_01248	bin.13	d__Bacteria	p__Bacteroidota	g__Paludibacter	492	0	0	0	0	0	0	0	0	0	0	0	0	0	0	0	0
K00625	Acetate	1	cl_bin.14_02535	bin.14	d__Bacteria	p__Planctomycetota	g__	687	0.498591	0	1.77546	0	0	0	0	0	1	0	2	0	0	0	0	0
K00625	Acetate	1	cl_bin.14_02536	bin.14	d__Bacteria	p__Planctomycetota	g__	351	0	0	1.97996	0	0	0	0	0	0	0	1	0	0	0	0	0
K00625	Acetate	1	cl_bin.17_00364	bin.17	d__Bacteria	p__Marinisomatota	g__JAGNGI01	813	0.619588	0	0	0	0	0	0	0	1	0	0	0	0	0	0	0
K00625	Acetate	1	cl_bin.2_01025	bin.2	d__Bacteria	p__Spirochaetota	g__Teretinema	1002	0	0	0	0	2.30479	0	0	0	0	0	0	0	14	0	0	0
K00625	Acetate	1	cl_bin.20_00476	bin.20	d__Bacteria	p__Bacteroidota	g__LD21	1005	0	0	0	0	0	0	0	0	0	0	0	0	0	0	0	0
K00625	Acetate	1	cl_bin.21_04152	bin.21	d__Bacteria	p__Bacteroidota	g__Prevotella	1050	0.745153	0	1.53727	26.8856	0	0	0	0	4	0	5	20	0	0	0	0
K00625	Acetate	1	cl_bin.24_00257	bin.24	d__Bacteria	p__Bacteroidota	g__UBA1402	852	0	7.53589	1.13213	0	0.50886	0	2.27653	0	0	13	2	0	2	0	8	0
K00625	Acetate	1	cl_bin.30_00191	bin.30	d__Bacteria	p__Bacteroidota	g__JAGPIS01	1002	0.320544	0	0	0	4.49839	0	7.3094	0	1	0	0	0	24	0	33	0
K00625	Acetate	1	cl_bin.32_03953	bin.32	d__Bacteria	p__Spirochaetota	g__JAEXTK01	999	0	0	0	0	3.77778	1.04929	0	0	0	0	0	0	20	1	0	0
K00625	Acetate	1	cl_bin.35_01320	bin.35	d__Bacteria	p__Spirochaetota	g__CALNCH01	1005	8.18134	0	18.0471	0	53.6118	0	103.199	1.32104	20	0	30	0	227	0	366	3
K00625	Acetate	1	cl_bin.38_00329	bin.38	d__Bacteria	p__Bacteroidota	g__LD21	477	0	0	0	0	0	0	0	0	0	0	0	0	0	0	0	0
K00625	Acetate	1	cl_bin.38_00330	bin.38	d__Bacteria	p__Bacteroidota	g__LD21	537	0	0	0	0	0	0	0	0	0	0	0	0	0	0	0	0
K00625	Acetate	1	cl_bin.38_02180	bin.38	d__Bacteria	p__Bacteroidota	g__LD21	321	0	0	0	0	0	0	0	0	0	0	0	0	0	0	0	0
K00625	Acetate	1	cl_bin.38_02181	bin.38	d__Bacteria	p__Bacteroidota	g__LD21	243	0	0	0	0	0	0	0	0	0	0	0	0	0	0	0	0
K00625	Acetate	1	cl_bin.41_02600	bin.41	d__Bacteria	p__Bacteroidota	g__UBA8389	339	0	0	0	0	0	0	0	0	0	0	0	0	0	0	0	0
K00625	Acetate	1	cl_bin.41_02601	bin.41	d__Bacteria	p__Bacteroidota	g__UBA8389	672	0	0	2.40245	0	0	0	0	0	0	0	3	0	0	0	0	0
K00625	Acetate	1	cl_bin.42_03882	bin.42	d__Archaea	p__Halobacteriota	g__Methanosarcina	1002	25.9717	0	18.2028	0	11.1016	0	4.39166	6.52407	97	0	49	0	69	0	23	22
K00625	Acetate	1	cl_bin.45_01023	bin.45	d__Bacteria	p__Bacteroidota	g__UBA1413	1002	0	1.39365	1.43993	0	0	0	0.162281	0	0	4	4	0	0	0	1	0
K00625	Acetate	1	cl_bin.47_02316	bin.47	d__Bacteria	p__Spirochaetota	g__JAAZLA01	1005	0	0	1.7903	0	2.20605	0	11.4458	0	0	0	4	0	11	0	49	0
K00625	Acetate	1	cl_bin.49_00125	bin.49	d__Bacteria	p__Bacteroidota	g__SR-FBR-E99	792	0	0	0	0	0	0	0	0	0	0	0	0	0	0	0	0
K00625	Acetate	1	cl_bin.5_02115	bin.5	d__Bacteria	p__Planctomycetota	g__PLanc-01	990	0.43826	0.670741	0.694407	0	0.306961	0	0	0	2	2	2	0	2	0	0	0
K00625	Acetate	1	cl_bin.50_00115	bin.50	d__Bacteria	p__Bacteroidota	g__SR-FBR-E99	1008	0	0.32066	1.02489	0	0	0	0	0	0	1	3	0	0	0	0	0
K00625	Acetate	1	cl_bin.8_00198	bin.8	d__Bacteria	p__Bacteroidota	g__LD21	981	0	3.81232	0	0	0.308252	0	0	0	0	10	0	0	2	0	0	0
K00625	Acetate	1	cl_bin.9_00859	bin.9	d__Bacteria	p__Verrucomicrobiota	g__UBA1412	1068	26.1548	10.5047	0	0	3.018	0	4.05922	0	112	30	0	0	19	0	23	0
K00625	Acetate	1	cl_unbinned_03936	unbinned	NA	NA	NA	1017	0	0	0	0	1.79662	0	0	0	0	0	0	0	7	0	0	0
K00625	Acetate	1	cl_unbinned_07445	unbinned	NA	NA	NA	1053	3.70071	0	3.34181	2.86411	1.76967	0	0.278733	4.40656	19	0	10	2	14	0	2	19
K00625	Acetate	1	cl_unbinned_19662	unbinned	NA	NA	NA	981	2.07484	5.10539	3.03557	0	0	0	0	1.97105	6	10	6	0	0	0	0	5
K00625	Acetate	1	cl_unbinned_20246	unbinned	NA	NA	NA	1407	0	0	0	0	0	0	0	0	0	0	0	0	0	0	0	0
K00625	Acetate	1	cl_unbinned_25413	unbinned	NA	NA	NA	291	0	0	0	0	0	0	0	0	0	0	0	0	0	0	0	0
K00625	Acetate	1	cl_unbinned_25414	unbinned	NA	NA	NA	255	0	0	0	0	0	0	0	0	0	0	0	0	0	0	0	0
K00625	Acetate	1	cl_unbinned_39141	unbinned	NA	NA	NA	300	0	0	0	0	0	0	0	0	0	0	0	0	0	0	0	0
K00625	Acetate	1	cl_unbinned_41929	unbinned	NA	NA	NA	387	0	0	0	0	0	0	0	0	0	0	0	0	0	0	0	0
K00625	Acetate	1	cl_unbinned_49352	unbinned	NA	NA	NA	1359	1.54516	0	0	0	1.50904	0	0	0	8	0	0	0	12	0	0	0
K00625	Acetate	1	cl_unbinned_60150	unbinned	NA	NA	NA	1350	0	0	0	0	0	0	0	0	0	0	0	0	0	0	0	0
K00625	Acetate	1	cl_unbinned_69537	unbinned	NA	NA	NA	579	4.53931	11.2622	4.64244	0	0.379084	0	4.9429	0	7	12	5	0	1	0	11	0
K00625	Acetate	1	cl_unbinned_69538	unbinned	NA	NA	NA	372	3.50811	10.716	7.03987	0	0	0	0	0	3	6	4	0	0	0	0	0
K00625	Acetate	1	cl_unbinned_84615	unbinned	NA	NA	NA	981	1.95391	1.70737	0	0	0	0	0	0.440497	5	3	0	0	0	0	0	1
K00625	Acetate	1	cl_unbinned_89341	unbinned	NA	NA	NA	243	9.6473	0	0	0	0	0	0	0	3	0	0	0	0	0	0	0
K00625	Acetate	1	cl_unbinned_89342	unbinned	NA	NA	NA	438	0	0	0	0	0	0	0	0	0	0	0	0	0	0	0	0
K00925	Acetate	1	DLIBGJAA_00299	Ca. Digestoria delfossei	d__Bacteria	p__Cloacimonadota	g__Syntrophosphaera	1203	0	0	0.38032	0	0.463271	0	0	0	0	0	1	0	3	0	0	0
K00925	Acetate	1	cl_bin.1_01063	bin.1	d__Bacteria	p__Verrucomicrobiota	g__UBA8199	1077	0	1.54725	0	0	0	0	0.191594	0	0	4	0	0	0	0	1	0
K00925	Acetate	1	cl_bin.1_01064	bin.1	d__Bacteria	p__Verrucomicrobiota	g__UBA8199	93	0	0	0	0	0	0	0	0	0	0	0	0	0	0	0	0
K00925	Acetate	1	cl_bin.10_01440	bin.10	d__Bacteria	p__Bacillota_I	g__JAAYBG01	1191	10.1679	2.22432	2.23942	0	10.5318	0	3.95735	9.90038	25	4	4	0	47	0	15	24
K00925	Acetate	1	cl_bin.12_01463	bin.12	d__Bacteria	p__Bacillota	g__Trichococcus	1209	0	0	0.442691	0	0	0	0.206038	1.60336	0	0	1	0	0	0	1	5
K00925	Acetate	1	cl_bin.13_01244	bin.13	d__Bacteria	p__Bacteroidota	g__Paludibacter	153	0	0	0	0	0	0	0	0	0	0	0	0	0	0	0	0
K00925	Acetate	1	cl_bin.13_01245	bin.13	d__Bacteria	p__Bacteroidota	g__Paludibacter	1020	0	0	0	0	0	0	0	0	0	0	0	0	0	0	0	0
K00925	Acetate	1	cl_bin.14_02537	bin.14	d__Bacteria	p__Planctomycetota	g__	1119	0	1.5665	0	0	0	0	0	0	0	4	0	0	0	0	0	0
K00925	Acetate	1	cl_bin.14_02538	bin.14	d__Bacteria	p__Planctomycetota	g__	120	0	0	0	0	0	0	0	0	0	0	0	0	0	0	0	0
K00925	Acetate	1	cl_bin.15_00351	bin.15	d__Bacteria	p__Patescibacteria	g__	906	0	0	0	0	0	0	0	0	0	0	0	0	0	0	0	0
K00925	Acetate	1	cl_bin.16_03322	bin.16	d__Bacteria	p__Planctomycetota	g__PLanc-01	912	0	0	0	0	0.153095	0	0	0	0	0	0	0	1	0	0	0
K00925	Acetate	1	cl_bin.17_01706	bin.17	d__Bacteria	p__Marinisomatota	g__JAGNGI01	975	2.70527	0	0	0	0.645117	0	1.48825	0	5	0	0	0	2	0	4	0
K00925	Acetate	1	cl_bin.17_01707	bin.17	d__Bacteria	p__Marinisomatota	g__JAGNGI01	291	2.03101	0	0	0	0	0	0	0	1	0	0	0	0	0	0	0
K00925	Acetate	1	cl_bin.2_01358	bin.2	d__Bacteria	p__Spirochaetota	g__Teretinema	1350	0	0	1.50421	0	2.50712	0	0	0	0	0	6	0	26	0	0	0
K00925	Acetate	1	cl_bin.20_00477	bin.20	d__Bacteria	p__Bacteroidota	g__LD21	1185	0	0	0.712487	0	0.276199	0	0	0	0	0	2	0	2	0	0	0
K00925	Acetate	1	cl_bin.21_04153	bin.21	d__Bacteria	p__Bacteroidota	g__Prevotella	1206	1.40184	0	5.10382	9.18782	0	0	0	1.31767	8	0	20	7	0	0	0	7
K00925	Acetate	1	cl_bin.24_00256	bin.24	d__Bacteria	p__Bacteroidota	g__UBA1402	1212	1.12723	10.6022	0.423637	0	0.676173	0	5.82488	0	4	25	1	0	4	0	30	0
K00925	Acetate	1	cl_bin.29_02639	bin.29	d__Bacteria	p__Desulfobacterota	g__MVRV01	693	0.575457	0.815505	0	0	1.14406	0	0	0	1	1	0	0	3	0	0	0
K00925	Acetate	1	cl_bin.29_02640	bin.29	d__Bacteria	p__Desulfobacterota	g__MVRV01	1149	0	0	0	0	0	0	0	0	0	0	0	0	0	0	0	0
K00925	Acetate	1	cl_bin.30_00193	bin.30	d__Bacteria	p__Bacteroidota	g__JAGPIS01	1212	0	0	2.12258	0	2.13258	0	4.047	1.21796	0	0	5	0	13	0	21	4
K00925	Acetate	1	cl_bin.32_02086	bin.32	d__Bacteria	p__Spirochaetota	g__JAEXTK01	318	4.94733	0	2.46684	0	22.8858	0	4.50309	0	3	0	1	0	22	0	4	0
K00925	Acetate	1	cl_bin.33_00537	bin.33	d__Bacteria	p__Patescibacteria	g__UBA12465	1173	0	0	0	0	0	0	0	0	0	0	0	0	0	0	0	0
K00925	Acetate	1	cl_bin.35_00941	bin.35	d__Bacteria	p__Spirochaetota	g__CALNCH01	1335	0.708495	1.9006	5.40686	0	16.3863	0	14.7054	0.72448	2	4	12	0	85	0	63	2
K00925	Acetate	1	cl_bin.38_00331	bin.38	d__Bacteria	p__Bacteroidota	g__LD21	900	0	0	0	0	0	0	0	0	0	0	0	0	0	0	0	0
K00925	Acetate	1	cl_bin.38_00332	bin.38	d__Bacteria	p__Bacteroidota	g__LD21	252	0	0	0	0	0	0	0	0	0	0	0	0	0	0	0	0
K00925	Acetate	1	cl_bin.38_02178	bin.38	d__Bacteria	p__Bacteroidota	g__LD21	393	0	0	0	0	0	0	0	0	0	0	0	0	0	0	0	0
K00925	Acetate	1	cl_bin.38_02179	bin.38	d__Bacteria	p__Bacteroidota	g__LD21	273	0	0	0	0	0	0	0	0	0	0	0	0	0	0	0	0
K00925	Acetate	1	cl_bin.39_01405	bin.39	d__Bacteria	p__Spirochaetota	g__JAAYUR01	1194	0	0	0	0	0	0	0	0	0	0	0	0	0	0	0	0
K00925	Acetate	1	cl_bin.39_01863	bin.39	d__Bacteria	p__Spirochaetota	g__JAAYUR01	1341	1.61805	0.190382	2.76545	0	4.60165	0	0.093036	0	12	1	14	0	55	0	1	0
K00925	Acetate	1	cl_bin.40_01814	bin.40	d__Bacteria	p__Spirochaetota	g__Rectinema	1323	10.9304	3.56787	2.87291	5.2083	1.97299	0	3.20553	1.47002	54	13	10	4	17	0	24	7
K00925	Acetate	1	cl_bin.41_02602	bin.41	d__Bacteria	p__Bacteroidota	g__UBA8389	1215	0	0	0.385049	0	0	0	1.73333	0	0	0	1	0	0	0	10	0
K00925	Acetate	1	cl_bin.42_03881	bin.42	d__Archaea	p__Halobacteriota	g__Methanosarcina	1227	22.5326	0	22.2224	3.04393	41.8626	0	9.52364	15.6795	106	0	71	2	356	0	68	69
K00925	Acetate	1	cl_bin.43_01138	bin.43	d__Bacteria	p__Fibrobacterota	g__JAAYIG01	348	0	0	0	0	0	0	0	0	0	0	0	0	0	0	0	0
K00925	Acetate	1	cl_bin.43_01139	bin.43	d__Bacteria	p__Fibrobacterota	g__JAAYIG01	285	0	0	0	0	0	0	0	0	0	0	0	0	0	0	0	0
K00925	Acetate	1	cl_bin.43_01140	bin.43	d__Bacteria	p__Fibrobacterota	g__JAAYIG01	867	3.56181	0.452351	3.25543	0	0.4064	0	0	0	11	1	7	0	2	0	0	0
K00925	Acetate	1	cl_bin.45_01025	bin.45	d__Bacteria	p__Bacteroidota	g__UBA1413	1212	0.475804	2.13147	0.499406	0	0	0	0.419038	0.178836	3	9	2	0	0	0	4	1
K00925	Acetate	1	cl_bin.47_00133	bin.47	d__Bacteria	p__Spirochaetota	g__JAAZLA01	1332	0	1.69126	0.983433	0	2.5191	0	6.73854	0	0	5	3	0	18	0	41	0
K00925	Acetate	1	cl_bin.49_00126	bin.49	d__Bacteria	p__Bacteroidota	g__SR-FBR-E99	1212	0	0	0.302967	0	0	0	0	0	0	0	1	0	0	0	0	0
K00925	Acetate	1	cl_bin.5_02116	bin.5	d__Bacteria	p__Planctomycetota	g__PLanc-01	1248	0.610003	0	0	0	2.3303	0	0	0	3	0	0	0	17	0	0	0
K00925	Acetate	1	cl_bin.50_00116	bin.50	d__Bacteria	p__Bacteroidota	g__SR-FBR-E99	1212	0	1.66595	0.670563	0	0	0	0	0	0	5	2	0	0	0	0	0
K00925	Acetate	1	cl_bin.51_00397	bin.51	d__Archaea	p__Nanoarchaeota	g__MWBV01	168	0	0	0	0	0	0	0	0	0	0	0	0	0	0	0	0
K00925	Acetate	1	cl_bin.51_00398	bin.51	d__Archaea	p__Nanoarchaeota	g__MWBV01	357	0	0	0	0	0	0	0	0	0	0	0	0	0	0	0	0
K00925	Acetate	1	cl_bin.51_00399	bin.51	d__Archaea	p__Nanoarchaeota	g__MWBV01	315	0	0	0	0	0	0	0	0	0	0	0	0	0	0	0	0
K00925	Acetate	1	cl_bin.52_01445	bin.52	d__Bacteria	p__Desulfobacterota	g__UBA8904	918	0	0	0	0	0	0	0	0	0	0	0	0	0	0	0	0
K00925	Acetate	1	cl_bin.52_01446	bin.52	d__Bacteria	p__Desulfobacterota	g__UBA8904	450	0	0	0	0	0	0	0	0	0	0	0	0	0	0	0	0
K00925	Acetate	1	cl_bin.6_00305	bin.6	d__Bacteria	p__Bacteroidota	g__DMER64	1218	0	0	0	0	0	0	0	0	0	0	0	0	0	0	0	0
K00925	Acetate	1	cl_bin.7_00006	bin.7	d__Bacteria	p__Spirochaetota	g__MVZN01	1122	0	0	0	0	0	7.88113	0	0	0	0	0	0	0	10	0	0
K00925	Acetate	1	cl_bin.8_00197	bin.8	d__Bacteria	p__Bacteroidota	g__LD21	1203	0	0	0	0	0	0	0.140842	0	0	0	0	0	0	0	1	0
K00925	Acetate	1	cl_bin.9_00115	bin.9	d__Bacteria	p__Verrucomicrobiota	g__UBA1412	1185	29.1153	3.90351	2.38188	0	2.886	4.60357	2.29957	1.01366	123.248	12	7	0	20	6	14	4
K00925	Acetate	1	cl_unbinned_03937	unbinned	NA	NA	NA	1200	0	0	0	0	0	0	0.767386	0	0	0	0	0	0	0	4	0
K00925	Acetate	1	cl_unbinned_07443	unbinned	NA	NA	NA	1203	5.03391	0.271311	0.285714	13.178	1.01226	0	0	3.37825	27	1	1	9	9	0	0	17
K00925	Acetate	1	cl_unbinned_09048	unbinned	NA	NA	NA	513	0	0	0	0	8.59057	0	0	0	0	0	0	0	16	0	0	0
K00925	Acetate	1	cl_unbinned_09959	unbinned	NA	NA	NA	243	0	0	0	0	0	0	0	0	0	0	0	0	0	0	0	0
K00925	Acetate	1	cl_unbinned_101291	unbinned	NA	NA	NA	819	1.47891	0	0	0	0	0	0	0	5	0	0	0	0	0	0	0
K00925	Acetate	1	cl_unbinned_16705	unbinned	NA	NA	NA	363	8.65783	0	3.69269	0	3.08635	0	23.5917	11.4023	7	0	2	0	4	0	28	9
K00925	Acetate	1	cl_unbinned_16706	unbinned	NA	NA	NA	279	6.73067	0	13.526	0	4.26255	0	4.56705	0	3	0	4	0	3	0	3	0
K00925	Acetate	1	cl_unbinned_16707	unbinned	NA	NA	NA	243	0	0	0	0	2.04403	0	0	0	0	0	0	0	1	0	0	0
K00925	Acetate	1	cl_unbinned_17699	unbinned	NA	NA	NA	480	0	0	2.78799	0	3.32526	0	0	0	0	0	3	0	9	0	0	0
K00925	Acetate	1	cl_unbinned_17700	unbinned	NA	NA	NA	165	0	0	0	0	7.76731	0	0	0	0	0	0	0	1	0	0	0
K00925	Acetate	1	cl_unbinned_19661	unbinned	NA	NA	NA	1248	4.24451	7.84756	2.2419	0	0.615952	0	0.865327	0	21	26	7	0	5	0	6	0
K00925	Acetate	1	cl_unbinned_20247	unbinned	NA	NA	NA	1233	0	0	0	0	0	0	0	0	0	0	0	0	0	0	0	0
K00925	Acetate	1	cl_unbinned_25411	unbinned	NA	NA	NA	417	0	0	0	0	0	0	0	0	0	0	0	0	0	0	0	0
K00925	Acetate	1	cl_unbinned_25412	unbinned	NA	NA	NA	651	0	0	0	0	0	0	0	0	0	0	0	0	0	0	0	0
K00925	Acetate	1	cl_unbinned_41931	unbinned	NA	NA	NA	585	0	0	0	0	0	0	0	0	0	0	0	0	0	0	0	0
K00925	Acetate	1	cl_unbinned_43778	unbinned	NA	NA	NA	1014	0	0	0	0	0	0	0	0	0	0	0	0	0	0	0	0
K00925	Acetate	1	cl_unbinned_47074	unbinned	NA	NA	NA	726	2.50457	0.786389	3.16139	0	1.97175	0	1.89448	0	5	1	4	0	6	0	5	0
K00925	Acetate	1	cl_unbinned_47841	unbinned	NA	NA	NA	297	0	3.03999	8.68138	0	4.90567	0	11.8206	0	0	1	3	0	4	0	9	0
K00925	Acetate	1	cl_unbinned_47842	unbinned	NA	NA	NA	723	0	1.30703	2.78008	0	2.42938	0	0.300963	0	0	2	4	0	9	0	1	0
K00925	Acetate	1	cl_unbinned_49353	unbinned	NA	NA	NA	1191	0	0	0	0	0	0	0	0	0	0	0	0	0	0	0	0
K00925	Acetate	1	cl_unbinned_60151	unbinned	NA	NA	NA	315	0	0	0	0	0	0	0	0	0	0	0	0	0	0	0	0
K00925	Acetate	1	cl_unbinned_60152	unbinned	NA	NA	NA	372	0	0	0	0	0	0	0	0	0	0	0	0	0	0	0	0
K00925	Acetate	1	cl_unbinned_60153	unbinned	NA	NA	NA	474	0	0	0	0	0	0	0	0	0	0	0	0	0	0	0	0
K00925	Acetate	1	cl_unbinned_60909	unbinned	NA	NA	NA	1209	6.168	2.26178	1.07094	0	0	0	0.800329	0.802344	15	4	2	0	0	0	3	2
K00925	Acetate	1	cl_unbinned_68200	unbinned	NA	NA	NA	876	0	0	0	0	0	0	0	0	0	0	0	0	0	0	0	0
K00925	Acetate	1	cl_unbinned_69536	unbinned	NA	NA	NA	1248	11.0426	16.7479	6.97915	0	2.31305	0.692503	2.98628	0.880994	57	58	23	0	20	1	22	4
K00925	Acetate	1	cl_unbinned_79294	unbinned	NA	NA	NA	639	0	0	0	0	0	0	0	0	0	0	0	0	0	0	0	0
K00925	Acetate	1	cl_unbinned_84616	unbinned	NA	NA	NA	1248	3.69423	2.60686	2.32561	0	0.391473	0	0.300346	0	17	8	7	0	3	0	2	0
K00925	Acetate	1	cl_unbinned_85365	unbinned	NA	NA	NA	378	1.13498	0	0	0	0	0	0	0	1	0	0	0	0	0	0	0
K00925	Acetate	1	cl_unbinned_85366	unbinned	NA	NA	NA	660	0	0	0	0	0	0	0	0	0	0	0	0	0	0	0	0
K00925	Acetate	1	cl_unbinned_91097	unbinned	NA	NA	NA	333	0	0	0	0	1.86415	0	2.0298	0	0	0	0	0	2	0	2	0
K00925	Acetate	1	cl_unbinned_94343	unbinned	NA	NA	NA	336	0	0	0	0	0	0	0	0	0	0	0	0	0	0	0	0
K00925	Acetate	1	cl_unbinned_94344	unbinned	NA	NA	NA	315	0	0	0	0	0	0	0	0	0	0	0	0	0	0	0	0
K01895	Acetate	1	cl_bin.1_00747	bin.1	d__Bacteria	p__Verrucomicrobiota	g__UBA8199	1593	0	0	0	0	0	0	0	0	0	0	0	0	0	0	0	0
K01895	Acetate	1	cl_bin.13_01009	bin.13	d__Bacteria	p__Bacteroidota	g__Paludibacter	732	0	0	0	0	0	0	0	0	0	0	0	0	0	0	0	0
K01895	Acetate	1	cl_bin.13_01010	bin.13	d__Bacteria	p__Bacteroidota	g__Paludibacter	897	0	0	0	0	0	0	0.326484	0	0	0	0	0	0	0	1	0
K01895	Acetate	1	cl_bin.14_02350	bin.14	d__Bacteria	p__Planctomycetota	g__	549	0	0	0	0	0	0	0	0	0	0	0	0	0	0	0	0
K01895	Acetate	1	cl_bin.18_00128	bin.18	d__Bacteria	p__Bipolaricaulota	g__Bipolaricaulis	1974	273.015	238.464	127.562	182.109	101.864	514.649	103.803	95.7672	3201	1824	905	253	1929	1610	1762	927
K01895	Acetate	1	cl_bin.18_00790	bin.18	d__Bacteria	p__Bipolaricaulota	g__Bipolaricaulis	1617	47.4469	74.4179	45.498	54.8063	23.0191	176.788	30.7389	23.905	455	453	252	63	338	424	414	183
K01895	Acetate	1	cl_bin.2_03280	bin.2	d__Bacteria	p__Spirochaetota	g__Teretinema	1752	0	0	0	0	1.53519	0	0	0	0	0	0	0	18	0	0	0
K01895	Acetate	1	cl_bin.21_04141	bin.21	d__Bacteria	p__Bacteroidota	g__Prevotella	1503	1.05419	0	2.2901	0	0.165161	0	0	1.3659	8	0	11	0	2	0	0	9
K01895	Acetate	1	cl_bin.22_01967	bin.22	d__Bacteria	p__Thermotogota	g__UBA5851	246	5.21032	0	9.09757	0	10.4986	0	1.93506	0	2	0	2	0	6	0	1	0
K01895	Acetate	1	cl_bin.22_01969	bin.22	d__Bacteria	p__Thermotogota	g__UBA5851	414	5.67488	2.85759	0	0	0.585475	0	3.25162	0	6	2	0	0	1	0	5	0
K01895	Acetate	1	cl_bin.23_01045	bin.23	d__Bacteria	p__Desulfobacterota	g__Desulfobulbus	195	0	0	0	0	0	0	0	0	0	0	0	0	0	0	0	0
K01895	Acetate	1	cl_bin.23_01046	bin.23	d__Bacteria	p__Desulfobacterota	g__Desulfobulbus	621	0.484952	11.8001	23.9391	0	4.98273	27.4032	10.8139	0.582136	1	16	31	0	16	15	31	1
K01895	Acetate	1	cl_bin.24_00924	bin.24	d__Bacteria	p__Bacteroidota	g__UBA1402	1683	0	1.00985	0.251441	0	0.329927	0	3.35208	0.38384	0	4	1	0	3	0	27	2
K01895	Acetate	1	cl_bin.26_01839	bin.26	d__Archaea	p__Halobacteriota	g__UBA9949	1476	10.954	21.2068	6.62051	0	1.33727	7.0087	0.607714	64.9216	75	97.91	30	0	15	13	6	386.911
K01895	Acetate	1	cl_bin.26_01840	bin.26	d__Archaea	p__Halobacteriota	g__UBA9949	375	45.0037	45.3729	31.8311	0	7.13865	66.4785	1.44152	579.194	49.546	35.659	23.478	0	14.528	19	2.647	615.612
K01895	Acetate	1	cl_bin.26_02132	bin.26	d__Archaea	p__Halobacteriota	g__UBA9949	528	5.40442	2.6436	0	0	5.70985	2.08944	2.57965	2.18975	9.715	3	0	0	16.881	1	6.951	3.532
K01895	Acetate	1	cl_bin.26_02133	bin.26	d__Archaea	p__Halobacteriota	g__UBA9949	156	0	0	0	0	0	0	0	0	0	0	0	0	0	0	0	0
K01895	Acetate	1	cl_bin.26_02134	bin.26	d__Archaea	p__Halobacteriota	g__UBA9949	432	12.6971	0	5.18747	0	6.5812	12.6628	2.21899	23.7117	22.712	0	5.728	0	18.026	6	5.529	38.226
K01895	Acetate	1	cl_bin.26_02135	bin.26	d__Archaea	p__Halobacteriota	g__UBA9949	252	0	0	0	0	0	0	0	0	0	0	0	0	0	0	0	0
K01895	Acetate	1	cl_bin.26_02136	bin.26	d__Archaea	p__Halobacteriota	g__UBA9949	432	0	0	0	0	0	0	0	0	0	0	0	0	0	0	0	0
K01895	Acetate	1	cl_bin.26_02137	bin.26	d__Archaea	p__Halobacteriota	g__UBA9949	393	16.6934	0	14.551	0	0	0	3.17896	15.4398	18.744	0	10.456	0	0	0	4.978	14.293
K01895	Acetate	1	cl_bin.26_02138	bin.26	d__Archaea	p__Halobacteriota	g__UBA9949	276	0	0	0	0	0.948373	0	0	0	0	0	0	0	0.651	0	0	0
K01895	Acetate	1	cl_bin.27_00801	bin.27	d__Archaea	p__Thermoplasmatota	g__UBA472	1302	1.42196	1.53009	0	0	0.323992	0.47765	0.634779	0.736854	11	8	0	0	4	1	7	5
K01895	Acetate	1	cl_bin.27_00802	bin.27	d__Archaea	p__Thermoplasmatota	g__UBA472	669	1.86492	0	0.945213	0	5.63336	0	0.834337	2.83936	6	0	2	0	30	0	4	8
K01895	Acetate	1	cl_bin.27_02079	bin.27	d__Archaea	p__Thermoplasmatota	g__UBA472	1710	0	0	0	0	0.551223	0	0	0.283873	0	0	0	0	7	0	0	2
K01895	Acetate	1	cl_bin.28_00396	bin.28	d__Archaea	p__Halobacteriota	g__Methanothrix	1674	5.24079	1.18581	4.00475	0	20.6217	0.383859	22.9239	3.61629	51	7.805	24.688	0	331.16	1	329.394	30.577
K01895	Acetate	1	cl_bin.28_01499	bin.28	d__Archaea	p__Halobacteriota	g__Methanothrix	1986	156.711	49.7819	361.317	0	831.223	74.7305	796.096	503.062	1556	344	2447	0	13778	202	11361	4412
K01895	Acetate	1	cl_bin.28_01985	bin.28	d__Archaea	p__Halobacteriota	g__Methanothrix	450	10.9181	0	11.4202	0	72.7143	2.47454	62.6031	109.273	14	0	11	0	158	1	123	138
K01895	Acetate	1	cl_bin.28_02746	bin.28	d__Archaea	p__Halobacteriota	g__Methanothrix	408	0	0.287175	4.93449	0	11.3732	0	20.3987	4.47206	0	0.195	3.312	0	18.84	0	30.606	4.423
K01895	Acetate	1	cl_bin.29_03010	bin.29	d__Bacteria	p__Desulfobacterota	g__MVRV01	1971	1.2181	0	19.8477	0	0	0	5.88595	0.526559	8	0	88	0	0	0	54	3
K01895	Acetate	1	cl_bin.3_00001	bin.3	d__Archaea	p__Thermoplasmatota	g__UBA6	354	2.62158	0	2.70928	0	1.15894	0	0.58047	0	3	0	2	0	2	0	1	0
K01895	Acetate	1	cl_bin.3_00002	bin.3	d__Archaea	p__Thermoplasmatota	g__UBA6	1398	0	0	0	0	0.577807	0	0.210369	0	0	0	0	0	6	0	2	0
K01895	Acetate	1	cl_bin.3_01489	bin.3	d__Archaea	p__Thermoplasmatota	g__UBA6	1713	0.45414	2.89476	0.89664	0	5.12759	0	0.755235	1.14044	4	17	5	0	76	0	10	9
K01895	Acetate	1	cl_bin.3_01598	bin.3	d__Archaea	p__Thermoplasmatota	g__UBA6	558	3.84924	0	1.73318	0	3.24538	0	1.4074	0	11	0	3	0	15	0	6	0
K01895	Acetate	1	cl_bin.3_01599	bin.3	d__Archaea	p__Thermoplasmatota	g__UBA6	186	0	0	0	0	0	0	0	0	0	0	0	0	0	0	0	0
K01895	Acetate	1	cl_bin.3_01600	bin.3	d__Archaea	p__Thermoplasmatota	g__UBA6	1062	0.614885	0	1.60656	0	0.126693	0	0.143177	0	3	0	5	0	1	0	1	0
K01895	Acetate	1	cl_bin.31_00729	bin.31	d__Archaea	p__Halobacteriota	g__Methanoculleus	1899	14.1517	0.356825	2.04709	11.9965	4.81396	8.79628	3.0806	43.1142	122	2	11	13	67	19	38	315
K01895	Acetate	1	cl_bin.31_00790	bin.31	d__Archaea	p__Halobacteriota	g__Methanoculleus	1512	4.06813	0	0	0	2.16816	0	0.746763	5.06905	34	0	0	0	29	0	9	36
K01895	Acetate	1	cl_bin.31_00791	bin.31	d__Archaea	p__Halobacteriota	g__Methanoculleus	180	0	0	0	0	0	0	20.2435	86.0115	0	0	0	0	0	0	7	18
K01895	Acetate	1	cl_bin.31_02491	bin.31	d__Archaea	p__Halobacteriota	g__Methanoculleus	1839	6.79596	0.452802	0.316135	0	1.14076	3.74442	2.53306	13.5171	70	3	2	0	19	10	37	117
K01895	Acetate	1	cl_bin.31_02596	bin.31	d__Archaea	p__Halobacteriota	g__Methanoculleus	1884	3.26987	3.69271	0.17978	18.7034	0.855682	0.848384	0.236762	5.23982	30	22	1	20	12	2	3	39
K01895	Acetate	1	cl_bin.32_02058	bin.32	d__Bacteria	p__Spirochaetota	g__JAEXTK01	2241	0	0	0	0	5.51861	0	0	0	0	0	0	0	99	0	0	0
K01895	Acetate	1	cl_bin.32_04618	bin.32	d__Bacteria	p__Spirochaetota	g__JAEXTK01	1152	0	0	0	0	0	0	0	0	0	0	0	0	0	0	0	0
K01895	Acetate	1	cl_bin.32_04619	bin.32	d__Bacteria	p__Spirochaetota	g__JAEXTK01	585	0	0	0	0	0	0	0	0	0	0	0	0	0	0	0	0
K01895	Acetate	1	cl_bin.34_01639	bin.34	d__Archaea	p__Methanobacteriota_B	g__Methanofastidiosum	1959	0.142993	1.96157	2.03269	0	0.224969	0	0.089617	0	1	10	10	0	3	0	1	0
K01895	Acetate	1	cl_bin.35_00298	bin.35	d__Bacteria	p__Spirochaetota	g__CALNCH01	1677	2.56817	1.15458	1.39662	0	8.24693	0	11.6433	0	11	4	5	0	66	0	80	0
K01895	Acetate	1	cl_bin.38_00612	bin.38	d__Bacteria	p__Bacteroidota	g__LD21	324	0	0	0	0	0	0	0	0	0	0	0	0	0	0	0	0
K01895	Acetate	1	cl_bin.41_02280	bin.41	d__Bacteria	p__Bacteroidota	g__UBA8389	1671	0	0.203887	0	0	0	0	0	0	0	1	0	0	0	0	0	0
K01895	Acetate	1	cl_bin.42_00152	bin.42	d__Archaea	p__Halobacteriota	g__Methanosarcina	636	0	0	0	0	1.09503	0	0	1.46245	0	0	0	0	4	0	0	3
K01895	Acetate	1	cl_bin.42_00153	bin.42	d__Archaea	p__Halobacteriota	g__Methanosarcina	981	0.669192	0	0	0	0.386222	0	0	1.05677	2	0	0	0	2	0	0	3
K01895	Acetate	1	cl_bin.42_01490	bin.42	d__Archaea	p__Halobacteriota	g__Methanosarcina	216	0	0	0	0	0	0	0	0	0	0	0	0	0	0	0	0
K01895	Acetate	1	cl_bin.45_00945	bin.45	d__Bacteria	p__Bacteroidota	g__UBA1413	1656	0.247148	0	0	0	0	0	0	0	2	0	0	0	0	0	0	0
K01895	Acetate	1	cl_bin.46_03130	bin.46	d__Bacteria	p__Spirochaetota	g__UBA4802	1983	3.71069	47.6296	38.3695	0	0.151031	25.2964	1.43955	0	27	246	197	0	2	56	16	0
K01895	Acetate	1	cl_bin.47_01483	bin.47	d__Bacteria	p__Spirochaetota	g__JAAZLA01	1689	0	0	0.274807	0	3.20828	0	3.38331	0	0	0	1	0	29	0	26	0
K01895	Acetate	1	cl_bin.5_03238	bin.5	d__Bacteria	p__Planctomycetota	g__PLanc-01	1980	0	0.450863	1.24426	0	0	0.734436	0	0	0	3	8	0	0	2	0	0
K01895	Acetate	1	cl_bin.50_01689	bin.50	d__Bacteria	p__Bacteroidota	g__SR-FBR-E99	1701	0	0	0.372352	0	0	0	0	0	0	0	2	0	0	0	0	0
K01895	Acetate	1	cl_bin.52_01776	bin.52	d__Bacteria	p__Desulfobacterota	g__UBA8904	279	0	0	0	0	0	0	0	0	0	0	0	0	0	0	0	0
K01895	Acetate	1	cl_bin.7_00788	bin.7	d__Bacteria	p__Spirochaetota	g__MVZN01	1272	0	3.76216	5.32938	0	0	3.65386	0	0	0	15	20	0	0	6	0	0
K01895	Acetate	1	cl_bin.7_02690	bin.7	d__Bacteria	p__Spirochaetota	g__MVZN01	333	0	0	0	0	0	0	0	0	0	0	0	0	0	0	0	0
K01895	Acetate	1	cl_bin.7_02691	bin.7	d__Bacteria	p__Spirochaetota	g__MVZN01	1176	0	0	0	0	0	0	0	0	0	0	0	0	0	0	0	0
K01895	Acetate	1	cl_bin.7_02692	bin.7	d__Bacteria	p__Spirochaetota	g__MVZN01	138	0	0	0	0	0	0	0	0	0	0	0	0	0	0	0	0
K01895	Acetate	1	cl_bin.8_03305	bin.8	d__Bacteria	p__Bacteroidota	g__LD21	420	0	0	1.1903	0	0	0	0	0	0	0	1	0	0	0	0	0
K01895	Acetate	1	cl_bin.8_03306	bin.8	d__Bacteria	p__Bacteroidota	g__LD21	678	0	0	0	0	0	0	0	0	0	0	0	0	0	0	0	0
K01895	Acetate	1	cl_bin.8_03307	bin.8	d__Bacteria	p__Bacteroidota	g__LD21	429	0	0	0	0	0	0	0.644072	0	0	0	0	0	0	0	1	0
K01895	Acetate	1	cl_unbinned_03869	unbinned	NA	NA	NA	1656	0	0	0	0	0.205356	0	0.364009	1.75826	0	0	0	0	2	0	3	9
K01895	Acetate	1	cl_unbinned_07471	unbinned	NA	NA	NA	1692	0.45155	0.351759	0.930031	0	0.071319	0	0.315343	1.32747	4	2	5	0	1	0	4	10
K01895	Acetate	1	cl_unbinned_104864	unbinned	NA	NA	NA	387	0	0	0	0	0	0	0	0	0	0	0	0	0	0	0	0
K01895	Acetate	1	cl_unbinned_104865	unbinned	NA	NA	NA	894	0	0	0	0	0	0	0	0	0	0	0	0	0	0	0	0
K01895	Acetate	1	cl_unbinned_107126	unbinned	NA	NA	NA	1704	1.19901	4.12879	2.27142	0	0	0	0	0	7	17	9	0	0	0	0	0
K01895	Acetate	1	cl_unbinned_114896	unbinned	NA	NA	NA	966	4.25268	16.3724	13.051	0	2.8771	10.0026	0.443011	9.2284	20	52	41	0	22	13	3	38
K01895	Acetate	1	cl_unbinned_114897	unbinned	NA	NA	NA	408	4.91866	26.6737	7.9347	0	7.44235	0	2.23641	58.4167	6	23	7	0	15	0	4	67
K01895	Acetate	1	cl_unbinned_115087	unbinned	NA	NA	NA	1422	0.569023	4.13954	2.06155	0	0	0	0.419149	0	3	15	7	0	0	0	3	0
K01895	Acetate	1	cl_unbinned_115377	unbinned	NA	NA	NA	1155	0.936017	0	0	0	0.129342	0	0	0	5	0	0	0	1	0	0	0
K01895	Acetate	1	cl_unbinned_15353	unbinned	NA	NA	NA	327	2.32188	0	0	0	0.400103	0	0.814329	2.68524	2.184	0	0	0	0.591	0	1.127	2.292
K01895	Acetate	1	cl_unbinned_15354	unbinned	NA	NA	NA	1302	8.3664	0	1.93628	0	1.85183	0	1.74358	17.1111	58.045	0	8.272	0	20.599	0	17.185	99.977
K01895	Acetate	1	cl_unbinned_15355	unbinned	NA	NA	NA	594	10.322	1.31046	1.74932	0	0	0	1.1344	18.4238	25.175	2.357	3.083	0	0	0	4.186	43.998
K01895	Acetate	1	cl_unbinned_15356	unbinned	NA	NA	NA	288	0	0	0	0	0	0	0	0	0	0	0	0	0	0	0	0
K01895	Acetate	1	cl_unbinned_15357	unbinned	NA	NA	NA	222	0	0	1.28924	0	0	0	0	0	0	0	0.211	0	0	0	0	0
K01895	Acetate	1	cl_unbinned_22544	unbinned	NA	NA	NA	639	0	0	1.33746	27.3475	0	0	0	1.0159	0	0	2	8	0	0	0	2
K01895	Acetate	1	cl_unbinned_27322	unbinned	NA	NA	NA	366	0	0	0	0	0	0	0	0	0	0	0	0	0	0	0	0
K01895	Acetate	1	cl_unbinned_30293	unbinned	NA	NA	NA	393	0	0	0	0	0	0	0	0	0	0	0	0	0	0	0	0
K01895	Acetate	1	cl_unbinned_30294	unbinned	NA	NA	NA	330	0	0	0	0	0	0	0	0	0	0	0	0	0	0	0	0
K01895	Acetate	1	cl_unbinned_44012	unbinned	NA	NA	NA	348	4.89513	0	0	0	8.4761	12.9035	0	3.44636	7	0	0	0	22	5	0	5
K01895	Acetate	1	cl_unbinned_44013	unbinned	NA	NA	NA	1587	3.00429	0	0	0	1.33406	7.2598	0.08183	0.825301	26	0	0	0	18	17	1	6
K01895	Acetate	1	cl_unbinned_49123	unbinned	NA	NA	NA	204	0	8.40467	0	0	0	0	0	0	0	1	0	0	0	0	0	0
K01895	Acetate	1	cl_unbinned_49454	unbinned	NA	NA	NA	807	0	0	0	0	0	0	0	0	0	0	0	0	0	0	0	0
K01895	Acetate	1	cl_unbinned_52773	unbinned	NA	NA	NA	396	0	0	0	0	0	0	0	0	0	0	0	0	0	0	0	0
K01895	Acetate	1	cl_unbinned_52774	unbinned	NA	NA	NA	369	0	0	0	0	0	0	0	0	0	0	0	0	0	0	0	0
K01895	Acetate	1	cl_unbinned_52775	unbinned	NA	NA	NA	180	0	0	0	0	0	0	0	0	0	0	0	0	0	0	0	0
K01895	Acetate	1	cl_unbinned_52776	unbinned	NA	NA	NA	183	0	0	0	0	0	0	0	0	0	0	0	0	0	0	0	0
K01895	Acetate	1	cl_unbinned_53038	unbinned	NA	NA	NA	2199	0.339505	0	0.924049	0	0.382998	0	0.435674	0.545277	3	0	5	0	5	0	5	4
K01895	Acetate	1	cl_unbinned_56745	unbinned	NA	NA	NA	1986	0.218054	0	0.886579	0	0.285446	4.91614	0.637217	0	2	0	5	0	4	12	8	0
K01895	Acetate	1	cl_unbinned_59102	unbinned	NA	NA	NA	957	0	0	0	0	0.882024	0	0	0	0	0	0	0	3	0	0	0
K01895	Acetate	1	cl_unbinned_59103	unbinned	NA	NA	NA	741	0	0	0	0	0.399456	0	0	0	0	0	0	0	1	0	0	0
K01895	Acetate	1	cl_unbinned_68424	unbinned	NA	NA	NA	219	0	0	0	0	0	0	0	0	0	0	0	0	0	0	0	0
K01895	Acetate	1	cl_unbinned_68425	unbinned	NA	NA	NA	858	0	0	0	0	0	0	0.280134	0	0	0	0	0	0	0	1	0
K01895	Acetate	1	cl_unbinned_68426	unbinned	NA	NA	NA	537	0	0	0	0	0	0	0.54057	1.72441	0	0	0	0	0	0	1	2
K01895	Acetate	1	cl_unbinned_75327	unbinned	NA	NA	NA	1704	1.68375	0.269148	0.281848	0	0	0.654352	0.409321	0	9	1	1	0	0	1	3	0
K01895	Acetate	1	cl_unbinned_77255	unbinned	NA	NA	NA	918	0	0	0	0	0.718808	7.61281	0.39034	0	0	0	0	0	6	11	3	0
K01895	Acetate	1	cl_unbinned_78624	unbinned	NA	NA	NA	1002	0.910132	30.8983	39.658	0	0.14902	13.0963	0.498108	0	4	84	99	0	1	14	3	0
K01895	Acetate	1	cl_unbinned_78625	unbinned	NA	NA	NA	657	0	87.7061	41.4039	0	0.458394	38.6677	0.259375	0	0	153	70	0	2	28	1	0
K01895	Acetate	1	cl_unbinned_78810	unbinned	NA	NA	NA	1710	0.55522	0	0	0	0.142009	0	0.463895	0	5	0	0	0	2	0	6	0
K01895	Acetate	1	cl_unbinned_87681	unbinned	NA	NA	NA	564	11.7938	7.94313	6.70596	0	2.20703	0	0.785684	77.5926	22.454	10.431	8.522	0	7.472	0	2.353	142.477
K01895	Acetate	1	cl_unbinned_94046	unbinned	NA	NA	NA	903	4.09416	2.35565	4.81748	0	0.507997	3.87893	1.15887	38.0175	11.869	4.643	9.25	0	2.349	3	4.836	96.624
K01895	Acetate	1	cl_unbinned_94047	unbinned	NA	NA	NA	672	7.00074	0.59421	1.23781	32.8615	1.67483	0	2.14296	10.439	18.212	1	2	10	7	0	8	24.085
K01895	Acetate	1	cl_unbinned_94048	unbinned	NA	NA	NA	423	10.7317	0	0	0	2.13064	0	1.97952	13.2573	18.495	0	0	0	5.938	0	5.003	19.896
K01895	Acetate	1	cl_unbinned_94049	unbinned	NA	NA	NA	420	0.771636	0	0	0	0.980011	0	0.646874	0	0.844	0	0	0	1.73	0	1.082	0
K01895	Acetate	1	cl_unbinned_94050	unbinned	NA	NA	NA	768	24.471	0	3.40452	0	11.6011	0	3.42705	14.8644	84.005	0	7	0	64.233	0	17.123	44.077
K13788	Acetate	1	cl_bin.23_01218	bin.23	d__Bacteria	p__Desulfobacterota	g__Desulfobulbus	1185	0	0	0	0	6.24643	0	3.75343	5.1653	0	0	0	0	44	0	24	21
K13788	Acetate	1	cl_bin.23_01721	bin.23	d__Bacteria	p__Desulfobacterota	g__Desulfobulbus	942	0	0	0	0	0	0	0	0	0	0	0	0	0	0	0	0
K13788	Acetate	1	cl_bin.23_01722	bin.23	d__Bacteria	p__Desulfobacterota	g__Desulfobulbus	720	0	0	0	0	0.727881	0	0.540637	0.44103	0	0	0	0	3	0	2	1
K13788	Acetate	1	cl_bin.23_01723	bin.23	d__Bacteria	p__Desulfobacterota	g__Desulfobulbus	321	0	0	0	0	0	0	0	0	0	0	0	0	0	0	0	0
K13788	Acetate	1	cl_unbinned_10260	unbinned	NA	NA	NA	642	0	0	0	0	0	0	0	0	0	0	0	0	0	0	0	0
K13788	Acetate	1	cl_unbinned_10261	unbinned	NA	NA	NA	504	0	0	0	0	2.68455	0	0	0	0	0	0	0	5	0	0	0
K13788	Acetate	1	cl_unbinned_10262	unbinned	NA	NA	NA	882	0	0	0	0	0.748012	0	0.794845	0	0	0	0	0	3	0	3	0
K13788	Acetate	1	cl_unbinned_112437	unbinned	NA	NA	NA	618	0	0	0	0	1.40953	0	0	0	0	0	0	0	3	0	0	0
K13788	Acetate	1	cl_unbinned_47839	unbinned	NA	NA	NA	723	0	0	7.18902	0	7.21041	0	0.731547	0	0	0	12	0	34	0	3	0
K13788	Acetate	1	cl_unbinned_47840	unbinned	NA	NA	NA	1278	1.44385	0	0.80755	0	1.10663	0	0.801456	0	9	0	3	0	11	0	7	0
K15024	Acetate	1	cl_bin.10_00009	bin.10	d__Bacteria	p__Bacillota_I	g__JAAYBG01	204	5.21476	0	0	0	0	0	0	0	1	0	0	0	0	0	0	0
K15024	Acetate	1	cl_bin.10_00010	bin.10	d__Bacteria	p__Bacillota_I	g__JAAYBG01	309	0	2.74768	0	0	0	0	0	0	0	1	0	0	0	0	0	0
K15024	Acetate	1	cl_bin.10_01452	bin.10	d__Bacteria	p__Bacillota_I	g__JAAYBG01	444	8.26911	0	1.48253	0	1.61819	0	2.56396	0	9	0	1	0	3	0	4	0
K15024	Acetate	1	cl_bin.15_00352	bin.15	d__Bacteria	p__Patescibacteria	g__	567	0	0	0	0	0	0	0	0	0	0	0	0	0	0	0	0
K15024	Acetate	1	cl_bin.22_00522	bin.22	d__Bacteria	p__Thermotogota	g__UBA5851	465	9.14436	3.98733	19.2729	0	1.61073	6.41709	5.76891	0	10	3	13	0	3	2	9	0
K15024	Acetate	1	cl_bin.39_00435	bin.39	d__Bacteria	p__Spirochaetota	g__JAAYUR01	579	0	0	0.773803	0	10.2883	0	1.48312	0	0	0	1	0	31	0	4	0
K15024	Acetate	1	cl_bin.4_01669	bin.4	d__Bacteria	p__Bacillota_A	g__BRH-c25	573	0.966128	0	0.740913	0	0	7.41495	0	0	2	0	1	0	0	4	0	0
K15024	Acetate	1	cl_bin.40_00757	bin.40	d__Bacteria	p__Spirochaetota	g__Rectinema	582	15.6658	5.87809	3.34437	0	8.98847	2.03967	2.78683	7.82843	27	7	4	0	26	1	7	13
K15024	Acetate	1	cl_bin.51_00400	bin.51	d__Archaea	p__Nanoarchaeota	g__MWBV01	132	0	0	0	0	0	0	0	0	0	0	0	0	0	0	0	0
K15024	Acetate	1	cl_bin.51_00401	bin.51	d__Archaea	p__Nanoarchaeota	g__MWBV01	219	0	0	0	0	0	0	0	0	0	0	0	0	0	0	0	0
K15024	Acetate	1	cl_bin.9_00118	bin.9	d__Bacteria	p__Verrucomicrobiota	g__UBA1412	678	30.3368	4.73795	8.67868	0	7.68684	0	6.06895	8.06239	50	5	9	0	20	0	14	12
K15024	Acetate	1	cl_unbinned_01930	unbinned	NA	NA	NA	435	0.91879	0	0	0	0.539396	0	0	0	1	0	0	0	1	0	0	0
K15024	Acetate	1	cl_unbinned_103450	unbinned	NA	NA	NA	102	0	0	0	0	0	0	0	0	0	0	0	0	0	0	0	0
K15024	Acetate	1	cl_unbinned_17697	unbinned	NA	NA	NA	648	0.772597	3.14912	0	0	0	0	0	0	2	5	0	0	0	0	0	0
K15024	Acetate	1	cl_unbinned_43779	unbinned	NA	NA	NA	591	0	0	0	0	0	0	0	0	0	0	0	0	0	0	0	0
K15024	Acetate	1	cl_unbinned_76126	unbinned	NA	NA	NA	180	0	0	0	0	0	0	0	0	0	0	0	0	0	0	0	0
K15024	Acetate	1	cl_unbinned_83076	unbinned	NA	NA	NA	579	10.7216	1.93176	2.87465	0	1.82303	2.59273	0	0	16	2	3	0	5	1	0	0
K14138	Acetate	2	cl_bin.26_02089	bin.26	d__Archaea	p__Halobacteriota	g__UBA9949	1308	13.7832	13.4108	7.23499	0	9.74018	16.0307	4.44856	12.7034	90	62	33	0	108	30	44	76
K14138	Acetate	2	cl_bin.26_02090	bin.26	d__Archaea	p__Halobacteriota	g__UBA9949	567	12.5761	10.0366	17.626	0	8.14623	12.9872	4.45413	9.60853	28	15	26	0	30	8	15	20
K14138	Acetate	2	cl_bin.27_01424	bin.27	d__Archaea	p__Thermoplasmatota	g__UBA472	2766	1.72421	0.186048	0	0	0.805983	0.228995	0.487256	0.145935	27	2	0	0	20	1	11	2
K14138	Acetate	2	cl_bin.3_00300	bin.3	d__Archaea	p__Thermoplasmatota	g__UBA6	2151	0.073191	0	0.241471	0	1.01479	0	0.353589	0	1	0	2	0	22	0	7	0
K14138	Acetate	2	cl_bin.31_00672	bin.31	d__Archaea	p__Halobacteriota	g__Methanoculleus	321	1.62139	0	0	0	2.02625	0	0	0	1	0	0	0	2	0	0	0
K14138	Acetate	2	cl_bin.31_00673	bin.31	d__Archaea	p__Halobacteriota	g__Methanoculleus	279	0	0	0	0	0	0	9.13411	13.9938	0	0	0	0	0	0	6	6
K14138	Acetate	2	cl_bin.31_00675	bin.31	d__Archaea	p__Halobacteriota	g__Methanoculleus	1164	5.02163	1.33738	0	0	1.73013	2.00707	2.26351	10.9285	29	5	0	0	16	3	19	54
K14138	Acetate	2	cl_unbinned_50226	unbinned	NA	NA	NA	3030	2.03336	0.076555	0	0	0.133122	0	0.109006	0	38	1	0	0	4	0	3	0
K15023	Acetate	3	cl_bin.14_03132	bin.14	d__Bacteria	p__Planctomycetota	g__	375	0	0	0	0	0	0	0	0	0	0	0	0	0	0	0	0
K15023	Acetate	3	cl_bin.27_01412	bin.27	d__Archaea	p__Thermoplasmatota	g__UBA472	831	0.531906	0	0.800195	0	0	0	0.687853	0	2	0	2	0	0	0	4	0
K15023	Acetate	3	cl_bin.3_00321	bin.3	d__Archaea	p__Thermoplasmatota	g__UBA6	789	0.273002	0.379606	0	0	4.04364	0	0.909507	1.17869	1	1	0	0	25	0	5	4
K15023	Acetate	3	cl_unbinned_45774	unbinned	NA	NA	NA	777	1.43132	0	0	0	0	0	0.189969	0.935059	5	0	0	0	0	0	1	3
K00297	Acetate	4	cl_bin.1_01871	bin.1	d__Bacteria	p__Verrucomicrobiota	g__UBA8199	891	0	0	0	0	0	0	0	0	0	0	0	0	0	0	0	0
K00297	Acetate	4	cl_bin.11_02212	bin.11	d__Bacteria	p__Bacteroidota	g__Bacteroides_I	954	0	0	0	0	0.701981	0	1.39308	2.19738	0	0	0	0	3	0	5	5
K00297	Acetate	4	cl_bin.12_01413	bin.12	d__Bacteria	p__Bacillota	g__Trichococcus	900	0	0	0	0	0	0	0	0	0	0	0	0	0	0	0	0
K00297	Acetate	4	cl_bin.13_01322	bin.13	d__Bacteria	p__Bacteroidota	g__Paludibacter	546	0	0	0	0	0	0	0	0	0	0	0	0	0	0	0	0
K00297	Acetate	4	cl_bin.13_01323	bin.13	d__Bacteria	p__Bacteroidota	g__Paludibacter	456	0	0	0	0	0	0	0	0	0	0	0	0	0	0	0	0
K00297	Acetate	4	cl_bin.17_00415	bin.17	d__Bacteria	p__Marinisomatota	g__JAGNGI01	810	7.36222	0.737065	0	0	0.337574	0	1.15524	0	14	1	0	0	1	0	3	0
K00297	Acetate	4	cl_bin.17_00416	bin.17	d__Bacteria	p__Marinisomatota	g__JAGNGI01	453	15.5454	1.32911	4.4476	0	2.68455	0	0	0	17	1	3	0	5	0	0	0
K00297	Acetate	4	cl_bin.2_00110	bin.2	d__Bacteria	p__Spirochaetota	g__Teretinema	495	0	1.29337	0	0	2.44722	0	0	0	0	1	0	0	5	0	0	0
K00297	Acetate	4	cl_bin.20_02640	bin.20	d__Bacteria	p__Bacteroidota	g__LD21	378	0	0	0	0	0	0	0	0	0	0	0	0	0	0	0	0
K00297	Acetate	4	cl_bin.20_04339	bin.20	d__Bacteria	p__Bacteroidota	g__LD21	1455	0	0	0.20772	0	0	0	0	0	0	0	1	0	0	0	0	0
K00297	Acetate	4	cl_bin.21_00442	bin.21	d__Bacteria	p__Bacteroidota	g__Prevotella	960	0	0	1.11243	0	0	0	0	0.27824	0	0	3	0	0	0	0	1
K00297	Acetate	4	cl_bin.22_00327	bin.22	d__Bacteria	p__Thermotogota	g__UBA5851	276	0	0	0	0	0	0	0	0	0	0	0	0	0	0	0	0
K00297	Acetate	4	cl_bin.22_00328	bin.22	d__Bacteria	p__Thermotogota	g__UBA5851	468	0	0	1.48253	0	0	0	0	0	0	0	1	0	0	0	0	0
K00297	Acetate	4	cl_bin.24_00100	bin.24	d__Bacteria	p__Bacteroidota	g__UBA1402	888	0	0.573861	0	0	0	0	4.82898	0	0	1	0	0	0	0	16	0
K00297	Acetate	4	cl_bin.25_01719	bin.25	d__Bacteria	p__Chloroflexota	g__T78	132	0	0	0	0	0	0	0	0	0	0	0	0	0	0	0	0
K00297	Acetate	4	cl_bin.25_01723	bin.25	d__Bacteria	p__Chloroflexota	g__T78	900	2.47779	0	3.01103	0	0	0	0	0.362047	8	0	6	0	0	0	0	1
K00297	Acetate	4	cl_bin.25_01883	bin.25	d__Bacteria	p__Chloroflexota	g__T78	897	2.78737	0	0	0	0	0	0.569304	0	7	0	0	0	0	0	2	0
K00297	Acetate	4	cl_bin.27_01402	bin.27	d__Archaea	p__Thermoplasmatota	g__UBA472	900	0	0	0	0	0	0	0.333364	0	0	0	0	0	0	0	2	0
K00297	Acetate	4	cl_bin.29_00123	bin.29	d__Bacteria	p__Desulfobacterota	g__MVRV01	378	0	0	0	0	0	0	0	0	0	0	0	0	0	0	0	0
K00297	Acetate	4	cl_bin.29_00124	bin.29	d__Bacteria	p__Desulfobacterota	g__MVRV01	1074	0	0	0	0	0	0	0	0	0	0	0	0	0	0	0	0
K00297	Acetate	4	cl_bin.3_00324	bin.3	d__Archaea	p__Thermoplasmatota	g__UBA6	408	0	0	0	0	0.4469	0	0.502579	0	0	0	0	0	1	0	1	0
K00297	Acetate	4	cl_bin.30_02112	bin.30	d__Bacteria	p__Bacteroidota	g__JAGPIS01	954	0	0	0	0	0.176133	0	0.808335	0	0	0	0	0	1	0	4	0
K00297	Acetate	4	cl_bin.32_00907	bin.32	d__Bacteria	p__Spirochaetota	g__JAEXTK01	801	0	0	0	0	1.20029	1.14196	0	0	0	0	0	0	6	1	0	0
K00297	Acetate	4	cl_bin.35_00075	bin.35	d__Bacteria	p__Spirochaetota	g__CALNCH01	864	1.5644	0	5.25276	0	20.3594	0	34.5442	0	3	0	8	0	73	0	102	0
K00297	Acetate	4	cl_bin.38_00415	bin.38	d__Bacteria	p__Bacteroidota	g__LD21	954	0	0	0.840113	0	0	0	0	0	0	0	2	0	0	0	0	0
K00297	Acetate	4	cl_bin.4_01309	bin.4	d__Bacteria	p__Bacillota_A	g__BRH-c25	894	0	0	0	0	0	0	0	0	0	0	0	0	0	0	0	0
K00297	Acetate	4	cl_bin.41_02133	bin.41	d__Bacteria	p__Bacteroidota	g__UBA8389	948	0.61609	0	0	0	0	0	0	0	2	0	0	0	0	0	0	0
K00297	Acetate	4	cl_bin.42_03056	bin.42	d__Archaea	p__Halobacteriota	g__Methanosarcina	879	0	0	0	0	2.13624	0	2.274	4.63097	0	0	0	0	10	0	9	12
K00297	Acetate	4	cl_bin.42_03802	bin.42	d__Archaea	p__Halobacteriota	g__Methanosarcina	879	2.00719	0	0.504347	0	4.50173	0	0.27839	1.20005	5	0	1	0	19	0	1	3
K00297	Acetate	4	cl_bin.45_02057	bin.45	d__Bacteria	p__Bacteroidota	g__UBA1413	954	0	0	0	0	0	0	0	0	0	0	0	0	0	0	0	0
K00297	Acetate	4	cl_bin.46_01805	bin.46	d__Bacteria	p__Spirochaetota	g__UBA4802	864	0	0	0	0	0	0	0	0	0	0	0	0	0	0	0	0
K00297	Acetate	4	cl_bin.47_00181	bin.47	d__Bacteria	p__Spirochaetota	g__JAAZLA01	411	0	0	0	0	0.594437	0	1.97981	0	0	0	0	0	1	0	3	0
K00297	Acetate	4	cl_bin.47_00182	bin.47	d__Bacteria	p__Spirochaetota	g__JAAZLA01	402	0	0	0	0	0	0	0.68701	0	0	0	0	0	0	0	1	0
K00297	Acetate	4	cl_bin.47_00850	bin.47	d__Bacteria	p__Spirochaetota	g__JAAZLA01	822	0	0	0	0	0	0	2.93038	0	0	0	0	0	0	0	12	0
K00297	Acetate	4	cl_bin.49_01962	bin.49	d__Bacteria	p__Bacteroidota	g__SR-FBR-E99	1473	0.909519	0.215756	0	0	0.09421	0	0	0	6	1	0	0	1	0	0	0
K00297	Acetate	4	cl_bin.5_00403	bin.5	d__Bacteria	p__Planctomycetota	g__PLanc-01	2748	1.95666	0	0.119783	0	0.443899	0	0.167473	0	26	0	1	0	9	0	3	0
K00297	Acetate	4	cl_bin.50_01786	bin.50	d__Bacteria	p__Bacteroidota	g__SR-FBR-E99	378	0	5.05246	0	0	0	0	0	0	0	3	0	0	0	0	0	0
K00297	Acetate	4	cl_bin.50_01787	bin.50	d__Bacteria	p__Bacteroidota	g__SR-FBR-E99	519	0	0	1.71128	0	0	0	0	0	0	0	2	0	0	0	0	0
K00297	Acetate	4	cl_bin.50_03133	bin.50	d__Bacteria	p__Bacteroidota	g__SR-FBR-E99	1473	0	0	0.205966	0	0	0	0	0	0	0	1	0	0	0	0	0
K00297	Acetate	4	cl_bin.50_03182	bin.50	d__Bacteria	p__Bacteroidota	g__SR-FBR-E99	756	0	0	0	0	0	0	0	0	0	0	0	0	0	0	0	0
K00297	Acetate	4	cl_bin.6_01154	bin.6	d__Bacteria	p__Bacteroidota	g__DMER64	873	0	0	0	0	0	0	0	0	0	0	0	0	0	0	0	0
K00297	Acetate	4	cl_bin.8_02066	bin.8	d__Bacteria	p__Bacteroidota	g__LD21	1407	0	0	0	0	0	0	0	0	0	0	0	0	0	0	0	0
K00297	Acetate	4	cl_bin.8_03139	bin.8	d__Bacteria	p__Bacteroidota	g__LD21	954	0	0	0	0	0	0	0	0	0	0	0	0	0	0	0	0
K00297	Acetate	4	cl_bin.9_00695	bin.9	d__Bacteria	p__Verrucomicrobiota	g__UBA1412	867	6.64836	1.97578	0.822769	0	0.323847	10.5167	5.07688	0.873575	25	5	2	0	2	12	28	3
K00297	Acetate	4	cl_unbinned_04581	unbinned	NA	NA	NA	954	0	0.447997	0	0	0	0	0	0	0	1	0	0	0	0	0	0
K00297	Acetate	4	cl_unbinned_103983	unbinned	NA	NA	NA	564	0	0	0	0	0	0	0	0	0	0	0	0	0	0	0	0
K00297	Acetate	4	cl_unbinned_106322	unbinned	NA	NA	NA	252	0	0	0	0	0	0	0	0	0	0	0	0	0	0	0	0
K00297	Acetate	4	cl_unbinned_112542	unbinned	NA	NA	NA	645	0	0	0	0	0	0	0	0	0	0	0	0	0	0	0	0
K00297	Acetate	4	cl_unbinned_15628	unbinned	NA	NA	NA	1260	3.20987	0	0	0	0	0	1.45382	0	15	0	0	0	0	0	8	0
K00297	Acetate	4	cl_unbinned_26117	unbinned	NA	NA	NA	519	0	0	0	0	0	0	0	0	0	0	0	0	0	0	0	0
K00297	Acetate	4	cl_unbinned_26118	unbinned	NA	NA	NA	390	0	0	0	0	0	0	0	0	0	0	0	0	0	0	0	0
K00297	Acetate	4	cl_unbinned_34391	unbinned	NA	NA	NA	780	0	0	0	0	0	0	0	0	0	0	0	0	0	0	0	0
K00297	Acetate	4	cl_unbinned_34392	unbinned	NA	NA	NA	177	0	0	0	0	0	0	0	0	0	0	0	0	0	0	0	0
K00297	Acetate	4	cl_unbinned_35241	unbinned	NA	NA	NA	255	0	0	0	0	0	0	0	0	0	0	0	0	0	0	0	0
K00297	Acetate	4	cl_unbinned_35422	unbinned	NA	NA	NA	306	0	0	0	0	0	0	0	0	0	0	0	0	0	0	0	0
K00297	Acetate	4	cl_unbinned_35423	unbinned	NA	NA	NA	378	0	0	0	0	0	0	0	0	0	0	0	0	0	0	0	0
K00297	Acetate	4	cl_unbinned_39082	unbinned	NA	NA	NA	1383	0	1.71567	0	0	0	0	0	0	0	5.594	0	0	0	0	0	0
K00297	Acetate	4	cl_unbinned_39196	unbinned	NA	NA	NA	264	0	0	0	0	0	0	3.52544	0	0	0	0	0	0	0	2	0
K00297	Acetate	4	cl_unbinned_45779	unbinned	NA	NA	NA	819	1.37398	0.401455	0	0	0	0	0.588675	0	5	1	0	0	0	0	3	0
K00297	Acetate	4	cl_unbinned_50104	unbinned	NA	NA	NA	369	0	0	0	0	0	0	0	0	0	0	0	0	0	0	0	0
K00297	Acetate	4	cl_unbinned_51776	unbinned	NA	NA	NA	813	0	0	0	0	0	0	0	0	0	0	0	0	0	0	0	0
K00297	Acetate	4	cl_unbinned_59988	unbinned	NA	NA	NA	243	0	0	0	0	0	0	0	0	0	0	0	0	0	0	0	0
K00297	Acetate	4	cl_unbinned_59989	unbinned	NA	NA	NA	321	0	0	0	0	0	0	0	0	0	0	0	0	0	0	0	0
K00297	Acetate	4	cl_unbinned_61341	unbinned	NA	NA	NA	135	0	0	0	0	0	0	0	0	0	0	0	0	0	0	0	0
K00297	Acetate	4	cl_unbinned_65853	unbinned	NA	NA	NA	843	2.29218	0	2.33045	0	0	0	0.829438	2.66941	8	0	5	0	0	0	4	8
K00297	Acetate	4	cl_unbinned_70943	unbinned	NA	NA	NA	564	0	0	0	0	0.305955	0	0	0	0	0	0	0	1	0	0	0
K00297	Acetate	4	cl_unbinned_76852	unbinned	NA	NA	NA	243	0	0	0	0	0	0	0	0	0	0	0	0	0	0	0	0
K00297	Acetate	4	cl_unbinned_76853	unbinned	NA	NA	NA	297	0	0	0	0	0	0	0	0	0	0	0	0	0	0	0	0
K00297	Acetate	4	cl_unbinned_79977	unbinned	NA	NA	NA	549	0	0	0	0	0.534448	0	0	0	0	0	0	0	1	0	0	0
K00297	Acetate	4	cl_unbinned_79978	unbinned	NA	NA	NA	345	0	0	0	0	0	0	0	0	0	0	0	0	0	0	0	0
K00297	Acetate	4	cl_unbinned_82471	unbinned	NA	NA	NA	954	0	0	0	0	0	0	0	0	0	0	0	0	0	0	0	0
K00297	Acetate	4	cl_unbinned_98426	unbinned	NA	NA	NA	702	0.947598	0	0	0	0	0	0	0	2	0	0	0	0	0	0	0
K01491	Acetate	5	DLIBGJAA_01680	Ca. Digestoria delfossei	d__Bacteria	p__Cloacimonadota	g__Syntrophosphaera	909	0	0	3.05172	0	0	0	0	0	0	0	6	0	0	0	0	0
K01491	Acetate	5	cl_bin.1_00292	bin.1	d__Bacteria	p__Verrucomicrobiota	g__UBA8199	888	0	2.71393	0	0	0	0	0	0	0	6	0	0	0	0	0	0
K01491	Acetate	5	cl_bin.10_00652	bin.10	d__Bacteria	p__Bacillota_I	g__JAAYBG01	843	0.701772	2.85311	0.938502	0	1.52348	0	0.448363	2.09718	1	3	1	0	4	0	1	3
K01491	Acetate	5	cl_bin.11_01572	bin.11	d__Bacteria	p__Bacteroidota	g__Bacteroides_I	891	0.482373	0	0.697342	0	0	0	0	0	1	0	1	0	0	0	0	0
K01491	Acetate	5	cl_bin.12_01357	bin.12	d__Bacteria	p__Bacillota	g__Trichococcus	837	0	0	0	0	0	0	0	1.19433	0	0	0	0	0	0	0	3
K01491	Acetate	5	cl_bin.14_03225	bin.14	d__Bacteria	p__Planctomycetota	g__	888	0.637272	0	0	0	0	0	0	0	2	0	0	0	0	0	0	0
K01491	Acetate	5	cl_bin.18_00130	bin.18	d__Bacteria	p__Bipolaricaulota	g__Bipolaricaulis	888	17.04	21.3547	17.2925	2.11336	5.76346	40.1311	9.42432	5.25349	69	57	45	1	35	42	53	17
K01491	Acetate	5	cl_bin.19_00265	bin.19	d__Bacteria	p__Patescibacteria	g__UBA12158	774	0	0	0	0	0	0	0	0	0	0	0	0	0	0	0	0
K01491	Acetate	5	cl_bin.2_00056	bin.2	d__Bacteria	p__Spirochaetota	g__Teretinema	600	0	0	0	0	0	0	0	0	0	0	0	0	0	0	0	0
K01491	Acetate	5	cl_bin.2_00057	bin.2	d__Bacteria	p__Spirochaetota	g__Teretinema	159	0	0	0	0	0	0	0	0	0	0	0	0	0	0	0	0
K01491	Acetate	5	cl_bin.20_01583	bin.20	d__Bacteria	p__Bacteroidota	g__LD21	846	0	0	0.679165	0	0	0	0	0	0	0	1	0	0	0	0	0
K01491	Acetate	5	cl_bin.21_00494	bin.21	d__Bacteria	p__Bacteroidota	g__Prevotella	204	0	0	0	0	0	0	0	0	0	0	0	0	0	0	0	0
K01491	Acetate	5	cl_bin.21_03595	bin.21	d__Bacteria	p__Bacteroidota	g__Prevotella	879	0.503818	0	3.98993	55.8715	0	0	0	0	2	0	11	28	0	0	0	0
K01491	Acetate	5	cl_bin.22_01653	bin.22	d__Bacteria	p__Thermotogota	g__UBA5851	780	7.4082	9.22142	4.54864	0	0	15.4771	4.76859	6.09319	14	14	7	0	0	9	15	12
K01491	Acetate	5	cl_bin.24_00698	bin.24	d__Bacteria	p__Bacteroidota	g__UBA1402	813	0	2.95579	2.94214	0	0	0	0.393026	0	0	4	4	0	0	0	1	0
K01491	Acetate	5	cl_bin.25_00078	bin.25	d__Bacteria	p__Chloroflexota	g__T78	891	22.1454	5.15736	7.31505	10.4262	2.06174	4.65014	0.586592	6.2713	55	9	13	4	8	3	2	14
K01491	Acetate	5	cl_bin.26_00695	bin.26	d__Archaea	p__Halobacteriota	g__UBA9949	882	10.8027	2.10332	1.29795	0	1.7384	0	2.70324	18.1564	38	5	3	0	10	0	14	56
K01491	Acetate	5	cl_bin.27_01393	bin.27	d__Archaea	p__Thermoplasmatota	g__UBA472	900	0	0	0	0	0	0	0.17452	0	0	0	0	0	0	0	1	0
K01491	Acetate	5	cl_bin.28_01101	bin.28	d__Archaea	p__Halobacteriota	g__Methanothrix	864	9.51068	0.330187	12.0191	0	52.776	20.8114	58.5606	9.79981	39	1	35	0	374	25	375	38
K01491	Acetate	5	cl_bin.29_01956	bin.29	d__Bacteria	p__Desulfobacterota	g__MVRV01	855	0	0	0	0	0	10.4205	0.272186	0	0	0	0	0	0	7	1	0
K01491	Acetate	5	cl_bin.3_00336	bin.3	d__Archaea	p__Thermoplasmatota	g__UBA6	774	0	0	0	0	0.95887	0	0.216663	1.46687	0	0	0	0	5	0	1	4
K01491	Acetate	5	cl_bin.30_00589	bin.30	d__Bacteria	p__Bacteroidota	g__JAGPIS01	876	0	0	0.490026	0	0	0	2.70084	0	0	0	1	0	0	0	12	0
K01491	Acetate	5	cl_bin.31_01630	bin.31	d__Archaea	p__Halobacteriota	g__Methanoculleus	852	19.1488	1.24102	1.74886	0	5.73689	0	6.71741	31.6839	70.528	3	4	0	33	0	36	103
K01491	Acetate	5	cl_bin.32_04347	bin.32	d__Bacteria	p__Spirochaetota	g__JAEXTK01	882	0	0	0	0	0.730709	0	0	0	0	0	0	0	3	0	0	0
K01491	Acetate	5	cl_bin.33_00781	bin.33	d__Bacteria	p__Patescibacteria	g__UBA12465	807	0	0	0	0	0	0	0	0	0	0	0	0	0	0	0	0
K01491	Acetate	5	cl_bin.34_01739	bin.34	d__Archaea	p__Methanobacteriota_B	g__Methanofastidiosum	330	0	0	0	0	0	0	0	0	0	0	0	0	0	0	0	0
K01491	Acetate	5	cl_bin.34_01740	bin.34	d__Archaea	p__Methanobacteriota_B	g__Methanofastidiosum	309	0	0	0	0	0	0	0	0	0	0	0	0	0	0	0	0
K01491	Acetate	5	cl_bin.35_00028	bin.35	d__Bacteria	p__Spirochaetota	g__CALNCH01	915	4.69782	0	3.16719	0	20.6313	0	29.5528	0	9	0	5	0	77	0	92	0
K01491	Acetate	5	cl_bin.37_00673	bin.37	d__Bacteria	p__Patescibacteria	g__JAAZKO01	861	1.42846	0	0	0	0	0	0	0	2	0	0	0	0	0	0	0
K01491	Acetate	5	cl_bin.38_00304	bin.38	d__Bacteria	p__Bacteroidota	g__LD21	882	0	0	0	0	0	0	0	0	0	0	0	0	0	0	0	0
K01491	Acetate	5	cl_bin.39_01224	bin.39	d__Bacteria	p__Spirochaetota	g__JAAYUR01	873	0	0	0.374653	0	0.603151	0	0	0	0	0	1	0	4	0	0	0
K01491	Acetate	5	cl_bin.40_01925	bin.40	d__Bacteria	p__Spirochaetota	g__Rectinema	885	5.89736	1.59834	5.35184	0	4.22962	7.83786	3.24696	51.134	15	3	10	0	18	6	12	118
K01491	Acetate	5	cl_bin.41_00190	bin.41	d__Bacteria	p__Bacteroidota	g__UBA8389	882	0	0	2.25755	0	0	0	1.18309	0	0	0	4	0	0	0	4	0
K01491	Acetate	5	cl_bin.42_03059	bin.42	d__Archaea	p__Halobacteriota	g__Methanosarcina	438	0	0	0	0	0	0	0	1.00609	0	0	0	0	0	0	0	1
K01491	Acetate	5	cl_bin.42_03805	bin.42	d__Archaea	p__Halobacteriota	g__Methanosarcina	864	0.689858	0	1.4081	0	0.385122	0	0	0	2	0	3	0	2	0	0	0
K01491	Acetate	5	cl_bin.43_01604	bin.43	d__Bacteria	p__Fibrobacterota	g__JAAYIG01	321	4.72216	0	11.3741	0	0	0	0	0	3	0	5	0	0	0	0	0
K01491	Acetate	5	cl_bin.43_01605	bin.43	d__Bacteria	p__Fibrobacterota	g__JAAYIG01	366	8.25135	9.21803	0	0	1.38079	0	0	0	7	5	0	0	2	0	0	0
K01491	Acetate	5	cl_bin.43_01606	bin.43	d__Bacteria	p__Fibrobacterota	g__JAAYIG01	138	0	0	0	0	0	0	0	0	0	0	0	0	0	0	0	0
K01491	Acetate	5	cl_bin.44_01258	bin.44	d__Bacteria	p__Bacillota_A	g__CAG-303	846	0	0	0	0	0.587836	0	0.333278	0	0	0	0	0	2	0	1	0
K01491	Acetate	5	cl_bin.45_03871	bin.45	d__Bacteria	p__Bacteroidota	g__UBA1413	864	0	0	0.969175	0	0	0	0.48246	0	0	0	2	0	0	0	2	0
K01491	Acetate	5	cl_bin.46_02688	bin.46	d__Bacteria	p__Spirochaetota	g__UBA4802	888	0.615462	0	0.838214	0	0	0	0	0	1	0	1	0	0	0	0	0
K01491	Acetate	5	cl_bin.46_02855	bin.46	d__Bacteria	p__Spirochaetota	g__UBA4802	210	0	0	0	0	0	0	0	0	0	0	0	0	0	0	0	0
K01491	Acetate	5	cl_bin.47_00197	bin.47	d__Bacteria	p__Spirochaetota	g__JAAZLA01	873	0	0	2.88607	0	3.7883	0	3.33243	0	0	0	4	0	12	0	9	0
K01491	Acetate	5	cl_bin.48_00191	bin.48	d__Bacteria	p__Patescibacteria	g__	276	0	0	0	0	0	0	0	0	0	0	0	0	0	0	0	0
K01491	Acetate	5	cl_bin.48_00192	bin.48	d__Bacteria	p__Patescibacteria	g__	174	0	0	0	0	0	0	0	0	0	0	0	0	0	0	0	0
K01491	Acetate	5	cl_bin.49_00109	bin.49	d__Bacteria	p__Bacteroidota	g__SR-FBR-E99	888	0	0	0	0	0	0	0.63218	0	0	0	0	0	0	0	3	0
K01491	Acetate	5	cl_bin.5_03187	bin.5	d__Bacteria	p__Planctomycetota	g__PLanc-01	429	0	0	0	0	0	0	0	0	0	0	0	0	0	0	0	0
K01491	Acetate	5	cl_bin.5_03190	bin.5	d__Bacteria	p__Planctomycetota	g__PLanc-01	888	0.775726	1.24975	1.30035	0	6.09225	0	0	0	3	3	3	0	36	0	0	0
K01491	Acetate	5	cl_bin.50_00085	bin.50	d__Bacteria	p__Bacteroidota	g__SR-FBR-E99	864	0	0	0.530468	0	0	0	0	0	0	0	1	0	0	0	0	0
K01491	Acetate	5	cl_bin.6_00122	bin.6	d__Bacteria	p__Bacteroidota	g__DMER64	879	0	0	0	0	0	0	0.189953	0	0	0	0	0	0	0	1	0
K01491	Acetate	5	cl_bin.8_00240	bin.8	d__Bacteria	p__Bacteroidota	g__LD21	870	0.359332	0.535331	3.26351	0	0	0	0	0	1	1	6	0	0	0	0	0
K01491	Acetate	5	cl_bin.9_02013	bin.9	d__Bacteria	p__Verrucomicrobiota	g__UBA1412	909	2.13028	0	0.458265	0	0.83287	0	0.479477	0	6	0	1	0	4	0	2	0
K01491	Acetate	5	cl_unbinned_00503	unbinned	NA	NA	NA	885	3.42535	0	0	0	0	0	0.518558	8.02015	9	0	0	0	0	0	2	20
K01491	Acetate	5	cl_unbinned_02804	unbinned	NA	NA	NA	339	0	0	0	0	0	0	0	0	0	0	0	0	0	0	0	0
K01491	Acetate	5	cl_unbinned_02805	unbinned	NA	NA	NA	330	0	0	0	0	0	0	0	0	0	0	0	0	0	0	0	0
K01491	Acetate	5	cl_unbinned_103352	unbinned	NA	NA	NA	882	4.18364	10.815	3.14529	0	0	0	1.01313	0	11	20	6	0	0	0	4	0
K01491	Acetate	5	cl_unbinned_108221	unbinned	NA	NA	NA	807	1.15553	0	0	0	0	0	0	0	2	0	0	0	0	0	0	0
K01491	Acetate	5	cl_unbinned_108667	unbinned	NA	NA	NA	438	0	0	0	0	0	0	0	0	0	0	0	0	0	0	0	0
K01491	Acetate	5	cl_unbinned_15112	unbinned	NA	NA	NA	852	6.27871	4.29271	5.53328	0	4.34268	0	2.0131	27.6626	20	9	11	0	22	0	9	73
K01491	Acetate	5	cl_unbinned_15911	unbinned	NA	NA	NA	864	0	0	0	0	0	0	0	0	0	0	0	0	0	0	0	0
K01491	Acetate	5	cl_unbinned_21103	unbinned	NA	NA	NA	324	0	0	0	0	0	0	0	0	0	0	0	0	0	0	0	0
K01491	Acetate	5	cl_unbinned_21104	unbinned	NA	NA	NA	540	0	0	0	0	0	0	0	0	0	0	0	0	0	0	0	0
K01491	Acetate	5	cl_unbinned_23061	unbinned	NA	NA	NA	450	0	0	0	0	0	0	0	0	0	0	0	0	0	0	0	0
K01491	Acetate	5	cl_unbinned_23062	unbinned	NA	NA	NA	291	0	0	0	0	0	0	0	0	0	0	0	0	0	0	0	0
K01491	Acetate	5	cl_unbinned_27117	unbinned	NA	NA	NA	882	1.10744	4.41306	1.58003	0	0	0	0.261932	0	3	8	3	0	0	0	1	0
K01491	Acetate	5	cl_unbinned_31807	unbinned	NA	NA	NA	663	0	0	0	0	0	0	0	0	0	0	0	0	0	0	0	0
K01491	Acetate	5	cl_unbinned_31808	unbinned	NA	NA	NA	249	0	0	0	0	0	0	0	0	0	0	0	0	0	0	0	0
K01491	Acetate	5	cl_unbinned_33712	unbinned	NA	NA	NA	882	0.634812	1.40202	0.903566	0	0	0	0.666398	0	2	3	2	0	0	0	3	0
K01491	Acetate	5	cl_unbinned_34062	unbinned	NA	NA	NA	228	0	0	0	0	0	0	0	0	0	0	0	0	0	0	0	0
K01491	Acetate	5	cl_unbinned_48115	unbinned	NA	NA	NA	672	0	0	0	0	0	7.83704	0	0	0	0	0	0	0	4	0	0
K01491	Acetate	5	cl_unbinned_48746	unbinned	NA	NA	NA	798	0	0	0	0	0	0	0	0	0	0	0	0	0	0	0	0
K01491	Acetate	5	cl_unbinned_64991	unbinned	NA	NA	NA	654	0	0	0	0	0	0	0	0	0	0	0	0	0	0	0	0
K01491	Acetate	5	cl_unbinned_66037	unbinned	NA	NA	NA	915	2.33714	1.73621	0.829219	0	0	0	0	0	4	2	1	0	0	0	0	0
K01491	Acetate	5	cl_unbinned_66343	unbinned	NA	NA	NA	594	0.878781	0	0	0	0	0	0.637938	0	1	0	0	0	0	0	1	0
K01491	Acetate	5	cl_unbinned_66786	unbinned	NA	NA	NA	387	0	0	4.8541	0	0.673466	0	0	0	0	0	3	0	1	0	0	0
K01491	Acetate	5	cl_unbinned_68043	unbinned	NA	NA	NA	660	0	0	0	0	0	0	0	0	0	0	0	0	0	0	0	0
K01491	Acetate	5	cl_unbinned_71583	unbinned	NA	NA	NA	876	0	0	0	0	0	0	0	0	0	0	0	0	0	0	0	0
K01491	Acetate	5	cl_unbinned_74388	unbinned	NA	NA	NA	321	1.62139	0	7.08359	0	0	0	1.10716	1.65518	1	0	3	0	0	0	1	1
K01491	Acetate	5	cl_unbinned_74389	unbinned	NA	NA	NA	567	0.528411	0	1.48674	0	0	0	0	0	1	0	2	0	0	0	0	0
K01491	Acetate	5	cl_unbinned_80031	unbinned	NA	NA	NA	414	0	0	0	0	0	0	0	0	0	0	0	0	0	0	0	0
K01491	Acetate	5	cl_unbinned_92978	unbinned	NA	NA	NA	318	0	0	0	0	0	0	0	0	0	0	0	0	0	0	0	0
K01491	Acetate	5	cl_unbinned_94522	unbinned	NA	NA	NA	387	0	0	0	0	0	0	0	0	0	0	0	0	0	0	0	0
K01491	Acetate	5	cl_unbinned_97098	unbinned	NA	NA	NA	813	0.514283	0.382563	0	2.03294	0	0	0	0.594513	2	1	0	1	0	0	0	2
K01491	Acetate	5	cl_unbinned_97221	unbinned	NA	NA	NA	807	0	0	0	0	0	0	0	0	0	0	0	0	0	0	0	0
K01491	Acetate	5	cl_unbinned_97532	unbinned	NA	NA	NA	567	0	0	0	0	0	0	0	0	0	0	0	0	0	0	0	0
K01491	Acetate	6	DLIBGJAA_01680	Ca. Digestoria delfossei	d__Bacteria	p__Cloacimonadota	g__Syntrophosphaera	909	0	0	3.05172	0	0	0	0	0	0	0	6	0	0	0	0	0
K01491	Acetate	6	cl_bin.1_00292	bin.1	d__Bacteria	p__Verrucomicrobiota	g__UBA8199	888	0	2.71393	0	0	0	0	0	0	0	6	0	0	0	0	0	0
K01491	Acetate	6	cl_bin.10_00652	bin.10	d__Bacteria	p__Bacillota_I	g__JAAYBG01	843	0.701772	2.85311	0.938502	0	1.52348	0	0.448363	2.09718	1	3	1	0	4	0	1	3
K01491	Acetate	6	cl_bin.11_01572	bin.11	d__Bacteria	p__Bacteroidota	g__Bacteroides_I	891	0.482373	0	0.697342	0	0	0	0	0	1	0	1	0	0	0	0	0
K01491	Acetate	6	cl_bin.12_01357	bin.12	d__Bacteria	p__Bacillota	g__Trichococcus	837	0	0	0	0	0	0	0	1.19433	0	0	0	0	0	0	0	3
K01491	Acetate	6	cl_bin.14_03225	bin.14	d__Bacteria	p__Planctomycetota	g__	888	0.637272	0	0	0	0	0	0	0	2	0	0	0	0	0	0	0
K01491	Acetate	6	cl_bin.18_00130	bin.18	d__Bacteria	p__Bipolaricaulota	g__Bipolaricaulis	888	17.04	21.3547	17.2925	2.11336	5.76346	40.1311	9.42432	5.25349	69	57	45	1	35	42	53	17
K01491	Acetate	6	cl_bin.19_00265	bin.19	d__Bacteria	p__Patescibacteria	g__UBA12158	774	0	0	0	0	0	0	0	0	0	0	0	0	0	0	0	0
K01491	Acetate	6	cl_bin.2_00056	bin.2	d__Bacteria	p__Spirochaetota	g__Teretinema	600	0	0	0	0	0	0	0	0	0	0	0	0	0	0	0	0
K01491	Acetate	6	cl_bin.2_00057	bin.2	d__Bacteria	p__Spirochaetota	g__Teretinema	159	0	0	0	0	0	0	0	0	0	0	0	0	0	0	0	0
K01491	Acetate	6	cl_bin.20_01583	bin.20	d__Bacteria	p__Bacteroidota	g__LD21	846	0	0	0.679165	0	0	0	0	0	0	0	1	0	0	0	0	0
K01491	Acetate	6	cl_bin.21_00494	bin.21	d__Bacteria	p__Bacteroidota	g__Prevotella	204	0	0	0	0	0	0	0	0	0	0	0	0	0	0	0	0
K01491	Acetate	6	cl_bin.21_03595	bin.21	d__Bacteria	p__Bacteroidota	g__Prevotella	879	0.503818	0	3.98993	55.8715	0	0	0	0	2	0	11	28	0	0	0	0
K01491	Acetate	6	cl_bin.22_01653	bin.22	d__Bacteria	p__Thermotogota	g__UBA5851	780	7.4082	9.22142	4.54864	0	0	15.4771	4.76859	6.09319	14	14	7	0	0	9	15	12
K01491	Acetate	6	cl_bin.24_00698	bin.24	d__Bacteria	p__Bacteroidota	g__UBA1402	813	0	2.95579	2.94214	0	0	0	0.393026	0	0	4	4	0	0	0	1	0
K01491	Acetate	6	cl_bin.25_00078	bin.25	d__Bacteria	p__Chloroflexota	g__T78	891	22.1454	5.15736	7.31505	10.4262	2.06174	4.65014	0.586592	6.2713	55	9	13	4	8	3	2	14
K01491	Acetate	6	cl_bin.26_00695	bin.26	d__Archaea	p__Halobacteriota	g__UBA9949	882	10.8027	2.10332	1.29795	0	1.7384	0	2.70324	18.1564	38	5	3	0	10	0	14	56
K01491	Acetate	6	cl_bin.27_01393	bin.27	d__Archaea	p__Thermoplasmatota	g__UBA472	900	0	0	0	0	0	0	0.17452	0	0	0	0	0	0	0	1	0
K01491	Acetate	6	cl_bin.28_01101	bin.28	d__Archaea	p__Halobacteriota	g__Methanothrix	864	9.51068	0.330187	12.0191	0	52.776	20.8114	58.5606	9.79981	39	1	35	0	374	25	375	38
K01491	Acetate	6	cl_bin.29_01956	bin.29	d__Bacteria	p__Desulfobacterota	g__MVRV01	855	0	0	0	0	0	10.4205	0.272186	0	0	0	0	0	0	7	1	0
K01491	Acetate	6	cl_bin.3_00336	bin.3	d__Archaea	p__Thermoplasmatota	g__UBA6	774	0	0	0	0	0.95887	0	0.216663	1.46687	0	0	0	0	5	0	1	4
K01491	Acetate	6	cl_bin.30_00589	bin.30	d__Bacteria	p__Bacteroidota	g__JAGPIS01	876	0	0	0.490026	0	0	0	2.70084	0	0	0	1	0	0	0	12	0
K01491	Acetate	6	cl_bin.31_01630	bin.31	d__Archaea	p__Halobacteriota	g__Methanoculleus	852	19.1488	1.24102	1.74886	0	5.73689	0	6.71741	31.6839	70.528	3	4	0	33	0	36	103
K01491	Acetate	6	cl_bin.32_04347	bin.32	d__Bacteria	p__Spirochaetota	g__JAEXTK01	882	0	0	0	0	0.730709	0	0	0	0	0	0	0	3	0	0	0
K01491	Acetate	6	cl_bin.33_00781	bin.33	d__Bacteria	p__Patescibacteria	g__UBA12465	807	0	0	0	0	0	0	0	0	0	0	0	0	0	0	0	0
K01491	Acetate	6	cl_bin.34_01739	bin.34	d__Archaea	p__Methanobacteriota_B	g__Methanofastidiosum	330	0	0	0	0	0	0	0	0	0	0	0	0	0	0	0	0
K01491	Acetate	6	cl_bin.34_01740	bin.34	d__Archaea	p__Methanobacteriota_B	g__Methanofastidiosum	309	0	0	0	0	0	0	0	0	0	0	0	0	0	0	0	0
K01491	Acetate	6	cl_bin.35_00028	bin.35	d__Bacteria	p__Spirochaetota	g__CALNCH01	915	4.69782	0	3.16719	0	20.6313	0	29.5528	0	9	0	5	0	77	0	92	0
K01491	Acetate	6	cl_bin.37_00673	bin.37	d__Bacteria	p__Patescibacteria	g__JAAZKO01	861	1.42846	0	0	0	0	0	0	0	2	0	0	0	0	0	0	0
K01491	Acetate	6	cl_bin.38_00304	bin.38	d__Bacteria	p__Bacteroidota	g__LD21	882	0	0	0	0	0	0	0	0	0	0	0	0	0	0	0	0
K01491	Acetate	6	cl_bin.39_01224	bin.39	d__Bacteria	p__Spirochaetota	g__JAAYUR01	873	0	0	0.374653	0	0.603151	0	0	0	0	0	1	0	4	0	0	0
K01491	Acetate	6	cl_bin.40_01925	bin.40	d__Bacteria	p__Spirochaetota	g__Rectinema	885	5.89736	1.59834	5.35184	0	4.22962	7.83786	3.24696	51.134	15	3	10	0	18	6	12	118
K01491	Acetate	6	cl_bin.41_00190	bin.41	d__Bacteria	p__Bacteroidota	g__UBA8389	882	0	0	2.25755	0	0	0	1.18309	0	0	0	4	0	0	0	4	0
K01491	Acetate	6	cl_bin.42_03059	bin.42	d__Archaea	p__Halobacteriota	g__Methanosarcina	438	0	0	0	0	0	0	0	1.00609	0	0	0	0	0	0	0	1
K01491	Acetate	6	cl_bin.42_03805	bin.42	d__Archaea	p__Halobacteriota	g__Methanosarcina	864	0.689858	0	1.4081	0	0.385122	0	0	0	2	0	3	0	2	0	0	0
K01491	Acetate	6	cl_bin.43_01604	bin.43	d__Bacteria	p__Fibrobacterota	g__JAAYIG01	321	4.72216	0	11.3741	0	0	0	0	0	3	0	5	0	0	0	0	0
K01491	Acetate	6	cl_bin.43_01605	bin.43	d__Bacteria	p__Fibrobacterota	g__JAAYIG01	366	8.25135	9.21803	0	0	1.38079	0	0	0	7	5	0	0	2	0	0	0
K01491	Acetate	6	cl_bin.43_01606	bin.43	d__Bacteria	p__Fibrobacterota	g__JAAYIG01	138	0	0	0	0	0	0	0	0	0	0	0	0	0	0	0	0
K01491	Acetate	6	cl_bin.44_01258	bin.44	d__Bacteria	p__Bacillota_A	g__CAG-303	846	0	0	0	0	0.587836	0	0.333278	0	0	0	0	0	2	0	1	0
K01491	Acetate	6	cl_bin.45_03871	bin.45	d__Bacteria	p__Bacteroidota	g__UBA1413	864	0	0	0.969175	0	0	0	0.48246	0	0	0	2	0	0	0	2	0
K01491	Acetate	6	cl_bin.46_02688	bin.46	d__Bacteria	p__Spirochaetota	g__UBA4802	888	0.615462	0	0.838214	0	0	0	0	0	1	0	1	0	0	0	0	0
K01491	Acetate	6	cl_bin.46_02855	bin.46	d__Bacteria	p__Spirochaetota	g__UBA4802	210	0	0	0	0	0	0	0	0	0	0	0	0	0	0	0	0
K01491	Acetate	6	cl_bin.47_00197	bin.47	d__Bacteria	p__Spirochaetota	g__JAAZLA01	873	0	0	2.88607	0	3.7883	0	3.33243	0	0	0	4	0	12	0	9	0
K01491	Acetate	6	cl_bin.48_00191	bin.48	d__Bacteria	p__Patescibacteria	g__	276	0	0	0	0	0	0	0	0	0	0	0	0	0	0	0	0
K01491	Acetate	6	cl_bin.48_00192	bin.48	d__Bacteria	p__Patescibacteria	g__	174	0	0	0	0	0	0	0	0	0	0	0	0	0	0	0	0
K01491	Acetate	6	cl_bin.49_00109	bin.49	d__Bacteria	p__Bacteroidota	g__SR-FBR-E99	888	0	0	0	0	0	0	0.63218	0	0	0	0	0	0	0	3	0
K01491	Acetate	6	cl_bin.5_03187	bin.5	d__Bacteria	p__Planctomycetota	g__PLanc-01	429	0	0	0	0	0	0	0	0	0	0	0	0	0	0	0	0
K01491	Acetate	6	cl_bin.5_03190	bin.5	d__Bacteria	p__Planctomycetota	g__PLanc-01	888	0.775726	1.24975	1.30035	0	6.09225	0	0	0	3	3	3	0	36	0	0	0
K01491	Acetate	6	cl_bin.50_00085	bin.50	d__Bacteria	p__Bacteroidota	g__SR-FBR-E99	864	0	0	0.530468	0	0	0	0	0	0	0	1	0	0	0	0	0
K01491	Acetate	6	cl_bin.6_00122	bin.6	d__Bacteria	p__Bacteroidota	g__DMER64	879	0	0	0	0	0	0	0.189953	0	0	0	0	0	0	0	1	0
K01491	Acetate	6	cl_bin.8_00240	bin.8	d__Bacteria	p__Bacteroidota	g__LD21	870	0.359332	0.535331	3.26351	0	0	0	0	0	1	1	6	0	0	0	0	0
K01491	Acetate	6	cl_bin.9_02013	bin.9	d__Bacteria	p__Verrucomicrobiota	g__UBA1412	909	2.13028	0	0.458265	0	0.83287	0	0.479477	0	6	0	1	0	4	0	2	0
K01491	Acetate	6	cl_unbinned_00503	unbinned	NA	NA	NA	885	3.42535	0	0	0	0	0	0.518558	8.02015	9	0	0	0	0	0	2	20
K01491	Acetate	6	cl_unbinned_02804	unbinned	NA	NA	NA	339	0	0	0	0	0	0	0	0	0	0	0	0	0	0	0	0
K01491	Acetate	6	cl_unbinned_02805	unbinned	NA	NA	NA	330	0	0	0	0	0	0	0	0	0	0	0	0	0	0	0	0
K01491	Acetate	6	cl_unbinned_103352	unbinned	NA	NA	NA	882	4.18364	10.815	3.14529	0	0	0	1.01313	0	11	20	6	0	0	0	4	0
K01491	Acetate	6	cl_unbinned_108221	unbinned	NA	NA	NA	807	1.15553	0	0	0	0	0	0	0	2	0	0	0	0	0	0	0
K01491	Acetate	6	cl_unbinned_108667	unbinned	NA	NA	NA	438	0	0	0	0	0	0	0	0	0	0	0	0	0	0	0	0
K01491	Acetate	6	cl_unbinned_15112	unbinned	NA	NA	NA	852	6.27871	4.29271	5.53328	0	4.34268	0	2.0131	27.6626	20	9	11	0	22	0	9	73
K01491	Acetate	6	cl_unbinned_15911	unbinned	NA	NA	NA	864	0	0	0	0	0	0	0	0	0	0	0	0	0	0	0	0
K01491	Acetate	6	cl_unbinned_21103	unbinned	NA	NA	NA	324	0	0	0	0	0	0	0	0	0	0	0	0	0	0	0	0
K01491	Acetate	6	cl_unbinned_21104	unbinned	NA	NA	NA	540	0	0	0	0	0	0	0	0	0	0	0	0	0	0	0	0
K01491	Acetate	6	cl_unbinned_23061	unbinned	NA	NA	NA	450	0	0	0	0	0	0	0	0	0	0	0	0	0	0	0	0
K01491	Acetate	6	cl_unbinned_23062	unbinned	NA	NA	NA	291	0	0	0	0	0	0	0	0	0	0	0	0	0	0	0	0
K01491	Acetate	6	cl_unbinned_27117	unbinned	NA	NA	NA	882	1.10744	4.41306	1.58003	0	0	0	0.261932	0	3	8	3	0	0	0	1	0
K01491	Acetate	6	cl_unbinned_31807	unbinned	NA	NA	NA	663	0	0	0	0	0	0	0	0	0	0	0	0	0	0	0	0
K01491	Acetate	6	cl_unbinned_31808	unbinned	NA	NA	NA	249	0	0	0	0	0	0	0	0	0	0	0	0	0	0	0	0
K01491	Acetate	6	cl_unbinned_33712	unbinned	NA	NA	NA	882	0.634812	1.40202	0.903566	0	0	0	0.666398	0	2	3	2	0	0	0	3	0
K01491	Acetate	6	cl_unbinned_34062	unbinned	NA	NA	NA	228	0	0	0	0	0	0	0	0	0	0	0	0	0	0	0	0
K01491	Acetate	6	cl_unbinned_48115	unbinned	NA	NA	NA	672	0	0	0	0	0	7.83704	0	0	0	0	0	0	0	4	0	0
K01491	Acetate	6	cl_unbinned_48746	unbinned	NA	NA	NA	798	0	0	0	0	0	0	0	0	0	0	0	0	0	0	0	0
K01491	Acetate	6	cl_unbinned_64991	unbinned	NA	NA	NA	654	0	0	0	0	0	0	0	0	0	0	0	0	0	0	0	0
K01491	Acetate	6	cl_unbinned_66037	unbinned	NA	NA	NA	915	2.33714	1.73621	0.829219	0	0	0	0	0	4	2	1	0	0	0	0	0
K01491	Acetate	6	cl_unbinned_66343	unbinned	NA	NA	NA	594	0.878781	0	0	0	0	0	0.637938	0	1	0	0	0	0	0	1	0
K01491	Acetate	6	cl_unbinned_66786	unbinned	NA	NA	NA	387	0	0	4.8541	0	0.673466	0	0	0	0	0	3	0	1	0	0	0
K01491	Acetate	6	cl_unbinned_68043	unbinned	NA	NA	NA	660	0	0	0	0	0	0	0	0	0	0	0	0	0	0	0	0
K01491	Acetate	6	cl_unbinned_71583	unbinned	NA	NA	NA	876	0	0	0	0	0	0	0	0	0	0	0	0	0	0	0	0
K01491	Acetate	6	cl_unbinned_74388	unbinned	NA	NA	NA	321	1.62139	0	7.08359	0	0	0	1.10716	1.65518	1	0	3	0	0	0	1	1
K01491	Acetate	6	cl_unbinned_74389	unbinned	NA	NA	NA	567	0.528411	0	1.48674	0	0	0	0	0	1	0	2	0	0	0	0	0
K01491	Acetate	6	cl_unbinned_80031	unbinned	NA	NA	NA	414	0	0	0	0	0	0	0	0	0	0	0	0	0	0	0	0
K01491	Acetate	6	cl_unbinned_92978	unbinned	NA	NA	NA	318	0	0	0	0	0	0	0	0	0	0	0	0	0	0	0	0
K01491	Acetate	6	cl_unbinned_94522	unbinned	NA	NA	NA	387	0	0	0	0	0	0	0	0	0	0	0	0	0	0	0	0
K01491	Acetate	6	cl_unbinned_97098	unbinned	NA	NA	NA	813	0.514283	0.382563	0	2.03294	0	0	0	0.594513	2	1	0	1	0	0	0	2
K01491	Acetate	6	cl_unbinned_97221	unbinned	NA	NA	NA	807	0	0	0	0	0	0	0	0	0	0	0	0	0	0	0	0
K01491	Acetate	6	cl_unbinned_97532	unbinned	NA	NA	NA	567	0	0	0	0	0	0	0	0	0	0	0	0	0	0	0	0
K01938	Acetate	7	DLIBGJAA_00112	Ca. Digestoria delfossei	d__Bacteria	p__Cloacimonadota	g__Syntrophosphaera	1671	0	0	1.02712	0	0	0	0	0	0	0	5	0	0	0	0	0
K01938	Acetate	7	cl_bin.10_00614	bin.10	d__Bacteria	p__Bacillota_I	g__JAAYBG01	1302	3.75293	3.66374	2.08746	0	3.11904	0	1.56537	9.26446	13	9	5	0	21	0	9	32
K01938	Acetate	7	cl_bin.10_00615	bin.10	d__Bacteria	p__Bacillota_I	g__JAAYBG01	330	3.03852	2.34229	0	0	6.68497	0	4.15401	6.21946	2	1	0	0	7	0	4	4
K01938	Acetate	7	cl_bin.11_01119	bin.11	d__Bacteria	p__Bacteroidota	g__Bacteroides_I	1668	0	0	0	0	0	0	0	1.39275	0	0	0	0	0	0	0	8
K01938	Acetate	7	cl_bin.12_00369	bin.12	d__Bacteria	p__Bacillota	g__Trichococcus	1677	0	0	0	0	0.178933	0	0	0.49419	0	0	0	0	2	0	0	3
K01938	Acetate	7	cl_bin.14_04232	bin.14	d__Bacteria	p__Planctomycetota	g__	573	0	0	0	0	0	0	0	0	0	0	0	0	0	0	0	0
K01938	Acetate	7	cl_bin.14_04233	bin.14	d__Bacteria	p__Planctomycetota	g__	483	0	0	0	0	0	0	0	0	0	0	0	0	0	0	0	0
K01938	Acetate	7	cl_bin.14_04236	bin.14	d__Bacteria	p__Planctomycetota	g__	774	0	0	0	0	0	0	0	0	0	0	0	0	0	0	0	0
K01938	Acetate	7	cl_bin.18_00131	bin.18	d__Bacteria	p__Bipolaricaulota	g__Bipolaricaulis	1737	15.8438	20.7423	11.0246	9.95705	3.18415	37.6762	8.16972	3.27152	158	135	66	13	50	98	119	27
K01938	Acetate	7	cl_bin.20_03600	bin.20	d__Bacteria	p__Bacteroidota	g__LD21	1179	0	0	0	0	0	0	0	0	0	0	0	0	0	0	0	0
K01938	Acetate	7	cl_bin.21_03201	bin.21	d__Bacteria	p__Bacteroidota	g__Prevotella	1671	1.2862	0	0.858665	0	0	0	0	0	9	0	3.877	0	0	0	0	0
K01938	Acetate	7	cl_bin.21_04022	bin.21	d__Bacteria	p__Bacteroidota	g__Prevotella	522	0	0	4.03579	35.4796	0	0	0	0	0	0	4.123	8	0	0	0	0
K01938	Acetate	7	cl_bin.21_04023	bin.21	d__Bacteria	p__Bacteroidota	g__Prevotella	483	0	0	0	0	0	0	0	0	0	0	0	0	0	0	0	0
K01938	Acetate	7	cl_bin.24_00461	bin.24	d__Bacteria	p__Bacteroidota	g__UBA1402	1683	0	17.3499	1.60915	0	0	14.1691	1.94846	0.19853	0	64	6	0	0	22	15	1
K01938	Acetate	7	cl_bin.25_01548	bin.25	d__Bacteria	p__Chloroflexota	g__T78	1926	15.3052	9.37048	6.93967	3.02765	0.806642	2.64084	1.84929	2.99569	111	44	32	3	9	5	18	18
K01938	Acetate	7	cl_bin.27_01394	bin.27	d__Archaea	p__Thermoplasmatota	g__UBA472	1674	0.110719	0	0	0	0	0.424271	1.00787	0	1	0	0	0	0	1	13	0
K01938	Acetate	7	cl_bin.29_00555	bin.29	d__Bacteria	p__Desulfobacterota	g__MVRV01	342	0	0	0	0	0	0	0	0	0	0	0	0	0	0	0	0
K01938	Acetate	7	cl_bin.3_00333	bin.3	d__Archaea	p__Thermoplasmatota	g__UBA6	996	0	0	0	0	0	0	0.116109	0	0	0	0	0	0	0	1	0
K01938	Acetate	7	cl_bin.3_00335	bin.3	d__Archaea	p__Thermoplasmatota	g__UBA6	303	0	0	1.83315	0	5.401	0	2.32274	0	0	0	1	0	7	0	3	0
K01938	Acetate	7	cl_bin.30_02866	bin.30	d__Bacteria	p__Bacteroidota	g__JAGPIS01	1677	0	0	0.981083	0	0	0	0.826656	0	0	0	4	0	0	0	7	0
K01938	Acetate	7	cl_bin.32_04932	bin.32	d__Bacteria	p__Spirochaetota	g__JAEXTK01	579	0	0	0	0	0.331876	0	0	0	0	0	0	0	1	0	0	0
K01938	Acetate	7	cl_bin.32_04933	bin.32	d__Bacteria	p__Spirochaetota	g__JAEXTK01	426	0	0	0	0	0	0	0	0	0	0	0	0	0	0	0	0
K01938	Acetate	7	cl_bin.34_01735	bin.34	d__Archaea	p__Methanobacteriota_B	g__Methanofastidiosum	1674	0	2.51228	0	0	0.838746	0	0.330007	0	0	7	0	0	6	0	2	0
K01938	Acetate	7	cl_bin.35_02261	bin.35	d__Bacteria	p__Spirochaetota	g__CALNCH01	711	5.0979	0	0.80216	0	16.721	0	24.3283	1.15786	9	0	1	0	55	0	67	2
K01938	Acetate	7	cl_bin.35_02262	bin.35	d__Bacteria	p__Spirochaetota	g__CALNCH01	627	0	0	1.17179	0	6.41337	0	17.8623	2.86333	0	0	1	0	12	0	28	3
K01938	Acetate	7	cl_bin.37_00672	bin.37	d__Bacteria	p__Patescibacteria	g__JAAZKO01	1632	0	0.671699	3.17743	0	0	0	0	0	0	2	9	0	0	0	0	0
K01938	Acetate	7	cl_bin.38_02152	bin.38	d__Bacteria	p__Bacteroidota	g__LD21	222	0	0	0	0	0	0	0	0	0	0	0	0	0	0	0	0
K01938	Acetate	7	cl_bin.38_02153	bin.38	d__Bacteria	p__Bacteroidota	g__LD21	534	0	0	0	0	0	0	0	0	0	0	0	0	0	0	0	0
K01938	Acetate	7	cl_bin.38_02154	bin.38	d__Bacteria	p__Bacteroidota	g__LD21	813	0	0	0	0	0	0	0	0	0	0	0	0	0	0	0	0
K01938	Acetate	7	cl_bin.39_02054	bin.39	d__Bacteria	p__Spirochaetota	g__JAAYUR01	1758	0	0	0.914699	0	0	0	0	0	0	0	6	0	0	0	0	0
K01938	Acetate	7	cl_bin.40_01849	bin.40	d__Bacteria	p__Spirochaetota	g__Rectinema	1764	7.34443	5.12093	4.23375	0	4.66089	0.557105	5.38187	9.09533	50	24	19	0	54	1	55	55
K01938	Acetate	7	cl_bin.43_02556	bin.43	d__Bacteria	p__Fibrobacterota	g__JAAYIG01	165	0	0	0	0	0	0	0	0	0	0	0	0	0	0	0	0
K01938	Acetate	7	cl_bin.43_02557	bin.43	d__Bacteria	p__Fibrobacterota	g__JAAYIG01	1437	0	0.996438	0.257404	0	0	0	0	0	0	4	1	0	0	0	0	0
K01938	Acetate	7	cl_bin.44_01257	bin.44	d__Bacteria	p__Bacillota_A	g__CAG-303	1671	0	0	0	0	0.378711	0	0.295945	0	0	0	0	0	3	0	2	0
K01938	Acetate	7	cl_bin.49_02097	bin.49	d__Bacteria	p__Bacteroidota	g__SR-FBR-E99	1671	0.12902	0.383283	0	0	0	0	0	0	1	2	0	0	0	0	0	0
K01938	Acetate	7	cl_bin.5_03191	bin.5	d__Bacteria	p__Planctomycetota	g__PLanc-01	1755	0.662864	1.39806	0	0	1.75914	0	0.080385	0	6	8	0	0	24	0	1	0
K01938	Acetate	7	cl_bin.50_02827	bin.50	d__Bacteria	p__Bacteroidota	g__SR-FBR-E99	1320	0	0	0.761181	0	0	0	0	0	0	0	3	0	0	0	0	0
K01938	Acetate	7	cl_bin.50_02828	bin.50	d__Bacteria	p__Bacteroidota	g__SR-FBR-E99	366	0	0	0	0	0	0	0	0	0	0	0	0	0	0	0	0
K01938	Acetate	7	cl_bin.6_02095	bin.6	d__Bacteria	p__Bacteroidota	g__DMER64	1668	0	0	0.432179	0	0.085475	0	0	0	0	0	2	0	1	0	0	0
K01938	Acetate	7	cl_bin.8_02139	bin.8	d__Bacteria	p__Bacteroidota	g__LD21	1677	0	0	0	0	0	0	0	0	0	0	0	0	0	0	0	0
K01938	Acetate	7	cl_unbinned_107118	unbinned	NA	NA	NA	1641	1.2405	3.34546	1.89466	0	0	0	0.131301	1.00198	7	13	7	0	0	0	1	5
K01938	Acetate	7	cl_unbinned_11182	unbinned	NA	NA	NA	1695	0	0.444804	0.693253	0	0.410961	0	0.335836	0	0	2	3	0	4	0	3	0
K01938	Acetate	7	cl_unbinned_115078	unbinned	NA	NA	NA	1641	1.75913	3.51966	2.12449	0	0.333544	0	0	0	10	14	8	0	3	0	0	0
K01938	Acetate	7	cl_unbinned_12521	unbinned	NA	NA	NA	480	0	0	0	0	0	0	0	0	0	0	0	0	0	0	0	0
K01938	Acetate	7	cl_unbinned_15937	unbinned	NA	NA	NA	471	2.62152	0	0	0	0	0	0.620807	0	3	0	0	0	0	0	1	0
K01938	Acetate	7	cl_unbinned_15938	unbinned	NA	NA	NA	402	0.99972	0	0	0	0	0	1.37402	0	1	0	0	0	0	0	2	0
K01938	Acetate	7	cl_unbinned_15939	unbinned	NA	NA	NA	360	8.77027	0	0	0	6.29781	0	0	0	7	0	0	0	8	0	0	0
K01938	Acetate	7	cl_unbinned_15940	unbinned	NA	NA	NA	111	0	0	0	0	0	0	0	0	0	0	0	0	0	0	0	0
K01938	Acetate	7	cl_unbinned_36771	unbinned	NA	NA	NA	243	0	0	0	0	0	0	0	0	0	0	0	0	0	0	0	0
K01938	Acetate	7	cl_unbinned_44187	unbinned	NA	NA	NA	516	0	0	0	0	0.822069	0	0	0	0	0	0	0	2	0	0	0
K01938	Acetate	7	cl_unbinned_44188	unbinned	NA	NA	NA	543	0	0	0	0	0	0	0	0	0	0	0	0	0	0	0	0
K01938	Acetate	7	cl_unbinned_47848	unbinned	NA	NA	NA	174	0	0	0	0	0	0	0	0	0	0	0	0	0	0	0	0
K01938	Acetate	7	cl_unbinned_47849	unbinned	NA	NA	NA	582	0	0	0	0	0	0	0	0	0	0	0	0	0	0	0	0
K01938	Acetate	7	cl_unbinned_47850	unbinned	NA	NA	NA	747	0	0	0	0	0	0	0	0	0	0	0	0	0	0	0	0
K01938	Acetate	7	cl_unbinned_75317	unbinned	NA	NA	NA	342	0	0	0	0	0	0	0	0	0	0	0	0	0	0	0	0
K01938	Acetate	7	cl_unbinned_75318	unbinned	NA	NA	NA	1335	1.12228	2.89976	0.996999	0	0	0	0	0	5	9	3	0	0	0	0	0
K01938	Acetate	7	cl_unbinned_91103	unbinned	NA	NA	NA	564	1.42737	1.09738	0	0	0	0	0	0	2	1	0	0	0	0	0	0
K01938	Acetate	7	cl_unbinned_91104	unbinned	NA	NA	NA	693	0.380268	1.80038	0.625294	0	0	0	0	0	1	3	1	0	0	0	0	0
K01938	Acetate	7	cl_unbinned_91105	unbinned	NA	NA	NA	327	0	0	0	0	0	0	0	0	0	0	0	0	0	0	0	0
K01938	Acetate	7	cl_unbinned_95668	unbinned	NA	NA	NA	366	0	0	0	0	0	0	0	0	0	0	0	0	0	0	0	0
K01938	Acetate	7	cl_unbinned_97099	unbinned	NA	NA	NA	585	0	0	0	0	0	0	0	0	0	0	0	0	0	0	0	0
K01938	Acetate	7	cl_unbinned_97100	unbinned	NA	NA	NA	1008	0	1.03545	0	0	0	0	0	0	0	4	0	0	0	0	0	0
K05299	Acetate	8	cl_bin.28_01162	bin.28	d__Archaea	p__Halobacteriota	g__Methanothrix	2754	4.23128	3.74197	7.19082	0	20.9011	2.71593	29.2194	3.77692	65	41	77	0	517	12	631	52
K05299	Acetate	8	cl_bin.29_03223	bin.29	d__Bacteria	p__Desulfobacterota	g__MVRV01	675	0	0	0	0	0	0	0	0	0	0	0	0	0	0	0	0
K05299	Acetate	8	cl_bin.29_03224	bin.29	d__Bacteria	p__Desulfobacterota	g__MVRV01	1680	0	0	0	0	0	0	0	0	0	0	0	0	0	0	0	0
K05299	Acetate	8	cl_bin.29_03225	bin.29	d__Bacteria	p__Desulfobacterota	g__MVRV01	585	0	0	0	0	0	0	0	0	0	0	0	0	0	0	0	0
K05299	Acetate	8	cl_bin.52_00885	bin.52	d__Bacteria	p__Desulfobacterota	g__UBA8904	387	1.07791	8.21146	0	0	0	0	0	0	1	5	0	0	0	0	0	0
K05299	Acetate	8	cl_bin.52_00886	bin.52	d__Bacteria	p__Desulfobacterota	g__UBA8904	267	2.50579	0	0	0	0	0	0	0	1	0	0	0	0	0	0	0
K05299	Acetate	8	cl_bin.7_00283	bin.7	d__Bacteria	p__Spirochaetota	g__MVZN01	783	0	0	0	0	0	0	0	0	0	0	0	0	0	0	0	0
K05299	Acetate	8	cl_unbinned_19358	unbinned	NA	NA	NA	1053	0	0.347335	0	0	0	0	0	0	0	1	0	0	0	0	0	0
K05299	Acetate	8	cl_unbinned_33836	unbinned	NA	NA	NA	180	0	0	0	0	0	0	0	0	0	0	0	0	0	0	0	0
K05299	Acetate	8	cl_unbinned_83667	unbinned	NA	NA	NA	1065	0	4.60046	2.18968	0	0	0	0.37517	0	0	12	6	0	0	0	2	0
K15022	Acetate	8	cl_bin.29_03290	bin.29	d__Bacteria	p__Desulfobacterota	g__MVRV01	1278	0	0	0.601044	0	0	0	1.31113	0	0	0	2	0	0	0	10	0
K15022	Acetate	8	cl_unbinned_64386	unbinned	NA	NA	NA	564	0	0.680565	0.701413	0	0	0	0	0	0	1	1	0	0	0	0	0
K00196	Acetate	9	cl_bin.28_01497	bin.28	d__Archaea	p__Halobacteriota	g__Methanothrix	519	0	0	2.63086	0	1.53829	3.32578	3.8348	1.62938	0	0	4	0	5	2	11	3
K00196	Acetate	9	cl_bin.29_02289	bin.29	d__Bacteria	p__Desulfobacterota	g__MVRV01	600	0	0	1.33962	0	0.324033	0	0	0	0	0	2	0	1	0	0	0
K00196	Acetate	9	cl_bin.31_02040	bin.31	d__Archaea	p__Halobacteriota	g__Methanoculleus	537	10.2156	17.6044	5.97601	0	6.51073	35.5763	20.2673	31.0906	23	26	9	0	23	21	64	63
K00196	Acetate	9	cl_bin.34_01732	bin.34	d__Archaea	p__Methanobacteriota_B	g__Methanofastidiosum	429	0	0	1.48253	0	0	0	1.93222	0	0	0	1	0	0	0	3	0
K00196	Acetate	9	cl_bin.42_01060	bin.42	d__Archaea	p__Halobacteriota	g__Methanosarcina	543	0	0	0	0	0.429475	0	0	1.42419	0	0	0	0	1	0	0	2
K00196	Acetate	9	cl_unbinned_01071	unbinned	NA	NA	NA	561	0	0	0	0	0	0	0	0	0	0	0	0	0	0	0	0
K00196	Acetate	9	cl_unbinned_02056	unbinned	NA	NA	NA	429	0	1.01523	0.894495	0	0	0	0	0	0	1	1	0	0	0	0	0
K00196	Acetate	9	cl_unbinned_101342	unbinned	NA	NA	NA	543	0	0	0	0	0	0	0	0	0	0	0	0	0	0	0	0
K00196	Acetate	9	cl_unbinned_20292	unbinned	NA	NA	NA	348	0	0	0	0	0	0	0	0	0	0	0	0	0	0	0	0
K00198	Acetate	9	cl_bin.27_01752	bin.27	d__Archaea	p__Thermoplasmatota	g__UBA472	1941	0.799399	1.34822	0.573127	0	0.547837	0.327074	0.305304	0.307058	9	10	4	0	10	1	5	3
K00198	Acetate	9	cl_bin.28_01496	bin.28	d__Archaea	p__Halobacteriota	g__Methanothrix	1851	1.55434	2.53348	5.07144	0	5.25153	7.81817	12.6426	5.40598	15	17	33	0	85	21	179	46
K00198	Acetate	9	cl_bin.29_02288	bin.29	d__Bacteria	p__Desulfobacterota	g__MVRV01	1875	0.137662	0	0	0	0	0	0	0	1	0	0	0	0	0	0	0
K00198	Acetate	9	cl_bin.31_02041	bin.31	d__Archaea	p__Halobacteriota	g__Methanoculleus	351	55.505	36.4799	13.8597	0	30.7918	43.4163	59.742	53.0095	42	18	7	0	37	9	66	39
K00198	Acetate	9	cl_bin.31_02042	bin.31	d__Archaea	p__Halobacteriota	g__Methanoculleus	1068	12.0299	14.1022	4.97886	0	11.0514	71.0584	17.5811	20.3421	57	43	15	0	81	83	112	81
K00198	Acetate	9	cl_bin.34_01084	bin.34	d__Archaea	p__Methanobacteriota_B	g__Methanofastidiosum	1905	0.28803	5.37804	3.04957	0	0.910696	1.50521	0.995569	0	2	27	15	0	12	3	11	0
K00198	Acetate	9	cl_bin.42_01061	bin.42	d__Archaea	p__Halobacteriota	g__Methanosarcina	1737	0	0	0	0	0.278863	0	0	0.658693	0	0	0	0	4	0	0	5
K00198	Acetate	9	cl_bin.42_01608	bin.42	d__Archaea	p__Halobacteriota	g__Methanosarcina	579	0	0	0	0	0	0	0	0	0	0	0	0	0	0	0	0
K00198	Acetate	9	cl_bin.42_01609	bin.42	d__Archaea	p__Halobacteriota	g__Methanosarcina	312	0	0	0	0	0	0	0	0	0	0	0	0	0	0	0	0
K00198	Acetate	9	cl_bin.42_01610	bin.42	d__Archaea	p__Halobacteriota	g__Methanosarcina	150	0	0	0	0	0	0	0	0	0	0	0	0	0	0	0	0
K00198	Acetate	9	cl_bin.42_01611	bin.42	d__Archaea	p__Halobacteriota	g__Methanosarcina	240	0	0	0	0	0	0	0	0	0	0	0	0	0	0	0	0
K00198	Acetate	9	cl_bin.42_01612	bin.42	d__Archaea	p__Halobacteriota	g__Methanosarcina	114	0	0	0	0	0	0	0	0	0	0	0	0	0	0	0	0
K00198	Acetate	9	cl_unbinned_101343	unbinned	NA	NA	NA	1875	0.941515	0	0.165461	0	0	0	0	0.873485	8	0	1	0	0	0	0	7
K00198	Acetate	9	cl_unbinned_103416	unbinned	NA	NA	NA	210	0	0	0	0	0	0	0	0	0	0	0	0	0	0	0	0
K00198	Acetate	9	cl_unbinned_103417	unbinned	NA	NA	NA	249	0	0	0	0	0	0	0	0	0	0	0	0	0	0	0	0
K00198	Acetate	9	cl_unbinned_17798	unbinned	NA	NA	NA	1068	0	0	0	0	0	0	0	0	0	0	0	0	0	0	0	0
K00198	Acetate	9	cl_unbinned_17799	unbinned	NA	NA	NA	483	0	0	0	0	0	6.41709	0	0	0	0	0	0	0	2	0	0
K00198	Acetate	9	cl_unbinned_20291	unbinned	NA	NA	NA	1860	0	0	0	0	0	0	0	0	0	0	0	0	0	0	0	0
K00198	Acetate	9	cl_unbinned_76224	unbinned	NA	NA	NA	192	0	0	0	0	0	0	0	0	0	0	0	0	0	0	0	0
K00634	Butyrate	1	DLIBGJAA_00517	Ca. Digestoria delfossei	d__Bacteria	p__Cloacimonadota	g__Syntrophosphaera	912	0	0	0	0	0	0	0	0	0	0	0	0	0	0	0	0
K00634	Butyrate	1	DLIBGJAA_00518	Ca. Digestoria delfossei	d__Bacteria	p__Cloacimonadota	g__Syntrophosphaera	918	0	0.873856	0.438646	0	0	0	0	0	0	2	1	0	0	0	0	0
K00634	Butyrate	1	DLIBGJAA_00911	Ca. Digestoria delfossei	d__Bacteria	p__Cloacimonadota	g__Syntrophosphaera	903	0	0	3.96187	0	0	0	0	0	0	0	8	0	0	0	0	0
K00634	Butyrate	1	cl_bin.10_00282	bin.10	d__Bacteria	p__Bacillota_I	g__JAAYBG01	909	0	11.3578	1.41068	0	9.51067	5.68066	1.63662	6.22736	0	15	2	0	35	3	5	12
K00634	Butyrate	1	cl_bin.11_02362	bin.11	d__Bacteria	p__Bacteroidota	g__Bacteroides_I	915	0	0	0	0	0	0	0	0	0	0	0	0	0	0	0	0
K00634	Butyrate	1	cl_bin.13_01615	bin.13	d__Bacteria	p__Bacteroidota	g__Paludibacter	897	0	0	0	0	0	0	0	0	0	0	0	0	0	0	0	0
K00634	Butyrate	1	cl_bin.20_00478	bin.20	d__Bacteria	p__Bacteroidota	g__LD21	552	0	0	0	0	0	0	0	0	0	0	0	0	0	0	0	0
K00634	Butyrate	1	cl_bin.20_00479	bin.20	d__Bacteria	p__Bacteroidota	g__LD21	198	0	0	0	0	0	0	0	0	0	0	0	0	0	0	0	0
K00634	Butyrate	1	cl_bin.20_00480	bin.20	d__Bacteria	p__Bacteroidota	g__LD21	903	0	0	0.537619	0	0	0	0	0	0	0	1	0	0	0	0	0
K00634	Butyrate	1	cl_bin.21_02232	bin.21	d__Bacteria	p__Bacteroidota	g__Prevotella	861	1.42922	0	3.06961	43.7002	0	0	0	0.407659	4	0	6	17	0	0	0	1
K00634	Butyrate	1	cl_bin.22_00791	bin.22	d__Bacteria	p__Thermotogota	g__UBA5851	894	8.6025	6.49744	33.1247	0	1.32437	0	18.4125	0	19	10	51	0	5	0	60	0
K00634	Butyrate	1	cl_bin.22_01490	bin.22	d__Bacteria	p__Thermotogota	g__UBA5851	768	1.2996	6.41432	19.7792	0	1.62718	0	6.78364	2.35915	3	10	30	0	6	0	22	5
K00634	Butyrate	1	cl_bin.30_00194	bin.30	d__Bacteria	p__Bacteroidota	g__JAGPIS01	894	0.450948	0	0.644613	0	3.8655	0	6.28332	0.94661	1	0	1	0	14	0	20	2
K00634	Butyrate	1	cl_bin.32_00716	bin.32	d__Bacteria	p__Spirochaetota	g__JAEXTK01	945	0	0	1.30086	0	2.80729	0	0	0	0	0	3	0	16	0	0	0
K00634	Butyrate	1	cl_bin.38_00333	bin.38	d__Bacteria	p__Bacteroidota	g__LD21	903	0	0	0.59546	0	0	0	0	0	0	0	1	0	0	0	0	0
K00634	Butyrate	1	cl_bin.38_00335	bin.38	d__Bacteria	p__Bacteroidota	g__LD21	414	0	0	0	0	0	0	0	0	0	0	0	0	0	0	0	0
K00634	Butyrate	1	cl_bin.38_02176	bin.38	d__Bacteria	p__Bacteroidota	g__LD21	204	0	0	0	0	0	0	0	0	0	0	0	0	0	0	0	0
K00634	Butyrate	1	cl_bin.38_02177	bin.38	d__Bacteria	p__Bacteroidota	g__LD21	855	0	0	0	0	0	0	0	0	0	0	0	0	0	0	0	0
K00634	Butyrate	1	cl_bin.39_00060	bin.39	d__Bacteria	p__Spirochaetota	g__JAAYUR01	915	1.12505	0	1.40352	0	0	0	0.323602	0	5	0	4	0	0	0	2	0
K00634	Butyrate	1	cl_bin.39_00517	bin.39	d__Bacteria	p__Spirochaetota	g__JAAYUR01	900	0	0	0.798497	0	3.67194	1.84081	0.492881	0	0	0	2	0	24	2	3	0
K00634	Butyrate	1	cl_bin.4_01895	bin.4	d__Bacteria	p__Bacillota_A	g__BRH-c25	528	2.54289	0	1.01127	0	0	0	0	0	4	0	1	0	0	0	0	0
K00634	Butyrate	1	cl_bin.4_01923	bin.4	d__Bacteria	p__Bacillota_A	g__BRH-c25	696	0	0	0.670191	0	0	0	0	0	0	0	1	0	0	0	0	0
K00634	Butyrate	1	cl_bin.40_00741	bin.40	d__Bacteria	p__Spirochaetota	g__Rectinema	927	16.7711	3.95789	4.05339	0	7.8683	1.28575	9.45306	13.245	51	8	8	0	39	1	42	37.087
K00634	Butyrate	1	cl_bin.45_01026	bin.45	d__Bacteria	p__Bacteroidota	g__UBA1413	903	1.44416	0	0.426689	0	0	0	0	0	5	0	1	0	0	0	0	0
K00634	Butyrate	1	cl_bin.49_00127	bin.49	d__Bacteria	p__Bacteroidota	g__SR-FBR-E99	420	0	0	0	0	0	0	0	0	0	0	0	0	0	0	0	0
K00634	Butyrate	1	cl_bin.49_00128	bin.49	d__Bacteria	p__Bacteroidota	g__SR-FBR-E99	168	0	0	0	0	0	0	0	0	0	0	0	0	0	0	0	0
K00634	Butyrate	1	cl_bin.49_00129	bin.49	d__Bacteria	p__Bacteroidota	g__SR-FBR-E99	303	0	0	0	0	0	0	0	0	0	0	0	0	0	0	0	0
K00634	Butyrate	1	cl_bin.49_00130	bin.49	d__Bacteria	p__Bacteroidota	g__SR-FBR-E99	915	0	0	0	0	0	0	0.168592	0	0	0	0	0	0	0	1	0
K00634	Butyrate	1	cl_bin.50_00117	bin.50	d__Bacteria	p__Bacteroidota	g__SR-FBR-E99	909	0	0	0.77316	0	0	0	0	0	0	0	2	0	0	0	0	0
K00634	Butyrate	1	cl_bin.50_00118	bin.50	d__Bacteria	p__Bacteroidota	g__SR-FBR-E99	915	0	0	0	0	0	0	0	0	0	0	0	0	0	0	0	0
K00634	Butyrate	1	cl_bin.6_00304	bin.6	d__Bacteria	p__Bacteroidota	g__DMER64	903	0	0	0.454888	0	0	0	0	0	0	0	1	0	0	0	0	0
K00634	Butyrate	1	cl_bin.7_02337	bin.7	d__Bacteria	p__Spirochaetota	g__MVZN01	315	0	0	0	0	0	0	0	0	0	0	0	0	0	0	0	0
K00634	Butyrate	1	cl_bin.7_02338	bin.7	d__Bacteria	p__Spirochaetota	g__MVZN01	630	0	0	0	0	0	0	0	0	0	0	0	0	0	0	0	0
K00634	Butyrate	1	cl_bin.8_00195	bin.8	d__Bacteria	p__Bacteroidota	g__LD21	804	0	0	3.40251	0	0	0	0	0	0	0	6	0	0	0	0	0
K00634	Butyrate	1	cl_bin.8_00196	bin.8	d__Bacteria	p__Bacteroidota	g__LD21	900	0	0.426904	0	0	0	0	0	0	0	0.872	0	0	0	0	0	0
K00634	Butyrate	1	cl_unbinned_19093	unbinned	NA	NA	NA	912	7.84265	0	0	0	0	0	0.64051	0	16	0	0	0	0	0	2	0
K00634	Butyrate	1	cl_unbinned_19663	unbinned	NA	NA	NA	606	1.24452	8.26852	1.81652	0	2.20083	0	0	0	2	9	2	0	6	0	0	0
K00634	Butyrate	1	cl_unbinned_25410	unbinned	NA	NA	NA	903	0	0.062668	1.02535	0	0	0	0	0	0	0.128	2	0	0	0	0	0
K00634	Butyrate	1	cl_unbinned_36537	unbinned	NA	NA	NA	612	0	0	0	0	0	0	0	0	0	0	0	0	0	0	0	0
K00634	Butyrate	1	cl_unbinned_67051	unbinned	NA	NA	NA	846	4.58304	0	0	0	0.200496	0	0.905606	3.63893	15	0	0	0	1	0	4	10
K00634	Butyrate	1	cl_unbinned_69539	unbinned	NA	NA	NA	915	0.771561	5.59589	0	0	0	0	0	0	2	10	0	0	0	0	0	0
K00634	Butyrate	1	cl_unbinned_84614	unbinned	NA	NA	NA	921	0	2.86219	0.493039	0	0	0	0.449127	0	0	6	1	0	0	0	2	0
K00929	Butyrate	1	DLIBGJAA_01073	Ca. Digestoria delfossei	d__Bacteria	p__Cloacimonadota	g__Syntrophosphaera	1080	0	0	0.772648	0	0	0	0	0	0	0	2	0	0	0	0	0
K00929	Butyrate	1	cl_bin.10_00281	bin.10	d__Bacteria	p__Bacillota_I	g__JAAYBG01	1077	0	4.96386	3.88688	0	4.94562	2.44305	2.73631	2.88733	0	10	8	0	26	2	12	8
K00929	Butyrate	1	cl_bin.11_02361	bin.11	d__Bacteria	p__Bacteroidota	g__Bacteroides_I	1062	0	0	0	0	2.58237	0	0.514448	1.23795	0	0	0	0	12	0	2	3
K00929	Butyrate	1	cl_bin.13_00522	bin.13	d__Bacteria	p__Bacteroidota	g__Paludibacter	282	0	0	0	0	0	0	0	0	0	0	0	0	0	0	0	0
K00929	Butyrate	1	cl_bin.13_00523	bin.13	d__Bacteria	p__Bacteroidota	g__Paludibacter	801	0	0	0	0	0	0	0	0	0	0	0	0	0	0	0	0
K00929	Butyrate	1	cl_bin.20_00481	bin.20	d__Bacteria	p__Bacteroidota	g__LD21	1077	0	0	0	0	0	0	0	0	0	0	0	0	0	0	0	0
K00929	Butyrate	1	cl_bin.21_02231	bin.21	d__Bacteria	p__Bacteroidota	g__Prevotella	1059	2.28374	0	1.33538	5.47698	0	0	0	4.02355	10	0	4	3	0	0	0	16
K00929	Butyrate	1	cl_bin.22_00789	bin.22	d__Bacteria	p__Thermotogota	g__UBA5851	891	13.034	5.88907	21.8145	0	0.8908	3.01441	16.0179	0.824073	32	10.262	36	0	4	2	62	2
K00929	Butyrate	1	cl_bin.22_00790	bin.22	d__Bacteria	p__Thermotogota	g__UBA5851	141	0	0	0	0	0	0	0	0	0	0	0	0	0	0	0	0
K00929	Butyrate	1	cl_bin.22_00792	bin.22	d__Bacteria	p__Thermotogota	g__UBA5851	801	6.27151	5.46004	28.9247	0	0.274365	0	8.52061	1.5063	13	8	42	0	1	0	28	3
K00929	Butyrate	1	cl_bin.22_00793	bin.22	d__Bacteria	p__Thermotogota	g__UBA5851	261	5.28619	0	0	0	0	0	10.8622	2.77354	2	0	0	0	0	0	6	1
K00929	Butyrate	1	cl_bin.30_00195	bin.30	d__Bacteria	p__Bacteroidota	g__JAGPIS01	1074	0	0	0	0	1.12536	0	1.47621	0	0	0	0	0	8	0	9	0
K00929	Butyrate	1	cl_bin.32_00717	bin.32	d__Bacteria	p__Spirochaetota	g__JAEXTK01	1212	0	0	1.39321	0	3.25889	0	0	0	0	0	4	0	24	0	0	0
K00929	Butyrate	1	cl_bin.32_04493	bin.32	d__Bacteria	p__Spirochaetota	g__JAEXTK01	1038	0	0	0	0	4.10351	0	0	0.296129	0	0	0	0	26	0	0	1
K00929	Butyrate	1	cl_bin.38_00337	bin.38	d__Bacteria	p__Bacteroidota	g__LD21	342	0	0	0	0	0	0	0	0	0	0	0	0	0	0	0	0
K00929	Butyrate	1	cl_bin.38_00338	bin.38	d__Bacteria	p__Bacteroidota	g__LD21	264	0	0	0	0	0	0	0	0	0	0	0	0	0	0	0	0
K00929	Butyrate	1	cl_bin.39_00057	bin.39	d__Bacteria	p__Spirochaetota	g__JAAYUR01	1074	0	0	1.13759	0	0.788085	2.787	0	0	0	0	4	0	7	4	0	0
K00929	Butyrate	1	cl_bin.39_00516	bin.39	d__Bacteria	p__Spirochaetota	g__JAAYUR01	1065	0	0	0	0	0.671833	0	0	0	0	0	0	0	6	0	0	0
K00929	Butyrate	1	cl_bin.4_00735	bin.4	d__Bacteria	p__Bacillota_A	g__BRH-c25	1038	0	0	0	0	0	0	0	0	0	0	0	0	0	0	0	0
K00929	Butyrate	1	cl_bin.4_01896	bin.4	d__Bacteria	p__Bacillota_A	g__BRH-c25	1065	1.74486	0.953168	0.952455	0	0.245797	0	0	0	8	3	3	0	2	0	0	0
K00929	Butyrate	1	cl_bin.40_00742	bin.40	d__Bacteria	p__Spirochaetota	g__Rectinema	1074	18.5315	5.93723	3.31174	1.72624	6.58073	5.98336	5.09814	8.64114	77	17	9	1	48	7	32	33
K00929	Butyrate	1	cl_bin.45_01027	bin.45	d__Bacteria	p__Bacteroidota	g__UBA1413	1107	0.56288	0	0	0	0	0	0	0	3	0	0	0	0	0	0	0
K00929	Butyrate	1	cl_bin.49_00131	bin.49	d__Bacteria	p__Bacteroidota	g__SR-FBR-E99	1080	0	0	0	0	0	0	0	0	0	0	0	0	0	0	0	0
K00929	Butyrate	1	cl_bin.50_00119	bin.50	d__Bacteria	p__Bacteroidota	g__SR-FBR-E99	720	0	0	1.75106	0	0	0	0	0	0	0	3	0	0	0	0	0
K00929	Butyrate	1	cl_bin.50_00120	bin.50	d__Bacteria	p__Bacteroidota	g__SR-FBR-E99	354	0	0	0	0	0	0	0	0	0	0	0	0	0	0	0	0
K00929	Butyrate	1	cl_bin.6_00303	bin.6	d__Bacteria	p__Bacteroidota	g__DMER64	1077	0	0.732328	0	0	0	0	0	0.273381	0	2	0	0	0	0	0	1
K00929	Butyrate	1	cl_bin.7_02336	bin.7	d__Bacteria	p__Spirochaetota	g__MVZN01	1098	0	0	0	0	0	0	0	0	0	0	0	0	0	0	0	0
K00929	Butyrate	1	cl_bin.8_00194	bin.8	d__Bacteria	p__Bacteroidota	g__LD21	975	0.740798	0	0	0	0	0	0	0	3	0	0	0	0	0	0	0
K00929	Butyrate	1	cl_unbinned_06010	unbinned	NA	NA	NA	354	1.30369	0	0	0	0	0	0	0	1	0	0	0	0	0	0	0
K00929	Butyrate	1	cl_unbinned_06011	unbinned	NA	NA	NA	474	0.914436	0	0	0	0	0	0	0	1	0	0	0	0	0	0	0
K00929	Butyrate	1	cl_unbinned_19665	unbinned	NA	NA	NA	372	2.67275	10.879	1.46378	0	0.950643	0	0	0	3	8	1	0	2	0	0	0
K00929	Butyrate	1	cl_unbinned_19666	unbinned	NA	NA	NA	564	0.71087	0	1.07564	0	2.96201	0	0.980065	0	1	0	1	0	7	0	2	0
K00929	Butyrate	1	cl_unbinned_24249	unbinned	NA	NA	NA	945	0	0	0.670466	0	0	0	0	0	0	0	2	0	0	0	0	0
K00929	Butyrate	1	cl_unbinned_25407	unbinned	NA	NA	NA	330	0	0	2.8433	0	0	0	0	0	0	0	2	0	0	0	0	0
K00929	Butyrate	1	cl_unbinned_25408	unbinned	NA	NA	NA	702	0	0.66506	0	0	0	0	0	0	0	1	0	0	0	0	0	0
K00929	Butyrate	1	cl_unbinned_30587	unbinned	NA	NA	NA	1080	5.21529	3.84586	0.468678	0	0	0	0.442879	2.50168	15	8	1	0	0	0	2	7
K00929	Butyrate	1	cl_unbinned_36536	unbinned	NA	NA	NA	867	0	0	0	0	0	0	0	0	0	0	0	0	0	0	0	0
K00929	Butyrate	1	cl_unbinned_67050	unbinned	NA	NA	NA	1062	5.08429	0	1.90473	0	0.161652	0	0	0.877644	21	0	5	0	1	0	0	3
K00929	Butyrate	1	cl_unbinned_69540	unbinned	NA	NA	NA	1092	1.33868	3.02303	2.16836	0	0	0	0.149289	0	6	9	6	0	0	0	1	0
K00929	Butyrate	1	cl_unbinned_84613	unbinned	NA	NA	NA	1092	1.06743	1.2476	1.30715	0	0	0	0.821642	0	5	4	4	0	0	0	6	0
K01034	Butyrate	1	DLIBGJAA_00168	Ca. Digestoria delfossei	d__Bacteria	p__Cloacimonadota	g__Syntrophosphaera	666	0	7.74791	7.38466	0	0	15.9602	1.03584	0	0	14	13	0	0	12	4	0
K01034	Butyrate	1	cl_bin.22_00663	bin.22	d__Bacteria	p__Thermotogota	g__UBA5851	660	5.34126	25.111	32.8686	0	0.790737	11.5296	13.5454	1.53488	11	37	47	0	3	6	43	3
K01034	Butyrate	1	cl_bin.30_00594	bin.30	d__Bacteria	p__Bacteroidota	g__JAGPIS01	660	0	0	0.860258	0	1.44001	0	7.33696	0	0	0	1	0	4	0	18	0
K01034	Butyrate	1	cl_bin.39_02125	bin.39	d__Bacteria	p__Spirochaetota	g__JAAYUR01	678	9.41052	0	5.85309	0	28.6057	0	0.856764	0	32	0	11	0	151.748	0	4	0
K01034	Butyrate	1	cl_bin.39_02128	bin.39	d__Bacteria	p__Spirochaetota	g__JAAYUR01	678	4.23179	0	3.41081	0	26.0457	0	1.26974	0	15	0	7	0	141	0	6	0
K01034	Butyrate	1	cl_bin.4_01333	bin.4	d__Bacteria	p__Bacillota_A	g__BRH-c25	117	0	0	0	0	0	0	0	0	0	0	0	0	0	0	0	0
K01034	Butyrate	1	cl_bin.6_00508	bin.6	d__Bacteria	p__Bacteroidota	g__DMER64	645	0.874656	1.86282	1.77751	0	0	0	0	0	2	3	3	0	0	0	0	0
K01034	Butyrate	1	cl_unbinned_104529	unbinned	NA	NA	NA	579	0	9.17202	3.8942	0	0	0	0	0	0	9.004	4	0	0	0	0	0
K01034	Butyrate	1	cl_unbinned_36883	unbinned	NA	NA	NA	663	0.586198	0	0	0	0	0	1.24549	0	1	0	0	0	0	0	3	0
K01035	Butyrate	1	DLIBGJAA_00169	Ca. Digestoria delfossei	d__Bacteria	p__Cloacimonadota	g__Syntrophosphaera	642	0	0	0	0	0	0	0	0	0	0	0	0	0	0	0	0
K01035	Butyrate	1	cl_bin.22_00662	bin.22	d__Bacteria	p__Thermotogota	g__UBA5851	654	17.3599	18.6928	25.1349	0	2.59076	1.525	13.2638	0.908072	39	31	41	0	10	1	45	2
K01035	Butyrate	1	cl_bin.30_00603	bin.30	d__Bacteria	p__Bacteroidota	g__JAGPIS01	666	0	0	0	0	0.260142	0	2.0175	0	0	0	0	0	1	0	7	0
K01035	Butyrate	1	cl_bin.39_02124	bin.39	d__Bacteria	p__Spirochaetota	g__JAAYUR01	669	7.1212	0	2.50696	0	9.64414	0	1.3147	0	19.727	0	4	0	40.762	0	5	0
K01035	Butyrate	1	cl_bin.39_02127	bin.39	d__Bacteria	p__Spirochaetota	g__JAAYUR01	666	2.66999	0	1.26239	0	9.27253	0	0	0.442736	7.273	0	2	0	38.49	0	0	1
K01035	Butyrate	1	cl_bin.4_01334	bin.4	d__Bacteria	p__Bacillota_A	g__BRH-c25	111	0	0	0	0	0	0	0	0	0	0	0	0	0	0	0	0
K01035	Butyrate	1	cl_bin.4_01335	bin.4	d__Bacteria	p__Bacillota_A	g__BRH-c25	381	0	1.33637	0	0	0	2.98865	0	0	0	1	0	0	0	1	0	0
K01035	Butyrate	1	cl_bin.6_00498	bin.6	d__Bacteria	p__Bacteroidota	g__DMER64	654	0	0	0	0	0	0	0.290654	0	0	0	0	0	0	0	1	0
K01035	Butyrate	1	cl_unbinned_104530	unbinned	NA	NA	NA	660	0.578761	9.10215	7.97255	0	0	0	0	0	1	10.996	10	0	0	0	0	0
K01035	Butyrate	1	cl_unbinned_36884	unbinned	NA	NA	NA	648	0	0	0	0	0	0	0	0	0	0	0	0	0	0	0	0
K00209	Butyrate	2	cl_bin.12_00138	bin.12	d__Bacteria	p__Bacillota	g__Trichococcus	753	0	0	0	0	0	0	0	2.21864	0	0	0	0	0	0	0	4
K00209	Butyrate	2	cl_bin.2_03262	bin.2	d__Bacteria	p__Spirochaetota	g__Teretinema	807	0	0.566262	0	0	4.37662	0	0	0	0	1	0	0	18	0	0	0
K00209	Butyrate	2	cl_bin.2_03263	bin.2	d__Bacteria	p__Spirochaetota	g__Teretinema	462	0	0	0	0	0	0	0	0	0	0	0	0	0	0	0	0
K00209	Butyrate	2	cl_bin.32_00989	bin.32	d__Bacteria	p__Spirochaetota	g__JAEXTK01	1251	0	0	0	0	2.36791	0	0	0	0	0	0	0	21	0	0	0
K00209	Butyrate	2	cl_bin.35_00183	bin.35	d__Bacteria	p__Spirochaetota	g__CALNCH01	1215	0	0	0	0	11.6102	0	43.4877	0	0	0	0	0	58.736	0	185.622	0
K00209	Butyrate	2	cl_bin.39_01480	bin.39	d__Bacteria	p__Spirochaetota	g__JAAYUR01	1182	0	0	0.967569	0	1.12778	0	0	0	0	0	4	0	11	0	0	0
K00209	Butyrate	2	cl_bin.40_01188	bin.40	d__Bacteria	p__Spirochaetota	g__Rectinema	1215	3.03297	3.69335	1.62535	0	0.140167	1.88731	1.32898	1.71117	12	10	4	0	1	2	8	6
K00209	Butyrate	2	cl_bin.44_01907	bin.44	d__Bacteria	p__Bacillota_A	g__CAG-303	738	0	0	0	0	0	0	0	0	0	0	0	0	0	0	0	0
K00209	Butyrate	2	cl_bin.44_01908	bin.44	d__Bacteria	p__Bacillota_A	g__CAG-303	369	0	0	0	0	0	0	0	0	0	0	0	0	0	0	0	0
K00209	Butyrate	2	cl_bin.47_03034	bin.47	d__Bacteria	p__Spirochaetota	g__JAAZLA01	1218	0	0	1.05675	0	5.44215	0	13.9324	0.256334	0	0	3	0	39	0	87	1
K00209	Butyrate	2	cl_unbinned_98058	unbinned	NA	NA	NA	174	0	0	0	0	0	0	0	0	0	0	0	0	0	0	0	0
K00209	Butyrate	2	cl_unbinned_98059	unbinned	NA	NA	NA	1089	3.82092	0.56148	0	0	30.8041	0	21.8063	0	9	1	0	0	137.264	0	81.823	0
K00248	Butyrate	2	cl_bin.23_00525	bin.23	d__Bacteria	p__Desulfobacterota	g__Desulfobulbus	816	0	0	2.94513	0	0	0	0	0	0	0	6	0	0	0	0	0
K00248	Butyrate	2	cl_bin.29_03017	bin.29	d__Bacteria	p__Desulfobacterota	g__MVRV01	1149	12.2756	0	45.7338	0	1.02831	0.85584	22.0053	3.18278	50	0	130	0	7	1	130	12
K00248	Butyrate	2	cl_bin.30_00605	bin.30	d__Bacteria	p__Bacteroidota	g__JAGPIS01	1140	0	0	0.2638	0	0.408709	0	1.98394	0.382631	0	0	1	0	4	0	17	2
K00248	Butyrate	2	cl_bin.4_00237	bin.4	d__Bacteria	p__Bacillota_A	g__BRH-c25	1155	2.25032	0.274172	1.10984	0	0.207738	0.695516	0	0	12	1	4	0	2	1	0	0
K00248	Butyrate	2	cl_bin.46_01244	bin.46	d__Bacteria	p__Spirochaetota	g__UBA4802	1008	0	0	0	0	0	0	0	0	0	0	0	0	0	0	0	0
K00248	Butyrate	2	cl_bin.46_01246	bin.46	d__Bacteria	p__Spirochaetota	g__UBA4802	777	0	0	0	0	0	0	1.66834	0	0	0	0	0	0	0	4	0
K00248	Butyrate	2	cl_bin.46_02318	bin.46	d__Bacteria	p__Spirochaetota	g__UBA4802	1158	0	1.57325	6.25874	0	0	0	0	0	0	3	12	0	0	0	0	0
K00248	Butyrate	2	cl_bin.52_02146	bin.52	d__Bacteria	p__Desulfobacterota	g__UBA8904	951	0.792103	2.32608	0.392785	2.11399	0	0	0	0	3	6	1	1	0	0	0	0
K00248	Butyrate	2	cl_bin.52_02153	bin.52	d__Bacteria	p__Desulfobacterota	g__UBA8904	1011	0	0	0	0	0	0	0	0	0	0	0	0	0	0	0	0
K00248	Butyrate	2	cl_bin.7_01244	bin.7	d__Bacteria	p__Spirochaetota	g__MVZN01	549	0	0	0	0	0	0	0	0	0	0	0	0	0	0	0	0
K00248	Butyrate	2	cl_bin.7_02163	bin.7	d__Bacteria	p__Spirochaetota	g__MVZN01	1122	0	0	0	0	0.298731	0	0	0	0	0	0	0	2	0	0	0
K00248	Butyrate	2	cl_bin.7_02245	bin.7	d__Bacteria	p__Spirochaetota	g__MVZN01	1146	0	0	0	0	0	0	0	0	0	0	0	0	0	0	0	0
K00248	Butyrate	2	cl_unbinned_01788	unbinned	NA	NA	NA	525	0	0	0.711527	0	0	0	0	0	0	0	1	0	0	0	0	0
K00248	Butyrate	2	cl_unbinned_01789	unbinned	NA	NA	NA	447	0	0	0	0	0	0	0	0	0	0	0	0	0	0	0	0
K00248	Butyrate	2	cl_unbinned_02791	unbinned	NA	NA	NA	978	0	0	0	0	0	0	0	0	0	0	0	0	0	0	0	0
K00248	Butyrate	2	cl_unbinned_114375	unbinned	NA	NA	NA	600	6.4866	0	0.757962	0	0	0	0	0	13	0	1	0	0	0	0	0
K00248	Butyrate	2	cl_unbinned_24245	unbinned	NA	NA	NA	1140	0	0	0	0	0	6.12927	0	0	0	0	0	0	0	8	0	0
K00249	Butyrate	2	cl_bin.29_02134	bin.29	d__Bacteria	p__Desulfobacterota	g__MVRV01	1200	0	0	0.984784	0	0	0	0.160308	0	0	0	3	0	0	0	1	0
K00249	Butyrate	2	cl_bin.46_00154	bin.46	d__Bacteria	p__Spirochaetota	g__UBA4802	1197	0	3.32809	0.957401	0	0	0	0	0	0	7	2	0	0	0	0	0
K00249	Butyrate	2	cl_bin.46_00350	bin.46	d__Bacteria	p__Spirochaetota	g__UBA4802	1698	0.249976	3.13532	1.03569	0	0	0	0	0	1	9	3	0	0	0	0	0
K00249	Butyrate	2	cl_bin.46_01223	bin.46	d__Bacteria	p__Spirochaetota	g__UBA4802	1707	1.87345	2.09415	0	0	0.593446	0	1.3948	0	9	7	0	0	5	0	10	0
K00249	Butyrate	2	cl_bin.46_01881	bin.46	d__Bacteria	p__Spirochaetota	g__UBA4802	1209	0.748345	0	0	0	0.556747	0	0.321429	0	3	0	0	0	4	0	2	0
K00249	Butyrate	2	cl_bin.46_02213	bin.46	d__Bacteria	p__Spirochaetota	g__UBA4802	891	0	1.93479	0	0	0	0	0	0	0	4	0	0	0	0	0	0
K00249	Butyrate	2	cl_bin.52_00429	bin.52	d__Bacteria	p__Desulfobacterota	g__UBA8904	435	2.08599	3.83847	2.87344	0	0	0	1.91267	0	3	4	3	0	0	0	4	0
K00249	Butyrate	2	cl_bin.52_00430	bin.52	d__Bacteria	p__Desulfobacterota	g__UBA8904	504	0	1.32296	0	0	0	0	0	0	0	1	0	0	0	0	0	0
K00249	Butyrate	2	cl_bin.52_00431	bin.52	d__Bacteria	p__Desulfobacterota	g__UBA8904	615	3.80755	0	1.46178	0	0	0	1.37392	0	8	0	2	0	0	0	4	0
K00249	Butyrate	2	cl_bin.52_00503	bin.52	d__Bacteria	p__Desulfobacterota	g__UBA8904	1038	0	1.29253	0	0	0	0	0	0	0	4	0	0	0	0	0	0
K00249	Butyrate	2	cl_bin.7_00012	bin.7	d__Bacteria	p__Spirochaetota	g__MVZN01	1152	0	0.284508	0	0	0	0	0	0	0	1	0	0	0	0	0	0
K00249	Butyrate	2	cl_bin.7_00621	bin.7	d__Bacteria	p__Spirochaetota	g__MVZN01	1341	0	0	0.308662	0	0	0	0	0	0	0	1	0	0	0	0	0
K00249	Butyrate	2	cl_bin.7_01254	bin.7	d__Bacteria	p__Spirochaetota	g__MVZN01	1698	0	0	0	0	0	0	0	0	0	0	0	0	0	0	0	0
K00249	Butyrate	2	cl_bin.7_02332	bin.7	d__Bacteria	p__Spirochaetota	g__MVZN01	762	0	0	0	0	0.431842	0	0	0	0	0	0	0	2	0	0	0
K00249	Butyrate	2	cl_bin.7_02333	bin.7	d__Bacteria	p__Spirochaetota	g__MVZN01	330	0	10.0764	0	0	6.43888	0	0	0	0	6	0	0	10	0	0	0
K00249	Butyrate	2	cl_unbinned_14807	unbinned	NA	NA	NA	273	0	0	0	0	0	0	0	0	0	0	0	0	0	0	0	0
K00249	Butyrate	2	cl_unbinned_14808	unbinned	NA	NA	NA	945	0	0	0	0	0	0	0	0	0	0	0	0	0	0	0	0
K00249	Butyrate	2	cl_unbinned_14809	unbinned	NA	NA	NA	315	0	0	0	0	0	0	0	0	0	0	0	0	0	0	0	0
K00249	Butyrate	2	cl_unbinned_21776	unbinned	NA	NA	NA	1155	0.854993	0.90675	3.48741	0	0.35989	0	0.863029	0.942981	4	3	11	0	3	0	6	4
K00249	Butyrate	2	cl_unbinned_54266	unbinned	NA	NA	NA	1155	4.79611	1.86789	1.90806	0	0.270594	0	1.76224	0	21	6	6	0	2	0	11	0
K00249	Butyrate	2	cl_unbinned_60940	unbinned	NA	NA	NA	273	0	0	0	0	0	0	0	0	0	0	0	0	0	0	0	0
K00249	Butyrate	2	cl_unbinned_74526	unbinned	NA	NA	NA	1203	0	0.744463	0	0	0	0	0	0	0	3	0	0	0	0	0	0
K00249	Butyrate	2	cl_unbinned_82743	unbinned	NA	NA	NA	1155	5.95193	7.16081	4.33267	0	1.14794	0	2.64185	0.249739	27	23	13	0	9	0	17	1
K17865	Butyrate	3	cl_bin.12_00813	bin.12	d__Bacteria	p__Bacillota	g__Trichococcus	546	0	0	0	0	0	0	0	0	0	0	0	0	0	0	0	0
K17865	Butyrate	3	cl_bin.29_00296	bin.29	d__Bacteria	p__Desulfobacterota	g__MVRV01	438	5.51274	0	20.7555	0	0	0	12.2374	0	6	0	14	0	0	0	19	0
K17865	Butyrate	3	cl_bin.52_01861	bin.52	d__Bacteria	p__Desulfobacterota	g__UBA8904	405	3.93767	16.4573	0	0	0	0	2.7064	0	4	11	0	0	0	0	4	0
K00022	Butyrate	4	cl_unbinned_35253	unbinned	NA	NA	NA	285	0	0	0	0	0	0	0	0	0	0	0	0	0	0	0	0
K00022	Butyrate	4	cl_unbinned_35254	unbinned	NA	NA	NA	627	0	0	0	0	0	0	0	0	0	0	0	0	0	0	0	0
K00023	Butyrate	4	cl_unbinned_29494	unbinned	NA	NA	NA	339	0	0	0	0	0	0	0	0	0	0	0	0	0	0	0	0
K00074	Butyrate	4	cl_bin.13_01246	bin.13	d__Bacteria	p__Bacteroidota	g__Paludibacter	957	0	0	1.22392	0	0	0	0	0	0	0	2	0	0	0	0	0
K00074	Butyrate	4	cl_bin.23_00528	bin.23	d__Bacteria	p__Desulfobacterota	g__Desulfobulbus	873	1.00226	0	2.59082	0	0.878199	0	1.20469	0.380151	3	0	5	0	4	0	5	1
K00074	Butyrate	4	cl_bin.29_02922	bin.29	d__Bacteria	p__Desulfobacterota	g__MVRV01	858	0.343931	0	6.01142	0	0	0	1.45487	0	1	0	11	0	0	0	6	0
K00074	Butyrate	4	cl_bin.30_00192	bin.30	d__Bacteria	p__Bacteroidota	g__JAGPIS01	978	0.442241	0	0.616689	0	2.95174	0	4.9147	0.925554	1	0	1	0	11	0	16	2
K00074	Butyrate	4	cl_bin.45_01024	bin.45	d__Bacteria	p__Bacteroidota	g__UBA1413	972	1.67724	2.82063	0	0	0	0	0.195589	0	6	7	0	0	0	0	1	0
K00074	Butyrate	4	cl_bin.46_00082	bin.46	d__Bacteria	p__Spirochaetota	g__UBA4802	840	0	2.15748	0	0	0	0	0	0	0	3	0	0	0	0	0	0
K00074	Butyrate	4	cl_bin.46_01183	bin.46	d__Bacteria	p__Spirochaetota	g__UBA4802	891	0	1.38405	0	0	0	0	0.358794	0	0	2	0	0	0	0	1	0
K00074	Butyrate	4	cl_bin.52_00225	bin.52	d__Bacteria	p__Desulfobacterota	g__UBA8904	1002	0.542219	30.4092	13.2412	0	0	10.9069	3.14592	0	2	74	33	0	0	11	16	0
K00074	Butyrate	4	cl_bin.52_00806	bin.52	d__Bacteria	p__Desulfobacterota	g__UBA8904	435	0	7.38934	5.22526	0	0	0	0.556134	0	0	6	4	0	0	0	1	0
K00074	Butyrate	4	cl_bin.52_00807	bin.52	d__Bacteria	p__Desulfobacterota	g__UBA8904	231	0	0	0	0	0	0	0	0	0	0	0	0	0	0	0	0
K00074	Butyrate	4	cl_bin.52_01604	bin.52	d__Bacteria	p__Desulfobacterota	g__UBA8904	447	0	1.21814	0	0	0	0	0.576541	0	0	1	0	0	0	0	1	0
K00074	Butyrate	4	cl_bin.52_01985	bin.52	d__Bacteria	p__Desulfobacterota	g__UBA8904	687	0	0	0	0	0	0	0	0	0	0	0	0	0	0	0	0
K00074	Butyrate	4	cl_bin.7_00712	bin.7	d__Bacteria	p__Spirochaetota	g__MVZN01	843	0	0	0	0	2.51907	0	0	0	0	0	0	0	11	0	0	0
K00074	Butyrate	4	cl_unbinned_04840	unbinned	NA	NA	NA	765	3.30906	3.26592	6.83358	0	0	0	0.303185	0	7	5	11	0	0	0	1	0
K00074	Butyrate	4	cl_unbinned_04841	unbinned	NA	NA	NA	93	0	0	0	0	0	0	0	0	0	0	0	0	0	0	0	0
K00074	Butyrate	4	cl_unbinned_40917	unbinned	NA	NA	NA	231	0	5.60138	0	0	0	0	0	0	0	1	0	0	0	0	0	0
K00074	Butyrate	4	cl_unbinned_40918	unbinned	NA	NA	NA	600	0	1.09152	0	0	0	0	0	0	0	2	0	0	0	0	0	0
K00074	Butyrate	4	cl_unbinned_77628	unbinned	NA	NA	NA	855	0	2.59691	0.61647	0	0	0	0	0	0	4	1	0	0	0	0	0
K00074	Butyrate	4	cl_unbinned_83110	unbinned	NA	NA	NA	237	0	48.5251	10.3777	0	0	0	0	0	0	9	2	0	0	0	0	0
K07516	Butyrate	4	cl_unbinned_03270	unbinned	NA	NA	NA	1233	0.643868	0	2.00452	0	0.565207	0	0	0	3	0	6	0	4	0	0	0
K07516	Butyrate	4	cl_unbinned_115633	unbinned	NA	NA	NA	1590	0	0	0	0	0	0	0.071998	0	0	0	0	0	0	0	1	0
K07516	Butyrate	4	cl_unbinned_28672	unbinned	NA	NA	NA	687	0	0	0	0	0	0	0.593279	0	0	0	0	0	0	0	2	0
K07516	Butyrate	4	cl_unbinned_28673	unbinned	NA	NA	NA	1566	0	0	0	0	0	0	0.159063	0.658222	0	0	0	0	0	0	2	5
K07516	Butyrate	4	cl_unbinned_70741	unbinned	NA	NA	NA	1779	0	0	0	0	0	0	0.077342	0	0	0	0	0	0	0	1	0
K07516	Butyrate	4	cl_unbinned_70742	unbinned	NA	NA	NA	375	0	0	0	0	0	0	0	0	0	0	0	0	0	0	0	0
K00626	Butyrate	5	DLIBGJAA_01297	Ca. Digestoria delfossei	d__Bacteria	p__Cloacimonadota	g__Syntrophosphaera	1203	0	2.11246	0.367278	0	0	0	0.159849	0	0	6	1	0	0	0	1	0
K00626	Butyrate	5	cl_bin.12_00718	bin.12	d__Bacteria	p__Bacillota	g__Trichococcus	402	0	0	0	0	0	0	0	0	0	0	0	0	0	0	0	0
K00626	Butyrate	5	cl_bin.12_00719	bin.12	d__Bacteria	p__Bacillota	g__Trichococcus	255	0	0	0	0	0	0	0	0	0	0	0	0	0	0	0	0
K00626	Butyrate	5	cl_bin.12_00720	bin.12	d__Bacteria	p__Bacillota	g__Trichococcus	402	0	0	0	0	0	0	0	0	0	0	0	0	0	0	0	0
K00626	Butyrate	5	cl_bin.18_01180	bin.18	d__Bacteria	p__Bipolaricaulota	g__Bipolaricaulis	1260	3.86788	8.9056	2.39844	0	4.33431	27.3227	6.10723	3.29464	25	37	9	0	42	44	55	17
K00626	Butyrate	5	cl_bin.23_00529	bin.23	d__Bacteria	p__Desulfobacterota	g__Desulfobulbus	1290	0.315364	0	3.29685	0	1.18689	0	0	0.711213	2	0	13	0	12	0	0	4
K00626	Butyrate	5	cl_bin.24_01687	bin.24	d__Bacteria	p__Bacteroidota	g__UBA1402	1191	0	10.5565	0	0	0	0	1.95576	0	0	23	0	0	0	0	9	0
K00626	Butyrate	5	cl_bin.25_00139	bin.25	d__Bacteria	p__Chloroflexota	g__T78	1149	3.05828	2.25658	5.61972	10.2664	0	0	0.394919	2.4403	11	6	15	7	0	0	2	8
K00626	Butyrate	5	cl_bin.25_01080	bin.25	d__Bacteria	p__Chloroflexota	g__T78	1176	8.9105	0.71076	1.81333	20.5154	0	0	0.350705	0.28673	38	2	5	11	0	0	2	1
K00626	Butyrate	5	cl_bin.26_02671	bin.26	d__Archaea	p__Halobacteriota	g__UBA9949	1164	6.65785	0.533376	0.574511	0	2.29134	0	2.3665	1.25886	37	2	2	0	20	0	18.083	6
K00626	Butyrate	5	cl_bin.27_01782	bin.27	d__Archaea	p__Thermoplasmatota	g__UBA472	1176	0.627267	0	0.26772	0	0.991466	0	0.437135	0.186627	4	0	1	0	10	0	4	1
K00626	Butyrate	5	cl_bin.28_01669	bin.28	d__Archaea	p__Halobacteriota	g__Methanothrix	1158	3.43214	10.2755	10.8088	0	29.2956	9.88081	39.5433	10.7067	20.216	44	44	0	278.586	17	338.55	56
K00626	Butyrate	5	cl_bin.29_00303	bin.29	d__Bacteria	p__Desulfobacterota	g__MVRV01	738	23.7312	0	35.1632	0	0.253621	0	21.6333	4.06083	58	0	53	0	1	0	78	9
K00626	Butyrate	5	cl_bin.29_00304	bin.29	d__Bacteria	p__Desulfobacterota	g__MVRV01	447	17.3743	0	14.8253	0	0	0	8.97386	0	19	0	10	0	0	0	14	0
K00626	Butyrate	5	cl_bin.29_02348	bin.29	d__Bacteria	p__Desulfobacterota	g__MVRV01	855	0.700767	0	1.00884	0	0.225871	0	2.54374	0	2	0	2	0	1	0	10	0
K00626	Butyrate	5	cl_bin.29_02349	bin.29	d__Bacteria	p__Desulfobacterota	g__MVRV01	405	3.93767	0	1.48987	0	0	0	0.676601	0	4	0	1	0	0	0	1	0
K00626	Butyrate	5	cl_bin.29_03019	bin.29	d__Bacteria	p__Desulfobacterota	g__MVRV01	204	0	0	0	0	0	0	0	0	0	0	0	0	0	0	0	0
K00626	Butyrate	5	cl_bin.3_02335	bin.3	d__Archaea	p__Thermoplasmatota	g__UBA6	1179	0.743239	0.436069	1.39299	0	2.0762	4.42341	1.49856	0.659972	5	2	6	0	23	8	15	4
K00626	Butyrate	5	cl_bin.30_00604	bin.30	d__Bacteria	p__Bacteroidota	g__JAGPIS01	1203	0	0	0	0	0	0	2.85849	0	0	0	0	0	0	0	21	0
K00626	Butyrate	5	cl_bin.31_02128	bin.31	d__Archaea	p__Halobacteriota	g__Methanoculleus	1161	13.953	1.77733	0	24.0718	4.68534	0	4.00709	9.9421	75	6	0	16	38	0	30	45
K00626	Butyrate	5	cl_bin.32_00068	bin.32	d__Bacteria	p__Spirochaetota	g__JAEXTK01	1122	0	0	0.611982	0	0.840709	0	0.260838	0	0	0	2	0	7	0	2	0
K00626	Butyrate	5	cl_bin.34_00822	bin.34	d__Archaea	p__Methanobacteriota_B	g__Methanofastidiosum	1149	0.509678	3.74345	1.41478	0	3.05827	6.85568	4.09899	0	2	11	4	0	23	8	26	0
K00626	Butyrate	5	cl_bin.39_02123	bin.39	d__Bacteria	p__Spirochaetota	g__JAAYUR01	1128	1.49698	0	4.99464	0	10.2728	0	0.239507	0	9	0	19	0	98	0	2	0
K00626	Butyrate	5	cl_bin.39_02126	bin.39	d__Bacteria	p__Spirochaetota	g__JAAYUR01	1260	3.76686	0.528534	1.92846	0	24.719	5.46137	2.29417	0	21	2	7	0	204	8	17	0
K00626	Butyrate	5	cl_bin.4_00133	bin.4	d__Bacteria	p__Bacillota_A	g__BRH-c25	1161	0.644342	0.312736	2.60243	0	0	0	0.41612	0	3	1	8	0	0	0	3	0
K00626	Butyrate	5	cl_bin.40_00659	bin.40	d__Bacteria	p__Spirochaetota	g__Rectinema	576	0	0	0	0	0	0	0	0	0	0	0	0	0	0	0	0
K00626	Butyrate	5	cl_bin.40_00660	bin.40	d__Bacteria	p__Spirochaetota	g__Rectinema	654	0	3.35771	0	0	0	0	0	1.72561	0	5	0	0	0	0	0	3
K00626	Butyrate	5	cl_bin.42_02378	bin.42	d__Archaea	p__Halobacteriota	g__Methanosarcina	273	0	0	0	0	0	0	0	0	0	0	0	0	0	0	0	0
K00626	Butyrate	5	cl_bin.42_02379	bin.42	d__Archaea	p__Halobacteriota	g__Methanosarcina	273	0	0	0	0	0	0	0	0	0	0	0	0	0	0	0	0
K00626	Butyrate	5	cl_bin.42_02380	bin.42	d__Archaea	p__Halobacteriota	g__Methanosarcina	342	1.04416	0	0	0	0.565986	0	0.588709	0	1	0	0	0	1	0	1	0
K00626	Butyrate	5	cl_bin.46_00825	bin.46	d__Bacteria	p__Spirochaetota	g__UBA4802	1416	0	4.65774	7.33354	0	0	1.38041	0	0	0	15	24	0	0	2	0	0
K00626	Butyrate	5	cl_bin.46_01081	bin.46	d__Bacteria	p__Spirochaetota	g__UBA4802	1176	0.793115	3.0263	2.72978	0	0	6.29004	0.335701	0	3	8	7	0	0	7	2	0
K00626	Butyrate	5	cl_bin.46_01251	bin.46	d__Bacteria	p__Spirochaetota	g__UBA4802	1164	0	0.421815	0.411243	0	0	0	0	0	0	1	1	0	0	0	0	0
K00626	Butyrate	5	cl_bin.46_01252	bin.46	d__Bacteria	p__Spirochaetota	g__UBA4802	1140	0	0	1.44948	0	0	0	0.233431	0	0	0	3	0	0	0	1	0
K00626	Butyrate	5	cl_bin.46_01262	bin.46	d__Bacteria	p__Spirochaetota	g__UBA4802	291	0	0	0	0	0	0	0	0	0	0	0	0	0	0	0	0
K00626	Butyrate	5	cl_bin.46_01263	bin.46	d__Bacteria	p__Spirochaetota	g__UBA4802	924	0	0	0	0	0	0	0	0	0	0	0	0	0	0	0	0
K00626	Butyrate	5	cl_bin.46_01264	bin.46	d__Bacteria	p__Spirochaetota	g__UBA4802	1146	0	0	0	0	0	0	0	0	0	0	0	0	0	0	0	0
K00626	Butyrate	5	cl_bin.46_02552	bin.46	d__Bacteria	p__Spirochaetota	g__UBA4802	1182	0	0	0	0	0.320917	0	0	0	0	0	0	0	2	0	0	0
K00626	Butyrate	5	cl_bin.46_02739	bin.46	d__Bacteria	p__Spirochaetota	g__UBA4802	1206	0.616281	7.97407	8.17694	0	0	4.9854	0.205844	0	2	18	19	0	0	5	1	0
K00626	Butyrate	5	cl_bin.52_00350	bin.52	d__Bacteria	p__Desulfobacterota	g__UBA8904	996	0	0	0	0	0	0	0	0	0	0	0	0	0	0	0	0
K00626	Butyrate	5	cl_bin.52_00504	bin.52	d__Bacteria	p__Desulfobacterota	g__UBA8904	147	0	95.253	0	0	0	0	0	0	0	3	0	0	0	0	0	0
K00626	Butyrate	5	cl_bin.52_00505	bin.52	d__Bacteria	p__Desulfobacterota	g__UBA8904	1026	0	1.14662	0.388434	0	0	0	0	0	0	3	1	0	0	0	0	0
K00626	Butyrate	5	cl_bin.52_01499	bin.52	d__Bacteria	p__Desulfobacterota	g__UBA8904	1185	0.226512	3.51632	0.736569	0	0.600161	0	0.334809	0	1	10	2	0	4	0	2	0
K00626	Butyrate	5	cl_bin.52_02109	bin.52	d__Bacteria	p__Desulfobacterota	g__UBA8904	1359	0	0.280078	0	0	0	0	0	0	0	1	0	0	0	0	0	0
K00626	Butyrate	5	cl_bin.6_00497	bin.6	d__Bacteria	p__Bacteroidota	g__DMER64	1203	0	0	0.335172	0	0	0	0	0	0	0	1	0	0	0	0	0
K00626	Butyrate	5	cl_bin.7_00842	bin.7	d__Bacteria	p__Spirochaetota	g__MVZN01	144	0	0	0	0	0	0	0	0	0	0	0	0	0	0	0	0
K00626	Butyrate	5	cl_bin.7_00843	bin.7	d__Bacteria	p__Spirochaetota	g__MVZN01	282	0	0	0	0	0	0	0	0	0	0	0	0	0	0	0	0
K00626	Butyrate	5	cl_bin.7_01177	bin.7	d__Bacteria	p__Spirochaetota	g__MVZN01	264	0	8.16454	0	0	0	0	0	0	0	2	0	0	0	0	0	0
K00626	Butyrate	5	cl_bin.7_01178	bin.7	d__Bacteria	p__Spirochaetota	g__MVZN01	321	0	0	7.28116	0	0	0	0	0	0	0	3	0	0	0	0	0
K00626	Butyrate	5	cl_bin.7_01179	bin.7	d__Bacteria	p__Spirochaetota	g__MVZN01	432	0	0	0	0	0	2.89562	0	0	0	0	0	0	0	1	0	0
K00626	Butyrate	5	cl_bin.7_01560	bin.7	d__Bacteria	p__Spirochaetota	g__MVZN01	1437	0	0	0.244775	0	0	0	0	0	0	0	1	0	0	0	0	0
K00626	Butyrate	5	cl_bin.7_02086	bin.7	d__Bacteria	p__Spirochaetota	g__MVZN01	1206	0	0	0	0	0	0	0	0	0	0	0	0	0	0	0	0
K00626	Butyrate	5	cl_bin.7_02304	bin.7	d__Bacteria	p__Spirochaetota	g__MVZN01	1176	0	0.628082	0	0	0	0	0.144212	0	0	2	0	0	0	0	1	0
K00626	Butyrate	5	cl_bin.7_02381	bin.7	d__Bacteria	p__Spirochaetota	g__MVZN01	534	0	0	0	0	0	0	0	0	0	0	0	0	0	0	0	0
K00626	Butyrate	5	cl_bin.7_02382	bin.7	d__Bacteria	p__Spirochaetota	g__MVZN01	1050	0	0	0	0	0	0	0	0	0	0	0	0	0	0	0	0
K00626	Butyrate	5	cl_unbinned_03269	unbinned	NA	NA	NA	1092	0.264563	0.753202	0	0	0	0	0	0	1	2	0	0	0	0	0	0
K00626	Butyrate	5	cl_unbinned_04965	unbinned	NA	NA	NA	1224	0.580027	0	0	0	2.97001	0	0	2.15285	3	0	0	0	27	0	0	11
K00626	Butyrate	5	cl_unbinned_05762	unbinned	NA	NA	NA	198	0	0	0	0	0	0	3.9402	0	0	0	0	0	0	0	1	0
K00626	Butyrate	5	cl_unbinned_09376	unbinned	NA	NA	NA	1140	0.229954	0	6.37562	13.2622	0	0	5.22162	0	1	0	18	7	0	0	32	0
K00626	Butyrate	5	cl_unbinned_104528	unbinned	NA	NA	NA	1176	0	8.18132	15.2728	0	0	0	0	0	0	22	41	0	0	0	0	0
K00626	Butyrate	5	cl_unbinned_11058	unbinned	NA	NA	NA	201	0	0	0	0	0	0	0	0	0	0	0	0	0	0	0	0
K00626	Butyrate	5	cl_unbinned_114918	unbinned	NA	NA	NA	159	0	0	0	0	0	0	0	0	0	0	0	0	0	0	0	0
K00626	Butyrate	5	cl_unbinned_114919	unbinned	NA	NA	NA	564	0	1.53633	8.34865	0	0	0	0	0	0	2	10	0	0	0	0	0
K00626	Butyrate	5	cl_unbinned_19985	unbinned	NA	NA	NA	474	0	0	0	0	0	0	0	0	0	0	0	0	0	0	0	0
K00626	Butyrate	5	cl_unbinned_27306	unbinned	NA	NA	NA	552	0	0	0	0	0	0	0	0	0	0	0	0	0	0	0	0
K00626	Butyrate	5	cl_unbinned_27307	unbinned	NA	NA	NA	450	0	0	0	0	0	0	0	0	0	0	0	0	0	0	0	0
K00626	Butyrate	5	cl_unbinned_30940	unbinned	NA	NA	NA	351	0	0	2.29292	0	2.59555	0	1.04189	0.853278	0	0	2	0	5	0	1.917	1
K00626	Butyrate	5	cl_unbinned_30941	unbinned	NA	NA	NA	558	0	0.966189	0	0	0	0	0	0	0	1	0	0	0	0	0	0
K00626	Butyrate	5	cl_unbinned_30942	unbinned	NA	NA	NA	294	0	0	0	0	0	0	0	0	0	0	0	0	0	0	0	0
K00626	Butyrate	5	cl_unbinned_32707	unbinned	NA	NA	NA	435	0	0	0	0	0	0	0	0	0	0	0	0	0	0	0	0
K00626	Butyrate	5	cl_unbinned_41010	unbinned	NA	NA	NA	267	0	0	0	0	0	0	0	0	0	0	0	0	0	0	0	0
K00626	Butyrate	5	cl_unbinned_45273	unbinned	NA	NA	NA	915	0	1.66056	1.14466	0	0	0	0	0	0	3	2	0	0	0	0	0
K00626	Butyrate	5	cl_unbinned_70019	unbinned	NA	NA	NA	216	0	0	0	0	0	0	0	0	0	0	0	0	0	0	0	0
K00626	Butyrate	5	cl_unbinned_70020	unbinned	NA	NA	NA	975	0	0	0	0	0	0	0	0	0	0	0	0	0	0	0	0
K00626	Butyrate	5	cl_unbinned_76301	unbinned	NA	NA	NA	1170	1.37492	0	0	0	1.35874	0	0.275504	0	10	0	0	0	16	0	3	0
K00626	Butyrate	5	cl_unbinned_80198	unbinned	NA	NA	NA	339	1.42923	0	0	0	0	0	0	0	1	0	0	0	0	0	0	0
K00626	Butyrate	5	cl_unbinned_80199	unbinned	NA	NA	NA	576	0.693681	0	0	0	0.487024	0	0	0	1	0	0	0	1	0	0	0
K00626	Butyrate	5	cl_unbinned_81907	unbinned	NA	NA	NA	327	0	0	0	0	0	0	0	0	0	0	0	0	0	0	0	0
K00626	Butyrate	5	cl_unbinned_86190	unbinned	NA	NA	NA	261	0	0	0	0	0	0	0	0	0	0	0	0	0	0	0	0
K00626	Butyrate	5	cl_unbinned_86191	unbinned	NA	NA	NA	810	0	1.12289	0	0	0	0	0	0	0	2	0	0	0	0	0	0
K00626	Butyrate	5	cl_unbinned_87042	unbinned	NA	NA	NA	336	0	0	0	0	0	0	0	0	0	0	0	0	0	0	0	0
K00626	Butyrate	5	cl_unbinned_87043	unbinned	NA	NA	NA	501	5.48662	0	4.4476	0	0	0	0	0	6	0	3	0	0	0	0	0
K00626	Butyrate	5	cl_unbinned_92440	unbinned	NA	NA	NA	807	3.9564	1.3719	0.38112	0	2.6206	0	0.563024	1.2393	19	4	1	0	20	0	4	5
K00626	Butyrate	5	cl_unbinned_92441	unbinned	NA	NA	NA	363	0	0	0	0	0	0	0	0	0	0	0	0	0	0	0	0
K00632	Butyrate	5	cl_bin.12_00665	bin.12	d__Bacteria	p__Bacillota	g__Trichococcus	231	0	0	0	0	0	0	0	0	0	0	0	0	0	0	0	0
K00632	Butyrate	5	cl_bin.39_02134	bin.39	d__Bacteria	p__Spirochaetota	g__JAAYUR01	1167	0	0	0	0	0.124655	0	0.134884	0	0	0	0	0	1	0	1	0
K00632	Butyrate	5	cl_bin.46_00159	bin.46	d__Bacteria	p__Spirochaetota	g__UBA4802	1179	0	1.42808	3.79571	0	0	2.4728	0	0	0	3	8	0	0	2	0	0
K00632	Butyrate	5	cl_bin.46_02220	bin.46	d__Bacteria	p__Spirochaetota	g__UBA4802	459	0	2.65822	4.4476	0	0	0	0	0	0	2	3	0	0	0	0	0
K00632	Butyrate	5	cl_bin.46_02221	bin.46	d__Bacteria	p__Spirochaetota	g__UBA4802	285	0	0	0	0	0	0	0	0	0	0	0	0	0	0	0	0
K00632	Butyrate	5	cl_bin.7_00016	bin.7	d__Bacteria	p__Spirochaetota	g__MVZN01	1011	0	0	0	0	0	0	0	0	0	0	0	0	0	0	0	0
K00632	Butyrate	5	cl_unbinned_115634	unbinned	NA	NA	NA	684	0	0	0	0	0	0	0	0	0	0	0	0	0	0	0	0
K00632	Butyrate	5	cl_unbinned_115635	unbinned	NA	NA	NA	285	0	0	0	0	0	0	0	0	0	0	0	0	0	0	0	0
K00632	Butyrate	5	cl_unbinned_28674	unbinned	NA	NA	NA	1299	0	0	0	0	0	0	0	0	0	0	0	0	0	0	0	0
K00632	Butyrate	5	cl_unbinned_50326	unbinned	NA	NA	NA	192	0	0	0	0	0	0	0	0	0	0	0	0	0	0	0	0
K00125	aceticlastic methanogenesis (from acetate)	NA	cl_bin.25_01151	bin.25	d__Bacteria	p__Chloroflexota	g__T78	240	29.9399	5.29183	0	0	0	0	0	0	9	1	0	0	0	0	0	0
K00125	aceticlastic methanogenesis (from acetate)	NA	cl_bin.26_01623	bin.26	d__Archaea	p__Halobacteriota	g__UBA9949	1236	22.7985	0.822483	5.08618	0	17.6711	3.04069	8.59353	40.8447	168	4	22.881	0	216.574	6	92	257
K00125	aceticlastic methanogenesis (from acetate)	NA	cl_bin.26_01626	bin.26	d__Archaea	p__Halobacteriota	g__UBA9949	1152	32.5288	2.426	19.1659	0	37.0499	3.33339	26.9157	50.6101	217	11	81	0	407	6	259	304
K00125	aceticlastic methanogenesis (from acetate)	NA	cl_bin.26_02162	bin.26	d__Archaea	p__Halobacteriota	g__UBA9949	1038	45.5488	195.055	67.2541	0	8.71996	60.2203	2.98152	7.26341	276.064	799.312	265.321	0	87.914	98.112	26.715	40.187
K00125	aceticlastic methanogenesis (from acetate)	NA	cl_bin.26_02255	bin.26	d__Archaea	p__Halobacteriota	g__UBA9949	1236	100.84	97.7878	76.2878	22.0731	26.8316	36.8789	15.0149	60.0125	716	444.002	324	20	305.755	69	152	362
K00125	aceticlastic methanogenesis (from acetate)	NA	cl_bin.29_00338	bin.29	d__Bacteria	p__Desulfobacterota	g__MVRV01	1011	0	0	1.7554	0	0	0	3.57364	0	0	0	4	0	0	0	17	0
K00125	aceticlastic methanogenesis (from acetate)	NA	cl_bin.29_00352	bin.29	d__Bacteria	p__Desulfobacterota	g__MVRV01	864	0.289671	0	0.432075	0	0	0	0.788572	0	1	0	1	0	0	0	4	0
K00125	aceticlastic methanogenesis (from acetate)	NA	cl_bin.31_00204	bin.31	d__Archaea	p__Halobacteriota	g__Methanoculleus	1239	29.4997	2.93385	0.997365	1.26805	40.8329	7.39297	105.697	137.323	189.237	12.166	4	1	423.615	12	991.536	778.386
K00125	aceticlastic methanogenesis (from acetate)	NA	cl_bin.31_00739	bin.31	d__Archaea	p__Halobacteriota	g__Methanoculleus	1239	137.49	67.9012	36.1048	20.9433	52.8619	75.7726	34.5584	99.4631	907.637	298.834	151	17	554.385	132	329.464	579.58
K00125	aceticlastic methanogenesis (from acetate)	NA	cl_bin.52_00815	bin.52	d__Bacteria	p__Desulfobacterota	g__UBA8904	867	0.546719	9.72261	0.824409	0	0	0	0	0	2	24	2	0	0	0	0	0
K00125	aceticlastic methanogenesis (from acetate)	NA	cl_bin.52_00825	bin.52	d__Bacteria	p__Desulfobacterota	g__UBA8904	744	4.68887	10.0542	0.627414	0	0	0	0.843839	0	11.403	16	1	0	0	0	3	0
K00125	aceticlastic methanogenesis (from acetate)	NA	cl_unbinned_09853	unbinned	NA	NA	NA	330	0	11.7114	4.55992	0	0	0	0	0	0	5	2	0	0	0	0	0
K00125	aceticlastic methanogenesis (from acetate)	NA	cl_unbinned_09854	unbinned	NA	NA	NA	543	0	7.77827	10.1397	0	0	0	0	0	0	9	12	0	0	0	0	0
K00125	aceticlastic methanogenesis (from acetate)	NA	cl_unbinned_111296	unbinned	NA	NA	NA	969	0.474884	0	0.346701	0	0.801496	1.72669	0	0	2	0	1	0	5	2	0	0
K00125	aceticlastic methanogenesis (from acetate)	NA	cl_unbinned_12472	unbinned	NA	NA	NA	141	0	0	0	0	0	0	0	0	0	0	0	0	0	0	0	0
K00125	aceticlastic methanogenesis (from acetate)	NA	cl_unbinned_12473	unbinned	NA	NA	NA	861	0.210973	1.55956	0.687322	0	0	0	0	0	1	5	2.119	0	0	0	0	0
K00125	aceticlastic methanogenesis (from acetate)	NA	cl_unbinned_25102	unbinned	NA	NA	NA	918	19.668	153.775	46.4984	0	4.31989	22.5001	2.23431	3.14499	108.422	554.686	161.679	0	39.331	32.888	18.285	15.813
K00125	aceticlastic methanogenesis (from acetate)	NA	cl_unbinned_25103	unbinned	NA	NA	NA	204	0	0	0	0	0	0	0	0	0	0	0	0	0	0	0	0
K00125	aceticlastic methanogenesis (from acetate)	NA	cl_unbinned_57680	unbinned	NA	NA	NA	681	2.19422	1.12981	2.32403	0	5.82404	0	6.32098	3.83184	6	2	4	0	24	0	24	9
K00125	aceticlastic methanogenesis (from acetate)	NA	cl_unbinned_57685	unbinned	NA	NA	NA	552	0	0	0	0	1.61411	0	0.459549	0	0	0	0	0	4	0	1	0
K00125	aceticlastic methanogenesis (from acetate)	NA	cl_unbinned_57686	unbinned	NA	NA	NA	363	2.68849	4.54859	4.9055	0	14.4527	0	4.14288	11.7318	4	4	4	0	34	0	9	16
K00125	aceticlastic methanogenesis (from acetate)	NA	cl_unbinned_65088	unbinned	NA	NA	NA	192	0	0	0	0	0	0	0	0	0	0	0	0	0	0	0	0
K00125	aceticlastic methanogenesis (from acetate)	NA	cl_unbinned_83588	unbinned	NA	NA	NA	849	0	0	0	0	0	0	0	0	0	0	0	0	0	0	0	0
K00125	aceticlastic methanogenesis (from acetate)	NA	cl_unbinned_87177	unbinned	NA	NA	NA	771	0	0	0	0	0	0	0	0	0	0	0	0	0	0	0	0
K00193	aceticlastic methanogenesis (from acetate)	NA	cl_bin.28_00075	bin.28	d__Archaea	p__Halobacteriota	g__Methanothrix	1407	157.862	208.217	460.199	13.2942	618.124	247.484	801.7	356.586	1384	1217	2592	15	9240.8	592	10451.9	2813.17
K00193	aceticlastic methanogenesis (from acetate)	NA	cl_bin.42_01538	bin.42	d__Archaea	p__Halobacteriota	g__Methanosarcina	1380	6.28341	0	2.29251	9.45457	36.8729	0	3.7815	12.8155	53.444	0	13.033	11	568.63	0	49.549	102.48
K00193	aceticlastic methanogenesis (from acetate)	NA	cl_bin.42_03647	bin.42	d__Archaea	p__Halobacteriota	g__Methanosarcina	300	0	1.59358	0	15.2799	0	0	0	0	0	1	0	1.784	0	0	0	0
K00193	aceticlastic methanogenesis (from acetate)	NA	cl_bin.42_03648	bin.42	d__Archaea	p__Halobacteriota	g__Methanosarcina	201	12.5587	0	43.899	0	1.29396	0	0	0	2.278	0	5.251	0	0.378	0	0	0
K00193	aceticlastic methanogenesis (from acetate)	NA	cl_bin.42_03649	bin.42	d__Archaea	p__Halobacteriota	g__Methanosarcina	396	0	0	0	0	9.54014	0	3.54133	3.55607	0	0	0	0	29.821	0	9.451	5.52
K00193	aceticlastic methanogenesis (from acetate)	NA	cl_bin.42_03650	bin.42	d__Archaea	p__Halobacteriota	g__Methanosarcina	216	0	0	0	0	0	0	0	0	0	0	0	0	0	0	0	0
K00193	aceticlastic methanogenesis (from acetate)	NA	cl_unbinned_14188	unbinned	NA	NA	NA	402	3.69593	1.30052	2.62297	0	1.4432	0	2.68003	2.70171	5	1	2	0	3	0	5	3
K00193	aceticlastic methanogenesis (from acetate)	NA	cl_unbinned_16640	unbinned	NA	NA	NA	1422	23.581	0	22.7016	18.9724	14.4651	0	1.04636	1.85105	195.036	0	123.168	20.216	212.537	0	13.135	14
K00194	aceticlastic methanogenesis (from acetate)	NA	cl_bin.26_02093	bin.26	d__Archaea	p__Halobacteriota	g__UBA9949	450	12.0091	12.0879	4.16718	0	6.52033	11.437	4.11973	3.82613	16	11	4	0	14	4	8	5
K00194	aceticlastic methanogenesis (from acetate)	NA	cl_bin.27_01423	bin.27	d__Archaea	p__Thermoplasmatota	g__UBA472	948	0.949166	0	0	0	0.233901	0	0	0	5	0	0	0	2	0	0	0
K00194	aceticlastic methanogenesis (from acetate)	NA	cl_bin.28_00079	bin.28	d__Archaea	p__Halobacteriota	g__Methanothrix	564	105.384	47.2553	120.922	0	355.188	66.1822	443.688	170.143	246.013	75	185.537	0	1364.2	43	1490.99	350.363
K00194	aceticlastic methanogenesis (from acetate)	NA	cl_bin.28_00080	bin.28	d__Archaea	p__Halobacteriota	g__Methanothrix	837	102.735	42.0194	104.276	0	245.476	20.2516	403.236	133.432	397.987	117.41	283.948	0	1652.3	22	2457.03	471.271
K00194	aceticlastic methanogenesis (from acetate)	NA	cl_bin.3_00301	bin.3	d__Archaea	p__Thermoplasmatota	g__UBA6	960	0.779145	0	0	0	1.29591	0	1.28463	0.439513	4	0	0	0	11	0	10	2
K00194	aceticlastic methanogenesis (from acetate)	NA	cl_bin.31_00676	bin.31	d__Archaea	p__Halobacteriota	g__Methanoculleus	912	4.95674	0.40729	0	0	3.40571	5.36571	1.67948	16.9286	19	1	0	0	20	5	9	55
K00194	aceticlastic methanogenesis (from acetate)	NA	cl_bin.42_01536	bin.42	d__Archaea	p__Halobacteriota	g__Methanosarcina	1320	5.88137	0	2.92992	3.37669	21.3618	0	0.894033	8.32825	39.288	0	13.117	3	254	0	9	50
K00194	aceticlastic methanogenesis (from acetate)	NA	cl_bin.42_03641	bin.42	d__Archaea	p__Halobacteriota	g__Methanosarcina	912	32.6843	0	16.4351	44.6933	3.14719	0	1.05332	0.882353	122.278	0	44.356	21	20.403	0	5.759	3
K00194	aceticlastic methanogenesis (from acetate)	NA	cl_unbinned_14186	unbinned	NA	NA	NA	603	0.58318	0.89601	0.901607	0	0	0	0.390931	6.50201	1	1	1	0	0	0	1	10
K00194	aceticlastic methanogenesis (from acetate)	NA	cl_unbinned_16637	unbinned	NA	NA	NA	1245	2.31123	0	5.64588	1.22826	2.01887	0	0.473822	0	14.434	0	24.527	1	21.597	0	4.241	0
K00194	aceticlastic methanogenesis (from acetate)	NA	cl_unbinned_50225	unbinned	NA	NA	NA	927	2.68809	0	0	0	0.230955	0	0.37774	0	14	0	0	0	2	0	3	0
K00197	aceticlastic methanogenesis (from acetate)	NA	cl_bin.26_02094	bin.26	d__Archaea	p__Halobacteriota	g__UBA9949	1278	10.4194	8.86248	6.79003	0	5.92217	21.3	5.61105	1.953	66	38	29	0	59	38	50	11
K00197	aceticlastic methanogenesis (from acetate)	NA	cl_bin.27_01422	bin.27	d__Archaea	p__Thermoplasmatota	g__UBA472	1317	0	0	0	2.81232	0	0	0.371553	0	0	0	0	2	0	0	3	0
K00197	aceticlastic methanogenesis (from acetate)	NA	cl_bin.28_00081	bin.28	d__Archaea	p__Halobacteriota	g__Methanothrix	1416	111.866	60.5352	110.541	0	260.011	32.0368	306.555	77.1643	787	287.59	521.515	0	3002.42	61	3057.16	472.366
K00197	aceticlastic methanogenesis (from acetate)	NA	cl_bin.3_00302	bin.3	d__Archaea	p__Thermoplasmatota	g__UBA6	1323	0	0	0	0	0.530166	0	0	0.487769	0	0	0	0	6	0	0	3
K00197	aceticlastic methanogenesis (from acetate)	NA	cl_bin.31_00677	bin.31	d__Archaea	p__Halobacteriota	g__Methanoculleus	1335	4.80066	0	1.72112	0	1.46537	4.75819	1.93465	2.19268	30	0	7	0	14	8	17	12
K00197	aceticlastic methanogenesis (from acetate)	NA	cl_bin.42_01535	bin.42	d__Archaea	p__Halobacteriota	g__Methanosarcina	1410	5.92812	0	4.11982	2.46208	21.3647	0	4.02208	17.8061	35	0	18	2	219	0	36	103
K00197	aceticlastic methanogenesis (from acetate)	NA	cl_bin.42_03637	bin.42	d__Archaea	p__Halobacteriota	g__Methanosarcina	246	29.0633	4.92688	32.9169	0	22.1619	0	2.07348	0	10	1	7	0	12	0	1	0
K00197	aceticlastic methanogenesis (from acetate)	NA	cl_bin.42_03638	bin.42	d__Archaea	p__Halobacteriota	g__Methanosarcina	564	11.3145	0	6.18291	0	5.86802	0	1.89587	0	13.481	0	6.038	0	11	0	3	0
K00197	aceticlastic methanogenesis (from acetate)	NA	cl_bin.42_03639	bin.42	d__Archaea	p__Halobacteriota	g__Methanosarcina	330	22.5625	0	25.1342	0	9.6084	0	0	8.49068	15.304	0	12.133	0	10.074	0	0	5.775
K00197	aceticlastic methanogenesis (from acetate)	NA	cl_bin.42_03640	bin.42	d__Archaea	p__Halobacteriota	g__Methanosarcina	237	0.003971	0	0	0	1.52486	0	0	0	0.001	0	0	0	0.707	0	0	0
K00197	aceticlastic methanogenesis (from acetate)	NA	cl_unbinned_16636	unbinned	NA	NA	NA	1113	6.9238	0	1.95847	5.65625	2.79031	0.884209	0.367375	0.330115	26.214	0	5.83	3	17.219	1	2	1.225
K00197	aceticlastic methanogenesis (from acetate)	NA	cl_unbinned_50223	unbinned	NA	NA	NA	735	1.72465	0	0	0	0.699982	0	0	0	5	0	0	0	3	0	0	0
K00197	aceticlastic methanogenesis (from acetate)	NA	cl_unbinned_50224	unbinned	NA	NA	NA	618	2.95434	0.551617	0	0	0	0	0	0	8	1	0	0	0	0	0	0
K00399	aceticlastic methanogenesis (from acetate)	NA	cl_bin.26_02462	bin.26	d__Archaea	p__Halobacteriota	g__UBA9949	1704	728.031	632.675	421.448	58.2808	140.014	198.865	153.715	131.376	6287.13	3758.63	2403.28	63.489	1912.15	461.95	1833.12	983.183
K00399	aceticlastic methanogenesis (from acetate)	NA	cl_bin.27_00637	bin.27	d__Archaea	p__Thermoplasmatota	g__UBA472	1665	273.781	115.245	33.611	25.9664	69.0102	88.5566	50.0311	65.982	2155.53	614	172.596	25	848	188.185	541.604	444
K00399	aceticlastic methanogenesis (from acetate)	NA	cl_bin.28_00377	bin.28	d__Archaea	p__Halobacteriota	g__Methanothrix	1680	195.434	980.561	1278.98	26.8886	578.664	690.815	746.539	275.629	1666	5762	7454	29	8013	1660	9052	2098
K00399	aceticlastic methanogenesis (from acetate)	NA	cl_bin.31_00304	bin.31	d__Archaea	p__Halobacteriota	g__Methanoculleus	1707	21.4094	4.1584	2.88131	0	4.40502	0.919056	7.5584	6.81895	180.308	23.243	15.202	0	57.74	2.034	86.176	48.541
K00399	aceticlastic methanogenesis (from acetate)	NA	cl_bin.31_00378	bin.31	d__Archaea	p__Halobacteriota	g__Methanoculleus	1707	1267.96	856.466	208.494	241.129	394.499	639.748	499.796	559.882	10531	4755.86	1077.48	261	4984.19	1352.21	5531.55	3792.1
K00399	aceticlastic methanogenesis (from acetate)	NA	cl_bin.34_00125	bin.34	d__Archaea	p__Methanobacteriota_B	g__Methanofastidiosum	1662	56.3453	86.7518	105.649	9.22004	80.8138	103.902	115.194	5.16488	422	460	551	9	1136	226	1376	37
K00399	aceticlastic methanogenesis (from acetate)	NA	cl_bin.42_00419	bin.42	d__Archaea	p__Halobacteriota	g__Methanosarcina	1713	203.197	1.03281	99.5641	159.164	48.4761	0	5.94757	12.8777	1718.52	6	567	172	695.386	0	73	99
K00399	aceticlastic methanogenesis (from acetate)	NA	cl_unbinned_14825	unbinned	NA	NA	NA	219	0	0	0	0	3.39507	0	0	0	0	0	0	0	1.631	0	0	0
K00399	aceticlastic methanogenesis (from acetate)	NA	cl_unbinned_14826	unbinned	NA	NA	NA	318	0	0	0	0	0	0	0	0	0	0	0	0	0	0	0	0
K00399	aceticlastic methanogenesis (from acetate)	NA	cl_unbinned_14827	unbinned	NA	NA	NA	447	2.4931	0	0	0	0	0	2.23368	0.247584	3.893	0	0	0	0	0	5.021	0.36
K00399	aceticlastic methanogenesis (from acetate)	NA	cl_unbinned_14849	unbinned	NA	NA	NA	183	30.8714	24.8486	57.8758	37.5717	0	0	5.35868	0	4	2	5	1	0	0	1	0
K00399	aceticlastic methanogenesis (from acetate)	NA	cl_unbinned_14850	unbinned	NA	NA	NA	732	62.0019	49.0546	148.9	5.1143	18.8847	5.88559	27.3026	10.1864	192.078	103.072	306.261	2	96	5	120	29
K00399	aceticlastic methanogenesis (from acetate)	NA	cl_unbinned_14851	unbinned	NA	NA	NA	330	27.805	3.45694	67.0356	0	9.03621	0	16.0525	1.01067	26	2	44	0	13	0	21	1
K00399	aceticlastic methanogenesis (from acetate)	NA	cl_unbinned_14852	unbinned	NA	NA	NA	243	23.5796	0	29.1246	0	2.04403	0	6.48227	6.8414	7.333	0	6	0	1	0	3	2
K00399	aceticlastic methanogenesis (from acetate)	NA	cl_unbinned_30086	unbinned	NA	NA	NA	1095	2.14785	0	2.9518	0	15.2306	0	4.98168	0.439289	9.492	0	9.059	0	104.732	0	29.796	1.64
K00399	aceticlastic methanogenesis (from acetate)	NA	cl_unbinned_30087	unbinned	NA	NA	NA	507	34.7199	0.653101	3.08857	0	8.67656	0	2.34518	8.95148	49.925	0.606	2.944	0	18.44	0	4.568	11.273
K00399	aceticlastic methanogenesis (from acetate)	NA	cl_unbinned_37232	unbinned	NA	NA	NA	663	28.5269	15.7918	15.1682	0	3.67874	6.34797	3.15663	1.56004	88	32.233	29.277	0	17.368	5	13	4
K00399	aceticlastic methanogenesis (from acetate)	NA	cl_unbinned_37233	unbinned	NA	NA	NA	993	62.5228	51.9402	39.6764	59.1486	6.32926	3.38924	5.89452	2.76888	279.934	157.057	116.504	32.511	44.864	4.05	37.111	11.021
K00399	aceticlastic methanogenesis (from acetate)	NA	cl_unbinned_63762	unbinned	NA	NA	NA	1185	245.275	63.2731	22.7384	41.0166	28.8588	60.964	32.8689	24.0597	1353.47	240	81.404	26	257	90.815	263.396	115
K00399	aceticlastic methanogenesis (from acetate)	NA	cl_unbinned_73327	unbinned	NA	NA	NA	1710	7.40968	0.424	6.55964	0	7.34449	0	4.14748	1.86084	57.883	2.394	36.862	0	93.314	0	46.454	13
K00399	aceticlastic methanogenesis (from acetate)	NA	cl_unbinned_77564	unbinned	NA	NA	NA	912	11.5251	0	1.53814	0	15.9018	0	10.0311	2.86211	39.806	0	3.85	0	89.614	0	49.432	8.727
K00399	aceticlastic methanogenesis (from acetate)	NA	cl_unbinned_77565	unbinned	NA	NA	NA	318	0	0	3.17302	0	2.35962	0	6.44926	0	0	0	1.286	0	2.268	0	5.729	0
K00401	aceticlastic methanogenesis (from acetate)	NA	cl_bin.26_02457	bin.26	d__Archaea	p__Halobacteriota	g__UBA9949	1314	1395.44	1243.93	949.183	65.111	266.564	505.93	310.441	464.5	9749.63	5680.97	4144.97	57	2941	906	2991	2776
K00401	aceticlastic methanogenesis (from acetate)	NA	cl_bin.27_00634	bin.27	d__Archaea	p__Thermoplasmatota	g__UBA472	1329	186.785	84.4682	23.0181	31.0401	71.9971	52.9355	33.8414	57.4743	1192.82	360	95	24	776.334	87	315	321.316
K00401	aceticlastic methanogenesis (from acetate)	NA	cl_bin.28_00380	bin.28	d__Archaea	p__Halobacteriota	g__Methanothrix	1305	529.598	2941.5	3467.24	22.373	1404.97	2663.29	1732.26	510.98	3602	13437.9	15432.7	18	15558.9	4890.31	16239.6	2970
K00401	aceticlastic methanogenesis (from acetate)	NA	cl_bin.31_00307	bin.31	d__Archaea	p__Halobacteriota	g__Methanoculleus	255	26.0915	0	0	0	16.7538	0	28.3513	7.522	13	0	0	0	10.802	0	17	3
K00401	aceticlastic methanogenesis (from acetate)	NA	cl_bin.31_00308	bin.31	d__Archaea	p__Halobacteriota	g__Methanoculleus	1014	14.0559	0	0.421942	0	5.3513	0	7.2364	4.74	53.012	0	1	0	32.242	0	39	16
K00401	aceticlastic methanogenesis (from acetate)	NA	cl_bin.31_00374	bin.31	d__Archaea	p__Halobacteriota	g__Methanoculleus	1305	1169.28	837.957	176.804	133.196	362.121	833.19	455.126	789.096	6694.65	3035.33	609	97	3146.57	1193	3489	3763
K00401	aceticlastic methanogenesis (from acetate)	NA	cl_bin.34_00122	bin.34	d__Archaea	p__Methanobacteriota_B	g__Methanofastidiosum	1311	38.345	72.0276	84.3822	10.6177	60.7079	54.9495	88.2779	3.89304	164	230	270	7	486	66	613	17
K00401	aceticlastic methanogenesis (from acetate)	NA	cl_bin.42_00423	bin.42	d__Archaea	p__Halobacteriota	g__Methanosarcina	1308	96.5104	3.07227	63.0774	73.5077	85.6064	0	10.3978	24.5736	501	11	228	50	708	0	74	113.312
K00401	aceticlastic methanogenesis (from acetate)	NA	cl_unbinned_14830	unbinned	NA	NA	NA	339	3.93917	0	1.81287	0	10.9919	0	6.2255	0	3.241	0	1	0	14.243	0	7.925	0
K00401	aceticlastic methanogenesis (from acetate)	NA	cl_unbinned_14831	unbinned	NA	NA	NA	366	3.77264	0	0	0	14.4258	13.1949	7.10066	0	5	0	0	0	32	5	14.991	0
K00401	aceticlastic methanogenesis (from acetate)	NA	cl_unbinned_30083	unbinned	NA	NA	NA	1311	2.41007	0	3.60935	0	15.5295	0	7.23354	1.55888	13.759	0	13	0	139.757	0	59.084	8
K00401	aceticlastic methanogenesis (from acetate)	NA	cl_unbinned_37228	unbinned	NA	NA	NA	1314	53.2345	38.5507	27.4745	0	4.99218	8.52906	3.86243	0.702737	346.605	171.03	119.028	0	52	15	35	4
K00401	aceticlastic methanogenesis (from acetate)	NA	cl_unbinned_59077	unbinned	NA	NA	NA	393	856.79	240.282	83.5152	85.224	107.26	67.7163	90.8819	128.518	1090	207	72	15	230	24	179	150
K00402	aceticlastic methanogenesis (from acetate)	NA	cl_bin.26_02461	bin.26	d__Archaea	p__Halobacteriota	g__UBA9949	765	2154.03	2668.79	1970.76	223.194	618.534	903.825	738.828	512.969	6570.23	5798.08	4327	87	3075.18	752	3298	1476.8
K00402	aceticlastic methanogenesis (from acetate)	NA	cl_bin.27_00636	bin.27	d__Archaea	p__Thermoplasmatota	g__UBA472	783	538.857	216.532	52.843	18.4396	144.179	280.549	68.4294	106.588	2169.66	607	147	9	1010.5	317	441	414
K00402	aceticlastic methanogenesis (from acetate)	NA	cl_bin.28_00378	bin.28	d__Archaea	p__Halobacteriota	g__Methanothrix	768	362.892	1881.67	2555.69	9.78253	1125.67	1054.14	1347.06	542.404	1652	5833	7712.07	5	8957.82	1340.32	9325.56	2278.96
K00402	aceticlastic methanogenesis (from acetate)	NA	cl_bin.31_00305	bin.31	d__Archaea	p__Halobacteriota	g__Methanoculleus	765	44.2887	11.5797	2.60522	2.5538	17.7453	11.7538	34.806	16.2645	135.938	24.405	5.121	1.011	85.281	9.326	147.682	42.531
K00402	aceticlastic methanogenesis (from acetate)	NA	cl_bin.31_00377	bin.31	d__Archaea	p__Halobacteriota	g__Methanoculleus	765	1986.83	2277.84	644.281	231.721	1270.53	1935.84	2060.62	1483.9	5695.76	4440.28	1201.88	83.989	5611.77	1424.43	7930.19	3600.82
K00402	aceticlastic methanogenesis (from acetate)	NA	cl_bin.34_00124	bin.34	d__Archaea	p__Methanobacteriota_B	g__Methanofastidiosum	666	89.6618	253.078	303.365	49.4808	256.478	327.635	293.444	4.67041	250	530	652.884	18	1450.85	269	1417	14
K00402	aceticlastic methanogenesis (from acetate)	NA	cl_bin.42_00420	bin.42	d__Archaea	p__Halobacteriota	g__Methanosarcina	747	189.879	0.796057	133.702	48.544	77.1106	0	5.11824	14.5895	636.483	2	345	20	475.497	0	27	48
K00402	aceticlastic methanogenesis (from acetate)	NA	cl_unbinned_14829	unbinned	NA	NA	NA	273	2.38205	0	0	0	20.4933	26.1964	12.9666	0	1	0	0	0	14.439	3	8.526	0
K00402	aceticlastic methanogenesis (from acetate)	NA	cl_unbinned_14853	unbinned	NA	NA	NA	759	47.3351	12.7627	117.328	0	19.8884	18.0218	22.4514	8.46717	115.667	22	201	0	77	12	74	18
K00402	aceticlastic methanogenesis (from acetate)	NA	cl_unbinned_30085	unbinned	NA	NA	NA	768	5.27205	0	13.8557	7.9131	12.6873	0	4.02848	0	22.328	0	38.416	4	91.497	0	26.597	0
K00402	aceticlastic methanogenesis (from acetate)	NA	cl_unbinned_37231	unbinned	NA	NA	NA	765	29.2127	28.1941	27.2664	0	3.19576	4.46752	5.64399	0.985275	102.013	67.01	63	0	18	4	28	3
K00402	aceticlastic methanogenesis (from acetate)	NA	cl_unbinned_77566	unbinned	NA	NA	NA	720	2.95744	0	2.90365	0	13.2615	0	5.84121	1.57378	11.672	0	7.584	0	89.064	0	35.877	6
K00577	aceticlastic methanogenesis (from acetate)	NA	cl_bin.26_02473	bin.26	d__Archaea	p__Halobacteriota	g__UBA9949	723	671.325	190.468	145.927	2.27901	58.1174	53.9204	69.2606	38.0344	2437.89	430.157	311.166	1	352.499	50.514	362.625	119.204
K00577	aceticlastic methanogenesis (from acetate)	NA	cl_bin.26_02475	bin.26	d__Archaea	p__Halobacteriota	g__UBA9949	738	1096.56	277.064	184.234	0	99.1609	88.496	90.4156	73.0547	3792.15	623.991	386.808	0	551.749	75.486	448.278	221.288
K00577	aceticlastic methanogenesis (from acetate)	NA	cl_bin.27_00840	bin.27	d__Archaea	p__Thermoplasmatota	g__UBA472	768	3.94446	0	0	0	0.196234	0	0.637971	0	13	0	0	0	1	0	3	0
K00577	aceticlastic methanogenesis (from acetate)	NA	cl_bin.28_01502	bin.28	d__Archaea	p__Halobacteriota	g__Methanothrix	621	10.5261	7.90226	21.2879	0	56.4512	8.87498	100.587	16.6377	23	12	31	0	215	5	347.458	34
K00577	aceticlastic methanogenesis (from acetate)	NA	cl_bin.28_01678	bin.28	d__Archaea	p__Halobacteriota	g__Methanothrix	732	83.0891	135.711	279.039	0	478.008	232.159	646.734	149.58	367	403	804	0	3848	285	4554.65	611
K00577	aceticlastic methanogenesis (from acetate)	NA	cl_bin.31_00383	bin.31	d__Archaea	p__Halobacteriota	g__Methanoculleus	723	919.157	147.987	57.2246	169.797	456.314	369.613	511.944	755.713	3524.34	354	133	81	2707.26	370	2646	2486.32
K00577	aceticlastic methanogenesis (from acetate)	NA	cl_bin.31_00385	bin.31	d__Archaea	p__Halobacteriota	g__Methanoculleus	396	0	0	0	0	0	0	0	0	0	0	0	0	0	0	0	0
K00577	aceticlastic methanogenesis (from acetate)	NA	cl_bin.42_02521	bin.42	d__Archaea	p__Halobacteriota	g__Methanosarcina	396	0	0	0	0	0	0	0	0	0	0	0	0	0	0	0	0
K00577	aceticlastic methanogenesis (from acetate)	NA	cl_bin.42_03089	bin.42	d__Archaea	p__Halobacteriota	g__Methanosarcina	723	111.612	0	33.9544	6.75135	31.0369	0	2.32358	14.1827	303.867	0	62.838	2.208	153.645	0	10	37
K00577	aceticlastic methanogenesis (from acetate)	NA	cl_unbinned_05416	unbinned	NA	NA	NA	594	0.485439	0	1.55928	0	0.59859	0	0	1.60377	1	0	2	0	2	0	0	3
K00577	aceticlastic methanogenesis (from acetate)	NA	cl_unbinned_37243	unbinned	NA	NA	NA	723	12.748	2.43266	2.13277	0	3.15577	0	0.22996	0	49.38	6	5	0	19.893	0	1.315	0
K00577	aceticlastic methanogenesis (from acetate)	NA	cl_unbinned_37245	unbinned	NA	NA	NA	726	6.10873	2.87521	3.44381	0	2.29763	0	0.499486	0	22.62	7	8	0	14.107	0	2.685	0
K00577	aceticlastic methanogenesis (from acetate)	NA	cl_unbinned_49529	unbinned	NA	NA	NA	453	58.0713	0	39.9518	25.7699	17.0814	0	3.53025	5.23968	89.133	0	41.162	4.792	49.355	0	9	8
K00577	aceticlastic methanogenesis (from acetate)	NA	cl_unbinned_59085	unbinned	NA	NA	NA	768	4.01675	1.7102	0.429248	0	0	0	0	0	14	4	1	0	0	0	0	0
K00578	aceticlastic methanogenesis (from acetate)	NA	cl_bin.26_02472	bin.26	d__Archaea	p__Halobacteriota	g__UBA9949	282	957.949	184.983	125.874	0	69.3834	29.4223	55.1018	39.1821	514.107	71	59	0	59	5	41	20.507
K00578	aceticlastic methanogenesis (from acetate)	NA	cl_bin.31_00382	bin.31	d__Archaea	p__Halobacteriota	g__Methanoculleus	285	859.931	171.455	25.6131	0	395.902	141.103	362.819	522.634	401.116	51	8	0	292.23	18	249.161	236.818
K00578	aceticlastic methanogenesis (from acetate)	NA	cl_unbinned_37242	unbinned	NA	NA	NA	282	8.77027	0	3.27124	0	0	0	0	0	4	0	1	0	0	0	0	0
K00579	aceticlastic methanogenesis (from acetate)	NA	cl_bin.26_02471	bin.26	d__Archaea	p__Halobacteriota	g__UBA9949	849	322.757	48.4539	40.9691	3.9103	23.1006	15.1347	17.1127	5.69359	628.008	68	60	1	72	8	45	10
K00579	aceticlastic methanogenesis (from acetate)	NA	cl_bin.28_01676	bin.28	d__Archaea	p__Halobacteriota	g__Methanothrix	828	18.177	30.5689	38.5121	0	104.36	2.97461	114.451	24.708	42.413	51	63	0	401.397	2	376.464	50
K00579	aceticlastic methanogenesis (from acetate)	NA	cl_bin.31_00381	bin.31	d__Archaea	p__Halobacteriota	g__Methanoculleus	852	193.175	33.9733	6.68361	17.0195	121.265	46.5471	123.256	191.473	478.834	58	11	5	466.234	32	423.254	407
K00579	aceticlastic methanogenesis (from acetate)	NA	cl_bin.42_03091	bin.42	d__Archaea	p__Halobacteriota	g__Methanosarcina	804	4.65255	0	4.20275	0	16.8422	0	1.947	4.23061	9.816	0	7.473	0	62	0	6	9
K00579	aceticlastic methanogenesis (from acetate)	NA	cl_unbinned_37241	unbinned	NA	NA	NA	615	2.73006	0	0	0	0	0	3.13109	0	4	0	0	0	0	0	6	0
K00579	aceticlastic methanogenesis (from acetate)	NA	cl_unbinned_49527	unbinned	NA	NA	NA	804	46.6641	0	13.5535	2.55411	3.83295	0	0	0.996176	93.184	0	22.527	1	13	0	0	2
K00580	aceticlastic methanogenesis (from acetate)	NA	cl_bin.26_02470	bin.26	d__Archaea	p__Halobacteriota	g__UBA9949	837	254.627	62.0809	29.4508	3.21225	15.9706	36.3218	20.7282	8.78571	644.404	106	50	1	66	25	72	19
K00580	aceticlastic methanogenesis (from acetate)	NA	cl_bin.28_01675	bin.28	d__Archaea	p__Halobacteriota	g__Methanothrix	690	34.2906	36.2518	37.7677	0	134.076	18.9309	131.99	23.7746	60	46	50	0	347.288	10	308.536	38
K00580	aceticlastic methanogenesis (from acetate)	NA	cl_bin.31_00380	bin.31	d__Archaea	p__Halobacteriota	g__Methanoculleus	852	220.011	49.3364	17.619	2.92388	139.846	193.714	214.575	225.788	588.532	91	32	1	551.541	142	749.596	501.621
K00580	aceticlastic methanogenesis (from acetate)	NA	cl_bin.42_03092	bin.42	d__Archaea	p__Halobacteriota	g__Methanosarcina	429	20.6315	0	2.96507	0	1.09399	0	0	4.38442	22.455	0	2	0	2	0	0	4.358
K00580	aceticlastic methanogenesis (from acetate)	NA	cl_unbinned_37240	unbinned	NA	NA	NA	714	6.57233	0	0.611601	0	1.57418	0	0	0	17	0	1	0	6	0	0	0
K00580	aceticlastic methanogenesis (from acetate)	NA	cl_unbinned_49526	unbinned	NA	NA	NA	753	64.4416	0	18.5722	23.3489	10.6334	0	1.17676	2.07329	111.545	0	27	6	31	0	3	3.642
K00581	aceticlastic methanogenesis (from acetate)	NA	cl_bin.26_02469	bin.26	d__Archaea	p__Halobacteriota	g__UBA9949	903	375.616	85.3475	43.0922	5.03088	44.0895	30.4731	31.3857	33.7796	1216.6	181	88	2	218	25	134	90
K00581	aceticlastic methanogenesis (from acetate)	NA	cl_bin.28_01674	bin.28	d__Archaea	p__Halobacteriota	g__Methanothrix	897	39.48	62.1429	118.481	2.48298	331.257	57.9075	396.267	61.0137	128	136	257	1	1647.71	51	1746	172
K00581	aceticlastic methanogenesis (from acetate)	NA	cl_bin.31_00379	bin.31	d__Archaea	p__Halobacteriota	g__Methanoculleus	900	162.858	56.7623	12.2312	5.61438	118.679	27.2597	145.209	137.644	421	97	20	2	453.459	18	492.404	291.379
K00581	aceticlastic methanogenesis (from acetate)	NA	cl_bin.42_03093	bin.42	d__Archaea	p__Halobacteriota	g__Methanosarcina	810	10.6601	0	8.66865	12.1878	9.87137	0	0.330771	11.0991	23.612	0	12.574	4	36	0	1	21
K00581	aceticlastic methanogenesis (from acetate)	NA	cl_unbinned_37238	unbinned	NA	NA	NA	873	7.39233	0	0	27.0223	0.256713	1.40261	0.577875	0	19	0	0	9	1	1	2	0
K00581	aceticlastic methanogenesis (from acetate)	NA	cl_unbinned_49525	unbinned	NA	NA	NA	915	146.146	0	81.8676	83.1523	6.10637	0	1.08584	2.44052	390.388	0	158.426	34	26	0	4	6
K00583	aceticlastic methanogenesis (from acetate)	NA	cl_bin.42_03087	bin.42	d__Archaea	p__Halobacteriota	g__Methanosarcina	219	50.3337	0	38.4197	31.1806	174.029	0	20.3863	80.3121	12	0	6	1	65.722	0	7	18
K00584	aceticlastic methanogenesis (from acetate)	NA	cl_bin.26_02476	bin.26	d__Archaea	p__Halobacteriota	g__UBA9949	1038	530.022	136.098	95.8077	34.0017	39.3807	22.9921	40.9063	48.751	2288.49	392.306	279.026	20	275	26	242.311	182
K00584	aceticlastic methanogenesis (from acetate)	NA	cl_bin.27_00839	bin.27	d__Archaea	p__Thermoplasmatota	g__UBA472	885	0.971151	0.867789	0	0	0	0	0	0	4	2.39	0	0	0	0	0	0
K00584	aceticlastic methanogenesis (from acetate)	NA	cl_bin.28_01503	bin.28	d__Archaea	p__Halobacteriota	g__Methanothrix	924	16.7552	9.00466	17.4172	0	85.8408	43.5403	119.096	13.1496	62	24	46	0	519	46	639.542	44
K00584	aceticlastic methanogenesis (from acetate)	NA	cl_bin.28_01681	bin.28	d__Archaea	p__Halobacteriota	g__Methanothrix	921	79.5163	215.078	291.36	3.19333	580.286	275.85	601.141	133.465	397	730	951.005	2	4818.17	367	4443.44	601
K00584	aceticlastic methanogenesis (from acetate)	NA	cl_bin.31_00387	bin.31	d__Archaea	p__Halobacteriota	g__Methanoculleus	1038	392.238	80.4796	22.4717	9.74588	188.536	192.228	255.312	300.55	1623.45	213.729	57	5	1200.4	190.295	1424.65	1018.53
K00584	aceticlastic methanogenesis (from acetate)	NA	cl_bin.42_01261	bin.42	d__Archaea	p__Halobacteriota	g__Methanosarcina	303	0	0	0	0	0	0	0	1.90039	0	0	0	0	0	0	0	1
K00584	aceticlastic methanogenesis (from acetate)	NA	cl_bin.42_01262	bin.42	d__Archaea	p__Halobacteriota	g__Methanosarcina	273	0	0	0	0	0	0	0	0	0	0	0	0	0	0	0	0
K00584	aceticlastic methanogenesis (from acetate)	NA	cl_bin.42_01264	bin.42	d__Archaea	p__Halobacteriota	g__Methanosarcina	177	0	0	0	0	0	0	0	0	0	0	0	0	0	0	0	0
K00584	aceticlastic methanogenesis (from acetate)	NA	cl_bin.42_03086	bin.42	d__Archaea	p__Halobacteriota	g__Methanosarcina	855	86.0501	0	36.116	11.3442	22.3088	0	2.1288	10.0538	226.232	0	76	4.296	98	0	8	25
K00584	aceticlastic methanogenesis (from acetate)	NA	cl_unbinned_05415	unbinned	NA	NA	NA	954	0	0	0	0	0.167988	0	0	0	0	0	0	0	1	0	0	0
K00584	aceticlastic methanogenesis (from acetate)	NA	cl_unbinned_49532	unbinned	NA	NA	NA	951	29.609	0	6.53159	26.9537	3.59821	0	0.21066	1.26418	99.768	0	17	13.704	20	0	1	4
K00584	aceticlastic methanogenesis (from acetate)	NA	cl_unbinned_59086	unbinned	NA	NA	NA	336	2.92342	0	0	0	0	0	0	0	2	0	0	0	0	0	0	0
K00584	aceticlastic methanogenesis (from acetate)	NA	cl_unbinned_59087	unbinned	NA	NA	NA	546	0	0	0	0	0.338598	0	0	1.13704	0	0	0	0	1	0	0	2
K00625	aceticlastic methanogenesis (from acetate)	NA	DLIBGJAA_00872	Ca. Digestoria delfossei	d__Bacteria	p__Cloacimonadota	g__Syntrophosphaera	1008	0	1.13979	1.56703	0	0	0	0	0	0	3	4	0	0	0	0	0
K00625	aceticlastic methanogenesis (from acetate)	NA	cl_bin.1_00807	bin.1	d__Bacteria	p__Verrucomicrobiota	g__UBA8199	939	0	0	0	0	0	0	0	0	0	0	0	0	0	0	0	0
K00625	aceticlastic methanogenesis (from acetate)	NA	cl_bin.1_01065	bin.1	d__Bacteria	p__Verrucomicrobiota	g__UBA8199	993	0	1.35309	0.446744	0	0	0	0	0	0	3	1	0	0	0	0	0
K00625	aceticlastic methanogenesis (from acetate)	NA	cl_bin.13_01247	bin.13	d__Bacteria	p__Bacteroidota	g__Paludibacter	537	0	0	0	0	0	0	0	0	0	0	0	0	0	0	0	0
K00625	aceticlastic methanogenesis (from acetate)	NA	cl_bin.13_01248	bin.13	d__Bacteria	p__Bacteroidota	g__Paludibacter	492	0	0	0	0	0	0	0	0	0	0	0	0	0	0	0	0
K00625	aceticlastic methanogenesis (from acetate)	NA	cl_bin.14_02535	bin.14	d__Bacteria	p__Planctomycetota	g__	687	0.498591	0	1.77546	0	0	0	0	0	1	0	2	0	0	0	0	0
K00625	aceticlastic methanogenesis (from acetate)	NA	cl_bin.14_02536	bin.14	d__Bacteria	p__Planctomycetota	g__	351	0	0	1.97996	0	0	0	0	0	0	0	1	0	0	0	0	0
K00625	aceticlastic methanogenesis (from acetate)	NA	cl_bin.17_00364	bin.17	d__Bacteria	p__Marinisomatota	g__JAGNGI01	813	0.619588	0	0	0	0	0	0	0	1	0	0	0	0	0	0	0
K00625	aceticlastic methanogenesis (from acetate)	NA	cl_bin.2_01025	bin.2	d__Bacteria	p__Spirochaetota	g__Teretinema	1002	0	0	0	0	2.30479	0	0	0	0	0	0	0	14	0	0	0
K00625	aceticlastic methanogenesis (from acetate)	NA	cl_bin.20_00476	bin.20	d__Bacteria	p__Bacteroidota	g__LD21	1005	0	0	0	0	0	0	0	0	0	0	0	0	0	0	0	0
K00625	aceticlastic methanogenesis (from acetate)	NA	cl_bin.21_04152	bin.21	d__Bacteria	p__Bacteroidota	g__Prevotella	1050	0.745153	0	1.53727	26.8856	0	0	0	0	4	0	5	20	0	0	0	0
K00625	aceticlastic methanogenesis (from acetate)	NA	cl_bin.24_00257	bin.24	d__Bacteria	p__Bacteroidota	g__UBA1402	852	0	7.53589	1.13213	0	0.50886	0	2.27653	0	0	13	2	0	2	0	8	0
K00625	aceticlastic methanogenesis (from acetate)	NA	cl_bin.30_00191	bin.30	d__Bacteria	p__Bacteroidota	g__JAGPIS01	1002	0.320544	0	0	0	4.49839	0	7.3094	0	1	0	0	0	24	0	33	0
K00625	aceticlastic methanogenesis (from acetate)	NA	cl_bin.32_03953	bin.32	d__Bacteria	p__Spirochaetota	g__JAEXTK01	999	0	0	0	0	3.77778	1.04929	0	0	0	0	0	0	20	1	0	0
K00625	aceticlastic methanogenesis (from acetate)	NA	cl_bin.35_01320	bin.35	d__Bacteria	p__Spirochaetota	g__CALNCH01	1005	8.18134	0	18.0471	0	53.6118	0	103.199	1.32104	20	0	30	0	227	0	366	3
K00625	aceticlastic methanogenesis (from acetate)	NA	cl_bin.38_00329	bin.38	d__Bacteria	p__Bacteroidota	g__LD21	477	0	0	0	0	0	0	0	0	0	0	0	0	0	0	0	0
K00625	aceticlastic methanogenesis (from acetate)	NA	cl_bin.38_00330	bin.38	d__Bacteria	p__Bacteroidota	g__LD21	537	0	0	0	0	0	0	0	0	0	0	0	0	0	0	0	0
K00625	aceticlastic methanogenesis (from acetate)	NA	cl_bin.38_02180	bin.38	d__Bacteria	p__Bacteroidota	g__LD21	321	0	0	0	0	0	0	0	0	0	0	0	0	0	0	0	0
K00625	aceticlastic methanogenesis (from acetate)	NA	cl_bin.38_02181	bin.38	d__Bacteria	p__Bacteroidota	g__LD21	243	0	0	0	0	0	0	0	0	0	0	0	0	0	0	0	0
K00625	aceticlastic methanogenesis (from acetate)	NA	cl_bin.41_02600	bin.41	d__Bacteria	p__Bacteroidota	g__UBA8389	339	0	0	0	0	0	0	0	0	0	0	0	0	0	0	0	0
K00625	aceticlastic methanogenesis (from acetate)	NA	cl_bin.41_02601	bin.41	d__Bacteria	p__Bacteroidota	g__UBA8389	672	0	0	2.40245	0	0	0	0	0	0	0	3	0	0	0	0	0
K00625	aceticlastic methanogenesis (from acetate)	NA	cl_bin.42_03882	bin.42	d__Archaea	p__Halobacteriota	g__Methanosarcina	1002	25.9717	0	18.2028	0	11.1016	0	4.39166	6.52407	97	0	49	0	69	0	23	22
K00625	aceticlastic methanogenesis (from acetate)	NA	cl_bin.45_01023	bin.45	d__Bacteria	p__Bacteroidota	g__UBA1413	1002	0	1.39365	1.43993	0	0	0	0.162281	0	0	4	4	0	0	0	1	0
K00625	aceticlastic methanogenesis (from acetate)	NA	cl_bin.47_02316	bin.47	d__Bacteria	p__Spirochaetota	g__JAAZLA01	1005	0	0	1.7903	0	2.20605	0	11.4458	0	0	0	4	0	11	0	49	0
K00625	aceticlastic methanogenesis (from acetate)	NA	cl_bin.49_00125	bin.49	d__Bacteria	p__Bacteroidota	g__SR-FBR-E99	792	0	0	0	0	0	0	0	0	0	0	0	0	0	0	0	0
K00625	aceticlastic methanogenesis (from acetate)	NA	cl_bin.5_02115	bin.5	d__Bacteria	p__Planctomycetota	g__PLanc-01	990	0.43826	0.670741	0.694407	0	0.306961	0	0	0	2	2	2	0	2	0	0	0
K00625	aceticlastic methanogenesis (from acetate)	NA	cl_bin.50_00115	bin.50	d__Bacteria	p__Bacteroidota	g__SR-FBR-E99	1008	0	0.32066	1.02489	0	0	0	0	0	0	1	3	0	0	0	0	0
K00625	aceticlastic methanogenesis (from acetate)	NA	cl_bin.8_00198	bin.8	d__Bacteria	p__Bacteroidota	g__LD21	981	0	3.81232	0	0	0.308252	0	0	0	0	10	0	0	2	0	0	0
K00625	aceticlastic methanogenesis (from acetate)	NA	cl_bin.9_00859	bin.9	d__Bacteria	p__Verrucomicrobiota	g__UBA1412	1068	26.1548	10.5047	0	0	3.018	0	4.05922	0	112	30	0	0	19	0	23	0
K00625	aceticlastic methanogenesis (from acetate)	NA	cl_unbinned_03936	unbinned	NA	NA	NA	1017	0	0	0	0	1.79662	0	0	0	0	0	0	0	7	0	0	0
K00625	aceticlastic methanogenesis (from acetate)	NA	cl_unbinned_07445	unbinned	NA	NA	NA	1053	3.70071	0	3.34181	2.86411	1.76967	0	0.278733	4.40656	19	0	10	2	14	0	2	19
K00625	aceticlastic methanogenesis (from acetate)	NA	cl_unbinned_19662	unbinned	NA	NA	NA	981	2.07484	5.10539	3.03557	0	0	0	0	1.97105	6	10	6	0	0	0	0	5
K00625	aceticlastic methanogenesis (from acetate)	NA	cl_unbinned_20246	unbinned	NA	NA	NA	1407	0	0	0	0	0	0	0	0	0	0	0	0	0	0	0	0
K00625	aceticlastic methanogenesis (from acetate)	NA	cl_unbinned_25413	unbinned	NA	NA	NA	291	0	0	0	0	0	0	0	0	0	0	0	0	0	0	0	0
K00625	aceticlastic methanogenesis (from acetate)	NA	cl_unbinned_25414	unbinned	NA	NA	NA	255	0	0	0	0	0	0	0	0	0	0	0	0	0	0	0	0
K00625	aceticlastic methanogenesis (from acetate)	NA	cl_unbinned_39141	unbinned	NA	NA	NA	300	0	0	0	0	0	0	0	0	0	0	0	0	0	0	0	0
K00625	aceticlastic methanogenesis (from acetate)	NA	cl_unbinned_41929	unbinned	NA	NA	NA	387	0	0	0	0	0	0	0	0	0	0	0	0	0	0	0	0
K00625	aceticlastic methanogenesis (from acetate)	NA	cl_unbinned_49352	unbinned	NA	NA	NA	1359	1.54516	0	0	0	1.50904	0	0	0	8	0	0	0	12	0	0	0
K00625	aceticlastic methanogenesis (from acetate)	NA	cl_unbinned_60150	unbinned	NA	NA	NA	1350	0	0	0	0	0	0	0	0	0	0	0	0	0	0	0	0
K00625	aceticlastic methanogenesis (from acetate)	NA	cl_unbinned_69537	unbinned	NA	NA	NA	579	4.53931	11.2622	4.64244	0	0.379084	0	4.9429	0	7	12	5	0	1	0	11	0
K00625	aceticlastic methanogenesis (from acetate)	NA	cl_unbinned_69538	unbinned	NA	NA	NA	372	3.50811	10.716	7.03987	0	0	0	0	0	3	6	4	0	0	0	0	0
K00625	aceticlastic methanogenesis (from acetate)	NA	cl_unbinned_84615	unbinned	NA	NA	NA	981	1.95391	1.70737	0	0	0	0	0	0.440497	5	3	0	0	0	0	0	1
K00625	aceticlastic methanogenesis (from acetate)	NA	cl_unbinned_89341	unbinned	NA	NA	NA	243	9.6473	0	0	0	0	0	0	0	3	0	0	0	0	0	0	0
K00625	aceticlastic methanogenesis (from acetate)	NA	cl_unbinned_89342	unbinned	NA	NA	NA	438	0	0	0	0	0	0	0	0	0	0	0	0	0	0	0	0
K00925	aceticlastic methanogenesis (from acetate)	NA	DLIBGJAA_00299	Ca. Digestoria delfossei	d__Bacteria	p__Cloacimonadota	g__Syntrophosphaera	1203	0	0	0.38032	0	0.463271	0	0	0	0	0	1	0	3	0	0	0
K00925	aceticlastic methanogenesis (from acetate)	NA	cl_bin.1_01063	bin.1	d__Bacteria	p__Verrucomicrobiota	g__UBA8199	1077	0	1.54725	0	0	0	0	0.191594	0	0	4	0	0	0	0	1	0
K00925	aceticlastic methanogenesis (from acetate)	NA	cl_bin.1_01064	bin.1	d__Bacteria	p__Verrucomicrobiota	g__UBA8199	93	0	0	0	0	0	0	0	0	0	0	0	0	0	0	0	0
K00925	aceticlastic methanogenesis (from acetate)	NA	cl_bin.10_01440	bin.10	d__Bacteria	p__Bacillota_I	g__JAAYBG01	1191	10.1679	2.22432	2.23942	0	10.5318	0	3.95735	9.90038	25	4	4	0	47	0	15	24
K00925	aceticlastic methanogenesis (from acetate)	NA	cl_bin.12_01463	bin.12	d__Bacteria	p__Bacillota	g__Trichococcus	1209	0	0	0.442691	0	0	0	0.206038	1.60336	0	0	1	0	0	0	1	5
K00925	aceticlastic methanogenesis (from acetate)	NA	cl_bin.13_01244	bin.13	d__Bacteria	p__Bacteroidota	g__Paludibacter	153	0	0	0	0	0	0	0	0	0	0	0	0	0	0	0	0
K00925	aceticlastic methanogenesis (from acetate)	NA	cl_bin.13_01245	bin.13	d__Bacteria	p__Bacteroidota	g__Paludibacter	1020	0	0	0	0	0	0	0	0	0	0	0	0	0	0	0	0
K00925	aceticlastic methanogenesis (from acetate)	NA	cl_bin.14_02537	bin.14	d__Bacteria	p__Planctomycetota	g__	1119	0	1.5665	0	0	0	0	0	0	0	4	0	0	0	0	0	0
K00925	aceticlastic methanogenesis (from acetate)	NA	cl_bin.14_02538	bin.14	d__Bacteria	p__Planctomycetota	g__	120	0	0	0	0	0	0	0	0	0	0	0	0	0	0	0	0
K00925	aceticlastic methanogenesis (from acetate)	NA	cl_bin.15_00351	bin.15	d__Bacteria	p__Patescibacteria	g__	906	0	0	0	0	0	0	0	0	0	0	0	0	0	0	0	0
K00925	aceticlastic methanogenesis (from acetate)	NA	cl_bin.16_03322	bin.16	d__Bacteria	p__Planctomycetota	g__PLanc-01	912	0	0	0	0	0.153095	0	0	0	0	0	0	0	1	0	0	0
K00925	aceticlastic methanogenesis (from acetate)	NA	cl_bin.17_01706	bin.17	d__Bacteria	p__Marinisomatota	g__JAGNGI01	975	2.70527	0	0	0	0.645117	0	1.48825	0	5	0	0	0	2	0	4	0
K00925	aceticlastic methanogenesis (from acetate)	NA	cl_bin.17_01707	bin.17	d__Bacteria	p__Marinisomatota	g__JAGNGI01	291	2.03101	0	0	0	0	0	0	0	1	0	0	0	0	0	0	0
K00925	aceticlastic methanogenesis (from acetate)	NA	cl_bin.2_01358	bin.2	d__Bacteria	p__Spirochaetota	g__Teretinema	1350	0	0	1.50421	0	2.50712	0	0	0	0	0	6	0	26	0	0	0
K00925	aceticlastic methanogenesis (from acetate)	NA	cl_bin.20_00477	bin.20	d__Bacteria	p__Bacteroidota	g__LD21	1185	0	0	0.712487	0	0.276199	0	0	0	0	0	2	0	2	0	0	0
K00925	aceticlastic methanogenesis (from acetate)	NA	cl_bin.21_04153	bin.21	d__Bacteria	p__Bacteroidota	g__Prevotella	1206	1.40184	0	5.10382	9.18782	0	0	0	1.31767	8	0	20	7	0	0	0	7
K00925	aceticlastic methanogenesis (from acetate)	NA	cl_bin.24_00256	bin.24	d__Bacteria	p__Bacteroidota	g__UBA1402	1212	1.12723	10.6022	0.423637	0	0.676173	0	5.82488	0	4	25	1	0	4	0	30	0
K00925	aceticlastic methanogenesis (from acetate)	NA	cl_bin.29_02639	bin.29	d__Bacteria	p__Desulfobacterota	g__MVRV01	693	0.575457	0.815505	0	0	1.14406	0	0	0	1	1	0	0	3	0	0	0
K00925	aceticlastic methanogenesis (from acetate)	NA	cl_bin.29_02640	bin.29	d__Bacteria	p__Desulfobacterota	g__MVRV01	1149	0	0	0	0	0	0	0	0	0	0	0	0	0	0	0	0
K00925	aceticlastic methanogenesis (from acetate)	NA	cl_bin.30_00193	bin.30	d__Bacteria	p__Bacteroidota	g__JAGPIS01	1212	0	0	2.12258	0	2.13258	0	4.047	1.21796	0	0	5	0	13	0	21	4
K00925	aceticlastic methanogenesis (from acetate)	NA	cl_bin.32_02086	bin.32	d__Bacteria	p__Spirochaetota	g__JAEXTK01	318	4.94733	0	2.46684	0	22.8858	0	4.50309	0	3	0	1	0	22	0	4	0
K00925	aceticlastic methanogenesis (from acetate)	NA	cl_bin.33_00537	bin.33	d__Bacteria	p__Patescibacteria	g__UBA12465	1173	0	0	0	0	0	0	0	0	0	0	0	0	0	0	0	0
K00925	aceticlastic methanogenesis (from acetate)	NA	cl_bin.35_00941	bin.35	d__Bacteria	p__Spirochaetota	g__CALNCH01	1335	0.708495	1.9006	5.40686	0	16.3863	0	14.7054	0.72448	2	4	12	0	85	0	63	2
K00925	aceticlastic methanogenesis (from acetate)	NA	cl_bin.38_00331	bin.38	d__Bacteria	p__Bacteroidota	g__LD21	900	0	0	0	0	0	0	0	0	0	0	0	0	0	0	0	0
K00925	aceticlastic methanogenesis (from acetate)	NA	cl_bin.38_00332	bin.38	d__Bacteria	p__Bacteroidota	g__LD21	252	0	0	0	0	0	0	0	0	0	0	0	0	0	0	0	0
K00925	aceticlastic methanogenesis (from acetate)	NA	cl_bin.38_02178	bin.38	d__Bacteria	p__Bacteroidota	g__LD21	393	0	0	0	0	0	0	0	0	0	0	0	0	0	0	0	0
K00925	aceticlastic methanogenesis (from acetate)	NA	cl_bin.38_02179	bin.38	d__Bacteria	p__Bacteroidota	g__LD21	273	0	0	0	0	0	0	0	0	0	0	0	0	0	0	0	0
K00925	aceticlastic methanogenesis (from acetate)	NA	cl_bin.39_01405	bin.39	d__Bacteria	p__Spirochaetota	g__JAAYUR01	1194	0	0	0	0	0	0	0	0	0	0	0	0	0	0	0	0
K00925	aceticlastic methanogenesis (from acetate)	NA	cl_bin.39_01863	bin.39	d__Bacteria	p__Spirochaetota	g__JAAYUR01	1341	1.61805	0.190382	2.76545	0	4.60165	0	0.093036	0	12	1	14	0	55	0	1	0
K00925	aceticlastic methanogenesis (from acetate)	NA	cl_bin.40_01814	bin.40	d__Bacteria	p__Spirochaetota	g__Rectinema	1323	10.9304	3.56787	2.87291	5.2083	1.97299	0	3.20553	1.47002	54	13	10	4	17	0	24	7
K00925	aceticlastic methanogenesis (from acetate)	NA	cl_bin.41_02602	bin.41	d__Bacteria	p__Bacteroidota	g__UBA8389	1215	0	0	0.385049	0	0	0	1.73333	0	0	0	1	0	0	0	10	0
K00925	aceticlastic methanogenesis (from acetate)	NA	cl_bin.42_03881	bin.42	d__Archaea	p__Halobacteriota	g__Methanosarcina	1227	22.5326	0	22.2224	3.04393	41.8626	0	9.52364	15.6795	106	0	71	2	356	0	68	69
K00925	aceticlastic methanogenesis (from acetate)	NA	cl_bin.43_01138	bin.43	d__Bacteria	p__Fibrobacterota	g__JAAYIG01	348	0	0	0	0	0	0	0	0	0	0	0	0	0	0	0	0
K00925	aceticlastic methanogenesis (from acetate)	NA	cl_bin.43_01139	bin.43	d__Bacteria	p__Fibrobacterota	g__JAAYIG01	285	0	0	0	0	0	0	0	0	0	0	0	0	0	0	0	0
K00925	aceticlastic methanogenesis (from acetate)	NA	cl_bin.43_01140	bin.43	d__Bacteria	p__Fibrobacterota	g__JAAYIG01	867	3.56181	0.452351	3.25543	0	0.4064	0	0	0	11	1	7	0	2	0	0	0
K00925	aceticlastic methanogenesis (from acetate)	NA	cl_bin.45_01025	bin.45	d__Bacteria	p__Bacteroidota	g__UBA1413	1212	0.475804	2.13147	0.499406	0	0	0	0.419038	0.178836	3	9	2	0	0	0	4	1
K00925	aceticlastic methanogenesis (from acetate)	NA	cl_bin.47_00133	bin.47	d__Bacteria	p__Spirochaetota	g__JAAZLA01	1332	0	1.69126	0.983433	0	2.5191	0	6.73854	0	0	5	3	0	18	0	41	0
K00925	aceticlastic methanogenesis (from acetate)	NA	cl_bin.49_00126	bin.49	d__Bacteria	p__Bacteroidota	g__SR-FBR-E99	1212	0	0	0.302967	0	0	0	0	0	0	0	1	0	0	0	0	0
K00925	aceticlastic methanogenesis (from acetate)	NA	cl_bin.5_02116	bin.5	d__Bacteria	p__Planctomycetota	g__PLanc-01	1248	0.610003	0	0	0	2.3303	0	0	0	3	0	0	0	17	0	0	0
K00925	aceticlastic methanogenesis (from acetate)	NA	cl_bin.50_00116	bin.50	d__Bacteria	p__Bacteroidota	g__SR-FBR-E99	1212	0	1.66595	0.670563	0	0	0	0	0	0	5	2	0	0	0	0	0
K00925	aceticlastic methanogenesis (from acetate)	NA	cl_bin.51_00397	bin.51	d__Archaea	p__Nanoarchaeota	g__MWBV01	168	0	0	0	0	0	0	0	0	0	0	0	0	0	0	0	0
K00925	aceticlastic methanogenesis (from acetate)	NA	cl_bin.51_00398	bin.51	d__Archaea	p__Nanoarchaeota	g__MWBV01	357	0	0	0	0	0	0	0	0	0	0	0	0	0	0	0	0
K00925	aceticlastic methanogenesis (from acetate)	NA	cl_bin.51_00399	bin.51	d__Archaea	p__Nanoarchaeota	g__MWBV01	315	0	0	0	0	0	0	0	0	0	0	0	0	0	0	0	0
K00925	aceticlastic methanogenesis (from acetate)	NA	cl_bin.52_01445	bin.52	d__Bacteria	p__Desulfobacterota	g__UBA8904	918	0	0	0	0	0	0	0	0	0	0	0	0	0	0	0	0
K00925	aceticlastic methanogenesis (from acetate)	NA	cl_bin.52_01446	bin.52	d__Bacteria	p__Desulfobacterota	g__UBA8904	450	0	0	0	0	0	0	0	0	0	0	0	0	0	0	0	0
K00925	aceticlastic methanogenesis (from acetate)	NA	cl_bin.6_00305	bin.6	d__Bacteria	p__Bacteroidota	g__DMER64	1218	0	0	0	0	0	0	0	0	0	0	0	0	0	0	0	0
K00925	aceticlastic methanogenesis (from acetate)	NA	cl_bin.7_00006	bin.7	d__Bacteria	p__Spirochaetota	g__MVZN01	1122	0	0	0	0	0	7.88113	0	0	0	0	0	0	0	10	0	0
K00925	aceticlastic methanogenesis (from acetate)	NA	cl_bin.8_00197	bin.8	d__Bacteria	p__Bacteroidota	g__LD21	1203	0	0	0	0	0	0	0.140842	0	0	0	0	0	0	0	1	0
K00925	aceticlastic methanogenesis (from acetate)	NA	cl_bin.9_00115	bin.9	d__Bacteria	p__Verrucomicrobiota	g__UBA1412	1185	29.1153	3.90351	2.38188	0	2.886	4.60357	2.29957	1.01366	123.248	12	7	0	20	6	14	4
K00925	aceticlastic methanogenesis (from acetate)	NA	cl_unbinned_03937	unbinned	NA	NA	NA	1200	0	0	0	0	0	0	0.767386	0	0	0	0	0	0	0	4	0
K00925	aceticlastic methanogenesis (from acetate)	NA	cl_unbinned_07443	unbinned	NA	NA	NA	1203	5.03391	0.271311	0.285714	13.178	1.01226	0	0	3.37825	27	1	1	9	9	0	0	17
K00925	aceticlastic methanogenesis (from acetate)	NA	cl_unbinned_09048	unbinned	NA	NA	NA	513	0	0	0	0	8.59057	0	0	0	0	0	0	0	16	0	0	0
K00925	aceticlastic methanogenesis (from acetate)	NA	cl_unbinned_09959	unbinned	NA	NA	NA	243	0	0	0	0	0	0	0	0	0	0	0	0	0	0	0	0
K00925	aceticlastic methanogenesis (from acetate)	NA	cl_unbinned_101291	unbinned	NA	NA	NA	819	1.47891	0	0	0	0	0	0	0	5	0	0	0	0	0	0	0
K00925	aceticlastic methanogenesis (from acetate)	NA	cl_unbinned_16705	unbinned	NA	NA	NA	363	8.65783	0	3.69269	0	3.08635	0	23.5917	11.4023	7	0	2	0	4	0	28	9
K00925	aceticlastic methanogenesis (from acetate)	NA	cl_unbinned_16706	unbinned	NA	NA	NA	279	6.73067	0	13.526	0	4.26255	0	4.56705	0	3	0	4	0	3	0	3	0
K00925	aceticlastic methanogenesis (from acetate)	NA	cl_unbinned_16707	unbinned	NA	NA	NA	243	0	0	0	0	2.04403	0	0	0	0	0	0	0	1	0	0	0
K00925	aceticlastic methanogenesis (from acetate)	NA	cl_unbinned_17699	unbinned	NA	NA	NA	480	0	0	2.78799	0	3.32526	0	0	0	0	0	3	0	9	0	0	0
K00925	aceticlastic methanogenesis (from acetate)	NA	cl_unbinned_17700	unbinned	NA	NA	NA	165	0	0	0	0	7.76731	0	0	0	0	0	0	0	1	0	0	0
K00925	aceticlastic methanogenesis (from acetate)	NA	cl_unbinned_19661	unbinned	NA	NA	NA	1248	4.24451	7.84756	2.2419	0	0.615952	0	0.865327	0	21	26	7	0	5	0	6	0
K00925	aceticlastic methanogenesis (from acetate)	NA	cl_unbinned_20247	unbinned	NA	NA	NA	1233	0	0	0	0	0	0	0	0	0	0	0	0	0	0	0	0
K00925	aceticlastic methanogenesis (from acetate)	NA	cl_unbinned_25411	unbinned	NA	NA	NA	417	0	0	0	0	0	0	0	0	0	0	0	0	0	0	0	0
K00925	aceticlastic methanogenesis (from acetate)	NA	cl_unbinned_25412	unbinned	NA	NA	NA	651	0	0	0	0	0	0	0	0	0	0	0	0	0	0	0	0
K00925	aceticlastic methanogenesis (from acetate)	NA	cl_unbinned_41931	unbinned	NA	NA	NA	585	0	0	0	0	0	0	0	0	0	0	0	0	0	0	0	0
K00925	aceticlastic methanogenesis (from acetate)	NA	cl_unbinned_43778	unbinned	NA	NA	NA	1014	0	0	0	0	0	0	0	0	0	0	0	0	0	0	0	0
K00925	aceticlastic methanogenesis (from acetate)	NA	cl_unbinned_47074	unbinned	NA	NA	NA	726	2.50457	0.786389	3.16139	0	1.97175	0	1.89448	0	5	1	4	0	6	0	5	0
K00925	aceticlastic methanogenesis (from acetate)	NA	cl_unbinned_47841	unbinned	NA	NA	NA	297	0	3.03999	8.68138	0	4.90567	0	11.8206	0	0	1	3	0	4	0	9	0
K00925	aceticlastic methanogenesis (from acetate)	NA	cl_unbinned_47842	unbinned	NA	NA	NA	723	0	1.30703	2.78008	0	2.42938	0	0.300963	0	0	2	4	0	9	0	1	0
K00925	aceticlastic methanogenesis (from acetate)	NA	cl_unbinned_49353	unbinned	NA	NA	NA	1191	0	0	0	0	0	0	0	0	0	0	0	0	0	0	0	0
K00925	aceticlastic methanogenesis (from acetate)	NA	cl_unbinned_60151	unbinned	NA	NA	NA	315	0	0	0	0	0	0	0	0	0	0	0	0	0	0	0	0
K00925	aceticlastic methanogenesis (from acetate)	NA	cl_unbinned_60152	unbinned	NA	NA	NA	372	0	0	0	0	0	0	0	0	0	0	0	0	0	0	0	0
K00925	aceticlastic methanogenesis (from acetate)	NA	cl_unbinned_60153	unbinned	NA	NA	NA	474	0	0	0	0	0	0	0	0	0	0	0	0	0	0	0	0
K00925	aceticlastic methanogenesis (from acetate)	NA	cl_unbinned_60909	unbinned	NA	NA	NA	1209	6.168	2.26178	1.07094	0	0	0	0.800329	0.802344	15	4	2	0	0	0	3	2
K00925	aceticlastic methanogenesis (from acetate)	NA	cl_unbinned_68200	unbinned	NA	NA	NA	876	0	0	0	0	0	0	0	0	0	0	0	0	0	0	0	0
K00925	aceticlastic methanogenesis (from acetate)	NA	cl_unbinned_69536	unbinned	NA	NA	NA	1248	11.0426	16.7479	6.97915	0	2.31305	0.692503	2.98628	0.880994	57	58	23	0	20	1	22	4
K00925	aceticlastic methanogenesis (from acetate)	NA	cl_unbinned_79294	unbinned	NA	NA	NA	639	0	0	0	0	0	0	0	0	0	0	0	0	0	0	0	0
K00925	aceticlastic methanogenesis (from acetate)	NA	cl_unbinned_84616	unbinned	NA	NA	NA	1248	3.69423	2.60686	2.32561	0	0.391473	0	0.300346	0	17	8	7	0	3	0	2	0
K00925	aceticlastic methanogenesis (from acetate)	NA	cl_unbinned_85365	unbinned	NA	NA	NA	378	1.13498	0	0	0	0	0	0	0	1	0	0	0	0	0	0	0
K00925	aceticlastic methanogenesis (from acetate)	NA	cl_unbinned_85366	unbinned	NA	NA	NA	660	0	0	0	0	0	0	0	0	0	0	0	0	0	0	0	0
K00925	aceticlastic methanogenesis (from acetate)	NA	cl_unbinned_91097	unbinned	NA	NA	NA	333	0	0	0	0	1.86415	0	2.0298	0	0	0	0	0	2	0	2	0
K00925	aceticlastic methanogenesis (from acetate)	NA	cl_unbinned_94343	unbinned	NA	NA	NA	336	0	0	0	0	0	0	0	0	0	0	0	0	0	0	0	0
K00925	aceticlastic methanogenesis (from acetate)	NA	cl_unbinned_94344	unbinned	NA	NA	NA	315	0	0	0	0	0	0	0	0	0	0	0	0	0	0	0	0
K01895	aceticlastic methanogenesis (from acetate)	NA	cl_bin.1_00747	bin.1	d__Bacteria	p__Verrucomicrobiota	g__UBA8199	1593	0	0	0	0	0	0	0	0	0	0	0	0	0	0	0	0
K01895	aceticlastic methanogenesis (from acetate)	NA	cl_bin.13_01009	bin.13	d__Bacteria	p__Bacteroidota	g__Paludibacter	732	0	0	0	0	0	0	0	0	0	0	0	0	0	0	0	0
K01895	aceticlastic methanogenesis (from acetate)	NA	cl_bin.13_01010	bin.13	d__Bacteria	p__Bacteroidota	g__Paludibacter	897	0	0	0	0	0	0	0.326484	0	0	0	0	0	0	0	1	0
K01895	aceticlastic methanogenesis (from acetate)	NA	cl_bin.14_02350	bin.14	d__Bacteria	p__Planctomycetota	g__	549	0	0	0	0	0	0	0	0	0	0	0	0	0	0	0	0
K01895	aceticlastic methanogenesis (from acetate)	NA	cl_bin.18_00128	bin.18	d__Bacteria	p__Bipolaricaulota	g__Bipolaricaulis	1974	273.015	238.464	127.562	182.109	101.864	514.649	103.803	95.7672	3201	1824	905	253	1929	1610	1762	927
K01895	aceticlastic methanogenesis (from acetate)	NA	cl_bin.18_00790	bin.18	d__Bacteria	p__Bipolaricaulota	g__Bipolaricaulis	1617	47.4469	74.4179	45.498	54.8063	23.0191	176.788	30.7389	23.905	455	453	252	63	338	424	414	183
K01895	aceticlastic methanogenesis (from acetate)	NA	cl_bin.2_03280	bin.2	d__Bacteria	p__Spirochaetota	g__Teretinema	1752	0	0	0	0	1.53519	0	0	0	0	0	0	0	18	0	0	0
K01895	aceticlastic methanogenesis (from acetate)	NA	cl_bin.21_04141	bin.21	d__Bacteria	p__Bacteroidota	g__Prevotella	1503	1.05419	0	2.2901	0	0.165161	0	0	1.3659	8	0	11	0	2	0	0	9
K01895	aceticlastic methanogenesis (from acetate)	NA	cl_bin.22_01967	bin.22	d__Bacteria	p__Thermotogota	g__UBA5851	246	5.21032	0	9.09757	0	10.4986	0	1.93506	0	2	0	2	0	6	0	1	0
K01895	aceticlastic methanogenesis (from acetate)	NA	cl_bin.22_01969	bin.22	d__Bacteria	p__Thermotogota	g__UBA5851	414	5.67488	2.85759	0	0	0.585475	0	3.25162	0	6	2	0	0	1	0	5	0
K01895	aceticlastic methanogenesis (from acetate)	NA	cl_bin.23_01045	bin.23	d__Bacteria	p__Desulfobacterota	g__Desulfobulbus	195	0	0	0	0	0	0	0	0	0	0	0	0	0	0	0	0
K01895	aceticlastic methanogenesis (from acetate)	NA	cl_bin.23_01046	bin.23	d__Bacteria	p__Desulfobacterota	g__Desulfobulbus	621	0.484952	11.8001	23.9391	0	4.98273	27.4032	10.8139	0.582136	1	16	31	0	16	15	31	1
K01895	aceticlastic methanogenesis (from acetate)	NA	cl_bin.24_00924	bin.24	d__Bacteria	p__Bacteroidota	g__UBA1402	1683	0	1.00985	0.251441	0	0.329927	0	3.35208	0.38384	0	4	1	0	3	0	27	2
K01895	aceticlastic methanogenesis (from acetate)	NA	cl_bin.26_01839	bin.26	d__Archaea	p__Halobacteriota	g__UBA9949	1476	10.954	21.2068	6.62051	0	1.33727	7.0087	0.607714	64.9216	75	97.91	30	0	15	13	6	386.911
K01895	aceticlastic methanogenesis (from acetate)	NA	cl_bin.26_01840	bin.26	d__Archaea	p__Halobacteriota	g__UBA9949	375	45.0037	45.3729	31.8311	0	7.13865	66.4785	1.44152	579.194	49.546	35.659	23.478	0	14.528	19	2.647	615.612
K01895	aceticlastic methanogenesis (from acetate)	NA	cl_bin.26_02132	bin.26	d__Archaea	p__Halobacteriota	g__UBA9949	528	5.40442	2.6436	0	0	5.70985	2.08944	2.57965	2.18975	9.715	3	0	0	16.881	1	6.951	3.532
K01895	aceticlastic methanogenesis (from acetate)	NA	cl_bin.26_02133	bin.26	d__Archaea	p__Halobacteriota	g__UBA9949	156	0	0	0	0	0	0	0	0	0	0	0	0	0	0	0	0
K01895	aceticlastic methanogenesis (from acetate)	NA	cl_bin.26_02134	bin.26	d__Archaea	p__Halobacteriota	g__UBA9949	432	12.6971	0	5.18747	0	6.5812	12.6628	2.21899	23.7117	22.712	0	5.728	0	18.026	6	5.529	38.226
K01895	aceticlastic methanogenesis (from acetate)	NA	cl_bin.26_02135	bin.26	d__Archaea	p__Halobacteriota	g__UBA9949	252	0	0	0	0	0	0	0	0	0	0	0	0	0	0	0	0
K01895	aceticlastic methanogenesis (from acetate)	NA	cl_bin.26_02136	bin.26	d__Archaea	p__Halobacteriota	g__UBA9949	432	0	0	0	0	0	0	0	0	0	0	0	0	0	0	0	0
K01895	aceticlastic methanogenesis (from acetate)	NA	cl_bin.26_02137	bin.26	d__Archaea	p__Halobacteriota	g__UBA9949	393	16.6934	0	14.551	0	0	0	3.17896	15.4398	18.744	0	10.456	0	0	0	4.978	14.293
K01895	aceticlastic methanogenesis (from acetate)	NA	cl_bin.26_02138	bin.26	d__Archaea	p__Halobacteriota	g__UBA9949	276	0	0	0	0	0.948373	0	0	0	0	0	0	0	0.651	0	0	0
K01895	aceticlastic methanogenesis (from acetate)	NA	cl_bin.27_00801	bin.27	d__Archaea	p__Thermoplasmatota	g__UBA472	1302	1.42196	1.53009	0	0	0.323992	0.47765	0.634779	0.736854	11	8	0	0	4	1	7	5
K01895	aceticlastic methanogenesis (from acetate)	NA	cl_bin.27_00802	bin.27	d__Archaea	p__Thermoplasmatota	g__UBA472	669	1.86492	0	0.945213	0	5.63336	0	0.834337	2.83936	6	0	2	0	30	0	4	8
K01895	aceticlastic methanogenesis (from acetate)	NA	cl_bin.27_02079	bin.27	d__Archaea	p__Thermoplasmatota	g__UBA472	1710	0	0	0	0	0.551223	0	0	0.283873	0	0	0	0	7	0	0	2
K01895	aceticlastic methanogenesis (from acetate)	NA	cl_bin.28_00396	bin.28	d__Archaea	p__Halobacteriota	g__Methanothrix	1674	5.24079	1.18581	4.00475	0	20.6217	0.383859	22.9239	3.61629	51	7.805	24.688	0	331.16	1	329.394	30.577
K01895	aceticlastic methanogenesis (from acetate)	NA	cl_bin.28_01499	bin.28	d__Archaea	p__Halobacteriota	g__Methanothrix	1986	156.711	49.7819	361.317	0	831.223	74.7305	796.096	503.062	1556	344	2447	0	13778	202	11361	4412
K01895	aceticlastic methanogenesis (from acetate)	NA	cl_bin.28_01985	bin.28	d__Archaea	p__Halobacteriota	g__Methanothrix	450	10.9181	0	11.4202	0	72.7143	2.47454	62.6031	109.273	14	0	11	0	158	1	123	138
K01895	aceticlastic methanogenesis (from acetate)	NA	cl_bin.28_02746	bin.28	d__Archaea	p__Halobacteriota	g__Methanothrix	408	0	0.287175	4.93449	0	11.3732	0	20.3987	4.47206	0	0.195	3.312	0	18.84	0	30.606	4.423
K01895	aceticlastic methanogenesis (from acetate)	NA	cl_bin.29_03010	bin.29	d__Bacteria	p__Desulfobacterota	g__MVRV01	1971	1.2181	0	19.8477	0	0	0	5.88595	0.526559	8	0	88	0	0	0	54	3
K01895	aceticlastic methanogenesis (from acetate)	NA	cl_bin.3_00001	bin.3	d__Archaea	p__Thermoplasmatota	g__UBA6	354	2.62158	0	2.70928	0	1.15894	0	0.58047	0	3	0	2	0	2	0	1	0
K01895	aceticlastic methanogenesis (from acetate)	NA	cl_bin.3_00002	bin.3	d__Archaea	p__Thermoplasmatota	g__UBA6	1398	0	0	0	0	0.577807	0	0.210369	0	0	0	0	0	6	0	2	0
K01895	aceticlastic methanogenesis (from acetate)	NA	cl_bin.3_01489	bin.3	d__Archaea	p__Thermoplasmatota	g__UBA6	1713	0.45414	2.89476	0.89664	0	5.12759	0	0.755235	1.14044	4	17	5	0	76	0	10	9
K01895	aceticlastic methanogenesis (from acetate)	NA	cl_bin.3_01598	bin.3	d__Archaea	p__Thermoplasmatota	g__UBA6	558	3.84924	0	1.73318	0	3.24538	0	1.4074	0	11	0	3	0	15	0	6	0
K01895	aceticlastic methanogenesis (from acetate)	NA	cl_bin.3_01599	bin.3	d__Archaea	p__Thermoplasmatota	g__UBA6	186	0	0	0	0	0	0	0	0	0	0	0	0	0	0	0	0
K01895	aceticlastic methanogenesis (from acetate)	NA	cl_bin.3_01600	bin.3	d__Archaea	p__Thermoplasmatota	g__UBA6	1062	0.614885	0	1.60656	0	0.126693	0	0.143177	0	3	0	5	0	1	0	1	0
K01895	aceticlastic methanogenesis (from acetate)	NA	cl_bin.31_00729	bin.31	d__Archaea	p__Halobacteriota	g__Methanoculleus	1899	14.1517	0.356825	2.04709	11.9965	4.81396	8.79628	3.0806	43.1142	122	2	11	13	67	19	38	315
K01895	aceticlastic methanogenesis (from acetate)	NA	cl_bin.31_00790	bin.31	d__Archaea	p__Halobacteriota	g__Methanoculleus	1512	4.06813	0	0	0	2.16816	0	0.746763	5.06905	34	0	0	0	29	0	9	36
K01895	aceticlastic methanogenesis (from acetate)	NA	cl_bin.31_00791	bin.31	d__Archaea	p__Halobacteriota	g__Methanoculleus	180	0	0	0	0	0	0	20.2435	86.0115	0	0	0	0	0	0	7	18
K01895	aceticlastic methanogenesis (from acetate)	NA	cl_bin.31_02491	bin.31	d__Archaea	p__Halobacteriota	g__Methanoculleus	1839	6.79596	0.452802	0.316135	0	1.14076	3.74442	2.53306	13.5171	70	3	2	0	19	10	37	117
K01895	aceticlastic methanogenesis (from acetate)	NA	cl_bin.31_02596	bin.31	d__Archaea	p__Halobacteriota	g__Methanoculleus	1884	3.26987	3.69271	0.17978	18.7034	0.855682	0.848384	0.236762	5.23982	30	22	1	20	12	2	3	39
K01895	aceticlastic methanogenesis (from acetate)	NA	cl_bin.32_02058	bin.32	d__Bacteria	p__Spirochaetota	g__JAEXTK01	2241	0	0	0	0	5.51861	0	0	0	0	0	0	0	99	0	0	0
K01895	aceticlastic methanogenesis (from acetate)	NA	cl_bin.32_04618	bin.32	d__Bacteria	p__Spirochaetota	g__JAEXTK01	1152	0	0	0	0	0	0	0	0	0	0	0	0	0	0	0	0
K01895	aceticlastic methanogenesis (from acetate)	NA	cl_bin.32_04619	bin.32	d__Bacteria	p__Spirochaetota	g__JAEXTK01	585	0	0	0	0	0	0	0	0	0	0	0	0	0	0	0	0
K01895	aceticlastic methanogenesis (from acetate)	NA	cl_bin.34_01639	bin.34	d__Archaea	p__Methanobacteriota_B	g__Methanofastidiosum	1959	0.142993	1.96157	2.03269	0	0.224969	0	0.089617	0	1	10	10	0	3	0	1	0
K01895	aceticlastic methanogenesis (from acetate)	NA	cl_bin.35_00298	bin.35	d__Bacteria	p__Spirochaetota	g__CALNCH01	1677	2.56817	1.15458	1.39662	0	8.24693	0	11.6433	0	11	4	5	0	66	0	80	0
K01895	aceticlastic methanogenesis (from acetate)	NA	cl_bin.38_00612	bin.38	d__Bacteria	p__Bacteroidota	g__LD21	324	0	0	0	0	0	0	0	0	0	0	0	0	0	0	0	0
K01895	aceticlastic methanogenesis (from acetate)	NA	cl_bin.41_02280	bin.41	d__Bacteria	p__Bacteroidota	g__UBA8389	1671	0	0.203887	0	0	0	0	0	0	0	1	0	0	0	0	0	0
K01895	aceticlastic methanogenesis (from acetate)	NA	cl_bin.42_00152	bin.42	d__Archaea	p__Halobacteriota	g__Methanosarcina	636	0	0	0	0	1.09503	0	0	1.46245	0	0	0	0	4	0	0	3
K01895	aceticlastic methanogenesis (from acetate)	NA	cl_bin.42_00153	bin.42	d__Archaea	p__Halobacteriota	g__Methanosarcina	981	0.669192	0	0	0	0.386222	0	0	1.05677	2	0	0	0	2	0	0	3
K01895	aceticlastic methanogenesis (from acetate)	NA	cl_bin.42_01490	bin.42	d__Archaea	p__Halobacteriota	g__Methanosarcina	216	0	0	0	0	0	0	0	0	0	0	0	0	0	0	0	0
K01895	aceticlastic methanogenesis (from acetate)	NA	cl_bin.45_00945	bin.45	d__Bacteria	p__Bacteroidota	g__UBA1413	1656	0.247148	0	0	0	0	0	0	0	2	0	0	0	0	0	0	0
K01895	aceticlastic methanogenesis (from acetate)	NA	cl_bin.46_03130	bin.46	d__Bacteria	p__Spirochaetota	g__UBA4802	1983	3.71069	47.6296	38.3695	0	0.151031	25.2964	1.43955	0	27	246	197	0	2	56	16	0
K01895	aceticlastic methanogenesis (from acetate)	NA	cl_bin.47_01483	bin.47	d__Bacteria	p__Spirochaetota	g__JAAZLA01	1689	0	0	0.274807	0	3.20828	0	3.38331	0	0	0	1	0	29	0	26	0
K01895	aceticlastic methanogenesis (from acetate)	NA	cl_bin.5_03238	bin.5	d__Bacteria	p__Planctomycetota	g__PLanc-01	1980	0	0.450863	1.24426	0	0	0.734436	0	0	0	3	8	0	0	2	0	0
K01895	aceticlastic methanogenesis (from acetate)	NA	cl_bin.50_01689	bin.50	d__Bacteria	p__Bacteroidota	g__SR-FBR-E99	1701	0	0	0.372352	0	0	0	0	0	0	0	2	0	0	0	0	0
K01895	aceticlastic methanogenesis (from acetate)	NA	cl_bin.52_01776	bin.52	d__Bacteria	p__Desulfobacterota	g__UBA8904	279	0	0	0	0	0	0	0	0	0	0	0	0	0	0	0	0
K01895	aceticlastic methanogenesis (from acetate)	NA	cl_bin.7_00788	bin.7	d__Bacteria	p__Spirochaetota	g__MVZN01	1272	0	3.76216	5.32938	0	0	3.65386	0	0	0	15	20	0	0	6	0	0
K01895	aceticlastic methanogenesis (from acetate)	NA	cl_bin.7_02690	bin.7	d__Bacteria	p__Spirochaetota	g__MVZN01	333	0	0	0	0	0	0	0	0	0	0	0	0	0	0	0	0
K01895	aceticlastic methanogenesis (from acetate)	NA	cl_bin.7_02691	bin.7	d__Bacteria	p__Spirochaetota	g__MVZN01	1176	0	0	0	0	0	0	0	0	0	0	0	0	0	0	0	0
K01895	aceticlastic methanogenesis (from acetate)	NA	cl_bin.7_02692	bin.7	d__Bacteria	p__Spirochaetota	g__MVZN01	138	0	0	0	0	0	0	0	0	0	0	0	0	0	0	0	0
K01895	aceticlastic methanogenesis (from acetate)	NA	cl_bin.8_03305	bin.8	d__Bacteria	p__Bacteroidota	g__LD21	420	0	0	1.1903	0	0	0	0	0	0	0	1	0	0	0	0	0
K01895	aceticlastic methanogenesis (from acetate)	NA	cl_bin.8_03306	bin.8	d__Bacteria	p__Bacteroidota	g__LD21	678	0	0	0	0	0	0	0	0	0	0	0	0	0	0	0	0
K01895	aceticlastic methanogenesis (from acetate)	NA	cl_bin.8_03307	bin.8	d__Bacteria	p__Bacteroidota	g__LD21	429	0	0	0	0	0	0	0.644072	0	0	0	0	0	0	0	1	0
K01895	aceticlastic methanogenesis (from acetate)	NA	cl_unbinned_03869	unbinned	NA	NA	NA	1656	0	0	0	0	0.205356	0	0.364009	1.75826	0	0	0	0	2	0	3	9
K01895	aceticlastic methanogenesis (from acetate)	NA	cl_unbinned_07471	unbinned	NA	NA	NA	1692	0.45155	0.351759	0.930031	0	0.071319	0	0.315343	1.32747	4	2	5	0	1	0	4	10
K01895	aceticlastic methanogenesis (from acetate)	NA	cl_unbinned_104864	unbinned	NA	NA	NA	387	0	0	0	0	0	0	0	0	0	0	0	0	0	0	0	0
K01895	aceticlastic methanogenesis (from acetate)	NA	cl_unbinned_104865	unbinned	NA	NA	NA	894	0	0	0	0	0	0	0	0	0	0	0	0	0	0	0	0
K01895	aceticlastic methanogenesis (from acetate)	NA	cl_unbinned_107126	unbinned	NA	NA	NA	1704	1.19901	4.12879	2.27142	0	0	0	0	0	7	17	9	0	0	0	0	0
K01895	aceticlastic methanogenesis (from acetate)	NA	cl_unbinned_114896	unbinned	NA	NA	NA	966	4.25268	16.3724	13.051	0	2.8771	10.0026	0.443011	9.2284	20	52	41	0	22	13	3	38
K01895	aceticlastic methanogenesis (from acetate)	NA	cl_unbinned_114897	unbinned	NA	NA	NA	408	4.91866	26.6737	7.9347	0	7.44235	0	2.23641	58.4167	6	23	7	0	15	0	4	67
K01895	aceticlastic methanogenesis (from acetate)	NA	cl_unbinned_115087	unbinned	NA	NA	NA	1422	0.569023	4.13954	2.06155	0	0	0	0.419149	0	3	15	7	0	0	0	3	0
K01895	aceticlastic methanogenesis (from acetate)	NA	cl_unbinned_115377	unbinned	NA	NA	NA	1155	0.936017	0	0	0	0.129342	0	0	0	5	0	0	0	1	0	0	0
K01895	aceticlastic methanogenesis (from acetate)	NA	cl_unbinned_15353	unbinned	NA	NA	NA	327	2.32188	0	0	0	0.400103	0	0.814329	2.68524	2.184	0	0	0	0.591	0	1.127	2.292
K01895	aceticlastic methanogenesis (from acetate)	NA	cl_unbinned_15354	unbinned	NA	NA	NA	1302	8.3664	0	1.93628	0	1.85183	0	1.74358	17.1111	58.045	0	8.272	0	20.599	0	17.185	99.977
K01895	aceticlastic methanogenesis (from acetate)	NA	cl_unbinned_15355	unbinned	NA	NA	NA	594	10.322	1.31046	1.74932	0	0	0	1.1344	18.4238	25.175	2.357	3.083	0	0	0	4.186	43.998
K01895	aceticlastic methanogenesis (from acetate)	NA	cl_unbinned_15356	unbinned	NA	NA	NA	288	0	0	0	0	0	0	0	0	0	0	0	0	0	0	0	0
K01895	aceticlastic methanogenesis (from acetate)	NA	cl_unbinned_15357	unbinned	NA	NA	NA	222	0	0	1.28924	0	0	0	0	0	0	0	0.211	0	0	0	0	0
K01895	aceticlastic methanogenesis (from acetate)	NA	cl_unbinned_22544	unbinned	NA	NA	NA	639	0	0	1.33746	27.3475	0	0	0	1.0159	0	0	2	8	0	0	0	2
K01895	aceticlastic methanogenesis (from acetate)	NA	cl_unbinned_27322	unbinned	NA	NA	NA	366	0	0	0	0	0	0	0	0	0	0	0	0	0	0	0	0
K01895	aceticlastic methanogenesis (from acetate)	NA	cl_unbinned_30293	unbinned	NA	NA	NA	393	0	0	0	0	0	0	0	0	0	0	0	0	0	0	0	0
K01895	aceticlastic methanogenesis (from acetate)	NA	cl_unbinned_30294	unbinned	NA	NA	NA	330	0	0	0	0	0	0	0	0	0	0	0	0	0	0	0	0
K01895	aceticlastic methanogenesis (from acetate)	NA	cl_unbinned_44012	unbinned	NA	NA	NA	348	4.89513	0	0	0	8.4761	12.9035	0	3.44636	7	0	0	0	22	5	0	5
K01895	aceticlastic methanogenesis (from acetate)	NA	cl_unbinned_44013	unbinned	NA	NA	NA	1587	3.00429	0	0	0	1.33406	7.2598	0.08183	0.825301	26	0	0	0	18	17	1	6
K01895	aceticlastic methanogenesis (from acetate)	NA	cl_unbinned_49123	unbinned	NA	NA	NA	204	0	8.40467	0	0	0	0	0	0	0	1	0	0	0	0	0	0
K01895	aceticlastic methanogenesis (from acetate)	NA	cl_unbinned_49454	unbinned	NA	NA	NA	807	0	0	0	0	0	0	0	0	0	0	0	0	0	0	0	0
K01895	aceticlastic methanogenesis (from acetate)	NA	cl_unbinned_52773	unbinned	NA	NA	NA	396	0	0	0	0	0	0	0	0	0	0	0	0	0	0	0	0
K01895	aceticlastic methanogenesis (from acetate)	NA	cl_unbinned_52774	unbinned	NA	NA	NA	369	0	0	0	0	0	0	0	0	0	0	0	0	0	0	0	0
K01895	aceticlastic methanogenesis (from acetate)	NA	cl_unbinned_52775	unbinned	NA	NA	NA	180	0	0	0	0	0	0	0	0	0	0	0	0	0	0	0	0
K01895	aceticlastic methanogenesis (from acetate)	NA	cl_unbinned_52776	unbinned	NA	NA	NA	183	0	0	0	0	0	0	0	0	0	0	0	0	0	0	0	0
K01895	aceticlastic methanogenesis (from acetate)	NA	cl_unbinned_53038	unbinned	NA	NA	NA	2199	0.339505	0	0.924049	0	0.382998	0	0.435674	0.545277	3	0	5	0	5	0	5	4
K01895	aceticlastic methanogenesis (from acetate)	NA	cl_unbinned_56745	unbinned	NA	NA	NA	1986	0.218054	0	0.886579	0	0.285446	4.91614	0.637217	0	2	0	5	0	4	12	8	0
K01895	aceticlastic methanogenesis (from acetate)	NA	cl_unbinned_59102	unbinned	NA	NA	NA	957	0	0	0	0	0.882024	0	0	0	0	0	0	0	3	0	0	0
K01895	aceticlastic methanogenesis (from acetate)	NA	cl_unbinned_59103	unbinned	NA	NA	NA	741	0	0	0	0	0.399456	0	0	0	0	0	0	0	1	0	0	0
K01895	aceticlastic methanogenesis (from acetate)	NA	cl_unbinned_68424	unbinned	NA	NA	NA	219	0	0	0	0	0	0	0	0	0	0	0	0	0	0	0	0
K01895	aceticlastic methanogenesis (from acetate)	NA	cl_unbinned_68425	unbinned	NA	NA	NA	858	0	0	0	0	0	0	0.280134	0	0	0	0	0	0	0	1	0
K01895	aceticlastic methanogenesis (from acetate)	NA	cl_unbinned_68426	unbinned	NA	NA	NA	537	0	0	0	0	0	0	0.54057	1.72441	0	0	0	0	0	0	1	2
K01895	aceticlastic methanogenesis (from acetate)	NA	cl_unbinned_75327	unbinned	NA	NA	NA	1704	1.68375	0.269148	0.281848	0	0	0.654352	0.409321	0	9	1	1	0	0	1	3	0
K01895	aceticlastic methanogenesis (from acetate)	NA	cl_unbinned_77255	unbinned	NA	NA	NA	918	0	0	0	0	0.718808	7.61281	0.39034	0	0	0	0	0	6	11	3	0
K01895	aceticlastic methanogenesis (from acetate)	NA	cl_unbinned_78624	unbinned	NA	NA	NA	1002	0.910132	30.8983	39.658	0	0.14902	13.0963	0.498108	0	4	84	99	0	1	14	3	0
K01895	aceticlastic methanogenesis (from acetate)	NA	cl_unbinned_78625	unbinned	NA	NA	NA	657	0	87.7061	41.4039	0	0.458394	38.6677	0.259375	0	0	153	70	0	2	28	1	0
K01895	aceticlastic methanogenesis (from acetate)	NA	cl_unbinned_78810	unbinned	NA	NA	NA	1710	0.55522	0	0	0	0.142009	0	0.463895	0	5	0	0	0	2	0	6	0
K01895	aceticlastic methanogenesis (from acetate)	NA	cl_unbinned_87681	unbinned	NA	NA	NA	564	11.7938	7.94313	6.70596	0	2.20703	0	0.785684	77.5926	22.454	10.431	8.522	0	7.472	0	2.353	142.477
K01895	aceticlastic methanogenesis (from acetate)	NA	cl_unbinned_94046	unbinned	NA	NA	NA	903	4.09416	2.35565	4.81748	0	0.507997	3.87893	1.15887	38.0175	11.869	4.643	9.25	0	2.349	3	4.836	96.624
K01895	aceticlastic methanogenesis (from acetate)	NA	cl_unbinned_94047	unbinned	NA	NA	NA	672	7.00074	0.59421	1.23781	32.8615	1.67483	0	2.14296	10.439	18.212	1	2	10	7	0	8	24.085
K01895	aceticlastic methanogenesis (from acetate)	NA	cl_unbinned_94048	unbinned	NA	NA	NA	423	10.7317	0	0	0	2.13064	0	1.97952	13.2573	18.495	0	0	0	5.938	0	5.003	19.896
K01895	aceticlastic methanogenesis (from acetate)	NA	cl_unbinned_94049	unbinned	NA	NA	NA	420	0.771636	0	0	0	0.980011	0	0.646874	0	0.844	0	0	0	1.73	0	1.082	0
K01895	aceticlastic methanogenesis (from acetate)	NA	cl_unbinned_94050	unbinned	NA	NA	NA	768	24.471	0	3.40452	0	11.6011	0	3.42705	14.8644	84.005	0	7	0	64.233	0	17.123	44.077
K03388	aceticlastic methanogenesis (from acetate)	NA	cl_bin.1_02165	bin.1	d__Bacteria	p__Verrucomicrobiota	g__UBA8199	2043	0	0.167245	0.340807	0	0	0	0	0	0	1	2	0	0	0	0	0
K03388	aceticlastic methanogenesis (from acetate)	NA	cl_bin.13_00538	bin.13	d__Bacteria	p__Bacteroidota	g__Paludibacter	1062	0.288749	0	0	0	0	0	0	0	1	0	0	0	0	0	0	0
K03388	aceticlastic methanogenesis (from acetate)	NA	cl_bin.13_00539	bin.13	d__Bacteria	p__Bacteroidota	g__Paludibacter	1620	0	0	0	0	0	0	0	0	0	0	0	0	0	0	0	0
K03388	aceticlastic methanogenesis (from acetate)	NA	cl_bin.13_00540	bin.13	d__Bacteria	p__Bacteroidota	g__Paludibacter	852	0	0	0	0	0	0	0	0	0	0	0	0	0	0	0	0
K03388	aceticlastic methanogenesis (from acetate)	NA	cl_bin.13_00541	bin.13	d__Bacteria	p__Bacteroidota	g__Paludibacter	456	0	0	2.96507	0	0	0	0	0	0	0	2	0	0	0	0	0
K03388	aceticlastic methanogenesis (from acetate)	NA	cl_bin.14_03448	bin.14	d__Bacteria	p__Planctomycetota	g__	1137	0	0	0	0	0	0	0	0	0	0	0	0	0	0	0	0
K03388	aceticlastic methanogenesis (from acetate)	NA	cl_bin.18_00623	bin.18	d__Bacteria	p__Bipolaricaulota	g__Bipolaricaulis	2031	105.688	160.092	78.9336	93.5568	45.4795	267.489	51.3168	36.6277	1233.83	1231.06	573.236	136	836.31	830.301	865	353.27
K03388	aceticlastic methanogenesis (from acetate)	NA	cl_bin.20_03738	bin.20	d__Bacteria	p__Bacteroidota	g__LD21	246	0	0	0	0	0	0	0	0	0	0	0	0	0	0	0	0
K03388	aceticlastic methanogenesis (from acetate)	NA	cl_bin.20_03739	bin.20	d__Bacteria	p__Bacteroidota	g__LD21	720	0	0	0	0	0	0	0	0	0	0	0	0	0	0	0	0
K03388	aceticlastic methanogenesis (from acetate)	NA	cl_bin.23_00505	bin.23	d__Bacteria	p__Desulfobacterota	g__Desulfobulbus	186	0	0	0	0	0	0	0	0	0	0	0	0	0	0	0	0
K03388	aceticlastic methanogenesis (from acetate)	NA	cl_bin.23_00506	bin.23	d__Bacteria	p__Desulfobacterota	g__Desulfobulbus	1869	0	0.161987	0.674187	0	0.506994	0	0	0	0	1	4	0	7	0	0	0
K03388	aceticlastic methanogenesis (from acetate)	NA	cl_bin.24_00475	bin.24	d__Bacteria	p__Bacteroidota	g__UBA1402	1140	0.556164	3.91164	1.20671	0	0	0	1.71143	0	2	10	3	0	0	0	9	0
K03388	aceticlastic methanogenesis (from acetate)	NA	cl_bin.25_01145	bin.25	d__Bacteria	p__Chloroflexota	g__T78	615	43.6972	26.9135	28.2688	11.8239	1.64419	0	0.917525	12.195	66	29	30	3	4	0	2	17
K03388	aceticlastic methanogenesis (from acetate)	NA	cl_bin.25_01146	bin.25	d__Bacteria	p__Chloroflexota	g__T78	774	30.1582	25.384	15.0061	18.9296	2.89284	0	2.45923	4.10077	74	41	25	6	12	0	9	9
K03388	aceticlastic methanogenesis (from acetate)	NA	cl_bin.25_01147	bin.25	d__Bacteria	p__Chloroflexota	g__T78	990	23.0393	5.53542	10.3988	0	2.75673	1.14652	2.65739	4.5218	77	12	22	0	14	1	12	13
K03388	aceticlastic methanogenesis (from acetate)	NA	cl_bin.26_00361	bin.26	d__Archaea	p__Halobacteriota	g__UBA9949	306	5.4097	0	5.4226	0	0	0	0	0	3	0	2	0	0	0	0	0
K03388	aceticlastic methanogenesis (from acetate)	NA	cl_bin.26_00362	bin.26	d__Archaea	p__Halobacteriota	g__UBA9949	966	21.4084	1.87923	5.59734	0	6.82104	10.1177	5.26705	23.6849	79	5	15	0	42	11	29	82
K03388	aceticlastic methanogenesis (from acetate)	NA	cl_bin.26_02450	bin.26	d__Archaea	p__Halobacteriota	g__UBA9949	2118	72.072	45.6994	31.1296	0	18.1642	18.585	18.6778	17.4946	781	339.85	228.736	0	328	56	289	171
K03388	aceticlastic methanogenesis (from acetate)	NA	cl_bin.27_00111	bin.27	d__Archaea	p__Thermoplasmatota	g__UBA472	3018	7.78538	2.83946	0.855004	0	7.92876	7.03148	5.61006	0.873706	145	35	10	0	240.548	34	148	14
K03388	aceticlastic methanogenesis (from acetate)	NA	cl_bin.27_01397	bin.27	d__Archaea	p__Thermoplasmatota	g__UBA472	774	0.772855	0	0	0	0	0	0.523867	0	3	0	0	0	0	0	3	0
K03388	aceticlastic methanogenesis (from acetate)	NA	cl_bin.27_01398	bin.27	d__Archaea	p__Thermoplasmatota	g__UBA472	438	0	0	0	0	0.539396	0	1.28814	0	0	0	0	0	1	0	2	0
K03388	aceticlastic methanogenesis (from acetate)	NA	cl_bin.27_01399	bin.27	d__Archaea	p__Thermoplasmatota	g__UBA472	1320	0	0	0	0	0	0	0.097493	0	0	0	0	0	0	0	1	0
K03388	aceticlastic methanogenesis (from acetate)	NA	cl_bin.28_01164	bin.28	d__Archaea	p__Halobacteriota	g__Methanothrix	2436	3.82069	5.0722	9.51984	0	21.7383	12.1037	29.4061	6.41881	54	52	95	0	510.391	52	608	82
K03388	aceticlastic methanogenesis (from acetate)	NA	cl_bin.29_00333	bin.29	d__Bacteria	p__Desulfobacterota	g__MVRV01	1371	1.81297	0	3.09973	0	0	0	1.66471	0	8	0	10	0	0	0	11	0
K03388	aceticlastic methanogenesis (from acetate)	NA	cl_bin.29_00334	bin.29	d__Bacteria	p__Desulfobacterota	g__MVRV01	1086	1.11473	0	1.5838	0	0	0	1.54902	1.83895	4	0	4	0	0	0	8	6
K03388	aceticlastic methanogenesis (from acetate)	NA	cl_bin.29_00335	bin.29	d__Bacteria	p__Desulfobacterota	g__MVRV01	1860	1.62361	0	2.32343	0	0	3.43024	2.07062	0	10	0	10	0	0	6	18	0
K03388	aceticlastic methanogenesis (from acetate)	NA	cl_bin.29_00349	bin.29	d__Bacteria	p__Desulfobacterota	g__MVRV01	1950	0.686463	0	0	0	0	0	0.096501	0	5	0	0	0	0	0	1	0
K03388	aceticlastic methanogenesis (from acetate)	NA	cl_bin.29_01501	bin.29	d__Bacteria	p__Desulfobacterota	g__MVRV01	1059	0	0	0	0	0	0	0	0	0	0	0	0	0	0	0	0
K03388	aceticlastic methanogenesis (from acetate)	NA	cl_bin.3_00328	bin.3	d__Archaea	p__Thermoplasmatota	g__UBA6	723	0	0	0	0	1.46769	0	0.595732	0	0	0	0	0	11	0	4	0
K03388	aceticlastic methanogenesis (from acetate)	NA	cl_bin.3_01203	bin.3	d__Archaea	p__Thermoplasmatota	g__UBA6	3018	0.819851	1.17057	1.86793	0	6.73955	1.14935	2.88627	0.541039	15	15	23	0	210	6	78	9
K03388	aceticlastic methanogenesis (from acetate)	NA	cl_bin.3_01793	bin.3	d__Archaea	p__Thermoplasmatota	g__UBA6	1149	0	0	0.791079	0	6.02774	0	0.126409	0.406911	0	0	3	0	53	0	1	2
K03388	aceticlastic methanogenesis (from acetate)	NA	cl_bin.3_01888	bin.3	d__Archaea	p__Thermoplasmatota	g__UBA6	960	0	0	0	0	0	0	0.125177	0	0	0	0	0	0	0	1	0
K03388	aceticlastic methanogenesis (from acetate)	NA	cl_bin.30_03191	bin.30	d__Bacteria	p__Bacteroidota	g__JAGPIS01	1014	0	0	0	0	0.788766	0	5.60482	0.364471	0	0	0	0	4	0	24	1
K03388	aceticlastic methanogenesis (from acetate)	NA	cl_bin.31_00367	bin.31	d__Archaea	p__Halobacteriota	g__Methanoculleus	2022	192.455	21.4096	11.179	45.5855	73.24	33.0237	96.6263	182.319	2031.04	153	78.264	62	1235.13	93	1428.88	1675.82
K03388	aceticlastic methanogenesis (from acetate)	NA	cl_bin.31_02160	bin.31	d__Archaea	p__Halobacteriota	g__Methanoculleus	951	5.69874	0.961628	0	0	1.14464	3.13056	4.62166	18.966	27	3	0	0	9	4	33	82
K03388	aceticlastic methanogenesis (from acetate)	NA	cl_bin.34_01564	bin.34	d__Archaea	p__Methanobacteriota_B	g__Methanofastidiosum	582	0	2.17685	1.07917	0	1.91608	2.60772	2.16549	0	0	2	1	0	5	1	5	0
K03388	aceticlastic methanogenesis (from acetate)	NA	cl_bin.34_01565	bin.34	d__Archaea	p__Methanobacteriota_B	g__Methanofastidiosum	345	0	0	0	0	0	0	0	0	0	0	0	0	0	0	0	0
K03388	aceticlastic methanogenesis (from acetate)	NA	cl_bin.34_01566	bin.34	d__Archaea	p__Methanobacteriota_B	g__Methanofastidiosum	477	0	0	0	0	1.07382	0	1.28198	0	0	0	0	0	2	0	2	0
K03388	aceticlastic methanogenesis (from acetate)	NA	cl_bin.34_01567	bin.34	d__Archaea	p__Methanobacteriota_B	g__Methanofastidiosum	306	0	0	0	0	0	0	3.68716	0	0	0	0	0	0	0	3	0
K03388	aceticlastic methanogenesis (from acetate)	NA	cl_bin.42_02906	bin.42	d__Archaea	p__Halobacteriota	g__Methanosarcina	954	0.605365	0	0	0	0.179022	0	0	1.87017	2	0	0	0	1	0	0	6
K03388	aceticlastic methanogenesis (from acetate)	NA	cl_bin.42_02907	bin.42	d__Archaea	p__Halobacteriota	g__Methanosarcina	909	0	0	1.80014	0	0.603068	0	0.711989	6.21445	0	0	4	0	3	0	3	17
K03388	aceticlastic methanogenesis (from acetate)	NA	cl_bin.42_02908	bin.42	d__Archaea	p__Halobacteriota	g__Methanosarcina	501	0	0	0	41.3664	0	0	0	2.34378	0	0	0	9	0	0	0	3
K03388	aceticlastic methanogenesis (from acetate)	NA	cl_bin.42_04169	bin.42	d__Archaea	p__Halobacteriota	g__Methanosarcina	2385	0.86758	0	0.252194	0	1.58399	0	0.061534	2.60075	9.359	0	2	0	30	0	1	27
K03388	aceticlastic methanogenesis (from acetate)	NA	cl_bin.45_00570	bin.45	d__Bacteria	p__Bacteroidota	g__UBA1413	1065	0.161675	0.725757	0	0	0.782949	0	0	0	1	3	0	0	8	0	0	0
K03388	aceticlastic methanogenesis (from acetate)	NA	cl_bin.49_02654	bin.49	d__Bacteria	p__Bacteroidota	g__SR-FBR-E99	1032	0	0.3141	0	0	0.256365	0	0	0	0	1	0	0	2	0	0	0
K03388	aceticlastic methanogenesis (from acetate)	NA	cl_bin.50_00831	bin.50	d__Bacteria	p__Bacteroidota	g__SR-FBR-E99	1032	0	0	0	0	0	1.41131	0	0	0	0	0	0	0	2	0	0
K03388	aceticlastic methanogenesis (from acetate)	NA	cl_bin.52_00817	bin.52	d__Bacteria	p__Desulfobacterota	g__UBA8904	933	0.828212	5.92712	2.57321	0	0	0	1.58095	0	3	14	6	0	0	0	8	0
K03388	aceticlastic methanogenesis (from acetate)	NA	cl_bin.52_00818	bin.52	d__Bacteria	p__Desulfobacterota	g__UBA8904	996	0.234109	0.745374	2.30249	0	0	1.85775	0.350884	0	1	2	6	0	0	2	2	0
K03388	aceticlastic methanogenesis (from acetate)	NA	cl_bin.52_00829	bin.52	d__Bacteria	p__Desulfobacterota	g__UBA8904	4431	3.50142	3.11485	1.25655	0	0.629422	1.05557	1.73417	0.328541	75	43	17	0	21	6	51	6
K03388	aceticlastic methanogenesis (from acetate)	NA	cl_bin.8_00907	bin.8	d__Bacteria	p__Bacteroidota	g__LD21	1992	0	0	0	0	0	0	0	0	0	0	0	0	0	0	0	0
K03388	aceticlastic methanogenesis (from acetate)	NA	cl_bin.8_01459	bin.8	d__Bacteria	p__Bacteroidota	g__LD21	1014	0.253076	2.5652	0	0	0	0	0	0	1	7	0	0	0	0	0	0
K03388	aceticlastic methanogenesis (from acetate)	NA	cl_unbinned_02435	unbinned	NA	NA	NA	240	0	5.29183	10.0318	0	0	0	0	0	0	1	2	0	0	0	0	0
K03388	aceticlastic methanogenesis (from acetate)	NA	cl_unbinned_02436	unbinned	NA	NA	NA	849	0	1.37022	1.00214	0	0	0	0	0	0	4	3	0	0	0	0	0
K03388	aceticlastic methanogenesis (from acetate)	NA	cl_unbinned_02437	unbinned	NA	NA	NA	2007	0	2.59388	2.43569	0	0	0.336806	0	0	0	19	18	0	0	1	0	0
K03388	aceticlastic methanogenesis (from acetate)	NA	cl_unbinned_09851	unbinned	NA	NA	NA	354	0	0	4.35773	0	0	0	0	0	0	0	3	0	0	0	0	0
K03388	aceticlastic methanogenesis (from acetate)	NA	cl_unbinned_10031	unbinned	NA	NA	NA	792	1.74478	0	0	0	0	0	0	0	6	0	0	0	0	0	0	0
K03388	aceticlastic methanogenesis (from acetate)	NA	cl_unbinned_106360	unbinned	NA	NA	NA	303	0	0	0	0	0	0	0	0	0	0	0	0	0	0	0	0
K03388	aceticlastic methanogenesis (from acetate)	NA	cl_unbinned_111291	unbinned	NA	NA	NA	615	0	0.81144	1.61736	0	1.44669	0	0.760051	0	0	1	2	0	4	0	2	0
K03388	aceticlastic methanogenesis (from acetate)	NA	cl_unbinned_111292	unbinned	NA	NA	NA	975	0.276305	0	0.402839	0	0.353489	0	0	0	1	0	1	0	2	0	0	0
K03388	aceticlastic methanogenesis (from acetate)	NA	cl_unbinned_111293	unbinned	NA	NA	NA	621	0	0	0	0	0	0	0.798306	0	0	0	0	0	0	0	2	0
K03388	aceticlastic methanogenesis (from acetate)	NA	cl_unbinned_19154	unbinned	NA	NA	NA	1617	1.06729	0.40598	0	0	0	0	0	0	8	2	0	0	0	0	0	0
K03388	aceticlastic methanogenesis (from acetate)	NA	cl_unbinned_19157	unbinned	NA	NA	NA	795	0.359055	0	0	0	0	0	0	0	1	0	0	0	0	0	0	0
K03388	aceticlastic methanogenesis (from acetate)	NA	cl_unbinned_19158	unbinned	NA	NA	NA	648	0	0.654382	0	0	0	0	0	0	0	1	0	0	0	0	0	0
K03388	aceticlastic methanogenesis (from acetate)	NA	cl_unbinned_45057	unbinned	NA	NA	NA	1986	1.06973	1.88565	1.12113	0	0	2.31177	0.263415	0	8	10	6	0	0	5	3	0
K03388	aceticlastic methanogenesis (from acetate)	NA	cl_unbinned_54096	unbinned	NA	NA	NA	1383	0	0.69866	0	0	0	0.575996	0	0	0	3	0	0	0	1	0	0
K03388	aceticlastic methanogenesis (from acetate)	NA	cl_unbinned_54097	unbinned	NA	NA	NA	756	0	0.419355	0	0	0	0	0	0	0	1	0	0	0	0	0	0
K03388	aceticlastic methanogenesis (from acetate)	NA	cl_unbinned_57550	unbinned	NA	NA	NA	2355	1.54836	0	0.125239	0	0.79405	0	0.123587	0.097548	16.641	0	1	0	15	0	2	1
K03388	aceticlastic methanogenesis (from acetate)	NA	cl_unbinned_61675	unbinned	NA	NA	NA	1158	14.269	2.07399	1.09343	0	5.77558	0	5.05024	0.960835	83	8	4	0	56	0	43	5
K03388	aceticlastic methanogenesis (from acetate)	NA	cl_unbinned_61676	unbinned	NA	NA	NA	1905	15.6309	2.63851	2.19073	0	6.55108	3.84673	8.88935	0.198621	175	20	16	0	120.452	12	143	2
K03388	aceticlastic methanogenesis (from acetate)	NA	cl_unbinned_62868	unbinned	NA	NA	NA	1236	0	0	0	0	2.33703	0	0	0	0	0	0	0	14	0	0	0
K03388	aceticlastic methanogenesis (from acetate)	NA	cl_unbinned_62869	unbinned	NA	NA	NA	237	0	0	0	0	2.15759	0	0	0	0	0	0	0	1	0	0	0
K03388	aceticlastic methanogenesis (from acetate)	NA	cl_unbinned_63875	unbinned	NA	NA	NA	366	0	0	0	0	4.53933	0	0	0	0	0	0	0	6	0	0	0
K03388	aceticlastic methanogenesis (from acetate)	NA	cl_unbinned_83584	unbinned	NA	NA	NA	732	0	0	0	0	0	0	0	0	0	0	0	0	0	0	0	0
K03388	aceticlastic methanogenesis (from acetate)	NA	cl_unbinned_83586	unbinned	NA	NA	NA	1701	0.107196	0	0	2.55085	0.20948	0	0.309376	0	1	0	0	3	3	0	4	0
K03388	aceticlastic methanogenesis (from acetate)	NA	cl_unbinned_97104	unbinned	NA	NA	NA	1116	0.683225	0	0	0	0.43185	0	0.462592	0.78785	4	0	0	0	4	0	4	4
K03388	aceticlastic methanogenesis (from acetate)	NA	cl_unbinned_97106	unbinned	NA	NA	NA	282	0	0	0	0	0	0	0	0	0	0	0	0	0	0	0	0
K03389	aceticlastic methanogenesis (from acetate)	NA	cl_bin.1_02171	bin.1	d__Bacteria	p__Verrucomicrobiota	g__UBA8199	900	0.604613	0	0	0	0	0	0	0	2	0	0	0	0	0	0	0
K03389	aceticlastic methanogenesis (from acetate)	NA	cl_bin.18_00629	bin.18	d__Bacteria	p__Bipolaricaulota	g__Bipolaricaulis	828	63.721	85.2023	46.4961	36.6248	36.3879	142.214	26.5107	23.1316	231	210.667	116	18	211.43	138.224	147	74
K03389	aceticlastic methanogenesis (from acetate)	NA	cl_bin.20_03736	bin.20	d__Bacteria	p__Bacteroidota	g__LD21	438	0	0	0	0	0	0	0	0	0	0	0	0	0	0	0	0
K03389	aceticlastic methanogenesis (from acetate)	NA	cl_bin.20_03737	bin.20	d__Bacteria	p__Bacteroidota	g__LD21	507	0	0	0	0	0	0	0	0	0	0	0	0	0	0	0	0
K03389	aceticlastic methanogenesis (from acetate)	NA	cl_bin.23_00503	bin.23	d__Bacteria	p__Desulfobacterota	g__Desulfobulbus	918	0	0	0.431109	0	0.79707	0	0.22756	0	0	0	1	0	4	0	1	0
K03389	aceticlastic methanogenesis (from acetate)	NA	cl_bin.24_00474	bin.24	d__Bacteria	p__Bacteroidota	g__UBA1402	1062	0.67065	8.27602	0	0	0.611966	0	2.11588	0	2	17	0	0	3	0	9	0
K03389	aceticlastic methanogenesis (from acetate)	NA	cl_bin.26_02449	bin.26	d__Archaea	p__Halobacteriota	g__UBA9949	891	108.415	74.9705	53.2678	0	43.4556	34.4902	40.0406	38.5079	421	185.024	128	0	277	34	226.442	127
K03389	aceticlastic methanogenesis (from acetate)	NA	cl_bin.27_00445	bin.27	d__Archaea	p__Thermoplasmatota	g__UBA472	741	13.8447	1.20429	0	0	8.10731	0	4.09755	0	52	3	0	0	49	0	22	0
K03389	aceticlastic methanogenesis (from acetate)	NA	cl_bin.28_01168	bin.28	d__Archaea	p__Halobacteriota	g__Methanothrix	846	3.78231	6.84198	5.58434	0	20.2415	9.11693	25.1634	7.30451	16	20	16	0	145	11	162	28
K03389	aceticlastic methanogenesis (from acetate)	NA	cl_bin.29_00340	bin.29	d__Bacteria	p__Desulfobacterota	g__MVRV01	849	2.18675	0	3.88744	0	0	0	2.29195	0	4	0	5	0	0	0	6	0
K03389	aceticlastic methanogenesis (from acetate)	NA	cl_bin.29_01502	bin.29	d__Bacteria	p__Desulfobacterota	g__MVRV01	1038	0	0	0	0	0	0	0	0	0	0	0	0	0	0	0	0
K03389	aceticlastic methanogenesis (from acetate)	NA	cl_bin.3_00164	bin.3	d__Archaea	p__Thermoplasmatota	g__UBA6	159	0	0	0	0	8.96227	0	0	0	0	0	0	0	1	0	0	0
K03389	aceticlastic methanogenesis (from acetate)	NA	cl_bin.3_00165	bin.3	d__Archaea	p__Thermoplasmatota	g__UBA6	132	0	0	0	0	0	0	0	0	0	0	0	0	0	0	0	0
K03389	aceticlastic methanogenesis (from acetate)	NA	cl_bin.3_00401	bin.3	d__Archaea	p__Thermoplasmatota	g__UBA6	834	0	0	0	0	0.152333	0	0.166654	0	0	0	0	0	1	0	1	0
K03389	aceticlastic methanogenesis (from acetate)	NA	cl_bin.3_00961	bin.3	d__Archaea	p__Thermoplasmatota	g__UBA6	774	1.76847	0.448611	3.74501	0	19.7828	2.162	11.9183	3.68145	6	1	8	0	108	2	57	11
K03389	aceticlastic methanogenesis (from acetate)	NA	cl_bin.30_03190	bin.30	d__Bacteria	p__Bacteroidota	g__JAGPIS01	1074	1.78153	1.92924	0	0	2.34638	0	5.48464	0	5	4	0	0	11	0	22	0
K03389	aceticlastic methanogenesis (from acetate)	NA	cl_bin.31_00366	bin.31	d__Archaea	p__Halobacteriota	g__Methanoculleus	903	363.491	44.4391	20.1081	89.4284	167.49	65.9267	234.254	360.211	1452.96	112	48	45	1101.87	67	1342.12	1247.66
K03389	aceticlastic methanogenesis (from acetate)	NA	cl_bin.34_01562	bin.34	d__Archaea	p__Methanobacteriota_B	g__Methanofastidiosum	894	0.499715	0	0	0	0	0	0	0	1	0	0	0	0	0	0	0
K03389	aceticlastic methanogenesis (from acetate)	NA	cl_bin.42_02200	bin.42	d__Archaea	p__Halobacteriota	g__Methanosarcina	132	0	0	0	0	0	0	0	0	0	0	0	0	0	0	0	0
K03389	aceticlastic methanogenesis (from acetate)	NA	cl_bin.42_02201	bin.42	d__Archaea	p__Halobacteriota	g__Methanosarcina	687	0.944383	0	0.633715	0	0.544521	0	0.307535	0	2	0	1	0	2	0	1	0
K03389	aceticlastic methanogenesis (from acetate)	NA	cl_bin.42_02275	bin.42	d__Archaea	p__Halobacteriota	g__Methanosarcina	903	0.315383	0	0.825548	0	0.178479	0	0.620508	0.311786	1	0	2	0	1	0	3	1
K03389	aceticlastic methanogenesis (from acetate)	NA	cl_bin.45_00569	bin.45	d__Bacteria	p__Bacteroidota	g__UBA1413	1068	0.536759	0	0	0	0	0	0.367893	0	2	0	0	0	0	0	2	0
K03389	aceticlastic methanogenesis (from acetate)	NA	cl_bin.49_02653	bin.49	d__Bacteria	p__Bacteroidota	g__SR-FBR-E99	1062	0.502856	0	0.386212	0	0	0	0	0	2	0	1	0	0	0	0	0
K03389	aceticlastic methanogenesis (from acetate)	NA	cl_bin.50_00830	bin.50	d__Bacteria	p__Bacteroidota	g__SR-FBR-E99	1062	0	0	0.992026	0	0	0	0	0	0	0	3	0	0	0	0	0
K03389	aceticlastic methanogenesis (from acetate)	NA	cl_bin.52_00823	bin.52	d__Bacteria	p__Desulfobacterota	g__UBA8904	849	3.16147	0.582941	0	0	0	4.41019	0.565138	0	8	1	0	0	0	3	2	0
K03389	aceticlastic methanogenesis (from acetate)	NA	cl_bin.8_00908	bin.8	d__Bacteria	p__Bacteroidota	g__LD21	855	0	0	0	0	0	0	0.581889	0	0	0	0	0	0	0	2	0
K03389	aceticlastic methanogenesis (from acetate)	NA	cl_bin.8_01458	bin.8	d__Bacteria	p__Bacteroidota	g__LD21	1041	0.515306	0	0	0	0	0	0	0	2	0	0	0	0	0	0	0
K03389	aceticlastic methanogenesis (from acetate)	NA	cl_unbinned_19156	unbinned	NA	NA	NA	927	1.48311	0	0	0	0	0	0	0	6	0	0	0	0	0	0	0
K03389	aceticlastic methanogenesis (from acetate)	NA	cl_unbinned_45051	unbinned	NA	NA	NA	360	0	0	1.84939	0	0	0	1.47785	0	0	0	1	0	0	0	2	0
K03389	aceticlastic methanogenesis (from acetate)	NA	cl_unbinned_45052	unbinned	NA	NA	NA	528	0	2.88312	0	0	0	0	1.77396	0	0	2.179	0	0	0	0	3	0
K03389	aceticlastic methanogenesis (from acetate)	NA	cl_unbinned_51708	unbinned	NA	NA	NA	585	0	0	0	0	0	0	0	0	0	0	0	0	0	0	0	0
K03389	aceticlastic methanogenesis (from acetate)	NA	cl_unbinned_62870	unbinned	NA	NA	NA	240	0	0	0	0	0	0	0	0	0	0	0	0	0	0	0	0
K03389	aceticlastic methanogenesis (from acetate)	NA	cl_unbinned_87179	unbinned	NA	NA	NA	849	0	0.44409	0	0	0	0	0	0	0	1	0	0	0	0	0	0
K03390	aceticlastic methanogenesis (from acetate)	NA	cl_bin.1_02172	bin.1	d__Bacteria	p__Verrucomicrobiota	g__UBA8199	621	1.09854	0.804475	1.55534	0	0	0	0	0	2	1	2	0	0	0	0	0
K03390	aceticlastic methanogenesis (from acetate)	NA	cl_bin.14_03085	bin.14	d__Bacteria	p__Planctomycetota	g__	312	0	0	0	0	0	0	0	0	0	0	0	0	0	0	0	0
K03390	aceticlastic methanogenesis (from acetate)	NA	cl_bin.18_00628	bin.18	d__Bacteria	p__Bipolaricaulota	g__Bipolaricaulis	396	190.517	170.237	115.946	231.786	76.5487	494.045	58.1232	27.6492	184.646	110.333	77	31	119.577	131.776	82	26
K03390	aceticlastic methanogenesis (from acetate)	NA	cl_bin.20_03735	bin.20	d__Bacteria	p__Bacteroidota	g__LD21	747	0	0	0	0	0	0	0	0	0	0	0	0	0	0	0	0
K03390	aceticlastic methanogenesis (from acetate)	NA	cl_bin.23_00504	bin.23	d__Bacteria	p__Desulfobacterota	g__Desulfobulbus	504	0	0	1.45734	0	0	0	0	0	0	0	2	0	0	0	0	0
K03390	aceticlastic methanogenesis (from acetate)	NA	cl_bin.24_00473	bin.24	d__Bacteria	p__Bacteroidota	g__UBA1402	681	0	9.47998	0.655856	0	0	0	3.15244	0	0	14	1	0	0	0	10	0
K03390	aceticlastic methanogenesis (from acetate)	NA	cl_bin.25_01148	bin.25	d__Bacteria	p__Chloroflexota	g__T78	660	26.4322	24.0408	16.3193	4.80652	4.35465	0	6.93636	2.97081	39	26	18	1	10	0	14	4
K03390	aceticlastic methanogenesis (from acetate)	NA	cl_bin.26_02448	bin.26	d__Archaea	p__Halobacteriota	g__UBA9949	582	300.186	111.192	111.899	0	57.4221	62.8288	43.2382	42.0197	701	178.597	170	0	220	39	141.558	83
K03390	aceticlastic methanogenesis (from acetate)	NA	cl_bin.27_00444	bin.27	d__Archaea	p__Thermoplasmatota	g__UBA472	510	14.9329	0	2.48387	0	8.71612	0	6.13285	0	27	0	3	0	26	0	16	0
K03390	aceticlastic methanogenesis (from acetate)	NA	cl_bin.28_01167	bin.28	d__Archaea	p__Halobacteriota	g__Methanothrix	531	5.29068	5.3017	10.8817	0	26.9463	14.4438	38.7264	13.5503	13	9	18	0	123	10	157	32
K03390	aceticlastic methanogenesis (from acetate)	NA	cl_bin.29_00339	bin.29	d__Bacteria	p__Desulfobacterota	g__MVRV01	528	0.910123	0	5.90107	0	0	0	0.637938	0	1	0	4	0	0	0	1	0
K03390	aceticlastic methanogenesis (from acetate)	NA	cl_bin.29_01503	bin.29	d__Bacteria	p__Desulfobacterota	g__MVRV01	942	0	0	0	0	0	0	0	0	0	0	0	0	0	0	0	0
K03390	aceticlastic methanogenesis (from acetate)	NA	cl_bin.3_00400	bin.3	d__Archaea	p__Thermoplasmatota	g__UBA6	492	0	0	2.08636	0	1.38783	0	0.878454	0	0	0	3	0	5	0	3	0
K03390	aceticlastic methanogenesis (from acetate)	NA	cl_bin.3_00960	bin.3	d__Archaea	p__Thermoplasmatota	g__UBA6	513	2.25263	0	0	0	14.3607	0	4.70797	0	5	0	0	0	55	0	16.3	0
K03390	aceticlastic methanogenesis (from acetate)	NA	cl_bin.30_03189	bin.30	d__Bacteria	p__Bacteroidota	g__JAGPIS01	642	5.56038	0	0.791326	0	4.41409	0	10.0551	1.86794	9	0	1	0	12	0	24	3
K03390	aceticlastic methanogenesis (from acetate)	NA	cl_bin.31_00365	bin.31	d__Archaea	p__Halobacteriota	g__Methanoculleus	582	147.298	18.5745	12.8771	0	80.53	29.8286	106.465	61.5311	308.297	25	17	0	252.357	15	295	108
K03390	aceticlastic methanogenesis (from acetate)	NA	cl_bin.34_01563	bin.34	d__Archaea	p__Methanobacteriota_B	g__Methanofastidiosum	549	0	0	1.18655	0	0	0	2.30661	0	0	0	1	0	0	0	4	0
K03390	aceticlastic methanogenesis (from acetate)	NA	cl_bin.42_02199	bin.42	d__Archaea	p__Halobacteriota	g__Methanosarcina	477	5.12874	0	0	0	3.89686	0	0	0	6	0	0	0	8	0	0	0
K03390	aceticlastic methanogenesis (from acetate)	NA	cl_bin.42_02276	bin.42	d__Archaea	p__Halobacteriota	g__Methanosarcina	486	0	0	0	0	0	0	0	0.868539	0	0	0	0	0	0	0	1
K03390	aceticlastic methanogenesis (from acetate)	NA	cl_bin.42_02905	bin.42	d__Archaea	p__Halobacteriota	g__Methanosarcina	714	0.863707	1.85224	2.37955	0	3.12543	1.59271	0.277319	9.52418	2	3	4	0	13	1	1	21
K03390	aceticlastic methanogenesis (from acetate)	NA	cl_bin.45_00568	bin.45	d__Bacteria	p__Bacteroidota	g__UBA1413	615	3.41202	6.12894	2.22279	0	0.228071	0	1.00112	0	9	11	4	0	1	0	4	0
K03390	aceticlastic methanogenesis (from acetate)	NA	cl_bin.49_02652	bin.49	d__Bacteria	p__Bacteroidota	g__SR-FBR-E99	762	0	0	0	0	0	0	0	0	0	0	0	0	0	0	0	0
K03390	aceticlastic methanogenesis (from acetate)	NA	cl_bin.50_00829	bin.50	d__Bacteria	p__Bacteroidota	g__SR-FBR-E99	750	0	0	2.60171	0	0	0	0	0	0	0	5	0	0	0	0	0
K03390	aceticlastic methanogenesis (from acetate)	NA	cl_bin.52_00824	bin.52	d__Bacteria	p__Desulfobacterota	g__UBA8904	528	6.94057	1.9925	0.924937	0	0.878241	2.1094	5.8387	0	9.597	2	1	0	2	1	12	0
K03390	aceticlastic methanogenesis (from acetate)	NA	cl_bin.8_00909	bin.8	d__Bacteria	p__Bacteroidota	g__LD21	561	0.815843	0	0	0	0	0	0	0	1	0	0	0	0	0	0	0
K03390	aceticlastic methanogenesis (from acetate)	NA	cl_bin.8_01457	bin.8	d__Bacteria	p__Bacteroidota	g__LD21	711	0	0	1.05311	0	0	0	0	0	0	0	2	0	0	0	0	0
K03390	aceticlastic methanogenesis (from acetate)	NA	cl_unbinned_106359	unbinned	NA	NA	NA	579	0	0	0	0	0	0	0	0	0	0	0	0	0	0	0	0
K03390	aceticlastic methanogenesis (from acetate)	NA	cl_unbinned_111294	unbinned	NA	NA	NA	579	0.592184	0.900058	0	0	0	0	0	0	1	1	0	0	0	0	0	0
K03390	aceticlastic methanogenesis (from acetate)	NA	cl_unbinned_19155	unbinned	NA	NA	NA	603	0.545646	0	0	0	0	0	0	0	1	0	0	0	0	0	0	0
K03390	aceticlastic methanogenesis (from acetate)	NA	cl_unbinned_45053	unbinned	NA	NA	NA	405	0	13.1968	4.46962	0	4.29246	0	2.0298	0	0	8.821	3	0	7	0	3	0
K03390	aceticlastic methanogenesis (from acetate)	NA	cl_unbinned_51710	unbinned	NA	NA	NA	504	0	0	0	0	0	0	0	0	0	0	0	0	0	0	0	0
K03390	aceticlastic methanogenesis (from acetate)	NA	cl_unbinned_62871	unbinned	NA	NA	NA	306	0	0	0	0	7.07111	0	0	0	0	0	0	0	11	0	0	0
K03390	aceticlastic methanogenesis (from acetate)	NA	cl_unbinned_87178	unbinned	NA	NA	NA	528	0	6.02408	0.755707	0	0	0	0	0	0	8	1	0	0	0	0	0
K08264	aceticlastic methanogenesis (from acetate)	NA	cl_bin.27_02037	bin.27	d__Archaea	p__Thermoplasmatota	g__UBA472	1185	5.50003	0.243138	0.254342	0	2.76171	0	1.46541	0	35	1	1	0	28	0	13	0
K08264	aceticlastic methanogenesis (from acetate)	NA	cl_bin.28_00627	bin.28	d__Archaea	p__Halobacteriota	g__Methanothrix	1371	9.96732	13.9212	27.4628	10.8816	50.343	13.3387	59.5395	23.026	76	72	144	10	665	30	698	168
K08264	aceticlastic methanogenesis (from acetate)	NA	cl_bin.3_02263	bin.3	d__Archaea	p__Thermoplasmatota	g__UBA6	1287	1.2625	0	0	0	4.74616	0	1.15185	0.583372	10	0	0	0	60	0	13	4
K08264	aceticlastic methanogenesis (from acetate)	NA	cl_bin.34_01282	bin.34	d__Archaea	p__Methanobacteriota_B	g__Methanofastidiosum	1275	57.8669	257.778	276.312	25.6832	180.271	214.411	304.93	7.25987	311	946	946	17	1826	294.561	2548.47	35
K08264	aceticlastic methanogenesis (from acetate)	NA	cl_bin.34_01640	bin.34	d__Archaea	p__Methanobacteriota_B	g__Methanofastidiosum	1308	0	1.11938	0.751417	0	0	0	0	0	0	3	2	0	0	0	0	0
K08264	aceticlastic methanogenesis (from acetate)	NA	cl_bin.42_01703	bin.42	d__Archaea	p__Halobacteriota	g__Methanosarcina	1230	2.36357	0	0	1.57833	3.6847	0	0.158449	2.41475	10	0	0	1	27	0	1	10
K08264	aceticlastic methanogenesis (from acetate)	NA	cl_unbinned_91648	unbinned	NA	NA	NA	1230	1.43039	0	2.18106	0	0.957173	0	0.554718	0.211764	7	0	8	0	8	0	4	1
K08265	aceticlastic methanogenesis (from acetate)	NA	cl_bin.28_00626	bin.28	d__Archaea	p__Halobacteriota	g__Methanothrix	753	13.6399	15.232	35.8051	0	90.9976	33.6507	138.254	10.212	30	25	57	0	312	21	418	21
K08265	aceticlastic methanogenesis (from acetate)	NA	cl_bin.42_01702	bin.42	d__Archaea	p__Halobacteriota	g__Methanosarcina	441	0	0	0	0	4.31517	0	0	0	0	0	0	0	8	0	0	0
K08265	aceticlastic methanogenesis (from acetate)	NA	cl_unbinned_91649	unbinned	NA	NA	NA	777	7.04977	0	0	0	0.647111	0	0	1.73859	14	0	0	0	2	0	0	3
K14126	aceticlastic methanogenesis (from acetate)	NA	cl_bin.1_02162	bin.1	d__Bacteria	p__Verrucomicrobiota	g__UBA8199	1530	0	0.227184	0	0	0	0	0	0	0	1	0	0	0	0	0	0
K14126	aceticlastic methanogenesis (from acetate)	NA	cl_bin.18_00626	bin.18	d__Bacteria	p__Bipolaricaulota	g__Bipolaricaulis	1452	62.6417	84.0342	60.0937	44.0204	29.6081	178.258	35.5045	16.7699	502.375	453	311	46	357	392	396	114
K14126	aceticlastic methanogenesis (from acetate)	NA	cl_bin.25_01699	bin.25	d__Bacteria	p__Chloroflexota	g__T78	561	8.1911	3.96887	2.85944	7.29098	0	0	0	0	9	3	2	1	0	0	0	0
K14126	aceticlastic methanogenesis (from acetate)	NA	cl_bin.27_00108	bin.27	d__Archaea	p__Thermoplasmatota	g__UBA472	1533	8.47205	3.47904	1.30014	0	9.24065	13.6178	5.18117	1.87564	77	20	7	0	132	31	65	14
K14126	aceticlastic methanogenesis (from acetate)	NA	cl_bin.27_01210	bin.27	d__Archaea	p__Thermoplasmatota	g__UBA472	1455	0	0	0	0	0	0	0.273837	0	0	0	0	0	0	0	3	0
K14126	aceticlastic methanogenesis (from acetate)	NA	cl_bin.3_01200	bin.3	d__Archaea	p__Thermoplasmatota	g__UBA6	1515	2.39348	1.29378	3.32197	0	18.4618	3.5784	7.25474	0.830332	20	7	17	0	257	8	88	6
K14126	aceticlastic methanogenesis (from acetate)	NA	cl_unbinned_05924	unbinned	NA	NA	NA	1455	0	0	0	0	0.076122	1.36396	0	0	0	0	0	0	1	3	0	0
K14126	aceticlastic methanogenesis (from acetate)	NA	cl_unbinned_19161	unbinned	NA	NA	NA	402	0	0	0	0	0	0	0	0	0	0	0	0	0	0	0	0
K14126	aceticlastic methanogenesis (from acetate)	NA	cl_unbinned_45054	unbinned	NA	NA	NA	1458	0.173308	1.46542	2.1723	0	1.23416	0	1.53126	0	1	6	9	0	13	0	14	0
K14126	aceticlastic methanogenesis (from acetate)	NA	cl_unbinned_61679	unbinned	NA	NA	NA	1557	20.168	1.89956	2.16751	0	4.63829	3.3671	8.42577	0.779373	180.547	11	12	0	68	8	108	6
K14126	aceticlastic methanogenesis (from acetate)	NA	cl_unbinned_93290	unbinned	NA	NA	NA	495	0	0	0	0	0	0	0	0	0	0	0	0	0	0	0	0
K14126	aceticlastic methanogenesis (from acetate)	NA	cl_unbinned_93291	unbinned	NA	NA	NA	738	0	0	0	0	0	2.38252	0	0	0	0	0	0	0	2	0	0
K14127	aceticlastic methanogenesis (from acetate)	NA	cl_bin.14_03449	bin.14	d__Bacteria	p__Planctomycetota	g__	489	0	0	0	0	0	0	0	0	0	0	0	0	0	0	0	0
K14127	aceticlastic methanogenesis (from acetate)	NA	cl_bin.18_00624	bin.18	d__Bacteria	p__Bipolaricaulota	g__Bipolaricaulis	465	212.466	242.749	133.075	100.361	101.306	226.531	66.0463	72.2054	327.943	248.986	138	19	235.69	96.605	140.621	94.535
K14127	aceticlastic methanogenesis (from acetate)	NA	cl_bin.23_00502	bin.23	d__Bacteria	p__Desulfobacterota	g__Desulfobulbus	246	0	0	0	0	0	0	0	0	0	0	0	0	0	0	0	0
K14127	aceticlastic methanogenesis (from acetate)	NA	cl_bin.25_01149	bin.25	d__Bacteria	p__Chloroflexota	g__T78	357	23.0002	15.658	13.2841	17.3443	0.798011	0	0.875601	0	18	8	7	2	1	0	1	0
K14127	aceticlastic methanogenesis (from acetate)	NA	cl_bin.26_02451	bin.26	d__Archaea	p__Halobacteriota	g__UBA9949	423	90.9603	51.3121	46.9553	0	32.6452	45.9892	32.2036	36.1258	99	37.529	36	0	58	14	50	37
K14127	aceticlastic methanogenesis (from acetate)	NA	cl_bin.27_00110	bin.27	d__Archaea	p__Thermoplasmatota	g__UBA472	453	10.4303	0.745912	0.728821	0	11.7771	5.4145	9.50775	0	19	1	1	0	35	3	26	0
K14127	aceticlastic methanogenesis (from acetate)	NA	cl_bin.27_00767	bin.27	d__Archaea	p__Thermoplasmatota	g__UBA472	324	0	0	0	0	0	0	0	0	0	0	0	0	0	0	0	0
K14127	aceticlastic methanogenesis (from acetate)	NA	cl_bin.29_00336	bin.29	d__Bacteria	p__Desulfobacterota	g__MVRV01	219	0	0	12.8066	0	0	0	29.1232	0	0	0	2	0	0	0	10	0
K14127	aceticlastic methanogenesis (from acetate)	NA	cl_bin.29_00337	bin.29	d__Bacteria	p__Desulfobacterota	g__MVRV01	186	0	0	0	0	0	0	4.96174	0	0	0	0	0	0	0	1	0
K14127	aceticlastic methanogenesis (from acetate)	NA	cl_bin.29_00351	bin.29	d__Bacteria	p__Desulfobacterota	g__MVRV01	417	0	0	0	0	0	0	0	0	0	0	0	0	0	0	0	0
K14127	aceticlastic methanogenesis (from acetate)	NA	cl_bin.29_02901	bin.29	d__Bacteria	p__Desulfobacterota	g__MVRV01	411	0	0	0	0	0	0	0	0	0	0	0	0	0	0	0	0
K14127	aceticlastic methanogenesis (from acetate)	NA	cl_bin.3_00397	bin.3	d__Archaea	p__Thermoplasmatota	g__UBA6	429	0	0	2.39335	0	0	0	0	0	0	0	2	0	0	0	0	0
K14127	aceticlastic methanogenesis (from acetate)	NA	cl_bin.3_01202	bin.3	d__Archaea	p__Thermoplasmatota	g__UBA6	363	3.74206	3.28364	0.791575	0	20.0234	0	6.80235	0	6	4	1	0	61	0	18.605	0
K14127	aceticlastic methanogenesis (from acetate)	NA	cl_bin.31_00368	bin.31	d__Archaea	p__Halobacteriota	g__Methanoculleus	426	105.796	11.1314	3.64947	12.0556	47.7134	15.3405	98.859	187.638	118	9	3	2	86	5	154	200.522
K14127	aceticlastic methanogenesis (from acetate)	NA	cl_bin.34_01561	bin.34	d__Archaea	p__Methanobacteriota_B	g__Methanofastidiosum	414	0	0	0	0	0	0	1.86542	0	0	0	0	0	0	0	3	0
K14127	aceticlastic methanogenesis (from acetate)	NA	cl_bin.52_00816	bin.52	d__Bacteria	p__Desulfobacterota	g__UBA8904	414	0.945814	8.57277	7.23576	58.6195	0	0	3.25162	0	1	6	5	8	0	0	5	0
K14127	aceticlastic methanogenesis (from acetate)	NA	cl_bin.52_00827	bin.52	d__Bacteria	p__Desulfobacterota	g__UBA8904	186	0	35.7199	0	0	0	0	9.92347	0	0	3	0	0	0	0	2	0
K14127	aceticlastic methanogenesis (from acetate)	NA	cl_bin.52_00828	bin.52	d__Bacteria	p__Desulfobacterota	g__UBA8904	219	12.5834	27.2151	0	0	5.29589	109.747	2.91232	0	3	4	0	0	2	7	1	0
K14127	aceticlastic methanogenesis (from acetate)	NA	cl_bin.8_00906	bin.8	d__Bacteria	p__Bacteroidota	g__LD21	447	0	0	0	0	0	0	0	0	0	0	0	0	0	0	0	0
K14127	aceticlastic methanogenesis (from acetate)	NA	cl_unbinned_02438	unbinned	NA	NA	NA	534	0	1.01075	3.14593	0	0	0	0	0	0	1	3.073	0	0	0	0	0
K14127	aceticlastic methanogenesis (from acetate)	NA	cl_unbinned_09852	unbinned	NA	NA	NA	387	0	1.27434	5.92876	0	0	2.65955	0	0	0	1	5	0	0	1	0	0
K14127	aceticlastic methanogenesis (from acetate)	NA	cl_unbinned_111295	unbinned	NA	NA	NA	444	0	1.1778	2.24241	0	0	0	0	0	0	1	2	0	0	0	0	0
K14127	aceticlastic methanogenesis (from acetate)	NA	cl_unbinned_19159	unbinned	NA	NA	NA	420	1.30224	0	0	0	0	0	0	0	2	0	0	0	0	0	0	0
K14127	aceticlastic methanogenesis (from acetate)	NA	cl_unbinned_45056	unbinned	NA	NA	NA	417	0	3.81121	0	0	0.960457	0	0.538763	0	0	3	0	0	2	0	1	0
K14127	aceticlastic methanogenesis (from acetate)	NA	cl_unbinned_54098	unbinned	NA	NA	NA	147	0	0	211.822	0	0	0	0	0	0	0	4.927	0	0	0	0	0
K14127	aceticlastic methanogenesis (from acetate)	NA	cl_unbinned_61677	unbinned	NA	NA	NA	453	20.0399	1.58802	15.6443	9.85257	26.1384	45.506	20.0543	0.616664	35	2	19	2	73	24	51	1
K14127	aceticlastic methanogenesis (from acetate)	NA	cl_unbinned_63876	unbinned	NA	NA	NA	297	0	0	2.89379	0	1.22642	0	0	0	0	0	1	0	1	0	0	0
K14127	aceticlastic methanogenesis (from acetate)	NA	cl_unbinned_83587	unbinned	NA	NA	NA	414	0	0	0	0	0	0	0	0	0	0	0	0	0	0	0	0
K14128	aceticlastic methanogenesis (from acetate)	NA	cl_bin.1_02163	bin.1	d__Bacteria	p__Verrucomicrobiota	g__UBA8199	303	0	0	0	0	0	0	0	0	0	0	0	0	0	0	0	0
K14128	aceticlastic methanogenesis (from acetate)	NA	cl_bin.18_00625	bin.18	d__Bacteria	p__Bipolaricaulota	g__Bipolaricaulis	936	111.92	108.192	68.1305	76.86	39.1732	147.814	34.7636	21.8795	536.725	367.617	224	48	286	198.395	234.379	92.465
K14128	aceticlastic methanogenesis (from acetate)	NA	cl_bin.25_01702	bin.25	d__Bacteria	p__Chloroflexota	g__T78	657	6.58346	10.4324	0	0	1.58891	6.44196	1.79009	0	11	12	0	0	4	3	4	0
K14128	aceticlastic methanogenesis (from acetate)	NA	cl_bin.27_00109	bin.27	d__Archaea	p__Thermoplasmatota	g__UBA472	1020	23.4946	4.10124	2.09672	0	11.4983	28.72	12.4065	1.34187	138	16	8	0	115	46	108	7
K14128	aceticlastic methanogenesis (from acetate)	NA	cl_bin.27_02001	bin.27	d__Archaea	p__Thermoplasmatota	g__UBA472	594	0	0	0	0	0	0	0	0	0	0	0	0	0	0	0	0
K14128	aceticlastic methanogenesis (from acetate)	NA	cl_bin.27_02002	bin.27	d__Archaea	p__Thermoplasmatota	g__UBA472	327	0	0	0	0	0	0	0	0	0	0	0	0	0	0	0	0
K14128	aceticlastic methanogenesis (from acetate)	NA	cl_bin.3_01201	bin.3	d__Archaea	p__Thermoplasmatota	g__UBA6	1008	1.5613	0	1.35815	0	9.37223	0	4.44388	0.493304	7	0	4	0	69	0	29.395	2
K14128	aceticlastic methanogenesis (from acetate)	NA	cl_bin.31_01865	bin.31	d__Archaea	p__Halobacteriota	g__Methanoculleus	918	25.3883	5.20815	1.07239	0	8.52881	7.26682	11.6804	43.301	106	15	3	0	56	8	72	160.603
K14128	aceticlastic methanogenesis (from acetate)	NA	cl_unbinned_05923	unbinned	NA	NA	NA	807	0	0	0	0	0	0	0	0.29793	0	0	0	0	0	0	0	1
K14128	aceticlastic methanogenesis (from acetate)	NA	cl_unbinned_09638	unbinned	NA	NA	NA	963	3.99824	0	0	0	0	0	0.672848	0.23219	20	0	0	0	0	0	5	1
K14128	aceticlastic methanogenesis (from acetate)	NA	cl_unbinned_19160	unbinned	NA	NA	NA	516	0	0	0	0	0	0	0	0	0	0	0	0	0	0	0	0
K14128	aceticlastic methanogenesis (from acetate)	NA	cl_unbinned_45055	unbinned	NA	NA	NA	972	0.344552	1.39878	0	0	0.94234	0	0.655289	0	1	3	0	0	5	0	3	0
K14128	aceticlastic methanogenesis (from acetate)	NA	cl_unbinned_61678	unbinned	NA	NA	NA	648	16.697	3.05795	3.75253	0	5.62038	14.9067	9.51926	2.81495	56.453	7	9	0	34	15	50	9
K14128	aceticlastic methanogenesis (from acetate)	NA	cl_unbinned_62875	unbinned	NA	NA	NA	558	0	0	0	0	0.481082	0	0	0	0	0	0	0	1	0	0	0
K14128	aceticlastic methanogenesis (from acetate)	NA	cl_unbinned_93289	unbinned	NA	NA	NA	357	0	0	0	0	0	0	0	0	0	0	0	0	0	0	0	0
K22481	aceticlastic methanogenesis (from acetate)	NA	cl_bin.42_02904	bin.42	d__Archaea	p__Halobacteriota	g__Methanosarcina	945	0	0	0.475239	2.49306	0.840726	0	0.724025	2.5161	0	0	1	1	4	0	3	7
K22516	aceticlastic methanogenesis (from acetate)	NA	cl_bin.1_00487	bin.1	d__Bacteria	p__Verrucomicrobiota	g__UBA8199	1197	0	0	0	0	0	0	0	0	0	0	0	0	0	0	0	0
K22516	aceticlastic methanogenesis (from acetate)	NA	cl_bin.26_01622	bin.26	d__Archaea	p__Halobacteriota	g__UBA9949	2073	16.4495	1.42288	6.1707	0	13.1234	5.21216	10.2879	104.764	170	10	43	0	230.426	15	154	960
K22516	aceticlastic methanogenesis (from acetate)	NA	cl_bin.26_01625	bin.26	d__Archaea	p__Halobacteriota	g__UBA9949	2055	22.7246	0.590859	12.2724	0	31.1874	8.054	28.3033	72.9008	227	4	81.167	0	506	22	398	648.2
K22516	aceticlastic methanogenesis (from acetate)	NA	cl_bin.26_02159	bin.26	d__Archaea	p__Halobacteriota	g__UBA9949	474	15.3185	33.9669	8.50133	0	1.16742	0	2.73561	0	21.14	29.496	7.27	0	2.403	0	5.251	0
K22516	aceticlastic methanogenesis (from acetate)	NA	cl_bin.26_02160	bin.26	d__Archaea	p__Halobacteriota	g__UBA9949	1119	15.1268	42.2277	16.8054	0	0.976331	14.5564	3.48329	3.7056	85.577	158.029	59.452	0	8.666	23.909	27.693	17.909
K22516	aceticlastic methanogenesis (from acetate)	NA	cl_bin.26_02161	bin.26	d__Archaea	p__Halobacteriota	g__UBA9949	306	85.049	224.289	164.604	0	25.7806	108.701	7.2405	15.2775	55.822	95.259	67.108	0	28.198	19	7	9.032
K22516	aceticlastic methanogenesis (from acetate)	NA	cl_bin.26_02253	bin.26	d__Archaea	p__Halobacteriota	g__UBA9949	183	142.048	28.3545	0	0	0	0	0	0	18.405	2.362	0	0	0	0	0	0
K22516	aceticlastic methanogenesis (from acetate)	NA	cl_bin.26_02254	bin.26	d__Archaea	p__Halobacteriota	g__UBA9949	1854	79.9171	79.7992	44.0785	6.16984	18.0322	13.8835	12.4245	19.7714	823.252	545.577	284.035	8	294.921	39.639	179.429	177.263
K22516	aceticlastic methanogenesis (from acetate)	NA	cl_bin.28_02105	bin.28	d__Archaea	p__Halobacteriota	g__Methanothrix	2046	0.848325	0.105314	0.424359	0	3.04886	0	4.6692	2.41499	11	1	4	0	67	0	91	29
K22516	aceticlastic methanogenesis (from acetate)	NA	cl_bin.31_00203	bin.31	d__Archaea	p__Halobacteriota	g__Methanoculleus	2070	16.9153	0	1.32845	0	29.5542	1.43252	89.0866	69.7273	184	0	9	0	514	4	1366	646.674
K22516	aceticlastic methanogenesis (from acetate)	NA	cl_bin.31_00738	bin.31	d__Archaea	p__Halobacteriota	g__Methanoculleus	2067	82.6805	49.6471	10.156	32.1683	31.2486	32.1386	28.7269	56.0309	927.127	371	72	45	555	96	454	550.36
K22516	aceticlastic methanogenesis (from acetate)	NA	cl_bin.46_01044	bin.46	d__Bacteria	p__Spirochaetota	g__UBA4802	1968	0.67678	0.240395	0.939607	0	0	0.564756	1.09052	0	4	1	4	0	0	1	10	0
K22516	aceticlastic methanogenesis (from acetate)	NA	cl_unbinned_04630	unbinned	NA	NA	NA	2019	1.22203	1.54402	0.707353	0	0.508676	0	0.430591	0	10	9	4	0	7	0	5	0
K22516	aceticlastic methanogenesis (from acetate)	NA	cl_unbinned_13274	unbinned	NA	NA	NA	2019	2.9267	1.88384	0.718022	0	0.353731	0	0.08337	0.133123	24	11	4	0	5	0	1	1
K22516	aceticlastic methanogenesis (from acetate)	NA	cl_unbinned_25100	unbinned	NA	NA	NA	336	382.327	484.142	226.283	0	90.1844	117.263	36.0966	49.869	355.845	301.715	144.728	0	136.962	32	51.673	48
K22516	aceticlastic methanogenesis (from acetate)	NA	cl_unbinned_25101	unbinned	NA	NA	NA	1734	20.8618	87.6039	29.5471	0	6.46312	11.9747	4.96597	12.0492	207.474	556.562	175.406	0	99.85	31.452	67.954	100.797
K22516	aceticlastic methanogenesis (from acetate)	NA	cl_unbinned_57682	unbinned	NA	NA	NA	1857	1.98267	1.58226	3.05348	0	6.60735	3.48346	4.29464	13.4123	17	9	17	0	91	8	51	101.044
K22516	aceticlastic methanogenesis (from acetate)	NA	cl_unbinned_57683	unbinned	NA	NA	NA	150	17.5405	0	61.3009	0	46.6038	0	36.5364	290.886	1	0	1.833	0	4	0	3	12.756
K22516	aceticlastic methanogenesis (from acetate)	NA	cl_unbinned_83665	unbinned	NA	NA	NA	492	0	0	2.94219	0	0	2.41858	0	0	0	0	3	0	0	1	0	0
K00125	hydrogenotrophic methanogenesis (from CO2)	NA	cl_bin.25_01151	bin.25	d__Bacteria	p__Chloroflexota	g__T78	240	29.9399	5.29183	0	0	0	0	0	0	9	1	0	0	0	0	0	0
K00125	hydrogenotrophic methanogenesis (from CO2)	NA	cl_bin.26_01623	bin.26	d__Archaea	p__Halobacteriota	g__UBA9949	1236	22.7985	0.822483	5.08618	0	17.6711	3.04069	8.59353	40.8447	168	4	22.881	0	216.574	6	92	257
K00125	hydrogenotrophic methanogenesis (from CO2)	NA	cl_bin.26_01626	bin.26	d__Archaea	p__Halobacteriota	g__UBA9949	1152	32.5288	2.426	19.1659	0	37.0499	3.33339	26.9157	50.6101	217	11	81	0	407	6	259	304
K00125	hydrogenotrophic methanogenesis (from CO2)	NA	cl_bin.26_02162	bin.26	d__Archaea	p__Halobacteriota	g__UBA9949	1038	45.5488	195.055	67.2541	0	8.71996	60.2203	2.98152	7.26341	276.064	799.312	265.321	0	87.914	98.112	26.715	40.187
K00125	hydrogenotrophic methanogenesis (from CO2)	NA	cl_bin.26_02255	bin.26	d__Archaea	p__Halobacteriota	g__UBA9949	1236	100.84	97.7878	76.2878	22.0731	26.8316	36.8789	15.0149	60.0125	716	444.002	324	20	305.755	69	152	362
K00125	hydrogenotrophic methanogenesis (from CO2)	NA	cl_bin.29_00338	bin.29	d__Bacteria	p__Desulfobacterota	g__MVRV01	1011	0	0	1.7554	0	0	0	3.57364	0	0	0	4	0	0	0	17	0
K00125	hydrogenotrophic methanogenesis (from CO2)	NA	cl_bin.29_00352	bin.29	d__Bacteria	p__Desulfobacterota	g__MVRV01	864	0.289671	0	0.432075	0	0	0	0.788572	0	1	0	1	0	0	0	4	0
K00125	hydrogenotrophic methanogenesis (from CO2)	NA	cl_bin.31_00204	bin.31	d__Archaea	p__Halobacteriota	g__Methanoculleus	1239	29.4997	2.93385	0.997365	1.26805	40.8329	7.39297	105.697	137.323	189.237	12.166	4	1	423.615	12	991.536	778.386
K00125	hydrogenotrophic methanogenesis (from CO2)	NA	cl_bin.31_00739	bin.31	d__Archaea	p__Halobacteriota	g__Methanoculleus	1239	137.49	67.9012	36.1048	20.9433	52.8619	75.7726	34.5584	99.4631	907.637	298.834	151	17	554.385	132	329.464	579.58
K00125	hydrogenotrophic methanogenesis (from CO2)	NA	cl_bin.52_00815	bin.52	d__Bacteria	p__Desulfobacterota	g__UBA8904	867	0.546719	9.72261	0.824409	0	0	0	0	0	2	24	2	0	0	0	0	0
K00125	hydrogenotrophic methanogenesis (from CO2)	NA	cl_bin.52_00825	bin.52	d__Bacteria	p__Desulfobacterota	g__UBA8904	744	4.68887	10.0542	0.627414	0	0	0	0.843839	0	11.403	16	1	0	0	0	3	0
K00125	hydrogenotrophic methanogenesis (from CO2)	NA	cl_unbinned_09853	unbinned	NA	NA	NA	330	0	11.7114	4.55992	0	0	0	0	0	0	5	2	0	0	0	0	0
K00125	hydrogenotrophic methanogenesis (from CO2)	NA	cl_unbinned_09854	unbinned	NA	NA	NA	543	0	7.77827	10.1397	0	0	0	0	0	0	9	12	0	0	0	0	0
K00125	hydrogenotrophic methanogenesis (from CO2)	NA	cl_unbinned_111296	unbinned	NA	NA	NA	969	0.474884	0	0.346701	0	0.801496	1.72669	0	0	2	0	1	0	5	2	0	0
K00125	hydrogenotrophic methanogenesis (from CO2)	NA	cl_unbinned_12472	unbinned	NA	NA	NA	141	0	0	0	0	0	0	0	0	0	0	0	0	0	0	0	0
K00125	hydrogenotrophic methanogenesis (from CO2)	NA	cl_unbinned_12473	unbinned	NA	NA	NA	861	0.210973	1.55956	0.687322	0	0	0	0	0	1	5	2.119	0	0	0	0	0
K00125	hydrogenotrophic methanogenesis (from CO2)	NA	cl_unbinned_25102	unbinned	NA	NA	NA	918	19.668	153.775	46.4984	0	4.31989	22.5001	2.23431	3.14499	108.422	554.686	161.679	0	39.331	32.888	18.285	15.813
K00125	hydrogenotrophic methanogenesis (from CO2)	NA	cl_unbinned_25103	unbinned	NA	NA	NA	204	0	0	0	0	0	0	0	0	0	0	0	0	0	0	0	0
K00125	hydrogenotrophic methanogenesis (from CO2)	NA	cl_unbinned_57680	unbinned	NA	NA	NA	681	2.19422	1.12981	2.32403	0	5.82404	0	6.32098	3.83184	6	2	4	0	24	0	24	9
K00125	hydrogenotrophic methanogenesis (from CO2)	NA	cl_unbinned_57685	unbinned	NA	NA	NA	552	0	0	0	0	1.61411	0	0.459549	0	0	0	0	0	4	0	1	0
K00125	hydrogenotrophic methanogenesis (from CO2)	NA	cl_unbinned_57686	unbinned	NA	NA	NA	363	2.68849	4.54859	4.9055	0	14.4527	0	4.14288	11.7318	4	4	4	0	34	0	9	16
K00125	hydrogenotrophic methanogenesis (from CO2)	NA	cl_unbinned_65088	unbinned	NA	NA	NA	192	0	0	0	0	0	0	0	0	0	0	0	0	0	0	0	0
K00125	hydrogenotrophic methanogenesis (from CO2)	NA	cl_unbinned_83588	unbinned	NA	NA	NA	849	0	0	0	0	0	0	0	0	0	0	0	0	0	0	0	0
K00125	hydrogenotrophic methanogenesis (from CO2)	NA	cl_unbinned_87177	unbinned	NA	NA	NA	771	0	0	0	0	0	0	0	0	0	0	0	0	0	0	0	0
K00200	hydrogenotrophic methanogenesis (from CO2)	NA	cl_bin.26_00940	bin.26	d__Archaea	p__Halobacteriota	g__UBA9949	1701	6.59081	2.34317	1.61116	0	2.77939	0	1.2742	2.49267	51.273	12	8	0	35	0	14	17
K00200	hydrogenotrophic methanogenesis (from CO2)	NA	cl_bin.26_00966	bin.26	d__Archaea	p__Halobacteriota	g__UBA9949	1713	79.1496	55.5006	33.5202	3.84892	32.7438	150.041	18.0889	42.7786	693.132	308.376	177.819	4.164	455.145	350.905	223.702	323.912
K00200	hydrogenotrophic methanogenesis (from CO2)	NA	cl_bin.26_02454	bin.26	d__Archaea	p__Halobacteriota	g__UBA9949	1332	60.4031	48.9618	24.9559	0	15.8301	59.7128	11.573	17.7498	391.008	200.047	97.43	0	159.83	104.031	103.642	96.687
K00200	hydrogenotrophic methanogenesis (from CO2)	NA	cl_bin.26_02455	bin.26	d__Archaea	p__Halobacteriota	g__UBA9949	417	99.0691	55.897	49.7131	19.5524	21.2954	158.532	18.7622	42.3431	132.468	47.577	40.751	3.836	44.487	55.064	35.655	52.4
K00200	hydrogenotrophic methanogenesis (from CO2)	NA	cl_bin.28_01122	bin.28	d__Archaea	p__Halobacteriota	g__Methanothrix	1092	7.8704	7.59391	17.6787	0	73.242	8.35822	84.7972	13.99	44	30	66	0	692	13	705.048	70
K00200	hydrogenotrophic methanogenesis (from CO2)	NA	cl_bin.28_01123	bin.28	d__Archaea	p__Halobacteriota	g__Methanothrix	201	0	0	5.36291	0	2.27338	0	5.49526	0	0	0	1	0	1	0	2	0
K00200	hydrogenotrophic methanogenesis (from CO2)	NA	cl_bin.28_01124	bin.28	d__Archaea	p__Halobacteriota	g__Methanothrix	327	1.95504	0	4.13063	0	19.3937	56.544	64.1796	18.9729	1.45	0	2	0	22	10	65	12
K00200	hydrogenotrophic methanogenesis (from CO2)	NA	cl_bin.31_00311	bin.31	d__Archaea	p__Halobacteriota	g__Methanoculleus	1641	4.25393	0	0	0	7.60068	0	19.9907	23.4399	34	0	0	0	95	0	218	157
K00200	hydrogenotrophic methanogenesis (from CO2)	NA	cl_bin.31_00372	bin.31	d__Archaea	p__Halobacteriota	g__Methanoculleus	1257	277.672	29.0923	12.9599	16.975	107.502	32.0408	91.0026	214.837	1570.64	103	43	12	927.285	44	704.179	1032
K00200	hydrogenotrophic methanogenesis (from CO2)	NA	cl_bin.31_01113	bin.31	d__Archaea	p__Halobacteriota	g__Methanoculleus	408	12.9322	0	0	0	1.79401	13.3808	5.4907	8.08836	14	0	0	0	3	4	9	8
K00200	hydrogenotrophic methanogenesis (from CO2)	NA	cl_bin.42_00506	bin.42	d__Archaea	p__Halobacteriota	g__Methanosarcina	261	0	0	0	0	0	0	4.80795	7.74775	0	0	0	0	0	0	3	3
K00200	hydrogenotrophic methanogenesis (from CO2)	NA	cl_bin.42_00507	bin.42	d__Archaea	p__Halobacteriota	g__Methanosarcina	1284	0	0	0	0	1.10609	0	0.107455	1.00066	0	0	0	0	12	0	1	6
K00200	hydrogenotrophic methanogenesis (from CO2)	NA	cl_unbinned_109786	unbinned	NA	NA	NA	441	0	0	1.97354	0	0	0	0.434904	0	0	0	2	0	0	0	1	0
K00200	hydrogenotrophic methanogenesis (from CO2)	NA	cl_unbinned_109787	unbinned	NA	NA	NA	162	0	0	0	0	0	0	0	0	0	0	0	0	0	0	0	0
K00200	hydrogenotrophic methanogenesis (from CO2)	NA	cl_unbinned_109788	unbinned	NA	NA	NA	765	0	0	1.00049	0	0	0	0	0.678085	0	0	2	0	0	0	0	2
K00200	hydrogenotrophic methanogenesis (from CO2)	NA	cl_unbinned_37223	unbinned	NA	NA	NA	387	2.15582	0	0	0	0	0	0	0	2	0	0	0	0	0	0	0
K00200	hydrogenotrophic methanogenesis (from CO2)	NA	cl_unbinned_37224	unbinned	NA	NA	NA	342	4.22509	0	0	0	2.64794	0	1.91381	0	3	0	0	0	3	0	2	0
K00200	hydrogenotrophic methanogenesis (from CO2)	NA	cl_unbinned_49495	unbinned	NA	NA	NA	1755	0	0	1.2808	0	1.97868	0	0.189643	0.616402	0	0	6	0	24	0	2	4
K00200	hydrogenotrophic methanogenesis (from CO2)	NA	cl_unbinned_56121	unbinned	NA	NA	NA	309	0	0	0	0	4.43846	0	8.44836	12.7141	0	0	0	0	4	0	7	7
K00201	hydrogenotrophic methanogenesis (from CO2)	NA	cl_bin.26_00941	bin.26	d__Archaea	p__Halobacteriota	g__UBA9949	1290	17.5483	2.78715	4.40863	0	6.30454	1.2616	3.90644	5.70278	99.727	11	17	0	58	2	31	28
K00201	hydrogenotrophic methanogenesis (from CO2)	NA	cl_bin.26_00965	bin.26	d__Archaea	p__Halobacteriota	g__UBA9949	1398	30.5998	15.2356	21.8019	11.8131	12.3566	62.9179	7.16577	77.9796	199	67	92	10	127	109	65	444
K00201	hydrogenotrophic methanogenesis (from CO2)	NA	cl_bin.26_02453	bin.26	d__Archaea	p__Halobacteriota	g__UBA9949	1317	89.9731	49.5338	36.372	0	18.3881	10.7665	17.2854	15.2629	638.838	230	158	0	206.537	20	172	89
K00201	hydrogenotrophic methanogenesis (from CO2)	NA	cl_bin.28_00794	bin.28	d__Archaea	p__Halobacteriota	g__Methanothrix	1239	9.86782	31.2234	35.9434	0	39.6273	39.4539	63.9664	17.7591	73	158.604	178	0	494.493	83	709.434	116
K00201	hydrogenotrophic methanogenesis (from CO2)	NA	cl_bin.28_01119	bin.28	d__Archaea	p__Halobacteriota	g__Methanothrix	1308	7.69133	12.7485	16.4402	0	58.6702	14.8901	74.9567	10.203	46	56	71	0	597.462	27	665	56
K00201	hydrogenotrophic methanogenesis (from CO2)	NA	cl_bin.31_00310	bin.31	d__Archaea	p__Halobacteriota	g__Methanoculleus	1035	6.12549	0	0	0	6.18377	0	18.6175	26.4537	31	0	0	0	48	0	132	110
K00201	hydrogenotrophic methanogenesis (from CO2)	NA	cl_bin.31_00370	bin.31	d__Archaea	p__Halobacteriota	g__Methanoculleus	1314	141.553	15.1777	6.29503	21.7466	52.6607	26.2202	61.8771	155.141	855.515	59.425	24	16	483	40	517.557	802.991
K00201	hydrogenotrophic methanogenesis (from CO2)	NA	cl_bin.31_01112	bin.31	d__Archaea	p__Halobacteriota	g__Methanoculleus	1290	10.3989	1.05791	1.13947	0	4.30638	8.7619	7.51168	8.18995	64	4	4	0	39	13	62	40
K00201	hydrogenotrophic methanogenesis (from CO2)	NA	cl_bin.31_01880	bin.31	d__Archaea	p__Halobacteriota	g__Methanoculleus	1710	0	0	0	0	0	0	0.072952	0.121825	0	0	0	0	0	0	1	1
K00201	hydrogenotrophic methanogenesis (from CO2)	NA	cl_bin.42_00505	bin.42	d__Archaea	p__Halobacteriota	g__Methanosarcina	1305	0	0	0	0	0.244453	0	0.143755	0.664267	0	0	0	0	2	0	1	3
K00201	hydrogenotrophic methanogenesis (from CO2)	NA	cl_bin.42_00837	bin.42	d__Archaea	p__Halobacteriota	g__Methanosarcina	1332	0	0	0	0	0	0	0	0.484752	0	0	0	0	0	0	0	2
K00201	hydrogenotrophic methanogenesis (from CO2)	NA	cl_bin.42_04157	bin.42	d__Archaea	p__Halobacteriota	g__Methanosarcina	378	0	0	0	0	0	0	0	0	0	0	0	0	0	0	0	0
K00201	hydrogenotrophic methanogenesis (from CO2)	NA	cl_bin.42_04163	bin.42	d__Archaea	p__Halobacteriota	g__Methanosarcina	915	0	0	0	0	3.05234	0	0	0	0	0	0	0	14	0	0	0
K00201	hydrogenotrophic methanogenesis (from CO2)	NA	cl_bin.42_04164	bin.42	d__Archaea	p__Halobacteriota	g__Methanosarcina	276	0	0	0	0	1.45637	0	3.15216	0	0	0	0	0	1	0	2	0
K00201	hydrogenotrophic methanogenesis (from CO2)	NA	cl_unbinned_109789	unbinned	NA	NA	NA	960	0	0	0	0	0	0	0	0	0	0	0	0	0	0	0	0
K00201	hydrogenotrophic methanogenesis (from CO2)	NA	cl_unbinned_49492	unbinned	NA	NA	NA	1299	0.824486	1.16674	0	0	3.23387	0	0	0.895867	4	4	0	0	27	0	0	4
K00201	hydrogenotrophic methanogenesis (from CO2)	NA	cl_unbinned_56122	unbinned	NA	NA	NA	291	0	0	27.3595	0	10.2426	0	4.14331	2.09431	0	0	9	0	8	0	3	1
K00201	hydrogenotrophic methanogenesis (from CO2)	NA	cl_unbinned_56123	unbinned	NA	NA	NA	924	0	0	2.81887	0	1.74554	0	1.60705	1.54494	0	0	7	0	10	0	8	5
K00201	hydrogenotrophic methanogenesis (from CO2)	NA	cl_unbinned_57553	unbinned	NA	NA	NA	234	0	0	5.2799	0	2.24057	0	0	0	0	0	1	0	1	0	0	0
K00201	hydrogenotrophic methanogenesis (from CO2)	NA	cl_unbinned_57554	unbinned	NA	NA	NA	831	0.815839	0	0.600841	0	0.759581	0	0	0.433345	2	0	1	0	3	0	0	1
K00201	hydrogenotrophic methanogenesis (from CO2)	NA	cl_unbinned_88553	unbinned	NA	NA	NA	516	0	0	0	0	0	0	0	0	0	0	0	0	0	0	0	0
K00201	hydrogenotrophic methanogenesis (from CO2)	NA	cl_unbinned_88554	unbinned	NA	NA	NA	408	0	0	0	0	0	0	0	0	0	0	0	0	0	0	0	0
K00201	hydrogenotrophic methanogenesis (from CO2)	NA	cl_unbinned_88555	unbinned	NA	NA	NA	300	1.80924	0	0	0	0	0	0	0	1	0	0	0	0	0	0	0
K00202	hydrogenotrophic methanogenesis (from CO2)	NA	cl_bin.26_00939	bin.26	d__Archaea	p__Halobacteriota	g__UBA9949	798	2.1743	0	0.34352	0	1.3695	0	1.06416	1.68948	9	0	1	0	10	0	7	7
K00202	hydrogenotrophic methanogenesis (from CO2)	NA	cl_bin.26_02456	bin.26	d__Archaea	p__Halobacteriota	g__UBA9949	801	107.832	55.0129	29.6918	0	27.3819	34.7005	28.526	28.2229	479	169	89	0	219	46	200	119
K00202	hydrogenotrophic methanogenesis (from CO2)	NA	cl_bin.28_01121	bin.28	d__Archaea	p__Halobacteriota	g__Methanothrix	813	9.01934	10.4462	19.9925	0	59.0244	16.8527	76.9763	16.2558	49	38	69	0	556	26	664.952	81
K00202	hydrogenotrophic methanogenesis (from CO2)	NA	cl_bin.28_01657	bin.28	d__Archaea	p__Halobacteriota	g__Methanothrix	354	0	6.92578	2.71572	0	22.4956	6.48938	43.8437	0	0	5	2	0	41	2	76	0
K00202	hydrogenotrophic methanogenesis (from CO2)	NA	cl_bin.31_00312	bin.31	d__Archaea	p__Halobacteriota	g__Methanoculleus	801	8.43623	0	0	0	17.5779	1.0287	37.4212	40.222	32	0	0	0	107	1	206	129
K00202	hydrogenotrophic methanogenesis (from CO2)	NA	cl_bin.31_00373	bin.31	d__Archaea	p__Halobacteriota	g__Methanoculleus	852	152.685	20.1955	9.4608	107.154	59.8297	22.3307	63.4218	114.986	657.355	54	24	56	418.715	26	410.821	443
K00202	hydrogenotrophic methanogenesis (from CO2)	NA	cl_bin.42_00508	bin.42	d__Archaea	p__Halobacteriota	g__Methanosarcina	759	0	0	0.397805	0	0.76788	0	0.517038	0.858987	0	0	1	0	5	0	3	3
K00202	hydrogenotrophic methanogenesis (from CO2)	NA	cl_unbinned_109785	unbinned	NA	NA	NA	381	0	0	0	0	0	0	0	0	0	0	0	0	0	0	0	0
K00202	hydrogenotrophic methanogenesis (from CO2)	NA	cl_unbinned_37226	unbinned	NA	NA	NA	411	7.03207	0	0.94927	0	1.73497	0	0	2.00597	12	0	1	0	5	0	0	3
K00202	hydrogenotrophic methanogenesis (from CO2)	NA	cl_unbinned_49494	unbinned	NA	NA	NA	687	0.385233	0	0	0	1.50608	1.51053	0	0	1	0	0	0	7	1	0	0
K00203	hydrogenotrophic methanogenesis (from CO2)	NA	cl_bin.26_00942	bin.26	d__Archaea	p__Halobacteriota	g__UBA9949	390	27.5637	4.84337	1.59235	0	4.6339	0	5.09657	2.1951	26	3	1	0	7	0	7	2
K00203	hydrogenotrophic methanogenesis (from CO2)	NA	cl_bin.26_02452	bin.26	d__Archaea	p__Halobacteriota	g__UBA9949	402	313.466	152.707	81.2577	0	21.8066	137.967	41.2206	31.9724	313.554	101	54	0	35	38	60	31
K00203	hydrogenotrophic methanogenesis (from CO2)	NA	cl_bin.31_00309	bin.31	d__Archaea	p__Halobacteriota	g__Methanoculleus	417	5.39872	0	0	0	12.2176	0	42.7109	62.2751	8	0	0	0	28	0	91	79
K00203	hydrogenotrophic methanogenesis (from CO2)	NA	cl_bin.31_00369	bin.31	d__Archaea	p__Halobacteriota	g__Methanoculleus	402	133.448	20.5246	6.01909	21.9823	61.6815	3.63072	57.326	157.808	133.485	13.575	4	3	99	1	83.443	153.009
K00203	hydrogenotrophic methanogenesis (from CO2)	NA	cl_bin.31_01111	bin.31	d__Archaea	p__Halobacteriota	g__Methanoculleus	390	30.7441	0	0	0	3.30993	15.4154	6.55273	24.1461	29	0	0	0	5	4	9	22
K00203	hydrogenotrophic methanogenesis (from CO2)	NA	cl_bin.42_00503	bin.42	d__Archaea	p__Halobacteriota	g__Methanosarcina	264	0	0	0	0	0	0	0	0	0	0	0	0	0	0	0	0
K00203	hydrogenotrophic methanogenesis (from CO2)	NA	cl_bin.42_00504	bin.42	d__Archaea	p__Halobacteriota	g__Methanosarcina	147	0	0	0	0	0	0	0	17.2323	0	0	0	0	0	0	0	1
K00203	hydrogenotrophic methanogenesis (from CO2)	NA	cl_bin.42_04162	bin.42	d__Archaea	p__Halobacteriota	g__Methanosarcina	393	0	0	0	0	0	0	0	0	0	0	0	0	0	0	0	0
K00203	hydrogenotrophic methanogenesis (from CO2)	NA	cl_unbinned_109790	unbinned	NA	NA	NA	384	0	0	0	0	0	0	0	0	0	0	0	0	0	0	0	0
K00203	hydrogenotrophic methanogenesis (from CO2)	NA	cl_unbinned_56124	unbinned	NA	NA	NA	258	16.5382	0	16.4907	39.6078	26.0842	20.2893	3.7213	5.70117	6	0	4	2	15	2	2	2
K00203	hydrogenotrophic methanogenesis (from CO2)	NA	cl_unbinned_57555	unbinned	NA	NA	NA	399	0	0	0	0	0	0	0	0	0	0	0	0	0	0	0	0
K00203	hydrogenotrophic methanogenesis (from CO2)	NA	cl_unbinned_88556	unbinned	NA	NA	NA	393	0	0	0	0	0	11.4338	0	0	0	0	0	0	0	3	0	0
K00205	hydrogenotrophic methanogenesis (from CO2)	NA	cl_bin.25_01156	bin.25	d__Bacteria	p__Chloroflexota	g__T78	999	27.1332	9.61609	8.7042	16.9016	0.197266	0	2.00358	1.37627	86	21	19	7	1	0	9	4
K00205	hydrogenotrophic methanogenesis (from CO2)	NA	cl_bin.26_02447	bin.26	d__Archaea	p__Halobacteriota	g__UBA9949	1137	228.3	94.0968	63.6518	2.53286	42.5512	42.7657	34.2967	67.3901	1433	409	278	2	443	81	322	408
K00205	hydrogenotrophic methanogenesis (from CO2)	NA	cl_bin.28_01125	bin.28	d__Archaea	p__Halobacteriota	g__Methanothrix	1032	2.39215	3.04365	6.07315	0	12.6221	1.2863	37.092	10.5194	11.55	11	23	0	99	2	266	48
K00205	hydrogenotrophic methanogenesis (from CO2)	NA	cl_bin.28_01165	bin.28	d__Archaea	p__Halobacteriota	g__Methanothrix	333	3.71947	1.7346	5.10695	0	33.8377	43.6841	49.8952	21.7192	3	1	3.214	0	46.609	11	64	17
K00205	hydrogenotrophic methanogenesis (from CO2)	NA	cl_bin.28_01166	bin.28	d__Archaea	p__Halobacteriota	g__Methanothrix	1107	4.92867	11.7046	18.7456	0	42.2774	27.0566	58.1587	9.61854	37	63	96.786	0	558	59	678	66
K00205	hydrogenotrophic methanogenesis (from CO2)	NA	cl_bin.31_00364	bin.31	d__Archaea	p__Halobacteriota	g__Methanoculleus	1170	348.353	35.5919	12.3605	74.0224	145.076	73.5922	154.651	232.106	2364.66	172	61	63	1636.64	151	1537	1496
K00205	hydrogenotrophic methanogenesis (from CO2)	NA	cl_bin.42_04170	bin.42	d__Archaea	p__Halobacteriota	g__Methanosarcina	1494	1.33031	0	0	0	2.14707	0	0.337557	0	8	0	0	0	22	0	3	0
K00205	hydrogenotrophic methanogenesis (from CO2)	NA	cl_unbinned_111299	unbinned	NA	NA	NA	978	0	0.929784	0.448196	0	0.824763	0	0	0	0	2	1	0	4	0	0	0
K00205	hydrogenotrophic methanogenesis (from CO2)	NA	cl_unbinned_49496	unbinned	NA	NA	NA	1041	0.864118	0	0	0	0.522975	0	0.396051	4.24739	3	0	0	0	3	0	2	15
K00205	hydrogenotrophic methanogenesis (from CO2)	NA	cl_unbinned_57549	unbinned	NA	NA	NA	1494	0.174249	0	0	0	0	0	0.236904	0	1	0	0	0	0	0	2	0
K00319	hydrogenotrophic methanogenesis (from CO2)	NA	cl_bin.26_02515	bin.26	d__Archaea	p__Halobacteriota	g__UBA9949	840	769.286	320.058	304.097	35.6066	222.748	219.59	203.254	263.174	2757	773	679	16	1364	200	1049	805
K00319	hydrogenotrophic methanogenesis (from CO2)	NA	cl_bin.28_01696	bin.28	d__Archaea	p__Halobacteriota	g__Methanothrix	825	7.12645	0	1.93691	0	31.1964	2.35489	51.2531	7.2119	31	0	6	0	230	3	325	28
K00319	hydrogenotrophic methanogenesis (from CO2)	NA	cl_bin.31_00806	bin.31	d__Archaea	p__Halobacteriota	g__Methanoculleus	549	422.82	148.499	65.5039	76.3564	212.817	445.675	308.594	532.838	1022.19	241	103	23	902.805	302.845	1163.33	1184.9
K00319	hydrogenotrophic methanogenesis (from CO2)	NA	cl_bin.31_00807	bin.31	d__Archaea	p__Halobacteriota	g__Methanoculleus	168	289.419	35.7199	0	0	174.425	249.754	350.754	585.83	27	2	0	0	25.45	6.155	47.128	48.524
K00319	hydrogenotrophic methanogenesis (from CO2)	NA	cl_bin.42_00650	bin.42	d__Archaea	p__Halobacteriota	g__Methanosarcina	831	1.16853	0	0.384397	6.31074	8.98549	0	1.36129	16.3533	4	0	1	3	55	0	7	54
K00319	hydrogenotrophic methanogenesis (from CO2)	NA	cl_unbinned_01620	unbinned	NA	NA	NA	186	31.8338	0	77.3886	0	9.50951	0	51.0078	0	7	0	10	0	3	0	14	0
K00319	hydrogenotrophic methanogenesis (from CO2)	NA	cl_unbinned_01621	unbinned	NA	NA	NA	654	20.324	4.51183	18.1382	0	34.3937	4.57864	70.5438	16.3012	48	7	28	0	140	3	241	36
K00319	hydrogenotrophic methanogenesis (from CO2)	NA	cl_unbinned_39291	unbinned	NA	NA	NA	822	10.8702	3.49011	2.81334	0	0.926935	6.5365	2.63275	0	41	9	7	0	6	7	15	0
K00320	hydrogenotrophic methanogenesis (from CO2)	NA	cl_bin.25_00184	bin.25	d__Bacteria	p__Chloroflexota	g__T78	1005	26.0691	4.31643	5.44067	0	1.47105	9.95323	2.27056	5.00174	89	10	12	0	8	9	11	15
K00320	hydrogenotrophic methanogenesis (from CO2)	NA	cl_bin.26_02517	bin.26	d__Archaea	p__Halobacteriota	g__UBA9949	342	861.691	821.828	671.36	40.4272	300.33	493.186	296.912	286.183	611.838	382.501	319	4	340.26	96.516	310.283	198
K00320	hydrogenotrophic methanogenesis (from CO2)	NA	cl_bin.26_02518	bin.26	d__Archaea	p__Halobacteriota	g__UBA9949	612	2223.79	2457.01	1775.24	22.3434	856.67	1419.66	751.715	641.166	4626.16	3185.5	2312	6	2863.74	690.484	2224.72	1155
K00320	hydrogenotrophic methanogenesis (from CO2)	NA	cl_bin.28_01909	bin.28	d__Archaea	p__Halobacteriota	g__Methanothrix	966	7.9059	15.1848	28.7405	0	32.1699	10.2859	43.5714	7.33274	33	42	75	0	212.645	11	258.64	26
K00320	hydrogenotrophic methanogenesis (from CO2)	NA	cl_bin.31_01526	bin.31	d__Archaea	p__Halobacteriota	g__Methanoculleus	993	629.172	173.966	79.8689	220.404	280.364	317.186	471.838	903.663	3366	591	257	146	2329	438	3484	4033
K00320	hydrogenotrophic methanogenesis (from CO2)	NA	cl_bin.42_02458	bin.42	d__Archaea	p__Halobacteriota	g__Methanosarcina	909	1.00213	0	1.10305	3.58376	4.29955	0	0.182738	4.02271	4	0	3	2	28	0	1	14
K00320	hydrogenotrophic methanogenesis (from CO2)	NA	cl_unbinned_39293	unbinned	NA	NA	NA	1044	21.7321	23.691	14.3088	0	6.17399	2.04784	6.09586	2.09151	116	86	51	0	54	3	47	10
K00399	hydrogenotrophic methanogenesis (from CO2)	NA	cl_bin.26_02462	bin.26	d__Archaea	p__Halobacteriota	g__UBA9949	1704	728.031	632.675	421.448	58.2808	140.014	198.865	153.715	131.376	6287.13	3758.63	2403.28	63.489	1912.15	461.95	1833.12	983.183
K00399	hydrogenotrophic methanogenesis (from CO2)	NA	cl_bin.27_00637	bin.27	d__Archaea	p__Thermoplasmatota	g__UBA472	1665	273.781	115.245	33.611	25.9664	69.0102	88.5566	50.0311	65.982	2155.53	614	172.596	25	848	188.185	541.604	444
K00399	hydrogenotrophic methanogenesis (from CO2)	NA	cl_bin.28_00377	bin.28	d__Archaea	p__Halobacteriota	g__Methanothrix	1680	195.434	980.561	1278.98	26.8886	578.664	690.815	746.539	275.629	1666	5762	7454	29	8013	1660	9052	2098
K00399	hydrogenotrophic methanogenesis (from CO2)	NA	cl_bin.31_00304	bin.31	d__Archaea	p__Halobacteriota	g__Methanoculleus	1707	21.4094	4.1584	2.88131	0	4.40502	0.919056	7.5584	6.81895	180.308	23.243	15.202	0	57.74	2.034	86.176	48.541
K00399	hydrogenotrophic methanogenesis (from CO2)	NA	cl_bin.31_00378	bin.31	d__Archaea	p__Halobacteriota	g__Methanoculleus	1707	1267.96	856.466	208.494	241.129	394.499	639.748	499.796	559.882	10531	4755.86	1077.48	261	4984.19	1352.21	5531.55	3792.1
K00399	hydrogenotrophic methanogenesis (from CO2)	NA	cl_bin.34_00125	bin.34	d__Archaea	p__Methanobacteriota_B	g__Methanofastidiosum	1662	56.3453	86.7518	105.649	9.22004	80.8138	103.902	115.194	5.16488	422	460	551	9	1136	226	1376	37
K00399	hydrogenotrophic methanogenesis (from CO2)	NA	cl_bin.42_00419	bin.42	d__Archaea	p__Halobacteriota	g__Methanosarcina	1713	203.197	1.03281	99.5641	159.164	48.4761	0	5.94757	12.8777	1718.52	6	567	172	695.386	0	73	99
K00399	hydrogenotrophic methanogenesis (from CO2)	NA	cl_unbinned_14825	unbinned	NA	NA	NA	219	0	0	0	0	3.39507	0	0	0	0	0	0	0	1.631	0	0	0
K00399	hydrogenotrophic methanogenesis (from CO2)	NA	cl_unbinned_14826	unbinned	NA	NA	NA	318	0	0	0	0	0	0	0	0	0	0	0	0	0	0	0	0
K00399	hydrogenotrophic methanogenesis (from CO2)	NA	cl_unbinned_14827	unbinned	NA	NA	NA	447	2.4931	0	0	0	0	0	2.23368	0.247584	3.893	0	0	0	0	0	5.021	0.36
K00399	hydrogenotrophic methanogenesis (from CO2)	NA	cl_unbinned_14849	unbinned	NA	NA	NA	183	30.8714	24.8486	57.8758	37.5717	0	0	5.35868	0	4	2	5	1	0	0	1	0
K00399	hydrogenotrophic methanogenesis (from CO2)	NA	cl_unbinned_14850	unbinned	NA	NA	NA	732	62.0019	49.0546	148.9	5.1143	18.8847	5.88559	27.3026	10.1864	192.078	103.072	306.261	2	96	5	120	29
K00399	hydrogenotrophic methanogenesis (from CO2)	NA	cl_unbinned_14851	unbinned	NA	NA	NA	330	27.805	3.45694	67.0356	0	9.03621	0	16.0525	1.01067	26	2	44	0	13	0	21	1
K00399	hydrogenotrophic methanogenesis (from CO2)	NA	cl_unbinned_14852	unbinned	NA	NA	NA	243	23.5796	0	29.1246	0	2.04403	0	6.48227	6.8414	7.333	0	6	0	1	0	3	2
K00399	hydrogenotrophic methanogenesis (from CO2)	NA	cl_unbinned_30086	unbinned	NA	NA	NA	1095	2.14785	0	2.9518	0	15.2306	0	4.98168	0.439289	9.492	0	9.059	0	104.732	0	29.796	1.64
K00399	hydrogenotrophic methanogenesis (from CO2)	NA	cl_unbinned_30087	unbinned	NA	NA	NA	507	34.7199	0.653101	3.08857	0	8.67656	0	2.34518	8.95148	49.925	0.606	2.944	0	18.44	0	4.568	11.273
K00399	hydrogenotrophic methanogenesis (from CO2)	NA	cl_unbinned_37232	unbinned	NA	NA	NA	663	28.5269	15.7918	15.1682	0	3.67874	6.34797	3.15663	1.56004	88	32.233	29.277	0	17.368	5	13	4
K00399	hydrogenotrophic methanogenesis (from CO2)	NA	cl_unbinned_37233	unbinned	NA	NA	NA	993	62.5228	51.9402	39.6764	59.1486	6.32926	3.38924	5.89452	2.76888	279.934	157.057	116.504	32.511	44.864	4.05	37.111	11.021
K00399	hydrogenotrophic methanogenesis (from CO2)	NA	cl_unbinned_63762	unbinned	NA	NA	NA	1185	245.275	63.2731	22.7384	41.0166	28.8588	60.964	32.8689	24.0597	1353.47	240	81.404	26	257	90.815	263.396	115
K00399	hydrogenotrophic methanogenesis (from CO2)	NA	cl_unbinned_73327	unbinned	NA	NA	NA	1710	7.40968	0.424	6.55964	0	7.34449	0	4.14748	1.86084	57.883	2.394	36.862	0	93.314	0	46.454	13
K00399	hydrogenotrophic methanogenesis (from CO2)	NA	cl_unbinned_77564	unbinned	NA	NA	NA	912	11.5251	0	1.53814	0	15.9018	0	10.0311	2.86211	39.806	0	3.85	0	89.614	0	49.432	8.727
K00399	hydrogenotrophic methanogenesis (from CO2)	NA	cl_unbinned_77565	unbinned	NA	NA	NA	318	0	0	3.17302	0	2.35962	0	6.44926	0	0	0	1.286	0	2.268	0	5.729	0
K00401	hydrogenotrophic methanogenesis (from CO2)	NA	cl_bin.26_02457	bin.26	d__Archaea	p__Halobacteriota	g__UBA9949	1314	1395.44	1243.93	949.183	65.111	266.564	505.93	310.441	464.5	9749.63	5680.97	4144.97	57	2941	906	2991	2776
K00401	hydrogenotrophic methanogenesis (from CO2)	NA	cl_bin.27_00634	bin.27	d__Archaea	p__Thermoplasmatota	g__UBA472	1329	186.785	84.4682	23.0181	31.0401	71.9971	52.9355	33.8414	57.4743	1192.82	360	95	24	776.334	87	315	321.316
K00401	hydrogenotrophic methanogenesis (from CO2)	NA	cl_bin.28_00380	bin.28	d__Archaea	p__Halobacteriota	g__Methanothrix	1305	529.598	2941.5	3467.24	22.373	1404.97	2663.29	1732.26	510.98	3602	13437.9	15432.7	18	15558.9	4890.31	16239.6	2970
K00401	hydrogenotrophic methanogenesis (from CO2)	NA	cl_bin.31_00307	bin.31	d__Archaea	p__Halobacteriota	g__Methanoculleus	255	26.0915	0	0	0	16.7538	0	28.3513	7.522	13	0	0	0	10.802	0	17	3
K00401	hydrogenotrophic methanogenesis (from CO2)	NA	cl_bin.31_00308	bin.31	d__Archaea	p__Halobacteriota	g__Methanoculleus	1014	14.0559	0	0.421942	0	5.3513	0	7.2364	4.74	53.012	0	1	0	32.242	0	39	16
K00401	hydrogenotrophic methanogenesis (from CO2)	NA	cl_bin.31_00374	bin.31	d__Archaea	p__Halobacteriota	g__Methanoculleus	1305	1169.28	837.957	176.804	133.196	362.121	833.19	455.126	789.096	6694.65	3035.33	609	97	3146.57	1193	3489	3763
K00401	hydrogenotrophic methanogenesis (from CO2)	NA	cl_bin.34_00122	bin.34	d__Archaea	p__Methanobacteriota_B	g__Methanofastidiosum	1311	38.345	72.0276	84.3822	10.6177	60.7079	54.9495	88.2779	3.89304	164	230	270	7	486	66	613	17
K00401	hydrogenotrophic methanogenesis (from CO2)	NA	cl_bin.42_00423	bin.42	d__Archaea	p__Halobacteriota	g__Methanosarcina	1308	96.5104	3.07227	63.0774	73.5077	85.6064	0	10.3978	24.5736	501	11	228	50	708	0	74	113.312
K00401	hydrogenotrophic methanogenesis (from CO2)	NA	cl_unbinned_14830	unbinned	NA	NA	NA	339	3.93917	0	1.81287	0	10.9919	0	6.2255	0	3.241	0	1	0	14.243	0	7.925	0
K00401	hydrogenotrophic methanogenesis (from CO2)	NA	cl_unbinned_14831	unbinned	NA	NA	NA	366	3.77264	0	0	0	14.4258	13.1949	7.10066	0	5	0	0	0	32	5	14.991	0
K00401	hydrogenotrophic methanogenesis (from CO2)	NA	cl_unbinned_30083	unbinned	NA	NA	NA	1311	2.41007	0	3.60935	0	15.5295	0	7.23354	1.55888	13.759	0	13	0	139.757	0	59.084	8
K00401	hydrogenotrophic methanogenesis (from CO2)	NA	cl_unbinned_37228	unbinned	NA	NA	NA	1314	53.2345	38.5507	27.4745	0	4.99218	8.52906	3.86243	0.702737	346.605	171.03	119.028	0	52	15	35	4
K00401	hydrogenotrophic methanogenesis (from CO2)	NA	cl_unbinned_59077	unbinned	NA	NA	NA	393	856.79	240.282	83.5152	85.224	107.26	67.7163	90.8819	128.518	1090	207	72	15	230	24	179	150
K00402	hydrogenotrophic methanogenesis (from CO2)	NA	cl_bin.26_02461	bin.26	d__Archaea	p__Halobacteriota	g__UBA9949	765	2154.03	2668.79	1970.76	223.194	618.534	903.825	738.828	512.969	6570.23	5798.08	4327	87	3075.18	752	3298	1476.8
K00402	hydrogenotrophic methanogenesis (from CO2)	NA	cl_bin.27_00636	bin.27	d__Archaea	p__Thermoplasmatota	g__UBA472	783	538.857	216.532	52.843	18.4396	144.179	280.549	68.4294	106.588	2169.66	607	147	9	1010.5	317	441	414
K00402	hydrogenotrophic methanogenesis (from CO2)	NA	cl_bin.28_00378	bin.28	d__Archaea	p__Halobacteriota	g__Methanothrix	768	362.892	1881.67	2555.69	9.78253	1125.67	1054.14	1347.06	542.404	1652	5833	7712.07	5	8957.82	1340.32	9325.56	2278.96
K00402	hydrogenotrophic methanogenesis (from CO2)	NA	cl_bin.31_00305	bin.31	d__Archaea	p__Halobacteriota	g__Methanoculleus	765	44.2887	11.5797	2.60522	2.5538	17.7453	11.7538	34.806	16.2645	135.938	24.405	5.121	1.011	85.281	9.326	147.682	42.531
K00402	hydrogenotrophic methanogenesis (from CO2)	NA	cl_bin.31_00377	bin.31	d__Archaea	p__Halobacteriota	g__Methanoculleus	765	1986.83	2277.84	644.281	231.721	1270.53	1935.84	2060.62	1483.9	5695.76	4440.28	1201.88	83.989	5611.77	1424.43	7930.19	3600.82
K00402	hydrogenotrophic methanogenesis (from CO2)	NA	cl_bin.34_00124	bin.34	d__Archaea	p__Methanobacteriota_B	g__Methanofastidiosum	666	89.6618	253.078	303.365	49.4808	256.478	327.635	293.444	4.67041	250	530	652.884	18	1450.85	269	1417	14
K00402	hydrogenotrophic methanogenesis (from CO2)	NA	cl_bin.42_00420	bin.42	d__Archaea	p__Halobacteriota	g__Methanosarcina	747	189.879	0.796057	133.702	48.544	77.1106	0	5.11824	14.5895	636.483	2	345	20	475.497	0	27	48
K00402	hydrogenotrophic methanogenesis (from CO2)	NA	cl_unbinned_14829	unbinned	NA	NA	NA	273	2.38205	0	0	0	20.4933	26.1964	12.9666	0	1	0	0	0	14.439	3	8.526	0
K00402	hydrogenotrophic methanogenesis (from CO2)	NA	cl_unbinned_14853	unbinned	NA	NA	NA	759	47.3351	12.7627	117.328	0	19.8884	18.0218	22.4514	8.46717	115.667	22	201	0	77	12	74	18
K00402	hydrogenotrophic methanogenesis (from CO2)	NA	cl_unbinned_30085	unbinned	NA	NA	NA	768	5.27205	0	13.8557	7.9131	12.6873	0	4.02848	0	22.328	0	38.416	4	91.497	0	26.597	0
K00402	hydrogenotrophic methanogenesis (from CO2)	NA	cl_unbinned_37231	unbinned	NA	NA	NA	765	29.2127	28.1941	27.2664	0	3.19576	4.46752	5.64399	0.985275	102.013	67.01	63	0	18	4	28	3
K00402	hydrogenotrophic methanogenesis (from CO2)	NA	cl_unbinned_77566	unbinned	NA	NA	NA	720	2.95744	0	2.90365	0	13.2615	0	5.84121	1.57378	11.672	0	7.584	0	89.064	0	35.877	6
K00577	hydrogenotrophic methanogenesis (from CO2)	NA	cl_bin.26_02473	bin.26	d__Archaea	p__Halobacteriota	g__UBA9949	723	671.325	190.468	145.927	2.27901	58.1174	53.9204	69.2606	38.0344	2437.89	430.157	311.166	1	352.499	50.514	362.625	119.204
K00577	hydrogenotrophic methanogenesis (from CO2)	NA	cl_bin.26_02475	bin.26	d__Archaea	p__Halobacteriota	g__UBA9949	738	1096.56	277.064	184.234	0	99.1609	88.496	90.4156	73.0547	3792.15	623.991	386.808	0	551.749	75.486	448.278	221.288
K00577	hydrogenotrophic methanogenesis (from CO2)	NA	cl_bin.27_00840	bin.27	d__Archaea	p__Thermoplasmatota	g__UBA472	768	3.94446	0	0	0	0.196234	0	0.637971	0	13	0	0	0	1	0	3	0
K00577	hydrogenotrophic methanogenesis (from CO2)	NA	cl_bin.28_01502	bin.28	d__Archaea	p__Halobacteriota	g__Methanothrix	621	10.5261	7.90226	21.2879	0	56.4512	8.87498	100.587	16.6377	23	12	31	0	215	5	347.458	34
K00577	hydrogenotrophic methanogenesis (from CO2)	NA	cl_bin.28_01678	bin.28	d__Archaea	p__Halobacteriota	g__Methanothrix	732	83.0891	135.711	279.039	0	478.008	232.159	646.734	149.58	367	403	804	0	3848	285	4554.65	611
K00577	hydrogenotrophic methanogenesis (from CO2)	NA	cl_bin.31_00383	bin.31	d__Archaea	p__Halobacteriota	g__Methanoculleus	723	919.157	147.987	57.2246	169.797	456.314	369.613	511.944	755.713	3524.34	354	133	81	2707.26	370	2646	2486.32
K00577	hydrogenotrophic methanogenesis (from CO2)	NA	cl_bin.31_00385	bin.31	d__Archaea	p__Halobacteriota	g__Methanoculleus	396	0	0	0	0	0	0	0	0	0	0	0	0	0	0	0	0
K00577	hydrogenotrophic methanogenesis (from CO2)	NA	cl_bin.42_02521	bin.42	d__Archaea	p__Halobacteriota	g__Methanosarcina	396	0	0	0	0	0	0	0	0	0	0	0	0	0	0	0	0
K00577	hydrogenotrophic methanogenesis (from CO2)	NA	cl_bin.42_03089	bin.42	d__Archaea	p__Halobacteriota	g__Methanosarcina	723	111.612	0	33.9544	6.75135	31.0369	0	2.32358	14.1827	303.867	0	62.838	2.208	153.645	0	10	37
K00577	hydrogenotrophic methanogenesis (from CO2)	NA	cl_unbinned_05416	unbinned	NA	NA	NA	594	0.485439	0	1.55928	0	0.59859	0	0	1.60377	1	0	2	0	2	0	0	3
K00577	hydrogenotrophic methanogenesis (from CO2)	NA	cl_unbinned_37243	unbinned	NA	NA	NA	723	12.748	2.43266	2.13277	0	3.15577	0	0.22996	0	49.38	6	5	0	19.893	0	1.315	0
K00577	hydrogenotrophic methanogenesis (from CO2)	NA	cl_unbinned_37245	unbinned	NA	NA	NA	726	6.10873	2.87521	3.44381	0	2.29763	0	0.499486	0	22.62	7	8	0	14.107	0	2.685	0
K00577	hydrogenotrophic methanogenesis (from CO2)	NA	cl_unbinned_49529	unbinned	NA	NA	NA	453	58.0713	0	39.9518	25.7699	17.0814	0	3.53025	5.23968	89.133	0	41.162	4.792	49.355	0	9	8
K00577	hydrogenotrophic methanogenesis (from CO2)	NA	cl_unbinned_59085	unbinned	NA	NA	NA	768	4.01675	1.7102	0.429248	0	0	0	0	0	14	4	1	0	0	0	0	0
K00578	hydrogenotrophic methanogenesis (from CO2)	NA	cl_bin.26_02472	bin.26	d__Archaea	p__Halobacteriota	g__UBA9949	282	957.949	184.983	125.874	0	69.3834	29.4223	55.1018	39.1821	514.107	71	59	0	59	5	41	20.507
K00578	hydrogenotrophic methanogenesis (from CO2)	NA	cl_bin.31_00382	bin.31	d__Archaea	p__Halobacteriota	g__Methanoculleus	285	859.931	171.455	25.6131	0	395.902	141.103	362.819	522.634	401.116	51	8	0	292.23	18	249.161	236.818
K00578	hydrogenotrophic methanogenesis (from CO2)	NA	cl_unbinned_37242	unbinned	NA	NA	NA	282	8.77027	0	3.27124	0	0	0	0	0	4	0	1	0	0	0	0	0
K00579	hydrogenotrophic methanogenesis (from CO2)	NA	cl_bin.26_02471	bin.26	d__Archaea	p__Halobacteriota	g__UBA9949	849	322.757	48.4539	40.9691	3.9103	23.1006	15.1347	17.1127	5.69359	628.008	68	60	1	72	8	45	10
K00579	hydrogenotrophic methanogenesis (from CO2)	NA	cl_bin.28_01676	bin.28	d__Archaea	p__Halobacteriota	g__Methanothrix	828	18.177	30.5689	38.5121	0	104.36	2.97461	114.451	24.708	42.413	51	63	0	401.397	2	376.464	50
K00579	hydrogenotrophic methanogenesis (from CO2)	NA	cl_bin.31_00381	bin.31	d__Archaea	p__Halobacteriota	g__Methanoculleus	852	193.175	33.9733	6.68361	17.0195	121.265	46.5471	123.256	191.473	478.834	58	11	5	466.234	32	423.254	407
K00579	hydrogenotrophic methanogenesis (from CO2)	NA	cl_bin.42_03091	bin.42	d__Archaea	p__Halobacteriota	g__Methanosarcina	804	4.65255	0	4.20275	0	16.8422	0	1.947	4.23061	9.816	0	7.473	0	62	0	6	9
K00579	hydrogenotrophic methanogenesis (from CO2)	NA	cl_unbinned_37241	unbinned	NA	NA	NA	615	2.73006	0	0	0	0	0	3.13109	0	4	0	0	0	0	0	6	0
K00579	hydrogenotrophic methanogenesis (from CO2)	NA	cl_unbinned_49527	unbinned	NA	NA	NA	804	46.6641	0	13.5535	2.55411	3.83295	0	0	0.996176	93.184	0	22.527	1	13	0	0	2
K00580	hydrogenotrophic methanogenesis (from CO2)	NA	cl_bin.26_02470	bin.26	d__Archaea	p__Halobacteriota	g__UBA9949	837	254.627	62.0809	29.4508	3.21225	15.9706	36.3218	20.7282	8.78571	644.404	106	50	1	66	25	72	19
K00580	hydrogenotrophic methanogenesis (from CO2)	NA	cl_bin.28_01675	bin.28	d__Archaea	p__Halobacteriota	g__Methanothrix	690	34.2906	36.2518	37.7677	0	134.076	18.9309	131.99	23.7746	60	46	50	0	347.288	10	308.536	38
K00580	hydrogenotrophic methanogenesis (from CO2)	NA	cl_bin.31_00380	bin.31	d__Archaea	p__Halobacteriota	g__Methanoculleus	852	220.011	49.3364	17.619	2.92388	139.846	193.714	214.575	225.788	588.532	91	32	1	551.541	142	749.596	501.621
K00580	hydrogenotrophic methanogenesis (from CO2)	NA	cl_bin.42_03092	bin.42	d__Archaea	p__Halobacteriota	g__Methanosarcina	429	20.6315	0	2.96507	0	1.09399	0	0	4.38442	22.455	0	2	0	2	0	0	4.358
K00580	hydrogenotrophic methanogenesis (from CO2)	NA	cl_unbinned_37240	unbinned	NA	NA	NA	714	6.57233	0	0.611601	0	1.57418	0	0	0	17	0	1	0	6	0	0	0
K00580	hydrogenotrophic methanogenesis (from CO2)	NA	cl_unbinned_49526	unbinned	NA	NA	NA	753	64.4416	0	18.5722	23.3489	10.6334	0	1.17676	2.07329	111.545	0	27	6	31	0	3	3.642
K00581	hydrogenotrophic methanogenesis (from CO2)	NA	cl_bin.26_02469	bin.26	d__Archaea	p__Halobacteriota	g__UBA9949	903	375.616	85.3475	43.0922	5.03088	44.0895	30.4731	31.3857	33.7796	1216.6	181	88	2	218	25	134	90
K00581	hydrogenotrophic methanogenesis (from CO2)	NA	cl_bin.28_01674	bin.28	d__Archaea	p__Halobacteriota	g__Methanothrix	897	39.48	62.1429	118.481	2.48298	331.257	57.9075	396.267	61.0137	128	136	257	1	1647.71	51	1746	172
K00581	hydrogenotrophic methanogenesis (from CO2)	NA	cl_bin.31_00379	bin.31	d__Archaea	p__Halobacteriota	g__Methanoculleus	900	162.858	56.7623	12.2312	5.61438	118.679	27.2597	145.209	137.644	421	97	20	2	453.459	18	492.404	291.379
K00581	hydrogenotrophic methanogenesis (from CO2)	NA	cl_bin.42_03093	bin.42	d__Archaea	p__Halobacteriota	g__Methanosarcina	810	10.6601	0	8.66865	12.1878	9.87137	0	0.330771	11.0991	23.612	0	12.574	4	36	0	1	21
K00581	hydrogenotrophic methanogenesis (from CO2)	NA	cl_unbinned_37238	unbinned	NA	NA	NA	873	7.39233	0	0	27.0223	0.256713	1.40261	0.577875	0	19	0	0	9	1	1	2	0
K00581	hydrogenotrophic methanogenesis (from CO2)	NA	cl_unbinned_49525	unbinned	NA	NA	NA	915	146.146	0	81.8676	83.1523	6.10637	0	1.08584	2.44052	390.388	0	158.426	34	26	0	4	6
K00583	hydrogenotrophic methanogenesis (from CO2)	NA	cl_bin.42_03087	bin.42	d__Archaea	p__Halobacteriota	g__Methanosarcina	219	50.3337	0	38.4197	31.1806	174.029	0	20.3863	80.3121	12	0	6	1	65.722	0	7	18
K00584	hydrogenotrophic methanogenesis (from CO2)	NA	cl_bin.26_02476	bin.26	d__Archaea	p__Halobacteriota	g__UBA9949	1038	530.022	136.098	95.8077	34.0017	39.3807	22.9921	40.9063	48.751	2288.49	392.306	279.026	20	275	26	242.311	182
K00584	hydrogenotrophic methanogenesis (from CO2)	NA	cl_bin.27_00839	bin.27	d__Archaea	p__Thermoplasmatota	g__UBA472	885	0.971151	0.867789	0	0	0	0	0	0	4	2.39	0	0	0	0	0	0
K00584	hydrogenotrophic methanogenesis (from CO2)	NA	cl_bin.28_01503	bin.28	d__Archaea	p__Halobacteriota	g__Methanothrix	924	16.7552	9.00466	17.4172	0	85.8408	43.5403	119.096	13.1496	62	24	46	0	519	46	639.542	44
K00584	hydrogenotrophic methanogenesis (from CO2)	NA	cl_bin.28_01681	bin.28	d__Archaea	p__Halobacteriota	g__Methanothrix	921	79.5163	215.078	291.36	3.19333	580.286	275.85	601.141	133.465	397	730	951.005	2	4818.17	367	4443.44	601
K00584	hydrogenotrophic methanogenesis (from CO2)	NA	cl_bin.31_00387	bin.31	d__Archaea	p__Halobacteriota	g__Methanoculleus	1038	392.238	80.4796	22.4717	9.74588	188.536	192.228	255.312	300.55	1623.45	213.729	57	5	1200.4	190.295	1424.65	1018.53
K00584	hydrogenotrophic methanogenesis (from CO2)	NA	cl_bin.42_01261	bin.42	d__Archaea	p__Halobacteriota	g__Methanosarcina	303	0	0	0	0	0	0	0	1.90039	0	0	0	0	0	0	0	1
K00584	hydrogenotrophic methanogenesis (from CO2)	NA	cl_bin.42_01262	bin.42	d__Archaea	p__Halobacteriota	g__Methanosarcina	273	0	0	0	0	0	0	0	0	0	0	0	0	0	0	0	0
K00584	hydrogenotrophic methanogenesis (from CO2)	NA	cl_bin.42_01264	bin.42	d__Archaea	p__Halobacteriota	g__Methanosarcina	177	0	0	0	0	0	0	0	0	0	0	0	0	0	0	0	0
K00584	hydrogenotrophic methanogenesis (from CO2)	NA	cl_bin.42_03086	bin.42	d__Archaea	p__Halobacteriota	g__Methanosarcina	855	86.0501	0	36.116	11.3442	22.3088	0	2.1288	10.0538	226.232	0	76	4.296	98	0	8	25
K00584	hydrogenotrophic methanogenesis (from CO2)	NA	cl_unbinned_05415	unbinned	NA	NA	NA	954	0	0	0	0	0.167988	0	0	0	0	0	0	0	1	0	0	0
K00584	hydrogenotrophic methanogenesis (from CO2)	NA	cl_unbinned_49532	unbinned	NA	NA	NA	951	29.609	0	6.53159	26.9537	3.59821	0	0.21066	1.26418	99.768	0	17	13.704	20	0	1	4
K00584	hydrogenotrophic methanogenesis (from CO2)	NA	cl_unbinned_59086	unbinned	NA	NA	NA	336	2.92342	0	0	0	0	0	0	0	2	0	0	0	0	0	0	0
K00584	hydrogenotrophic methanogenesis (from CO2)	NA	cl_unbinned_59087	unbinned	NA	NA	NA	546	0	0	0	0	0.338598	0	0	1.13704	0	0	0	0	1	0	0	2
K00672	hydrogenotrophic methanogenesis (from CO2)	NA	cl_bin.26_02445	bin.26	d__Archaea	p__Halobacteriota	g__UBA9949	885	81.2668	14.3846	17.7378	11.3312	29.4287	6.24974	17.5341	14.2901	355	44	52	6	235	8	123	59
K00672	hydrogenotrophic methanogenesis (from CO2)	NA	cl_bin.28_01267	bin.28	d__Archaea	p__Halobacteriota	g__Methanothrix	363	0	0	0	0	3.85774	0	23.5158	4.03021	0	0	0	0	5.175	0	29.342	3.181
K00672	hydrogenotrophic methanogenesis (from CO2)	NA	cl_bin.28_01268	bin.28	d__Archaea	p__Halobacteriota	g__Methanothrix	189	0	8.4376	0	0	0	0	0	0	0	0.844	0	0	0	0	0	0
K00672	hydrogenotrophic methanogenesis (from CO2)	NA	cl_bin.28_02819	bin.28	d__Archaea	p__Halobacteriota	g__Methanothrix	891	9.38514	1.5595	3.57678	0	34.9098	12.6898	41.3999	7.37213	38	4.156	9	0	229.825	14	240.658	24.819
K00672	hydrogenotrophic methanogenesis (from CO2)	NA	cl_bin.31_00362	bin.31	d__Archaea	p__Halobacteriota	g__Methanoculleus	909	159.682	27.5089	9.19076	39.9108	128.219	48.2241	125.842	162.717	696	82	28	21	938	64	824	668
K00672	hydrogenotrophic methanogenesis (from CO2)	NA	cl_bin.42_04106	bin.42	d__Archaea	p__Halobacteriota	g__Methanosarcina	894	1.35919	0	0	0	2.56737	0	0	3.32089	4	0	0	0	13	0	0	9
K00672	hydrogenotrophic methanogenesis (from CO2)	NA	cl_unbinned_101752	unbinned	NA	NA	NA	894	0	0	0	0	0	0	0	0.368906	0	0	0	0	0	0	0	1
K01499	hydrogenotrophic methanogenesis (from CO2)	NA	cl_bin.26_02408	bin.26	d__Archaea	p__Halobacteriota	g__UBA9949	405	107.029	68.8215	59.5949	0	38.0189	14.2971	27.7406	39.626	108.723	46	40	0	62	4	41	39
K01499	hydrogenotrophic methanogenesis (from CO2)	NA	cl_bin.26_02409	bin.26	d__Archaea	p__Halobacteriota	g__UBA9949	576	188.953	122.184	78.876	0	56.0952	94.0731	60.0333	53.1134	401.277	179	119	0	204	63	193	117
K01499	hydrogenotrophic methanogenesis (from CO2)	NA	cl_bin.28_00110	bin.28	d__Archaea	p__Halobacteriota	g__Methanothrix	972	13.4251	17.952	16.8852	0	66.6287	36.3541	85.6323	8.69287	66	62	58	0	529	51	622	38
K01499	hydrogenotrophic methanogenesis (from CO2)	NA	cl_bin.31_00507	bin.31	d__Archaea	p__Halobacteriota	g__Methanoculleus	942	55.5956	7.96151	3.95903	2.11573	20.4058	4.80262	41.7549	57.8351	204	20	10	1	120	5	219	196
K01499	hydrogenotrophic methanogenesis (from CO2)	NA	cl_bin.42_03145	bin.42	d__Archaea	p__Halobacteriota	g__Methanosarcina	966	0	0	0	0	1.28571	0	0	7.2971	0	0	0	0	6	0	0	20
K01499	hydrogenotrophic methanogenesis (from CO2)	NA	cl_unbinned_35805	unbinned	NA	NA	NA	966	0	0	0	0	0	0	0	0	0	0	0	0	0	0	0	0
K01499	hydrogenotrophic methanogenesis (from CO2)	NA	cl_unbinned_46468	unbinned	NA	NA	NA	549	2.69477	0	0	0	0	0	0	0	5	0	0	0	0	0	0	0
K03388	hydrogenotrophic methanogenesis (from CO2)	NA	cl_bin.1_02165	bin.1	d__Bacteria	p__Verrucomicrobiota	g__UBA8199	2043	0	0.167245	0.340807	0	0	0	0	0	0	1	2	0	0	0	0	0
K03388	hydrogenotrophic methanogenesis (from CO2)	NA	cl_bin.13_00538	bin.13	d__Bacteria	p__Bacteroidota	g__Paludibacter	1062	0.288749	0	0	0	0	0	0	0	1	0	0	0	0	0	0	0
K03388	hydrogenotrophic methanogenesis (from CO2)	NA	cl_bin.13_00539	bin.13	d__Bacteria	p__Bacteroidota	g__Paludibacter	1620	0	0	0	0	0	0	0	0	0	0	0	0	0	0	0	0
K03388	hydrogenotrophic methanogenesis (from CO2)	NA	cl_bin.13_00540	bin.13	d__Bacteria	p__Bacteroidota	g__Paludibacter	852	0	0	0	0	0	0	0	0	0	0	0	0	0	0	0	0
K03388	hydrogenotrophic methanogenesis (from CO2)	NA	cl_bin.13_00541	bin.13	d__Bacteria	p__Bacteroidota	g__Paludibacter	456	0	0	2.96507	0	0	0	0	0	0	0	2	0	0	0	0	0
K03388	hydrogenotrophic methanogenesis (from CO2)	NA	cl_bin.14_03448	bin.14	d__Bacteria	p__Planctomycetota	g__	1137	0	0	0	0	0	0	0	0	0	0	0	0	0	0	0	0
K03388	hydrogenotrophic methanogenesis (from CO2)	NA	cl_bin.18_00623	bin.18	d__Bacteria	p__Bipolaricaulota	g__Bipolaricaulis	2031	105.688	160.092	78.9336	93.5568	45.4795	267.489	51.3168	36.6277	1233.83	1231.06	573.236	136	836.31	830.301	865	353.27
K03388	hydrogenotrophic methanogenesis (from CO2)	NA	cl_bin.20_03738	bin.20	d__Bacteria	p__Bacteroidota	g__LD21	246	0	0	0	0	0	0	0	0	0	0	0	0	0	0	0	0
K03388	hydrogenotrophic methanogenesis (from CO2)	NA	cl_bin.20_03739	bin.20	d__Bacteria	p__Bacteroidota	g__LD21	720	0	0	0	0	0	0	0	0	0	0	0	0	0	0	0	0
K03388	hydrogenotrophic methanogenesis (from CO2)	NA	cl_bin.23_00505	bin.23	d__Bacteria	p__Desulfobacterota	g__Desulfobulbus	186	0	0	0	0	0	0	0	0	0	0	0	0	0	0	0	0
K03388	hydrogenotrophic methanogenesis (from CO2)	NA	cl_bin.23_00506	bin.23	d__Bacteria	p__Desulfobacterota	g__Desulfobulbus	1869	0	0.161987	0.674187	0	0.506994	0	0	0	0	1	4	0	7	0	0	0
K03388	hydrogenotrophic methanogenesis (from CO2)	NA	cl_bin.24_00475	bin.24	d__Bacteria	p__Bacteroidota	g__UBA1402	1140	0.556164	3.91164	1.20671	0	0	0	1.71143	0	2	10	3	0	0	0	9	0
K03388	hydrogenotrophic methanogenesis (from CO2)	NA	cl_bin.25_01145	bin.25	d__Bacteria	p__Chloroflexota	g__T78	615	43.6972	26.9135	28.2688	11.8239	1.64419	0	0.917525	12.195	66	29	30	3	4	0	2	17
K03388	hydrogenotrophic methanogenesis (from CO2)	NA	cl_bin.25_01146	bin.25	d__Bacteria	p__Chloroflexota	g__T78	774	30.1582	25.384	15.0061	18.9296	2.89284	0	2.45923	4.10077	74	41	25	6	12	0	9	9
K03388	hydrogenotrophic methanogenesis (from CO2)	NA	cl_bin.25_01147	bin.25	d__Bacteria	p__Chloroflexota	g__T78	990	23.0393	5.53542	10.3988	0	2.75673	1.14652	2.65739	4.5218	77	12	22	0	14	1	12	13
K03388	hydrogenotrophic methanogenesis (from CO2)	NA	cl_bin.26_00361	bin.26	d__Archaea	p__Halobacteriota	g__UBA9949	306	5.4097	0	5.4226	0	0	0	0	0	3	0	2	0	0	0	0	0
K03388	hydrogenotrophic methanogenesis (from CO2)	NA	cl_bin.26_00362	bin.26	d__Archaea	p__Halobacteriota	g__UBA9949	966	21.4084	1.87923	5.59734	0	6.82104	10.1177	5.26705	23.6849	79	5	15	0	42	11	29	82
K03388	hydrogenotrophic methanogenesis (from CO2)	NA	cl_bin.26_02450	bin.26	d__Archaea	p__Halobacteriota	g__UBA9949	2118	72.072	45.6994	31.1296	0	18.1642	18.585	18.6778	17.4946	781	339.85	228.736	0	328	56	289	171
K03388	hydrogenotrophic methanogenesis (from CO2)	NA	cl_bin.27_00111	bin.27	d__Archaea	p__Thermoplasmatota	g__UBA472	3018	7.78538	2.83946	0.855004	0	7.92876	7.03148	5.61006	0.873706	145	35	10	0	240.548	34	148	14
K03388	hydrogenotrophic methanogenesis (from CO2)	NA	cl_bin.27_01397	bin.27	d__Archaea	p__Thermoplasmatota	g__UBA472	774	0.772855	0	0	0	0	0	0.523867	0	3	0	0	0	0	0	3	0
K03388	hydrogenotrophic methanogenesis (from CO2)	NA	cl_bin.27_01398	bin.27	d__Archaea	p__Thermoplasmatota	g__UBA472	438	0	0	0	0	0.539396	0	1.28814	0	0	0	0	0	1	0	2	0
K03388	hydrogenotrophic methanogenesis (from CO2)	NA	cl_bin.27_01399	bin.27	d__Archaea	p__Thermoplasmatota	g__UBA472	1320	0	0	0	0	0	0	0.097493	0	0	0	0	0	0	0	1	0
K03388	hydrogenotrophic methanogenesis (from CO2)	NA	cl_bin.28_01164	bin.28	d__Archaea	p__Halobacteriota	g__Methanothrix	2436	3.82069	5.0722	9.51984	0	21.7383	12.1037	29.4061	6.41881	54	52	95	0	510.391	52	608	82
K03388	hydrogenotrophic methanogenesis (from CO2)	NA	cl_bin.29_00333	bin.29	d__Bacteria	p__Desulfobacterota	g__MVRV01	1371	1.81297	0	3.09973	0	0	0	1.66471	0	8	0	10	0	0	0	11	0
K03388	hydrogenotrophic methanogenesis (from CO2)	NA	cl_bin.29_00334	bin.29	d__Bacteria	p__Desulfobacterota	g__MVRV01	1086	1.11473	0	1.5838	0	0	0	1.54902	1.83895	4	0	4	0	0	0	8	6
K03388	hydrogenotrophic methanogenesis (from CO2)	NA	cl_bin.29_00335	bin.29	d__Bacteria	p__Desulfobacterota	g__MVRV01	1860	1.62361	0	2.32343	0	0	3.43024	2.07062	0	10	0	10	0	0	6	18	0
K03388	hydrogenotrophic methanogenesis (from CO2)	NA	cl_bin.29_00349	bin.29	d__Bacteria	p__Desulfobacterota	g__MVRV01	1950	0.686463	0	0	0	0	0	0.096501	0	5	0	0	0	0	0	1	0
K03388	hydrogenotrophic methanogenesis (from CO2)	NA	cl_bin.29_01501	bin.29	d__Bacteria	p__Desulfobacterota	g__MVRV01	1059	0	0	0	0	0	0	0	0	0	0	0	0	0	0	0	0
K03388	hydrogenotrophic methanogenesis (from CO2)	NA	cl_bin.3_00328	bin.3	d__Archaea	p__Thermoplasmatota	g__UBA6	723	0	0	0	0	1.46769	0	0.595732	0	0	0	0	0	11	0	4	0
K03388	hydrogenotrophic methanogenesis (from CO2)	NA	cl_bin.3_01203	bin.3	d__Archaea	p__Thermoplasmatota	g__UBA6	3018	0.819851	1.17057	1.86793	0	6.73955	1.14935	2.88627	0.541039	15	15	23	0	210	6	78	9
K03388	hydrogenotrophic methanogenesis (from CO2)	NA	cl_bin.3_01793	bin.3	d__Archaea	p__Thermoplasmatota	g__UBA6	1149	0	0	0.791079	0	6.02774	0	0.126409	0.406911	0	0	3	0	53	0	1	2
K03388	hydrogenotrophic methanogenesis (from CO2)	NA	cl_bin.3_01888	bin.3	d__Archaea	p__Thermoplasmatota	g__UBA6	960	0	0	0	0	0	0	0.125177	0	0	0	0	0	0	0	1	0
K03388	hydrogenotrophic methanogenesis (from CO2)	NA	cl_bin.30_03191	bin.30	d__Bacteria	p__Bacteroidota	g__JAGPIS01	1014	0	0	0	0	0.788766	0	5.60482	0.364471	0	0	0	0	4	0	24	1
K03388	hydrogenotrophic methanogenesis (from CO2)	NA	cl_bin.31_00367	bin.31	d__Archaea	p__Halobacteriota	g__Methanoculleus	2022	192.455	21.4096	11.179	45.5855	73.24	33.0237	96.6263	182.319	2031.04	153	78.264	62	1235.13	93	1428.88	1675.82
K03388	hydrogenotrophic methanogenesis (from CO2)	NA	cl_bin.31_02160	bin.31	d__Archaea	p__Halobacteriota	g__Methanoculleus	951	5.69874	0.961628	0	0	1.14464	3.13056	4.62166	18.966	27	3	0	0	9	4	33	82
K03388	hydrogenotrophic methanogenesis (from CO2)	NA	cl_bin.34_01564	bin.34	d__Archaea	p__Methanobacteriota_B	g__Methanofastidiosum	582	0	2.17685	1.07917	0	1.91608	2.60772	2.16549	0	0	2	1	0	5	1	5	0
K03388	hydrogenotrophic methanogenesis (from CO2)	NA	cl_bin.34_01565	bin.34	d__Archaea	p__Methanobacteriota_B	g__Methanofastidiosum	345	0	0	0	0	0	0	0	0	0	0	0	0	0	0	0	0
K03388	hydrogenotrophic methanogenesis (from CO2)	NA	cl_bin.34_01566	bin.34	d__Archaea	p__Methanobacteriota_B	g__Methanofastidiosum	477	0	0	0	0	1.07382	0	1.28198	0	0	0	0	0	2	0	2	0
K03388	hydrogenotrophic methanogenesis (from CO2)	NA	cl_bin.34_01567	bin.34	d__Archaea	p__Methanobacteriota_B	g__Methanofastidiosum	306	0	0	0	0	0	0	3.68716	0	0	0	0	0	0	0	3	0
K03388	hydrogenotrophic methanogenesis (from CO2)	NA	cl_bin.42_02906	bin.42	d__Archaea	p__Halobacteriota	g__Methanosarcina	954	0.605365	0	0	0	0.179022	0	0	1.87017	2	0	0	0	1	0	0	6
K03388	hydrogenotrophic methanogenesis (from CO2)	NA	cl_bin.42_02907	bin.42	d__Archaea	p__Halobacteriota	g__Methanosarcina	909	0	0	1.80014	0	0.603068	0	0.711989	6.21445	0	0	4	0	3	0	3	17
K03388	hydrogenotrophic methanogenesis (from CO2)	NA	cl_bin.42_02908	bin.42	d__Archaea	p__Halobacteriota	g__Methanosarcina	501	0	0	0	41.3664	0	0	0	2.34378	0	0	0	9	0	0	0	3
K03388	hydrogenotrophic methanogenesis (from CO2)	NA	cl_bin.42_04169	bin.42	d__Archaea	p__Halobacteriota	g__Methanosarcina	2385	0.86758	0	0.252194	0	1.58399	0	0.061534	2.60075	9.359	0	2	0	30	0	1	27
K03388	hydrogenotrophic methanogenesis (from CO2)	NA	cl_bin.45_00570	bin.45	d__Bacteria	p__Bacteroidota	g__UBA1413	1065	0.161675	0.725757	0	0	0.782949	0	0	0	1	3	0	0	8	0	0	0
K03388	hydrogenotrophic methanogenesis (from CO2)	NA	cl_bin.49_02654	bin.49	d__Bacteria	p__Bacteroidota	g__SR-FBR-E99	1032	0	0.3141	0	0	0.256365	0	0	0	0	1	0	0	2	0	0	0
K03388	hydrogenotrophic methanogenesis (from CO2)	NA	cl_bin.50_00831	bin.50	d__Bacteria	p__Bacteroidota	g__SR-FBR-E99	1032	0	0	0	0	0	1.41131	0	0	0	0	0	0	0	2	0	0
K03388	hydrogenotrophic methanogenesis (from CO2)	NA	cl_bin.52_00817	bin.52	d__Bacteria	p__Desulfobacterota	g__UBA8904	933	0.828212	5.92712	2.57321	0	0	0	1.58095	0	3	14	6	0	0	0	8	0
K03388	hydrogenotrophic methanogenesis (from CO2)	NA	cl_bin.52_00818	bin.52	d__Bacteria	p__Desulfobacterota	g__UBA8904	996	0.234109	0.745374	2.30249	0	0	1.85775	0.350884	0	1	2	6	0	0	2	2	0
K03388	hydrogenotrophic methanogenesis (from CO2)	NA	cl_bin.52_00829	bin.52	d__Bacteria	p__Desulfobacterota	g__UBA8904	4431	3.50142	3.11485	1.25655	0	0.629422	1.05557	1.73417	0.328541	75	43	17	0	21	6	51	6
K03388	hydrogenotrophic methanogenesis (from CO2)	NA	cl_bin.8_00907	bin.8	d__Bacteria	p__Bacteroidota	g__LD21	1992	0	0	0	0	0	0	0	0	0	0	0	0	0	0	0	0
K03388	hydrogenotrophic methanogenesis (from CO2)	NA	cl_bin.8_01459	bin.8	d__Bacteria	p__Bacteroidota	g__LD21	1014	0.253076	2.5652	0	0	0	0	0	0	1	7	0	0	0	0	0	0
K03388	hydrogenotrophic methanogenesis (from CO2)	NA	cl_unbinned_02435	unbinned	NA	NA	NA	240	0	5.29183	10.0318	0	0	0	0	0	0	1	2	0	0	0	0	0
K03388	hydrogenotrophic methanogenesis (from CO2)	NA	cl_unbinned_02436	unbinned	NA	NA	NA	849	0	1.37022	1.00214	0	0	0	0	0	0	4	3	0	0	0	0	0
K03388	hydrogenotrophic methanogenesis (from CO2)	NA	cl_unbinned_02437	unbinned	NA	NA	NA	2007	0	2.59388	2.43569	0	0	0.336806	0	0	0	19	18	0	0	1	0	0
K03388	hydrogenotrophic methanogenesis (from CO2)	NA	cl_unbinned_09851	unbinned	NA	NA	NA	354	0	0	4.35773	0	0	0	0	0	0	0	3	0	0	0	0	0
K03388	hydrogenotrophic methanogenesis (from CO2)	NA	cl_unbinned_10031	unbinned	NA	NA	NA	792	1.74478	0	0	0	0	0	0	0	6	0	0	0	0	0	0	0
K03388	hydrogenotrophic methanogenesis (from CO2)	NA	cl_unbinned_106360	unbinned	NA	NA	NA	303	0	0	0	0	0	0	0	0	0	0	0	0	0	0	0	0
K03388	hydrogenotrophic methanogenesis (from CO2)	NA	cl_unbinned_111291	unbinned	NA	NA	NA	615	0	0.81144	1.61736	0	1.44669	0	0.760051	0	0	1	2	0	4	0	2	0
K03388	hydrogenotrophic methanogenesis (from CO2)	NA	cl_unbinned_111292	unbinned	NA	NA	NA	975	0.276305	0	0.402839	0	0.353489	0	0	0	1	0	1	0	2	0	0	0
K03388	hydrogenotrophic methanogenesis (from CO2)	NA	cl_unbinned_111293	unbinned	NA	NA	NA	621	0	0	0	0	0	0	0.798306	0	0	0	0	0	0	0	2	0
K03388	hydrogenotrophic methanogenesis (from CO2)	NA	cl_unbinned_19154	unbinned	NA	NA	NA	1617	1.06729	0.40598	0	0	0	0	0	0	8	2	0	0	0	0	0	0
K03388	hydrogenotrophic methanogenesis (from CO2)	NA	cl_unbinned_19157	unbinned	NA	NA	NA	795	0.359055	0	0	0	0	0	0	0	1	0	0	0	0	0	0	0
K03388	hydrogenotrophic methanogenesis (from CO2)	NA	cl_unbinned_19158	unbinned	NA	NA	NA	648	0	0.654382	0	0	0	0	0	0	0	1	0	0	0	0	0	0
K03388	hydrogenotrophic methanogenesis (from CO2)	NA	cl_unbinned_45057	unbinned	NA	NA	NA	1986	1.06973	1.88565	1.12113	0	0	2.31177	0.263415	0	8	10	6	0	0	5	3	0
K03388	hydrogenotrophic methanogenesis (from CO2)	NA	cl_unbinned_54096	unbinned	NA	NA	NA	1383	0	0.69866	0	0	0	0.575996	0	0	0	3	0	0	0	1	0	0
K03388	hydrogenotrophic methanogenesis (from CO2)	NA	cl_unbinned_54097	unbinned	NA	NA	NA	756	0	0.419355	0	0	0	0	0	0	0	1	0	0	0	0	0	0
K03388	hydrogenotrophic methanogenesis (from CO2)	NA	cl_unbinned_57550	unbinned	NA	NA	NA	2355	1.54836	0	0.125239	0	0.79405	0	0.123587	0.097548	16.641	0	1	0	15	0	2	1
K03388	hydrogenotrophic methanogenesis (from CO2)	NA	cl_unbinned_61675	unbinned	NA	NA	NA	1158	14.269	2.07399	1.09343	0	5.77558	0	5.05024	0.960835	83	8	4	0	56	0	43	5
K03388	hydrogenotrophic methanogenesis (from CO2)	NA	cl_unbinned_61676	unbinned	NA	NA	NA	1905	15.6309	2.63851	2.19073	0	6.55108	3.84673	8.88935	0.198621	175	20	16	0	120.452	12	143	2
K03388	hydrogenotrophic methanogenesis (from CO2)	NA	cl_unbinned_62868	unbinned	NA	NA	NA	1236	0	0	0	0	2.33703	0	0	0	0	0	0	0	14	0	0	0
K03388	hydrogenotrophic methanogenesis (from CO2)	NA	cl_unbinned_62869	unbinned	NA	NA	NA	237	0	0	0	0	2.15759	0	0	0	0	0	0	0	1	0	0	0
K03388	hydrogenotrophic methanogenesis (from CO2)	NA	cl_unbinned_63875	unbinned	NA	NA	NA	366	0	0	0	0	4.53933	0	0	0	0	0	0	0	6	0	0	0
K03388	hydrogenotrophic methanogenesis (from CO2)	NA	cl_unbinned_83584	unbinned	NA	NA	NA	732	0	0	0	0	0	0	0	0	0	0	0	0	0	0	0	0
K03388	hydrogenotrophic methanogenesis (from CO2)	NA	cl_unbinned_83586	unbinned	NA	NA	NA	1701	0.107196	0	0	2.55085	0.20948	0	0.309376	0	1	0	0	3	3	0	4	0
K03388	hydrogenotrophic methanogenesis (from CO2)	NA	cl_unbinned_97104	unbinned	NA	NA	NA	1116	0.683225	0	0	0	0.43185	0	0.462592	0.78785	4	0	0	0	4	0	4	4
K03388	hydrogenotrophic methanogenesis (from CO2)	NA	cl_unbinned_97106	unbinned	NA	NA	NA	282	0	0	0	0	0	0	0	0	0	0	0	0	0	0	0	0
K03389	hydrogenotrophic methanogenesis (from CO2)	NA	cl_bin.1_02171	bin.1	d__Bacteria	p__Verrucomicrobiota	g__UBA8199	900	0.604613	0	0	0	0	0	0	0	2	0	0	0	0	0	0	0
K03389	hydrogenotrophic methanogenesis (from CO2)	NA	cl_bin.18_00629	bin.18	d__Bacteria	p__Bipolaricaulota	g__Bipolaricaulis	828	63.721	85.2023	46.4961	36.6248	36.3879	142.214	26.5107	23.1316	231	210.667	116	18	211.43	138.224	147	74
K03389	hydrogenotrophic methanogenesis (from CO2)	NA	cl_bin.20_03736	bin.20	d__Bacteria	p__Bacteroidota	g__LD21	438	0	0	0	0	0	0	0	0	0	0	0	0	0	0	0	0
K03389	hydrogenotrophic methanogenesis (from CO2)	NA	cl_bin.20_03737	bin.20	d__Bacteria	p__Bacteroidota	g__LD21	507	0	0	0	0	0	0	0	0	0	0	0	0	0	0	0	0
K03389	hydrogenotrophic methanogenesis (from CO2)	NA	cl_bin.23_00503	bin.23	d__Bacteria	p__Desulfobacterota	g__Desulfobulbus	918	0	0	0.431109	0	0.79707	0	0.22756	0	0	0	1	0	4	0	1	0
K03389	hydrogenotrophic methanogenesis (from CO2)	NA	cl_bin.24_00474	bin.24	d__Bacteria	p__Bacteroidota	g__UBA1402	1062	0.67065	8.27602	0	0	0.611966	0	2.11588	0	2	17	0	0	3	0	9	0
K03389	hydrogenotrophic methanogenesis (from CO2)	NA	cl_bin.26_02449	bin.26	d__Archaea	p__Halobacteriota	g__UBA9949	891	108.415	74.9705	53.2678	0	43.4556	34.4902	40.0406	38.5079	421	185.024	128	0	277	34	226.442	127
K03389	hydrogenotrophic methanogenesis (from CO2)	NA	cl_bin.27_00445	bin.27	d__Archaea	p__Thermoplasmatota	g__UBA472	741	13.8447	1.20429	0	0	8.10731	0	4.09755	0	52	3	0	0	49	0	22	0
K03389	hydrogenotrophic methanogenesis (from CO2)	NA	cl_bin.28_01168	bin.28	d__Archaea	p__Halobacteriota	g__Methanothrix	846	3.78231	6.84198	5.58434	0	20.2415	9.11693	25.1634	7.30451	16	20	16	0	145	11	162	28
K03389	hydrogenotrophic methanogenesis (from CO2)	NA	cl_bin.29_00340	bin.29	d__Bacteria	p__Desulfobacterota	g__MVRV01	849	2.18675	0	3.88744	0	0	0	2.29195	0	4	0	5	0	0	0	6	0
K03389	hydrogenotrophic methanogenesis (from CO2)	NA	cl_bin.29_01502	bin.29	d__Bacteria	p__Desulfobacterota	g__MVRV01	1038	0	0	0	0	0	0	0	0	0	0	0	0	0	0	0	0
K03389	hydrogenotrophic methanogenesis (from CO2)	NA	cl_bin.3_00164	bin.3	d__Archaea	p__Thermoplasmatota	g__UBA6	159	0	0	0	0	8.96227	0	0	0	0	0	0	0	1	0	0	0
K03389	hydrogenotrophic methanogenesis (from CO2)	NA	cl_bin.3_00165	bin.3	d__Archaea	p__Thermoplasmatota	g__UBA6	132	0	0	0	0	0	0	0	0	0	0	0	0	0	0	0	0
K03389	hydrogenotrophic methanogenesis (from CO2)	NA	cl_bin.3_00401	bin.3	d__Archaea	p__Thermoplasmatota	g__UBA6	834	0	0	0	0	0.152333	0	0.166654	0	0	0	0	0	1	0	1	0
K03389	hydrogenotrophic methanogenesis (from CO2)	NA	cl_bin.3_00961	bin.3	d__Archaea	p__Thermoplasmatota	g__UBA6	774	1.76847	0.448611	3.74501	0	19.7828	2.162	11.9183	3.68145	6	1	8	0	108	2	57	11
K03389	hydrogenotrophic methanogenesis (from CO2)	NA	cl_bin.30_03190	bin.30	d__Bacteria	p__Bacteroidota	g__JAGPIS01	1074	1.78153	1.92924	0	0	2.34638	0	5.48464	0	5	4	0	0	11	0	22	0
K03389	hydrogenotrophic methanogenesis (from CO2)	NA	cl_bin.31_00366	bin.31	d__Archaea	p__Halobacteriota	g__Methanoculleus	903	363.491	44.4391	20.1081	89.4284	167.49	65.9267	234.254	360.211	1452.96	112	48	45	1101.87	67	1342.12	1247.66
K03389	hydrogenotrophic methanogenesis (from CO2)	NA	cl_bin.34_01562	bin.34	d__Archaea	p__Methanobacteriota_B	g__Methanofastidiosum	894	0.499715	0	0	0	0	0	0	0	1	0	0	0	0	0	0	0
K03389	hydrogenotrophic methanogenesis (from CO2)	NA	cl_bin.42_02200	bin.42	d__Archaea	p__Halobacteriota	g__Methanosarcina	132	0	0	0	0	0	0	0	0	0	0	0	0	0	0	0	0
K03389	hydrogenotrophic methanogenesis (from CO2)	NA	cl_bin.42_02201	bin.42	d__Archaea	p__Halobacteriota	g__Methanosarcina	687	0.944383	0	0.633715	0	0.544521	0	0.307535	0	2	0	1	0	2	0	1	0
K03389	hydrogenotrophic methanogenesis (from CO2)	NA	cl_bin.42_02275	bin.42	d__Archaea	p__Halobacteriota	g__Methanosarcina	903	0.315383	0	0.825548	0	0.178479	0	0.620508	0.311786	1	0	2	0	1	0	3	1
K03389	hydrogenotrophic methanogenesis (from CO2)	NA	cl_bin.45_00569	bin.45	d__Bacteria	p__Bacteroidota	g__UBA1413	1068	0.536759	0	0	0	0	0	0.367893	0	2	0	0	0	0	0	2	0
K03389	hydrogenotrophic methanogenesis (from CO2)	NA	cl_bin.49_02653	bin.49	d__Bacteria	p__Bacteroidota	g__SR-FBR-E99	1062	0.502856	0	0.386212	0	0	0	0	0	2	0	1	0	0	0	0	0
K03389	hydrogenotrophic methanogenesis (from CO2)	NA	cl_bin.50_00830	bin.50	d__Bacteria	p__Bacteroidota	g__SR-FBR-E99	1062	0	0	0.992026	0	0	0	0	0	0	0	3	0	0	0	0	0
K03389	hydrogenotrophic methanogenesis (from CO2)	NA	cl_bin.52_00823	bin.52	d__Bacteria	p__Desulfobacterota	g__UBA8904	849	3.16147	0.582941	0	0	0	4.41019	0.565138	0	8	1	0	0	0	3	2	0
K03389	hydrogenotrophic methanogenesis (from CO2)	NA	cl_bin.8_00908	bin.8	d__Bacteria	p__Bacteroidota	g__LD21	855	0	0	0	0	0	0	0.581889	0	0	0	0	0	0	0	2	0
K03389	hydrogenotrophic methanogenesis (from CO2)	NA	cl_bin.8_01458	bin.8	d__Bacteria	p__Bacteroidota	g__LD21	1041	0.515306	0	0	0	0	0	0	0	2	0	0	0	0	0	0	0
K03389	hydrogenotrophic methanogenesis (from CO2)	NA	cl_unbinned_19156	unbinned	NA	NA	NA	927	1.48311	0	0	0	0	0	0	0	6	0	0	0	0	0	0	0
K03389	hydrogenotrophic methanogenesis (from CO2)	NA	cl_unbinned_45051	unbinned	NA	NA	NA	360	0	0	1.84939	0	0	0	1.47785	0	0	0	1	0	0	0	2	0
K03389	hydrogenotrophic methanogenesis (from CO2)	NA	cl_unbinned_45052	unbinned	NA	NA	NA	528	0	2.88312	0	0	0	0	1.77396	0	0	2.179	0	0	0	0	3	0
K03389	hydrogenotrophic methanogenesis (from CO2)	NA	cl_unbinned_51708	unbinned	NA	NA	NA	585	0	0	0	0	0	0	0	0	0	0	0	0	0	0	0	0
K03389	hydrogenotrophic methanogenesis (from CO2)	NA	cl_unbinned_62870	unbinned	NA	NA	NA	240	0	0	0	0	0	0	0	0	0	0	0	0	0	0	0	0
K03389	hydrogenotrophic methanogenesis (from CO2)	NA	cl_unbinned_87179	unbinned	NA	NA	NA	849	0	0.44409	0	0	0	0	0	0	0	1	0	0	0	0	0	0
K03390	hydrogenotrophic methanogenesis (from CO2)	NA	cl_bin.1_02172	bin.1	d__Bacteria	p__Verrucomicrobiota	g__UBA8199	621	1.09854	0.804475	1.55534	0	0	0	0	0	2	1	2	0	0	0	0	0
K03390	hydrogenotrophic methanogenesis (from CO2)	NA	cl_bin.14_03085	bin.14	d__Bacteria	p__Planctomycetota	g__	312	0	0	0	0	0	0	0	0	0	0	0	0	0	0	0	0
K03390	hydrogenotrophic methanogenesis (from CO2)	NA	cl_bin.18_00628	bin.18	d__Bacteria	p__Bipolaricaulota	g__Bipolaricaulis	396	190.517	170.237	115.946	231.786	76.5487	494.045	58.1232	27.6492	184.646	110.333	77	31	119.577	131.776	82	26
K03390	hydrogenotrophic methanogenesis (from CO2)	NA	cl_bin.20_03735	bin.20	d__Bacteria	p__Bacteroidota	g__LD21	747	0	0	0	0	0	0	0	0	0	0	0	0	0	0	0	0
K03390	hydrogenotrophic methanogenesis (from CO2)	NA	cl_bin.23_00504	bin.23	d__Bacteria	p__Desulfobacterota	g__Desulfobulbus	504	0	0	1.45734	0	0	0	0	0	0	0	2	0	0	0	0	0
K03390	hydrogenotrophic methanogenesis (from CO2)	NA	cl_bin.24_00473	bin.24	d__Bacteria	p__Bacteroidota	g__UBA1402	681	0	9.47998	0.655856	0	0	0	3.15244	0	0	14	1	0	0	0	10	0
K03390	hydrogenotrophic methanogenesis (from CO2)	NA	cl_bin.25_01148	bin.25	d__Bacteria	p__Chloroflexota	g__T78	660	26.4322	24.0408	16.3193	4.80652	4.35465	0	6.93636	2.97081	39	26	18	1	10	0	14	4
K03390	hydrogenotrophic methanogenesis (from CO2)	NA	cl_bin.26_02448	bin.26	d__Archaea	p__Halobacteriota	g__UBA9949	582	300.186	111.192	111.899	0	57.4221	62.8288	43.2382	42.0197	701	178.597	170	0	220	39	141.558	83
K03390	hydrogenotrophic methanogenesis (from CO2)	NA	cl_bin.27_00444	bin.27	d__Archaea	p__Thermoplasmatota	g__UBA472	510	14.9329	0	2.48387	0	8.71612	0	6.13285	0	27	0	3	0	26	0	16	0
K03390	hydrogenotrophic methanogenesis (from CO2)	NA	cl_bin.28_01167	bin.28	d__Archaea	p__Halobacteriota	g__Methanothrix	531	5.29068	5.3017	10.8817	0	26.9463	14.4438	38.7264	13.5503	13	9	18	0	123	10	157	32
K03390	hydrogenotrophic methanogenesis (from CO2)	NA	cl_bin.29_00339	bin.29	d__Bacteria	p__Desulfobacterota	g__MVRV01	528	0.910123	0	5.90107	0	0	0	0.637938	0	1	0	4	0	0	0	1	0
K03390	hydrogenotrophic methanogenesis (from CO2)	NA	cl_bin.29_01503	bin.29	d__Bacteria	p__Desulfobacterota	g__MVRV01	942	0	0	0	0	0	0	0	0	0	0	0	0	0	0	0	0
K03390	hydrogenotrophic methanogenesis (from CO2)	NA	cl_bin.3_00400	bin.3	d__Archaea	p__Thermoplasmatota	g__UBA6	492	0	0	2.08636	0	1.38783	0	0.878454	0	0	0	3	0	5	0	3	0
K03390	hydrogenotrophic methanogenesis (from CO2)	NA	cl_bin.3_00960	bin.3	d__Archaea	p__Thermoplasmatota	g__UBA6	513	2.25263	0	0	0	14.3607	0	4.70797	0	5	0	0	0	55	0	16.3	0
K03390	hydrogenotrophic methanogenesis (from CO2)	NA	cl_bin.30_03189	bin.30	d__Bacteria	p__Bacteroidota	g__JAGPIS01	642	5.56038	0	0.791326	0	4.41409	0	10.0551	1.86794	9	0	1	0	12	0	24	3
K03390	hydrogenotrophic methanogenesis (from CO2)	NA	cl_bin.31_00365	bin.31	d__Archaea	p__Halobacteriota	g__Methanoculleus	582	147.298	18.5745	12.8771	0	80.53	29.8286	106.465	61.5311	308.297	25	17	0	252.357	15	295	108
K03390	hydrogenotrophic methanogenesis (from CO2)	NA	cl_bin.34_01563	bin.34	d__Archaea	p__Methanobacteriota_B	g__Methanofastidiosum	549	0	0	1.18655	0	0	0	2.30661	0	0	0	1	0	0	0	4	0
K03390	hydrogenotrophic methanogenesis (from CO2)	NA	cl_bin.42_02199	bin.42	d__Archaea	p__Halobacteriota	g__Methanosarcina	477	5.12874	0	0	0	3.89686	0	0	0	6	0	0	0	8	0	0	0
K03390	hydrogenotrophic methanogenesis (from CO2)	NA	cl_bin.42_02276	bin.42	d__Archaea	p__Halobacteriota	g__Methanosarcina	486	0	0	0	0	0	0	0	0.868539	0	0	0	0	0	0	0	1
K03390	hydrogenotrophic methanogenesis (from CO2)	NA	cl_bin.42_02905	bin.42	d__Archaea	p__Halobacteriota	g__Methanosarcina	714	0.863707	1.85224	2.37955	0	3.12543	1.59271	0.277319	9.52418	2	3	4	0	13	1	1	21
K03390	hydrogenotrophic methanogenesis (from CO2)	NA	cl_bin.45_00568	bin.45	d__Bacteria	p__Bacteroidota	g__UBA1413	615	3.41202	6.12894	2.22279	0	0.228071	0	1.00112	0	9	11	4	0	1	0	4	0
K03390	hydrogenotrophic methanogenesis (from CO2)	NA	cl_bin.49_02652	bin.49	d__Bacteria	p__Bacteroidota	g__SR-FBR-E99	762	0	0	0	0	0	0	0	0	0	0	0	0	0	0	0	0
K03390	hydrogenotrophic methanogenesis (from CO2)	NA	cl_bin.50_00829	bin.50	d__Bacteria	p__Bacteroidota	g__SR-FBR-E99	750	0	0	2.60171	0	0	0	0	0	0	0	5	0	0	0	0	0
K03390	hydrogenotrophic methanogenesis (from CO2)	NA	cl_bin.52_00824	bin.52	d__Bacteria	p__Desulfobacterota	g__UBA8904	528	6.94057	1.9925	0.924937	0	0.878241	2.1094	5.8387	0	9.597	2	1	0	2	1	12	0
K03390	hydrogenotrophic methanogenesis (from CO2)	NA	cl_bin.8_00909	bin.8	d__Bacteria	p__Bacteroidota	g__LD21	561	0.815843	0	0	0	0	0	0	0	1	0	0	0	0	0	0	0
K03390	hydrogenotrophic methanogenesis (from CO2)	NA	cl_bin.8_01457	bin.8	d__Bacteria	p__Bacteroidota	g__LD21	711	0	0	1.05311	0	0	0	0	0	0	0	2	0	0	0	0	0
K03390	hydrogenotrophic methanogenesis (from CO2)	NA	cl_unbinned_106359	unbinned	NA	NA	NA	579	0	0	0	0	0	0	0	0	0	0	0	0	0	0	0	0
K03390	hydrogenotrophic methanogenesis (from CO2)	NA	cl_unbinned_111294	unbinned	NA	NA	NA	579	0.592184	0.900058	0	0	0	0	0	0	1	1	0	0	0	0	0	0
K03390	hydrogenotrophic methanogenesis (from CO2)	NA	cl_unbinned_19155	unbinned	NA	NA	NA	603	0.545646	0	0	0	0	0	0	0	1	0	0	0	0	0	0	0
K03390	hydrogenotrophic methanogenesis (from CO2)	NA	cl_unbinned_45053	unbinned	NA	NA	NA	405	0	13.1968	4.46962	0	4.29246	0	2.0298	0	0	8.821	3	0	7	0	3	0
K03390	hydrogenotrophic methanogenesis (from CO2)	NA	cl_unbinned_51710	unbinned	NA	NA	NA	504	0	0	0	0	0	0	0	0	0	0	0	0	0	0	0	0
K03390	hydrogenotrophic methanogenesis (from CO2)	NA	cl_unbinned_62871	unbinned	NA	NA	NA	306	0	0	0	0	7.07111	0	0	0	0	0	0	0	11	0	0	0
K03390	hydrogenotrophic methanogenesis (from CO2)	NA	cl_unbinned_87178	unbinned	NA	NA	NA	528	0	6.02408	0.755707	0	0	0	0	0	0	8	1	0	0	0	0	0
K08264	hydrogenotrophic methanogenesis (from CO2)	NA	cl_bin.27_02037	bin.27	d__Archaea	p__Thermoplasmatota	g__UBA472	1185	5.50003	0.243138	0.254342	0	2.76171	0	1.46541	0	35	1	1	0	28	0	13	0
K08264	hydrogenotrophic methanogenesis (from CO2)	NA	cl_bin.28_00627	bin.28	d__Archaea	p__Halobacteriota	g__Methanothrix	1371	9.96732	13.9212	27.4628	10.8816	50.343	13.3387	59.5395	23.026	76	72	144	10	665	30	698	168
K08264	hydrogenotrophic methanogenesis (from CO2)	NA	cl_bin.3_02263	bin.3	d__Archaea	p__Thermoplasmatota	g__UBA6	1287	1.2625	0	0	0	4.74616	0	1.15185	0.583372	10	0	0	0	60	0	13	4
K08264	hydrogenotrophic methanogenesis (from CO2)	NA	cl_bin.34_01282	bin.34	d__Archaea	p__Methanobacteriota_B	g__Methanofastidiosum	1275	57.8669	257.778	276.312	25.6832	180.271	214.411	304.93	7.25987	311	946	946	17	1826	294.561	2548.47	35
K08264	hydrogenotrophic methanogenesis (from CO2)	NA	cl_bin.34_01640	bin.34	d__Archaea	p__Methanobacteriota_B	g__Methanofastidiosum	1308	0	1.11938	0.751417	0	0	0	0	0	0	3	2	0	0	0	0	0
K08264	hydrogenotrophic methanogenesis (from CO2)	NA	cl_bin.42_01703	bin.42	d__Archaea	p__Halobacteriota	g__Methanosarcina	1230	2.36357	0	0	1.57833	3.6847	0	0.158449	2.41475	10	0	0	1	27	0	1	10
K08264	hydrogenotrophic methanogenesis (from CO2)	NA	cl_unbinned_91648	unbinned	NA	NA	NA	1230	1.43039	0	2.18106	0	0.957173	0	0.554718	0.211764	7	0	8	0	8	0	4	1
K08265	hydrogenotrophic methanogenesis (from CO2)	NA	cl_bin.28_00626	bin.28	d__Archaea	p__Halobacteriota	g__Methanothrix	753	13.6399	15.232	35.8051	0	90.9976	33.6507	138.254	10.212	30	25	57	0	312	21	418	21
K08265	hydrogenotrophic methanogenesis (from CO2)	NA	cl_bin.42_01702	bin.42	d__Archaea	p__Halobacteriota	g__Methanosarcina	441	0	0	0	0	4.31517	0	0	0	0	0	0	0	8	0	0	0
K08265	hydrogenotrophic methanogenesis (from CO2)	NA	cl_unbinned_91649	unbinned	NA	NA	NA	777	7.04977	0	0	0	0.647111	0	0	1.73859	14	0	0	0	2	0	0	3
K11260	hydrogenotrophic methanogenesis (from CO2)	NA	cl_bin.26_02446	bin.26	d__Archaea	p__Halobacteriota	g__UBA9949	267	238.05	190.506	120.382	0	87.7812	18.3957	33.9157	78.9393	95	48	32	0	55	2	20	30
K11260	hydrogenotrophic methanogenesis (from CO2)	NA	cl_bin.28_00795	bin.28	d__Archaea	p__Halobacteriota	g__Methanothrix	462	2.15169	20.4803	39.6091	0	40.6766	45.3204	69.8115	31.5704	3	19.396	37	0	90.507	17	144.566	39
K11260	hydrogenotrophic methanogenesis (from CO2)	NA	cl_bin.31_00363	bin.31	d__Archaea	p__Halobacteriota	g__Methanoculleus	273	363.527	8.40413	5.29483	363.831	149.659	65.6523	114.362	261.892	209.043	3	2	28	139	9	103	139
K11260	hydrogenotrophic methanogenesis (from CO2)	NA	cl_bin.42_04158	bin.42	d__Archaea	p__Halobacteriota	g__Methanosarcina	222	0	0	0	0	0	0	0	0	0	0	0	0	0	0	0	0
K11260	hydrogenotrophic methanogenesis (from CO2)	NA	cl_bin.42_04165	bin.42	d__Archaea	p__Halobacteriota	g__Methanosarcina	465	0	0	0	0	1.02229	0	0	0	0	0	0	0	2	0	0	0
K11261	hydrogenotrophic methanogenesis (from CO2)	NA	cl_bin.26_01621	bin.26	d__Archaea	p__Halobacteriota	g__UBA9949	645	30.1113	0.708475	4.73062	0	16.7194	5.37309	13.0149	49.1679	63	1	7	0	55	3	37	89
K11261	hydrogenotrophic methanogenesis (from CO2)	NA	cl_bin.26_01624	bin.26	d__Archaea	p__Halobacteriota	g__UBA9949	642	10.3987	0.810712	3.15908	0	10.268	6.11088	3.12698	16.855	18	1	4	0	30	3	8	27
K11261	hydrogenotrophic methanogenesis (from CO2)	NA	cl_bin.26_02333	bin.26	d__Archaea	p__Halobacteriota	g__UBA9949	615	19.3341	1.94969	3.90389	22.2112	9.1204	2.34045	1.54472	17.8421	60	4	8	8	46	2	7	50
K11261	hydrogenotrophic methanogenesis (from CO2)	NA	cl_bin.27_00693	bin.27	d__Archaea	p__Thermoplasmatota	g__UBA472	435	3.80949	0	0.951477	0	3.41263	0	0.436325	0	6	0	1	0	9	0	1	0
K11261	hydrogenotrophic methanogenesis (from CO2)	NA	cl_bin.28_01526	bin.28	d__Archaea	p__Halobacteriota	g__Methanothrix	579	1.75558	3.01217	4.04466	0	14.6343	0	19.9898	5.05116	5	6	8	0	73	0	92	14
K11261	hydrogenotrophic methanogenesis (from CO2)	NA	cl_bin.28_03021	bin.28	d__Archaea	p__Halobacteriota	g__Methanothrix	462	17.6093	0	46.8974	0	201.463	4.30321	288.899	27.5176	31	0	57	0	555	2	745.876	45
K11261	hydrogenotrophic methanogenesis (from CO2)	NA	cl_bin.29_00373	bin.29	d__Bacteria	p__Desulfobacterota	g__MVRV01	618	0	0	0	0	0	0	0	0	0	0	0	0	0	0	0	0
K11261	hydrogenotrophic methanogenesis (from CO2)	NA	cl_bin.29_03229	bin.29	d__Bacteria	p__Desulfobacterota	g__MVRV01	582	0	0	0	0	0	0	0	0	0	0	0	0	0	0	0	0
K11261	hydrogenotrophic methanogenesis (from CO2)	NA	cl_bin.31_00202	bin.31	d__Archaea	p__Halobacteriota	g__Methanoculleus	699	8.3372	0	0	0	4.47442	0	12.3582	24.2964	21	0	0	0	18	0	45	53
K11261	hydrogenotrophic methanogenesis (from CO2)	NA	cl_bin.31_02177	bin.31	d__Archaea	p__Halobacteriota	g__Methanoculleus	642	6.63302	1.53933	0	0	13.1307	4.02516	20.225	20.6889	14	2	0	0	40	2	56	36
K11261	hydrogenotrophic methanogenesis (from CO2)	NA	cl_bin.34_00800	bin.34	d__Archaea	p__Methanobacteriota_B	g__Methanofastidiosum	447	0.914436	11.962	14.8253	0	14.5637	6.44708	39.1004	0	1	9	10	0	27	2	61	0
K11261	hydrogenotrophic methanogenesis (from CO2)	NA	cl_bin.42_03961	bin.42	d__Archaea	p__Halobacteriota	g__Methanosarcina	360	0	0	0	0	8.94513	0	0	0	0	0	0	0	14.748	0	0	0
K11261	hydrogenotrophic methanogenesis (from CO2)	NA	cl_bin.42_03962	bin.42	d__Archaea	p__Halobacteriota	g__Methanosarcina	318	4.8261	0	17.0929	0	31.0134	5.1861	4.17471	11.1625	3	0	8	0	31.552	1	4	7
K11261	hydrogenotrophic methanogenesis (from CO2)	NA	cl_bin.52_00704	bin.52	d__Bacteria	p__Desulfobacterota	g__UBA8904	594	0	1.36524	0.677097	0	0	0	0.31102	0	0	2	1	0	0	0	1	0
K11261	hydrogenotrophic methanogenesis (from CO2)	NA	cl_bin.52_01011	bin.52	d__Bacteria	p__Desulfobacterota	g__UBA8904	555	0	0	0	0	0	0	0	0	0	0	0	0	0	0	0	0
K11261	hydrogenotrophic methanogenesis (from CO2)	NA	cl_bin.7_00286	bin.7	d__Bacteria	p__Spirochaetota	g__MVZN01	561	0	0	0	0	0	0	1.10805	0	0	0	0	0	0	0	2	0
K11261	hydrogenotrophic methanogenesis (from CO2)	NA	cl_unbinned_49497	unbinned	NA	NA	NA	384	0	0	0	0	1.36268	0	0	0	0	0	0	0	2	0	0	0
K11261	hydrogenotrophic methanogenesis (from CO2)	NA	cl_unbinned_77733	unbinned	NA	NA	NA	735	0	0	0	0	0	0	0	0	0	0	0	0	0	0	0	0
K14126	hydrogenotrophic methanogenesis (from CO2)	NA	cl_bin.1_02162	bin.1	d__Bacteria	p__Verrucomicrobiota	g__UBA8199	1530	0	0.227184	0	0	0	0	0	0	0	1	0	0	0	0	0	0
K14126	hydrogenotrophic methanogenesis (from CO2)	NA	cl_bin.18_00626	bin.18	d__Bacteria	p__Bipolaricaulota	g__Bipolaricaulis	1452	62.6417	84.0342	60.0937	44.0204	29.6081	178.258	35.5045	16.7699	502.375	453	311	46	357	392	396	114
K14126	hydrogenotrophic methanogenesis (from CO2)	NA	cl_bin.25_01699	bin.25	d__Bacteria	p__Chloroflexota	g__T78	561	8.1911	3.96887	2.85944	7.29098	0	0	0	0	9	3	2	1	0	0	0	0
K14126	hydrogenotrophic methanogenesis (from CO2)	NA	cl_bin.27_00108	bin.27	d__Archaea	p__Thermoplasmatota	g__UBA472	1533	8.47205	3.47904	1.30014	0	9.24065	13.6178	5.18117	1.87564	77	20	7	0	132	31	65	14
K14126	hydrogenotrophic methanogenesis (from CO2)	NA	cl_bin.27_01210	bin.27	d__Archaea	p__Thermoplasmatota	g__UBA472	1455	0	0	0	0	0	0	0.273837	0	0	0	0	0	0	0	3	0
K14126	hydrogenotrophic methanogenesis (from CO2)	NA	cl_bin.3_01200	bin.3	d__Archaea	p__Thermoplasmatota	g__UBA6	1515	2.39348	1.29378	3.32197	0	18.4618	3.5784	7.25474	0.830332	20	7	17	0	257	8	88	6
K14126	hydrogenotrophic methanogenesis (from CO2)	NA	cl_unbinned_05924	unbinned	NA	NA	NA	1455	0	0	0	0	0.076122	1.36396	0	0	0	0	0	0	1	3	0	0
K14126	hydrogenotrophic methanogenesis (from CO2)	NA	cl_unbinned_19161	unbinned	NA	NA	NA	402	0	0	0	0	0	0	0	0	0	0	0	0	0	0	0	0
K14126	hydrogenotrophic methanogenesis (from CO2)	NA	cl_unbinned_45054	unbinned	NA	NA	NA	1458	0.173308	1.46542	2.1723	0	1.23416	0	1.53126	0	1	6	9	0	13	0	14	0
K14126	hydrogenotrophic methanogenesis (from CO2)	NA	cl_unbinned_61679	unbinned	NA	NA	NA	1557	20.168	1.89956	2.16751	0	4.63829	3.3671	8.42577	0.779373	180.547	11	12	0	68	8	108	6
K14126	hydrogenotrophic methanogenesis (from CO2)	NA	cl_unbinned_93290	unbinned	NA	NA	NA	495	0	0	0	0	0	0	0	0	0	0	0	0	0	0	0	0
K14126	hydrogenotrophic methanogenesis (from CO2)	NA	cl_unbinned_93291	unbinned	NA	NA	NA	738	0	0	0	0	0	2.38252	0	0	0	0	0	0	0	2	0	0
K14127	hydrogenotrophic methanogenesis (from CO2)	NA	cl_bin.14_03449	bin.14	d__Bacteria	p__Planctomycetota	g__	489	0	0	0	0	0	0	0	0	0	0	0	0	0	0	0	0
K14127	hydrogenotrophic methanogenesis (from CO2)	NA	cl_bin.18_00624	bin.18	d__Bacteria	p__Bipolaricaulota	g__Bipolaricaulis	465	212.466	242.749	133.075	100.361	101.306	226.531	66.0463	72.2054	327.943	248.986	138	19	235.69	96.605	140.621	94.535
K14127	hydrogenotrophic methanogenesis (from CO2)	NA	cl_bin.23_00502	bin.23	d__Bacteria	p__Desulfobacterota	g__Desulfobulbus	246	0	0	0	0	0	0	0	0	0	0	0	0	0	0	0	0
K14127	hydrogenotrophic methanogenesis (from CO2)	NA	cl_bin.25_01149	bin.25	d__Bacteria	p__Chloroflexota	g__T78	357	23.0002	15.658	13.2841	17.3443	0.798011	0	0.875601	0	18	8	7	2	1	0	1	0
K14127	hydrogenotrophic methanogenesis (from CO2)	NA	cl_bin.26_02451	bin.26	d__Archaea	p__Halobacteriota	g__UBA9949	423	90.9603	51.3121	46.9553	0	32.6452	45.9892	32.2036	36.1258	99	37.529	36	0	58	14	50	37
K14127	hydrogenotrophic methanogenesis (from CO2)	NA	cl_bin.27_00110	bin.27	d__Archaea	p__Thermoplasmatota	g__UBA472	453	10.4303	0.745912	0.728821	0	11.7771	5.4145	9.50775	0	19	1	1	0	35	3	26	0
K14127	hydrogenotrophic methanogenesis (from CO2)	NA	cl_bin.27_00767	bin.27	d__Archaea	p__Thermoplasmatota	g__UBA472	324	0	0	0	0	0	0	0	0	0	0	0	0	0	0	0	0
K14127	hydrogenotrophic methanogenesis (from CO2)	NA	cl_bin.29_00336	bin.29	d__Bacteria	p__Desulfobacterota	g__MVRV01	219	0	0	12.8066	0	0	0	29.1232	0	0	0	2	0	0	0	10	0
K14127	hydrogenotrophic methanogenesis (from CO2)	NA	cl_bin.29_00337	bin.29	d__Bacteria	p__Desulfobacterota	g__MVRV01	186	0	0	0	0	0	0	4.96174	0	0	0	0	0	0	0	1	0
K14127	hydrogenotrophic methanogenesis (from CO2)	NA	cl_bin.29_00351	bin.29	d__Bacteria	p__Desulfobacterota	g__MVRV01	417	0	0	0	0	0	0	0	0	0	0	0	0	0	0	0	0
K14127	hydrogenotrophic methanogenesis (from CO2)	NA	cl_bin.29_02901	bin.29	d__Bacteria	p__Desulfobacterota	g__MVRV01	411	0	0	0	0	0	0	0	0	0	0	0	0	0	0	0	0
K14127	hydrogenotrophic methanogenesis (from CO2)	NA	cl_bin.3_00397	bin.3	d__Archaea	p__Thermoplasmatota	g__UBA6	429	0	0	2.39335	0	0	0	0	0	0	0	2	0	0	0	0	0
K14127	hydrogenotrophic methanogenesis (from CO2)	NA	cl_bin.3_01202	bin.3	d__Archaea	p__Thermoplasmatota	g__UBA6	363	3.74206	3.28364	0.791575	0	20.0234	0	6.80235	0	6	4	1	0	61	0	18.605	0
K14127	hydrogenotrophic methanogenesis (from CO2)	NA	cl_bin.31_00368	bin.31	d__Archaea	p__Halobacteriota	g__Methanoculleus	426	105.796	11.1314	3.64947	12.0556	47.7134	15.3405	98.859	187.638	118	9	3	2	86	5	154	200.522
K14127	hydrogenotrophic methanogenesis (from CO2)	NA	cl_bin.34_01561	bin.34	d__Archaea	p__Methanobacteriota_B	g__Methanofastidiosum	414	0	0	0	0	0	0	1.86542	0	0	0	0	0	0	0	3	0
K14127	hydrogenotrophic methanogenesis (from CO2)	NA	cl_bin.52_00816	bin.52	d__Bacteria	p__Desulfobacterota	g__UBA8904	414	0.945814	8.57277	7.23576	58.6195	0	0	3.25162	0	1	6	5	8	0	0	5	0
K14127	hydrogenotrophic methanogenesis (from CO2)	NA	cl_bin.52_00827	bin.52	d__Bacteria	p__Desulfobacterota	g__UBA8904	186	0	35.7199	0	0	0	0	9.92347	0	0	3	0	0	0	0	2	0
K14127	hydrogenotrophic methanogenesis (from CO2)	NA	cl_bin.52_00828	bin.52	d__Bacteria	p__Desulfobacterota	g__UBA8904	219	12.5834	27.2151	0	0	5.29589	109.747	2.91232	0	3	4	0	0	2	7	1	0
K14127	hydrogenotrophic methanogenesis (from CO2)	NA	cl_bin.8_00906	bin.8	d__Bacteria	p__Bacteroidota	g__LD21	447	0	0	0	0	0	0	0	0	0	0	0	0	0	0	0	0
K14127	hydrogenotrophic methanogenesis (from CO2)	NA	cl_unbinned_02438	unbinned	NA	NA	NA	534	0	1.01075	3.14593	0	0	0	0	0	0	1	3.073	0	0	0	0	0
K14127	hydrogenotrophic methanogenesis (from CO2)	NA	cl_unbinned_09852	unbinned	NA	NA	NA	387	0	1.27434	5.92876	0	0	2.65955	0	0	0	1	5	0	0	1	0	0
K14127	hydrogenotrophic methanogenesis (from CO2)	NA	cl_unbinned_111295	unbinned	NA	NA	NA	444	0	1.1778	2.24241	0	0	0	0	0	0	1	2	0	0	0	0	0
K14127	hydrogenotrophic methanogenesis (from CO2)	NA	cl_unbinned_19159	unbinned	NA	NA	NA	420	1.30224	0	0	0	0	0	0	0	2	0	0	0	0	0	0	0
K14127	hydrogenotrophic methanogenesis (from CO2)	NA	cl_unbinned_45056	unbinned	NA	NA	NA	417	0	3.81121	0	0	0.960457	0	0.538763	0	0	3	0	0	2	0	1	0
K14127	hydrogenotrophic methanogenesis (from CO2)	NA	cl_unbinned_54098	unbinned	NA	NA	NA	147	0	0	211.822	0	0	0	0	0	0	0	4.927	0	0	0	0	0
K14127	hydrogenotrophic methanogenesis (from CO2)	NA	cl_unbinned_61677	unbinned	NA	NA	NA	453	20.0399	1.58802	15.6443	9.85257	26.1384	45.506	20.0543	0.616664	35	2	19	2	73	24	51	1
K14127	hydrogenotrophic methanogenesis (from CO2)	NA	cl_unbinned_63876	unbinned	NA	NA	NA	297	0	0	2.89379	0	1.22642	0	0	0	0	0	1	0	1	0	0	0
K14127	hydrogenotrophic methanogenesis (from CO2)	NA	cl_unbinned_83587	unbinned	NA	NA	NA	414	0	0	0	0	0	0	0	0	0	0	0	0	0	0	0	0
K14128	hydrogenotrophic methanogenesis (from CO2)	NA	cl_bin.1_02163	bin.1	d__Bacteria	p__Verrucomicrobiota	g__UBA8199	303	0	0	0	0	0	0	0	0	0	0	0	0	0	0	0	0
K14128	hydrogenotrophic methanogenesis (from CO2)	NA	cl_bin.18_00625	bin.18	d__Bacteria	p__Bipolaricaulota	g__Bipolaricaulis	936	111.92	108.192	68.1305	76.86	39.1732	147.814	34.7636	21.8795	536.725	367.617	224	48	286	198.395	234.379	92.465
K14128	hydrogenotrophic methanogenesis (from CO2)	NA	cl_bin.25_01702	bin.25	d__Bacteria	p__Chloroflexota	g__T78	657	6.58346	10.4324	0	0	1.58891	6.44196	1.79009	0	11	12	0	0	4	3	4	0
K14128	hydrogenotrophic methanogenesis (from CO2)	NA	cl_bin.27_00109	bin.27	d__Archaea	p__Thermoplasmatota	g__UBA472	1020	23.4946	4.10124	2.09672	0	11.4983	28.72	12.4065	1.34187	138	16	8	0	115	46	108	7
K14128	hydrogenotrophic methanogenesis (from CO2)	NA	cl_bin.27_02001	bin.27	d__Archaea	p__Thermoplasmatota	g__UBA472	594	0	0	0	0	0	0	0	0	0	0	0	0	0	0	0	0
K14128	hydrogenotrophic methanogenesis (from CO2)	NA	cl_bin.27_02002	bin.27	d__Archaea	p__Thermoplasmatota	g__UBA472	327	0	0	0	0	0	0	0	0	0	0	0	0	0	0	0	0
K14128	hydrogenotrophic methanogenesis (from CO2)	NA	cl_bin.3_01201	bin.3	d__Archaea	p__Thermoplasmatota	g__UBA6	1008	1.5613	0	1.35815	0	9.37223	0	4.44388	0.493304	7	0	4	0	69	0	29.395	2
K14128	hydrogenotrophic methanogenesis (from CO2)	NA	cl_bin.31_01865	bin.31	d__Archaea	p__Halobacteriota	g__Methanoculleus	918	25.3883	5.20815	1.07239	0	8.52881	7.26682	11.6804	43.301	106	15	3	0	56	8	72	160.603
K14128	hydrogenotrophic methanogenesis (from CO2)	NA	cl_unbinned_05923	unbinned	NA	NA	NA	807	0	0	0	0	0	0	0	0.29793	0	0	0	0	0	0	0	1
K14128	hydrogenotrophic methanogenesis (from CO2)	NA	cl_unbinned_09638	unbinned	NA	NA	NA	963	3.99824	0	0	0	0	0	0.672848	0.23219	20	0	0	0	0	0	5	1
K14128	hydrogenotrophic methanogenesis (from CO2)	NA	cl_unbinned_19160	unbinned	NA	NA	NA	516	0	0	0	0	0	0	0	0	0	0	0	0	0	0	0	0
K14128	hydrogenotrophic methanogenesis (from CO2)	NA	cl_unbinned_45055	unbinned	NA	NA	NA	972	0.344552	1.39878	0	0	0.94234	0	0.655289	0	1	3	0	0	5	0	3	0
K14128	hydrogenotrophic methanogenesis (from CO2)	NA	cl_unbinned_61678	unbinned	NA	NA	NA	648	16.697	3.05795	3.75253	0	5.62038	14.9067	9.51926	2.81495	56.453	7	9	0	34	15	50	9
K14128	hydrogenotrophic methanogenesis (from CO2)	NA	cl_unbinned_62875	unbinned	NA	NA	NA	558	0	0	0	0	0.481082	0	0	0	0	0	0	0	1	0	0	0
K14128	hydrogenotrophic methanogenesis (from CO2)	NA	cl_unbinned_93289	unbinned	NA	NA	NA	357	0	0	0	0	0	0	0	0	0	0	0	0	0	0	0	0
K22481	hydrogenotrophic methanogenesis (from CO2)	NA	cl_bin.42_02904	bin.42	d__Archaea	p__Halobacteriota	g__Methanosarcina	945	0	0	0.475239	2.49306	0.840726	0	0.724025	2.5161	0	0	1	1	4	0	3	7
K22516	hydrogenotrophic methanogenesis (from CO2)	NA	cl_bin.1_00487	bin.1	d__Bacteria	p__Verrucomicrobiota	g__UBA8199	1197	0	0	0	0	0	0	0	0	0	0	0	0	0	0	0	0
K22516	hydrogenotrophic methanogenesis (from CO2)	NA	cl_bin.26_01622	bin.26	d__Archaea	p__Halobacteriota	g__UBA9949	2073	16.4495	1.42288	6.1707	0	13.1234	5.21216	10.2879	104.764	170	10	43	0	230.426	15	154	960
K22516	hydrogenotrophic methanogenesis (from CO2)	NA	cl_bin.26_01625	bin.26	d__Archaea	p__Halobacteriota	g__UBA9949	2055	22.7246	0.590859	12.2724	0	31.1874	8.054	28.3033	72.9008	227	4	81.167	0	506	22	398	648.2
K22516	hydrogenotrophic methanogenesis (from CO2)	NA	cl_bin.26_02159	bin.26	d__Archaea	p__Halobacteriota	g__UBA9949	474	15.3185	33.9669	8.50133	0	1.16742	0	2.73561	0	21.14	29.496	7.27	0	2.403	0	5.251	0
K22516	hydrogenotrophic methanogenesis (from CO2)	NA	cl_bin.26_02160	bin.26	d__Archaea	p__Halobacteriota	g__UBA9949	1119	15.1268	42.2277	16.8054	0	0.976331	14.5564	3.48329	3.7056	85.577	158.029	59.452	0	8.666	23.909	27.693	17.909
K22516	hydrogenotrophic methanogenesis (from CO2)	NA	cl_bin.26_02161	bin.26	d__Archaea	p__Halobacteriota	g__UBA9949	306	85.049	224.289	164.604	0	25.7806	108.701	7.2405	15.2775	55.822	95.259	67.108	0	28.198	19	7	9.032
K22516	hydrogenotrophic methanogenesis (from CO2)	NA	cl_bin.26_02253	bin.26	d__Archaea	p__Halobacteriota	g__UBA9949	183	142.048	28.3545	0	0	0	0	0	0	18.405	2.362	0	0	0	0	0	0
K22516	hydrogenotrophic methanogenesis (from CO2)	NA	cl_bin.26_02254	bin.26	d__Archaea	p__Halobacteriota	g__UBA9949	1854	79.9171	79.7992	44.0785	6.16984	18.0322	13.8835	12.4245	19.7714	823.252	545.577	284.035	8	294.921	39.639	179.429	177.263
K22516	hydrogenotrophic methanogenesis (from CO2)	NA	cl_bin.28_02105	bin.28	d__Archaea	p__Halobacteriota	g__Methanothrix	2046	0.848325	0.105314	0.424359	0	3.04886	0	4.6692	2.41499	11	1	4	0	67	0	91	29
K22516	hydrogenotrophic methanogenesis (from CO2)	NA	cl_bin.31_00203	bin.31	d__Archaea	p__Halobacteriota	g__Methanoculleus	2070	16.9153	0	1.32845	0	29.5542	1.43252	89.0866	69.7273	184	0	9	0	514	4	1366	646.674
K22516	hydrogenotrophic methanogenesis (from CO2)	NA	cl_bin.31_00738	bin.31	d__Archaea	p__Halobacteriota	g__Methanoculleus	2067	82.6805	49.6471	10.156	32.1683	31.2486	32.1386	28.7269	56.0309	927.127	371	72	45	555	96	454	550.36
K22516	hydrogenotrophic methanogenesis (from CO2)	NA	cl_bin.46_01044	bin.46	d__Bacteria	p__Spirochaetota	g__UBA4802	1968	0.67678	0.240395	0.939607	0	0	0.564756	1.09052	0	4	1	4	0	0	1	10	0
K22516	hydrogenotrophic methanogenesis (from CO2)	NA	cl_unbinned_04630	unbinned	NA	NA	NA	2019	1.22203	1.54402	0.707353	0	0.508676	0	0.430591	0	10	9	4	0	7	0	5	0
K22516	hydrogenotrophic methanogenesis (from CO2)	NA	cl_unbinned_13274	unbinned	NA	NA	NA	2019	2.9267	1.88384	0.718022	0	0.353731	0	0.08337	0.133123	24	11	4	0	5	0	1	1
K22516	hydrogenotrophic methanogenesis (from CO2)	NA	cl_unbinned_25100	unbinned	NA	NA	NA	336	382.327	484.142	226.283	0	90.1844	117.263	36.0966	49.869	355.845	301.715	144.728	0	136.962	32	51.673	48
K22516	hydrogenotrophic methanogenesis (from CO2)	NA	cl_unbinned_25101	unbinned	NA	NA	NA	1734	20.8618	87.6039	29.5471	0	6.46312	11.9747	4.96597	12.0492	207.474	556.562	175.406	0	99.85	31.452	67.954	100.797
K22516	hydrogenotrophic methanogenesis (from CO2)	NA	cl_unbinned_57682	unbinned	NA	NA	NA	1857	1.98267	1.58226	3.05348	0	6.60735	3.48346	4.29464	13.4123	17	9	17	0	91	8	51	101.044
K22516	hydrogenotrophic methanogenesis (from CO2)	NA	cl_unbinned_57683	unbinned	NA	NA	NA	150	17.5405	0	61.3009	0	46.6038	0	36.5364	290.886	1	0	1.833	0	4	0	3	12.756
K22516	hydrogenotrophic methanogenesis (from CO2)	NA	cl_unbinned_83665	unbinned	NA	NA	NA	492	0	0	2.94219	0	0	2.41858	0	0	0	0	3	0	0	1	0	0
K00125	methanogenesis from methanol	NA	cl_bin.25_01151	bin.25	d__Bacteria	p__Chloroflexota	g__T78	240	29.9399	5.29183	0	0	0	0	0	0	9	1	0	0	0	0	0	0
K00125	methanogenesis from methanol	NA	cl_bin.26_01623	bin.26	d__Archaea	p__Halobacteriota	g__UBA9949	1236	22.7985	0.822483	5.08618	0	17.6711	3.04069	8.59353	40.8447	168	4	22.881	0	216.574	6	92	257
K00125	methanogenesis from methanol	NA	cl_bin.26_01626	bin.26	d__Archaea	p__Halobacteriota	g__UBA9949	1152	32.5288	2.426	19.1659	0	37.0499	3.33339	26.9157	50.6101	217	11	81	0	407	6	259	304
K00125	methanogenesis from methanol	NA	cl_bin.26_02162	bin.26	d__Archaea	p__Halobacteriota	g__UBA9949	1038	45.5488	195.055	67.2541	0	8.71996	60.2203	2.98152	7.26341	276.064	799.312	265.321	0	87.914	98.112	26.715	40.187
K00125	methanogenesis from methanol	NA	cl_bin.26_02255	bin.26	d__Archaea	p__Halobacteriota	g__UBA9949	1236	100.84	97.7878	76.2878	22.0731	26.8316	36.8789	15.0149	60.0125	716	444.002	324	20	305.755	69	152	362
K00125	methanogenesis from methanol	NA	cl_bin.29_00338	bin.29	d__Bacteria	p__Desulfobacterota	g__MVRV01	1011	0	0	1.7554	0	0	0	3.57364	0	0	0	4	0	0	0	17	0
K00125	methanogenesis from methanol	NA	cl_bin.29_00352	bin.29	d__Bacteria	p__Desulfobacterota	g__MVRV01	864	0.289671	0	0.432075	0	0	0	0.788572	0	1	0	1	0	0	0	4	0
K00125	methanogenesis from methanol	NA	cl_bin.31_00204	bin.31	d__Archaea	p__Halobacteriota	g__Methanoculleus	1239	29.4997	2.93385	0.997365	1.26805	40.8329	7.39297	105.697	137.323	189.237	12.166	4	1	423.615	12	991.536	778.386
K00125	methanogenesis from methanol	NA	cl_bin.31_00739	bin.31	d__Archaea	p__Halobacteriota	g__Methanoculleus	1239	137.49	67.9012	36.1048	20.9433	52.8619	75.7726	34.5584	99.4631	907.637	298.834	151	17	554.385	132	329.464	579.58
K00125	methanogenesis from methanol	NA	cl_bin.52_00815	bin.52	d__Bacteria	p__Desulfobacterota	g__UBA8904	867	0.546719	9.72261	0.824409	0	0	0	0	0	2	24	2	0	0	0	0	0
K00125	methanogenesis from methanol	NA	cl_bin.52_00825	bin.52	d__Bacteria	p__Desulfobacterota	g__UBA8904	744	4.68887	10.0542	0.627414	0	0	0	0.843839	0	11.403	16	1	0	0	0	3	0
K00125	methanogenesis from methanol	NA	cl_unbinned_09853	unbinned	NA	NA	NA	330	0	11.7114	4.55992	0	0	0	0	0	0	5	2	0	0	0	0	0
K00125	methanogenesis from methanol	NA	cl_unbinned_09854	unbinned	NA	NA	NA	543	0	7.77827	10.1397	0	0	0	0	0	0	9	12	0	0	0	0	0
K00125	methanogenesis from methanol	NA	cl_unbinned_111296	unbinned	NA	NA	NA	969	0.474884	0	0.346701	0	0.801496	1.72669	0	0	2	0	1	0	5	2	0	0
K00125	methanogenesis from methanol	NA	cl_unbinned_12472	unbinned	NA	NA	NA	141	0	0	0	0	0	0	0	0	0	0	0	0	0	0	0	0
K00125	methanogenesis from methanol	NA	cl_unbinned_12473	unbinned	NA	NA	NA	861	0.210973	1.55956	0.687322	0	0	0	0	0	1	5	2.119	0	0	0	0	0
K00125	methanogenesis from methanol	NA	cl_unbinned_25102	unbinned	NA	NA	NA	918	19.668	153.775	46.4984	0	4.31989	22.5001	2.23431	3.14499	108.422	554.686	161.679	0	39.331	32.888	18.285	15.813
[truncated: 7,642 more rows]

## Sheet: Table S14
Table S14. Proteins identified through peptides from the metaproteomic study, involved in the mmc pathway (Cloacimonadota alternative) or associated with SPO, are highlighted. The search was performed against the complete genomes of the newly reconstructed Ca. Digestoria delfossei and Methanothrix bin.28.
														Normalized abundance				Raw abundance				Spectral counts
														sample 1		sample 2		sample 1		sample 2		sample 1		sample 2		Tags
mmc pathway or associated protein	Accession	Genome	Peptide count	Unique peptides	Confidence score	Anova (p)	q Value	Max fold change	Power	Highest mean condition	Lowest mean condition	Mass	Description	sample 1-1	sample 1-2	sample 2-1	sample 2-2	sample 1-1	sample 1-2	sample 2-1	sample 2-2	sample 1-1	sample 1-2	sample 2-1	sample 2-2	Anova p-value <= 0.05	Max fold change >= 1.5 (2 for methanothrix)	At least one unique peptide	At least 2 peptides per protein	High abundance in sample1	High abundance in sample2
	DLIBGJAA_00833	Ca. Digestoria delfossei	5	3	32.29	0.134105	0.119675	1.20162	0.290674	sample 1	sample 2	26229	2-C-methyl-D-erythritol 4-phosphate cytidylyltransferase	2121.97	2226.72	1679.37	1939.66	2121.97	2367.77	2073.6	2364.87	5	6	4	4			x	x	x
	DLIBGJAA_00901	Ca. Digestoria delfossei	7	3	35.97	0.602107	0.273427	1.05682	0.0672638	sample 1	sample 2	57181	30S ribosomal protein S1	6446.99	6228.91	5424.37	6569.97	6446.99	6623.48	6697.74	8010.23	1	0	2	0			x	x	x
	DLIBGJAA_01318	Ca. Digestoria delfossei	2	1	27.51	0.0976788	0.101303	17.472	0.380291	sample 2	sample 1	12117	30S ribosomal protein S16	6.85786	17.4682	351.106	73.9208	6.85786	18.5747	433.528	90.1256	0	0	1	0		x	x	x		x
	DLIBGJAA_00978	Ca. Digestoria delfossei	6	2	31.33	0.586091	0.271797	1.06996	0.0689576	sample 2	sample 1	23910	30S ribosomal protein S4	3459.66	4292.83	4004.46	4290.37	3459.66	4564.76	4944.5	5230.89	2	0	0	0			x	x		x
	DLIBGJAA_00941	Ca. Digestoria delfossei	3	1	16.43	0.743116	0.309951	1.05143	0.0565216	sample 2	sample 1	17901	30S ribosomal protein S7	5139.88	4635.62	5699.59	4578.69	5139.88	4929.26	7037.57	5582.42	1	0	1	1			x	x		x
	DLIBGJAA_00701	Ca. Digestoria delfossei	8	5	30.02	0.520974	0.253054	1.12221	0.0771873	sample 1	sample 2	14557	30S ribosomal protein S9	16545.7	15667.9	16686	12019.4	16545.7	16660.4	20603.1	14654.3	2	3	9	4			x	x	x
	DLIBGJAA_01298	Ca. Digestoria delfossei	7	3	35.39	0.0637654	0.0858549	1.39229	0.524549	sample 1	sample 2	46658	3-aminobutyryl-CoA aminotransferase	2222.1	2566.63	1634.58	1804.89	2222.1	2729.21	2018.29	2200.55	0	1	1	1			x	x	x
	DLIBGJAA_00930	Ca. Digestoria delfossei	4	1	21.47	0.532143	0.255249	1.07022	0.0756049	sample 2	sample 1	6129	50S ribosomal protein L33	2400.09	2476.35	2389.18	2829.69	2400.09	2633.22	2950.05	3450.01	0	0	1	0			x	x		x
	DLIBGJAA_01672	Ca. Digestoria delfossei	4	2	21.99	0.0392662	0.072465	1.29259	0.704824	sample 2	sample 1	7372	50S ribosomal protein L35	8431.09	7836.8	10119.2	10908.6	8431.09	8333.21	12494.7	13299.9	1	0	2	0	x		x	x		x
	DLIBGJAA_01446	Ca. Digestoria delfossei	14	4	80.24	0.0309656	0.0704405	1.4334	0.788363	sample 2	sample 1	163811	Anaerobic nitric oxide reductase transcription regulator NorR	2717.65	2446.38	3559.74	3842.38	2717.65	2601.35	4395.38	4684.69	1	1	1	1	x		x	x		x
step 6 of the alternative mmc pathway; Fig. 3	DLIBGJAA_00871	Ca. Digestoria delfossei	5	1	26.08	0.591433	0.271797	1.17915	0.0683796	sample 2	sample 1	44288	Aspartate aminotransferase	483.478	445.742	429.235	666.452	483.478	473.977	529.999	812.55	0	0	0	1			x	x		x
	DLIBGJAA_00811	Ca. Digestoria delfossei	12	2	81.77	0.143937	0.12553	1.16095	0.272941	sample 1	sample 2	84439	ATP-dependent DNA helicase PcrA	8417.19	9540.31	7778.1	7689.88	8417.19	10144.6	9604.01	9375.64	0	2	1	0			x	x	x
	DLIBGJAA_00895	Ca. Digestoria delfossei	9	3	48.07	0.0313102	0.0704405	1.34619	0.784664	sample 2	sample 1	79787	ATP-dependent DNA helicase RecG	2141.68	1922.09	2741.65	2728.94	2141.68	2043.84	3385.25	3327.17	0	1	1	1	x		x	x		x
	DLIBGJAA_01222	Ca. Digestoria delfossei	14	4	76.74	0.198611	0.142454	1.16857	0.20253	sample 2	sample 1	125562	ATP-dependent RecD-like DNA helicase	18333.2	16727.5	19105.2	21865.7	18333.2	17787.1	23590.2	26659.1	3	1	2	3			x	x		x
	DLIBGJAA_00593	Ca. Digestoria delfossei	8	2	83.2	0.942035	0.354398	1.02666	0.0503122	sample 2	sample 1	80953	ATP-dependent zinc metalloprotease FtsH	732.591	594.962	798.881	564.066	732.591	632.65	986.418	687.72	1	0	0	1			x	x		x
	DLIBGJAA_00540	Ca. Digestoria delfossei	11	6	73.41	0.423191	0.225543	1.06486	0.095078	sample 1	sample 2	96240	Cell division coordinator CpoB	5545.39	5715.77	4954.89	5620.37	5545.39	6077.83	6118.06	6852.45	2	0	2	3			x	x	x
	DLIBGJAA_01268	Ca. Digestoria delfossei	8	1	40.02	0.0461643	0.07702	1.53795	0.644686	sample 1	sample 2	81396	Chaperone protein HtpG	1585.58	1461.59	904.203	1077.12	1585.58	1554.17	1116.47	1313.24	0	0	1	0	x	x	x	x	x
	DLIBGJAA_01357	Ca. Digestoria delfossei	9	4	45.92	0.0310178	0.0704405	1.25614	0.787801	sample 1	sample 2	68890	Chaperone SurA	13423.8	14350.2	10790.5	11320.1	13423.8	15259.2	13323.6	13801.7	0	1	3	2	x		x	x	x
	DLIBGJAA_00819	Ca. Digestoria delfossei	12	3	70.36	0.437628	0.230042	1.04479	0.091892	sample 2	sample 1	67450	Chaperone SurA	8917.85	8125.34	8871.51	8934.97	8917.85	8640.03	10954.1	10893.7	2	1	3	1			x	x		x
	DLIBGJAA_01323	Ca. Digestoria delfossei	4	1	36.21	0.0511992	0.0801904	1.53389	0.605829	sample 1	sample 2	8216	Cold shock protein 1	8361.4	10169.8	6152.12	5929.08	8361.4	10814	7596.32	7228.84	0	1	0	0		x	x	x	x
	DLIBGJAA_00432	Ca. Digestoria delfossei	3	1	31.98	0.277715	0.167823	1.15034	0.145841	sample 1	sample 2	19285	Corrinoid adenosyltransferase	2326.89	1936.99	1839.36	1867.26	2326.89	2059.69	2271.15	2276.59	4	3	3	2			x	x	x
	DLIBGJAA_01299	Ca. Digestoria delfossei	7	2	54.51	0.154593	0.130836	3.16323	0.255881	sample 2	sample 1	60899	CTP synthase	165.395	192.863	321.472	811.781	165.395	205.08	396.938	989.738	1	0	0	1		x	x	x		x
	DLIBGJAA_01347	Ca. Digestoria delfossei	4	3	36.17	0.440975	0.230225	1.08685	0.0911846	sample 1	sample 2	43386	Cystathionine beta-lyase PatB	4824.27	4417.46	4582.24	3920.99	4824.27	4697.28	5657.92	4780.54	1	1	1	0			x	x	x
	DLIBGJAA_01736	Ca. Digestoria delfossei	6	3	37.89	0.906316	0.344337	1.00859	0.0508198	sample 1	sample 2	24888	Cytidylate kinase	1692.22	1502.73	1249.26	1918.5	1692.22	1597.92	1542.52	2339.06	2	0	1	0			x	x	x
	DLIBGJAA_01211	Ca. Digestoria delfossei	4	1	37.6	0.0396573	0.072465	4.47171	0.701189	sample 2	sample 1	23101	Deoxyadenosine/deoxycytidine kinase	67.7856	51.7119	196.757	337.601	67.7856	54.9875	242.946	411.609	0	1	0	1	x	x	x	x		x
	DLIBGJAA_01065	Ca. Digestoria delfossei	4	1	22.94	0.849442	0.337778	1.01898	0.0521459	sample 1	sample 2	42339	D-inositol 3-phosphate glycosyltransferase	1505.12	1443.88	1612.96	1281.11	1505.12	1535.34	1991.61	1561.95	0	1	0	0			x	x	x
	DLIBGJAA_01441	Ca. Digestoria delfossei	12	3	52.64	0.0344574	0.0704405	1.438	0.751767	sample 2	sample 1	97898	DNA gyrase subunit A	5477.38	5078.22	7151.58	8027.42	5477.38	5399.9	8830.42	9787.17	2	1	2	0	x		x	x		x
	DLIBGJAA_00653	Ca. Digestoria delfossei	14	5	57.76	0.130966	0.119617	1.10403	0.296797	sample 2	sample 1	74892	DNA helicase II	7216.25	6708.1	7813.05	7559.83	7216.25	7133.02	9647.16	9217.08	0	1	4	4			x	x		x
	DLIBGJAA_01362	Ca. Digestoria delfossei	12	3	78.21	0.0593446	0.0828082	1.58528	0.550845	sample 2	sample 1	98973	DNA mismatch repair protein MutS	3532.06	3829.45	6468.46	5201.61	3532.06	4072.03	7986.93	6341.89	1	1	3	2		x	x	x		x
	DLIBGJAA_00285	Ca. Digestoria delfossei	14	5	59.19	0.0738233	0.088692	1.07576	0.472424	sample 1	sample 2	103722	DNA polymerase I	4551.61	4542.13	4137.67	4315.68	4551.61	4829.85	5108.99	5261.75	3	2	1	1			x	x	x
	DLIBGJAA_00939	Ca. Digestoria delfossei	23	7	102.36	0.832127	0.334383	1.02733	0.0526822	sample 2	sample 1	168243	DNA-directed RNA polymerase subunit beta'	13233.1	15337.3	13488.3	15863	13233.1	16308.8	16654.7	19340.4	2	1	5	5			x	x		x
	DLIBGJAA_00422	Ca. Digestoria delfossei	10	2	57.28	0.00446864	0.0360666	1.54135	0.999981	sample 2	sample 1	67403	Elongation factor 4	968.233	929.496	1432.37	1492.69	968.233	988.375	1768.62	1819.91	0	0	0	2	x	x	x	x		x
	DLIBGJAA_00929	Ca. Digestoria delfossei	5	2	42.31	0.524298	0.253067	1.42842	0.0767081	sample 2	sample 1	43278	Elongation factor Tu	681.006	607.726	591.038	1249.81	681.006	646.222	729.784	1523.78	1	2	1	1			x	x		x
	DLIBGJAA_00485	Ca. Digestoria delfossei	7	3	46.63	0.0956182	0.100525	1.17536	0.386903	sample 1	sample 2	87107	Endonuclease MutS2	3795.21	3834.93	3070.3	3421.44	3795.21	4077.86	3791.05	4171.48	2	1	0	1			x	x	x
	DLIBGJAA_01438	Ca. Digestoria delfossei	8	4	44.47	0.35153	0.201332	1.17241	0.114892	sample 1	sample 2	67136	Energy-dependent translational throttle protein EttA	2608.04	3156.39	2235.92	2680.82	2608.04	3356.33	2760.8	3268.51	2	1	1	0			x	x	x
	DLIBGJAA_00521	Ca. Digestoria delfossei	4	2	24.92	0.0013617	0.0261261	1.85486	1	sample 1	sample 2	45540	Enolase	904.196	863.944	475.959	477.287	904.196	918.67	587.69	581.917	3	3	1	0	x	x	x	x	x
	DLIBGJAA_00658	Ca. Digestoria delfossei	6	2	33.26	0.889441	0.344337	1.01767	0.0511455	sample 2	sample 1	51708	Error-prone DNA polymerase	1457.71	1155.48	1426.55	1232.81	1457.71	1228.67	1761.43	1503.06	0	0	0	2			x	x		x
	DLIBGJAA_00223	Ca. Digestoria delfossei	4	2	31.66	0.689469	0.298948	1.06846	0.0598338	sample 1	sample 2	28869	Fe(3+) dicitrate transport ATP-binding protein FecE	3404.56	3241.59	2576.52	3643.79	3404.56	3446.93	3181.35	4442.57	1	1	0	0			x	x	x
	DLIBGJAA_01142	Ca. Digestoria delfossei	2	1	16.47	0.331468	0.19419	3.95683	0.121978	sample 2	sample 1	8497	Fe/S biogenesis protein NfuA	5.65263	5.79309	38.098	7.19083	5.65263	6.16005	47.0415	8.76718	0	0	1	0		x	x	x		x
	DLIBGJAA_01535	Ca. Digestoria delfossei	14	4	81.53	0.0443205	0.0755869	1.31781	0.65995	sample 1	sample 2	68954	Fused isobutyryl-CoA mutase	8215.82	8884.44	6784.6	6191.67	8215.82	9447.22	8377.29	7548.99	1	2	3	2	x		x	x	x
	DLIBGJAA_01148	Ca. Digestoria delfossei	11	3	74.01	0.650244	0.286802	1.15734	0.0628227	sample 2	sample 1	54683	Glutamate--tRNA ligase	1956	1646.53	1630.27	2539.08	1956	1750.83	2012.98	3095.7	1	0	1	1			x	x		x
	DLIBGJAA_00556	Ca. Digestoria delfossei	14	4	63.35	0.732243	0.307855	1.04882	0.0571266	sample 2	sample 1	78502	Glutamyl-tRNA(Gln) amidotransferase subunit B, chloroplastic/mitochondrial	24347.5	22456.3	27048.1	22040.7	24347.5	23878.8	33397.6	26872.5	6	5	3	3			x	x		x
	DLIBGJAA_00283	Ca. Digestoria delfossei	10	2	71.7	0.0011829	0.0261261	2.11016	1	sample 2	sample 1	45813	Glyceraldehyde-3-phosphate dehydrogenase	6635.4	6304.05	13620.6	13683.8	6635.4	6703.37	16818	16683.5	9	8	2	1	x	x	x	x		x
	DLIBGJAA_00873	Ca. Digestoria delfossei	7	3	50.46	0.211048	0.144616	1.18818	0.191063	sample 1	sample 2	77102	Glycine--tRNA ligase beta subunit	1379.79	1447.91	1078.17	1301.69	1379.79	1539.63	1331.27	1587.05	0	3	2	1			x	x	x
	DLIBGJAA_01135	Ca. Digestoria delfossei	13	4	81.42	0.257343	0.159274	1.09614	0.15735	sample 2	sample 1	51046	Glycogen synthase	3964.82	3632.54	4001.36	4326.41	3964.82	3862.64	4940.68	5274.84	2	1	1	1			x	x		x
	DLIBGJAA_01655	Ca. Digestoria delfossei	7	1	55.41	0.508977	0.248802	1.04047	0.0789761	sample 1	sample 2	56868	GMP synthase [glutamine-hydrolyzing]	19947.2	19292.5	17947.5	19765.9	19947.2	20514.6	22160.7	24099	1	1	5	1			x	x	x
	DLIBGJAA_00430	Ca. Digestoria delfossei	9	1	48.51	0.0424132	0.0739782	1.71919	0.676353	sample 1	sample 2	49751	Histidine--tRNA ligase	1107.89	1359.47	754.379	680.816	1107.89	1445.59	931.47	830.063	2	0	2	0	x	x	x	x	x
	DLIBGJAA_00537	Ca. Digestoria delfossei	7	3	53.42	0.167728	0.1355	1.18042	0.23742	sample 2	sample 1	47695	Histidine--tRNA ligase	3228.34	3040.98	3437.51	3962.92	3228.34	3233.61	4244.47	4831.66	3	1	1	3			x	x		x
	DLIBGJAA_01514	Ca. Digestoria delfossei	4	1	32.51	0.0689018	0.0885642	1.26967	0.496699	sample 2	sample 1	22386	Holliday junction ATP-dependent DNA helicase RuvA	7245.6	6541.17	9120.83	8383.84	7245.6	6955.52	11261.9	10221.7	4	3	4	4			x	x		x
	DLIBGJAA_01687	Ca. Digestoria delfossei	13	4	72.61	0.382499	0.212719	1.09455	0.105405	sample 1	sample 2	28976	HTH-type transcriptional regulator MntR	8601.09	8122.21	7039.01	8239.67	8601.09	8636.7	8691.42	10046	1	2	2	2			x	x	x
	DLIBGJAA_00015	Ca. Digestoria delfossei	17	4	85.38	0.0557571	0.0826263	1.24688	0.573949	sample 1	sample 2	104560	hypothetical protein	11107.8	11169.7	8445.14	9421.47	11107.8	11877.3	10427.6	11486.8	7	8	7	6			x	x	x
	DLIBGJAA_00017	Ca. Digestoria delfossei	8	3	55.28	0.0832087	0.0927018	1.38353	0.431698	sample 1	sample 2	31731	hypothetical protein	3555.96	3072.18	2232.62	2558.13	3555.96	3266.79	2756.73	3118.92	0	1	0	2			x	x	x
	DLIBGJAA_00025	Ca. Digestoria delfossei	5	2	28.2	0.487825	0.244697	1.12124	0.0823736	sample 1	sample 2	45129	hypothetical protein	1168.56	1496.51	1153.3	1223.59	1168.56	1591.3	1424.04	1491.82	0	1	1	0			x	x	x
	DLIBGJAA_00035	Ca. Digestoria delfossei	7	4	58.75	0.00995327	0.0509248	3.05067	0.992374	sample 1	sample 2	33919	hypothetical protein	20776.3	22334.9	6315.12	7816.61	20776.3	23749.7	7797.59	9530.15	2	2	3	4	x	x	x	x	x
	DLIBGJAA_00052	Ca. Digestoria delfossei	6	2	36.56	0.845964	0.337778	1.03738	0.0522485	sample 1	sample 2	23612	hypothetical protein	11497.3	8962.45	9193.59	10528.9	11497.3	9530.17	11351.8	12837	0	1	0	1			x	x	x
	DLIBGJAA_00069	Ca. Digestoria delfossei	8	1	49.53	0.123949	0.117439	3.89516	0.311393	sample 1	sample 2	72417	hypothetical protein	1036.81	791.735	113.741	355.7	1036.81	841.887	140.442	433.675	0	1	1	1		x	x	x	x
	DLIBGJAA_00072	Ca. Digestoria delfossei	3	2	28.18	0.250894	0.159274	1.62506	0.161357	sample 1	sample 2	94518	hypothetical protein	1554.86	944.331	653.733	884.168	1554.86	1004.15	807.197	1077.99	0	1	0	1		x	x	x	x
	DLIBGJAA_00116	Ca. Digestoria delfossei	15	4	72.97	0.482572	0.243869	1.1331	0.0832691	sample 1	sample 2	44077	hypothetical protein	7575.74	9921.35	7832.95	7608.82	7575.74	10549.8	9671.74	9276.81	0	2	2	1			x	x	x
	DLIBGJAA_00146	Ca. Digestoria delfossei	5	2	42.5	0.0570638	0.0826263	1.15046	0.56534	sample 1	sample 2	50479	hypothetical protein	2682.44	2576.11	2220.01	2350.82	2682.44	2739.3	2741.16	2866.17	0	1	1	0			x	x	x
	DLIBGJAA_00197	Ca. Digestoria delfossei	7	3	30.14	0.148307	0.127887	1.30868	0.265694	sample 1	sample 2	84053	hypothetical protein	5632.5	7048.75	4735.06	4955.07	5632.5	7495.25	5846.62	6041.31	2	1	1	0			x	x	x
	DLIBGJAA_00216	Ca. Digestoria delfossei	5	1	25.53	0.290585	0.174228	1.2319	0.139358	sample 1	sample 2	23363	hypothetical protein	572.023	701.186	462.313	571.223	572.023	745.603	570.841	696.445	0	0	1	0			x	x	x
	DLIBGJAA_00258	Ca. Digestoria delfossei	5	2	47.96	0.951906	0.356365	1.00393	0.0502147	sample 1	sample 2	58047	hypothetical protein	4960.01	4573.59	4541.53	4954.71	4960.01	4863.3	5607.65	6040.87	0	0	0	2			x	x	x
	DLIBGJAA_00284	Ca. Digestoria delfossei	15	5	68.79	0.905524	0.344337	1.01694	0.0508338	sample 1	sample 2	156235	hypothetical protein	15424	12840.8	13355.2	14438.7	15424	13654.1	16490.3	17603.9	1	2	1	2			x	x	x
	DLIBGJAA_00297	Ca. Digestoria delfossei	4	1	46.64	0.226724	0.150294	1.09415	0.178238	sample 1	sample 2	53760	hypothetical protein	13350.8	12284.9	11350.4	12079.3	13350.8	13063.1	14014.9	14727.2	7	5	4	6			x	x	x
	DLIBGJAA_00324	Ca. Digestoria delfossei	13	3	75.05	0.422071	0.225543	1.14186	0.0953346	sample 1	sample 2	94255	hypothetical protein	4568.65	5752.1	4274.29	4764.29	4568.65	6116.47	5277.68	5808.7	5	4	3	2			x	x	x
	DLIBGJAA_00334	Ca. Digestoria delfossei	4	1	38.55	0.3993	0.217338	1.15047	0.100879	sample 1	sample 2	45381	hypothetical protein	11034.9	9580.06	9994.48	7924.27	11034.9	10186.9	12340.7	9661.41	1	2	4	2			x	x	x
	DLIBGJAA_00340	Ca. Digestoria delfossei	5	2	37.33	0.210211	0.144616	1.32643	0.191796	sample 1	sample 2	37386	hypothetical protein	42036.4	31202.7	27504.2	27711.1	42036.4	33179.3	33960.9	33785.9	8	8	4	5			x	x	x
	DLIBGJAA_00354	Ca. Digestoria delfossei	19	9	115.93	0.479176	0.243869	1.18067	0.0838594	sample 1	sample 2	100720	hypothetical protein	11201.7	11840.7	7668.76	11847.5	11201.7	12590.7	9469	14444.7	4	7	4	5			x	x	x
	DLIBGJAA_00411	Ca. Digestoria delfossei	8	2	58.13	0.0682166	0.0885642	1.4251	0.500258	sample 1	sample 2	50552	hypothetical protein	14985.7	18153.5	11735.2	11518.7	14985.7	19303.4	14490.1	14043.8	2	2	1	1			x	x	x
	DLIBGJAA_00428	Ca. Digestoria delfossei	7	2	37.18	0.548274	0.261352	1.10617	0.073452	sample 1	sample 2	41339	hypothetical protein	13960.7	18078.6	14537.9	14426.1	13960.7	19223.7	17950.6	17588.6	1	1	1	0			x	x	x
	DLIBGJAA_00491	Ca. Digestoria delfossei	5	2	40.63	0.00245071	0.031347	5.86007	1	sample 1	sample 2	23166	hypothetical protein	2356.6	2062.54	355.603	398.507	2356.6	2193.19	439.081	485.866	0	0	1	1	x	x	x	x	x
	DLIBGJAA_00620	Ca. Digestoria delfossei	4	2	28.4	0.416765	0.225246	1.11603	0.0965703	sample 1	sample 2	71090	hypothetical protein	37224.5	45693.9	36774.1	37523.9	37224.5	48588.4	45406.8	45749.8	0	2	1	1			x	x	x
	DLIBGJAA_00704	Ca. Digestoria delfossei	2	1	25.11	0.357217	0.203074	1.08634	0.113026	sample 1	sample 2	227828	hypothetical protein	12966.7	11347.5	11043	11338.8	12966.7	12066.3	13635.4	13824.4	0	2	1	1			x	x	x
	DLIBGJAA_00770	Ca. Digestoria delfossei	9	4	41.75	0.0217302	0.0704405	1.50379	0.891593	sample 1	sample 2	25585	hypothetical protein	11795.5	13298.9	8430.84	8256.53	11795.5	14141.3	10410	10066.5	3	4	2	1	x	x	x	x	x
	DLIBGJAA_00890	Ca. Digestoria delfossei	5	2	36.3	0.0883127	0.0961045	1.1729	0.412166	sample 1	sample 2	44919	hypothetical protein	916.544	876.956	799.755	729.365	916.544	932.506	987.498	889.254	0	0	1	1			x	x	x
	DLIBGJAA_01013	Ca. Digestoria delfossei	6	3	46.12	0.210223	0.144616	1.38616	0.191785	sample 1	sample 2	101142	hypothetical protein	174194	123668	107784	107099	174194	131501	133086	130577	1	1	3	3			x	x	x
	DLIBGJAA_01031	Ca. Digestoria delfossei	3	2	33.03	0.16977	0.13572	1.36093	0.234773	sample 1	sample 2	17324	hypothetical protein	18569.5	14016.7	11764.7	12179.2	18569.5	14904.5	14526.5	14849.1	2	2	4	4			x	x	x
	DLIBGJAA_01041	Ca. Digestoria delfossei	4	2	33.9	0.0581376	0.0826263	1.421	0.558433	sample 1	sample 2	23623	hypothetical protein	5245.1	6249.49	4058.04	4031.06	5245.1	6645.36	5010.66	4914.74	0	1	0	1			x	x	x
	DLIBGJAA_01046	Ca. Digestoria delfossei	20	9	106	0.108995	0.110065	1.24941	0.347433	sample 1	sample 2	77725	hypothetical protein	14121.2	12338.6	10139.4	11038.5	14121.2	13120.2	12519.7	13458.3	1	0	9	2			x	x	x
	DLIBGJAA_01109	Ca. Digestoria delfossei	5	1	32.42	0.123183	0.117439	2.10529	0.313068	sample 1	sample 2	35648	hypothetical protein	745.156	442.03	255.715	308.19	745.156	470.031	315.744	375.751	0	1	0	0		x	x	x	x
	DLIBGJAA_01190	Ca. Digestoria delfossei	3	2	57	0.00532367	0.0371427	1.17319	0.999892	sample 1	sample 2	28109	hypothetical protein	72780.5	74437.3	62942.5	62542.4	72780.5	79152.4	77718.2	76252.8	1	3	2	2	x		x	x	x
	DLIBGJAA_01224	Ca. Digestoria delfossei	16	3	91.74	0.252715	0.159274	1.13719	0.160206	sample 1	sample 2	95467	hypothetical protein	782.2	914.73	738.357	753.858	782.2	972.673	911.686	919.117	1	2	3	1			x	x	x
	DLIBGJAA_01225	Ca. Digestoria delfossei	16	5	91.62	0.0314283	0.0704405	1.68049	0.783401	sample 1	sample 2	148569	hypothetical protein	4349.94	3736.01	2538.59	2273.07	4349.94	3972.67	3134.53	2771.37	2	2	3	1	x	x	x	x	x
	DLIBGJAA_01229	Ca. Digestoria delfossei	18	5	77.73	0.143341	0.12553	1.4688	0.273959	sample 1	sample 2	116812	hypothetical protein	6554.25	4774.77	3858.79	3854.34	6554.25	5077.22	4764.64	4699.28	1	1	1	2			x	x	x
	DLIBGJAA_01240	Ca. Digestoria delfossei	10	3	53.93	0.602096	0.273427	1.09025	0.067265	sample 1	sample 2	52442	hypothetical protein	12443.7	9670.89	9891.15	10392.8	12443.7	10283.5	12213.1	12671.1	3	2	5	2			x	x	x
	DLIBGJAA_01286	Ca. Digestoria delfossei	3	1	26.76	0.50058	0.246266	1.17553	0.0802864	sample 1	sample 2	40136	hypothetical protein	969.281	842.259	930.806	610.235	969.281	895.612	1149.31	744.009	0	1	0	0			x	x	x
	DLIBGJAA_01470	Ca. Digestoria delfossei	4	2	16.41	0.0498172	0.0796514	1.21033	0.616098	sample 1	sample 2	16080	hypothetical protein	3928.31	3775.48	3056.12	3308.92	3928.31	4014.64	3773.54	4034.29	0	0	1	1	x		x	x	x
	DLIBGJAA_01478	Ca. Digestoria delfossei	3	1	24.66	0.36271	0.20468	1.17773	0.11128	sample 1	sample 2	9303	hypothetical protein	1279.61	1662.96	1222.57	1275.93	1279.61	1768.3	1509.57	1555.64	0	0	1	1			x	x	x
	DLIBGJAA_01619	Ca. Digestoria delfossei	10	1	66.32	0.00291303	0.0319375	3.1045	1	sample 1	sample 2	67393	hypothetical protein	1758.16	1580.54	553.961	521.479	1758.16	1680.66	684.003	635.796	0	1	0	0	x	x	x	x	x
	DLIBGJAA_01645	Ca. Digestoria delfossei	8	4	43.23	0.465629	0.239833	1.146	0.0863086	sample 1	sample 2	76720	hypothetical protein	14824	13156	14049.2	10366.1	14824	13989.3	17347.2	12638.5	2	0	1	3			x	x	x
	DLIBGJAA_01681	Ca. Digestoria delfossei	7	3	26.03	0.0352943	0.0704405	1.93387	0.743301	sample 1	sample 2	90442	hypothetical protein	13712.3	10753.2	6115.95	6535.1	13712.3	11434.4	7551.67	7967.7	1	2	0	0	x	x	x	x	x
	DLIBGJAA_01733	Ca. Digestoria delfossei	5	2	46.21	0.304951	0.181424	1.24131	0.132739	sample 1	sample 2	16361	hypothetical protein	14510.9	19540.4	13434.5	13997.3	14510.9	20778.2	16588.2	17065.8	1	0	0	1			x	x	x
	DLIBGJAA_01768	Ca. Digestoria delfossei	3	1	28.64	0.0543602	0.0826263	1.13661	0.583407	sample 1	sample 2	43306	hypothetical protein	2262.14	2135.44	1912.13	1956.89	2262.14	2270.7	2361	2385.87	1	0	0	0			x	x	x
	DLIBGJAA_01772	Ca. Digestoria delfossei	25	8	123.23	0.0901615	0.0961045	1.12862	0.405489	sample 1	sample 2	223412	hypothetical protein	17165.7	15977.5	14463.9	14902.3	17165.7	16989.6	17859.3	18169.2	5	4	2	3			x	x	x
	DLIBGJAA_01823	Ca. Digestoria delfossei	3	1	20.48	0.345597	0.199422	1.10579	0.116903	sample 1	sample 2	16302	hypothetical protein	2170.94	1979.71	1746.88	2006.68	2170.94	2105.12	2156.96	2446.58	0	2	0	0			x	x	x
	DLIBGJAA_00010	Ca. Digestoria delfossei	4	2	33.06	0.0406771	0.0725999	1.23812	0.691841	sample 2	sample 1	19276	hypothetical protein	5620.8	5488.86	6584.39	7170.66	5620.8	5836.54	8130.07	8742.59	8	7	8	12	x		x	x		x
	DLIBGJAA_00024	Ca. Digestoria delfossei	11	4	55.89	0.018937	0.0704405	1.78994	0.922131	sample 2	sample 1	66289	hypothetical protein	5604.37	5715.06	9319.44	10941.7	5604.37	6077.08	11507.2	13340.3	2	0	2	0	x	x	x	x		x
	DLIBGJAA_00089	Ca. Digestoria delfossei	3	1	41.51	0.0357958	0.0704405	3.02015	0.738286	sample 2	sample 1	32708	hypothetical protein	106.844	125.839	283.551	419.185	106.844	133.81	350.114	511.078	1	0	0	1	x	x	x	x		x
	DLIBGJAA_00127	Ca. Digestoria delfossei	9	3	52.04	0.203897	0.144616	1.50992	0.197503	sample 2	sample 1	28990	hypothetical protein	3738.9	3292.62	4250.96	6366.1	3738.9	3501.19	5248.87	7761.66	0	0	4	1		x	x	x		x
	DLIBGJAA_00129	Ca. Digestoria delfossei	10	2	72.86	0.901732	0.344337	1.01175	0.0509027	sample 2	sample 1	74904	hypothetical protein	2521.87	2101.49	2220.84	2456.83	2521.87	2234.6	2742.18	2995.41	0	1	2	0			x	x		x
	DLIBGJAA_00186	Ca. Digestoria delfossei	5	3	29.58	0.797491	0.323831	1.02497	0.0539527	sample 2	sample 1	212351	hypothetical protein	3432.79	3795.99	3942.37	3466.9	3432.79	4036.44	4867.84	4226.91	0	2	1	2			x	x		x
	DLIBGJAA_00268	Ca. Digestoria delfossei	6	2	33.08	0.00659391	0.0421712	2.69804	0.999371	sample 2	sample 1	33299	hypothetical protein	1728.31	1485.58	4207.97	4463.21	1728.31	1579.68	5195.8	5441.62	3	1	2	2	x	x	x	x		x
	DLIBGJAA_00274	Ca. Digestoria delfossei	2	2	15.5	0.17932	0.137621	1.12969	0.223089	sample 2	sample 1	26617	hypothetical protein	2174.48	2135.05	2291.98	2576.47	2174.48	2270.3	2830.02	3141.27	4	2	1	4			x	x		x
	DLIBGJAA_00281	Ca. Digestoria delfossei	7	3	49.53	0.122238	0.117439	1.20926	0.315159	sample 2	sample 1	57129	hypothetical protein	5178.78	4657.77	6248.96	5646	5178.78	4952.81	7715.9	6883.7	4	6	5	7			x	x		x
	DLIBGJAA_00305	Ca. Digestoria delfossei	4	4	22.9	0.0480193	0.0784103	1.37301	0.629901	sample 2	sample 1	80350	hypothetical protein	2844.39	3288.39	4189.92	4230.49	2844.39	3496.69	5173.5	5157.88	4	3	1	2	x		x	x		x
	DLIBGJAA_00513	Ca. Digestoria delfossei	8	3	38.65	0.568014	0.26744	1.06656	0.0710147	sample 2	sample 1	31838	hypothetical protein	6503.85	7981.91	7794.49	7655.36	6503.85	8487.51	9624.25	9333.55	1	3	3	4			x	x		x
	DLIBGJAA_00619	Ca. Digestoria delfossei	6	3	34.76	0.378812	0.212206	1.35073	0.106453	sample 2	sample 1	22843	hypothetical protein	2754.14	2902.29	2915.66	4724.63	2754.14	3086.14	3600.12	5760.35	0	1	2	1			x	x		x
	DLIBGJAA_00623	Ca. Digestoria delfossei	3	2	35.81	0.162479	0.132655	1.65123	0.24449	sample 2	sample 1	21136	hypothetical protein	86.8176	54.0084	122.62	109.916	86.8176	57.4296	151.405	134.012	0	0	0	2		x	x	x		x
	DLIBGJAA_00627	Ca. Digestoria delfossei	5	1	40.18	0.668357	0.291441	1.13484	0.0613779	sample 2	sample 1	63418	hypothetical protein	147.427	114.687	120.052	177.406	147.427	121.952	148.234	216.297	0	0	0	1			x	x		x
	DLIBGJAA_00661	Ca. Digestoria delfossei	4	2	26.94	0.00887104	0.0486297	2.08448	0.995804	sample 2	sample 1	33626	hypothetical protein	117.196	108.272	221.566	248.417	117.196	115.131	273.579	302.875	1	0	2	1	x	x	x	x		x
	DLIBGJAA_00762	Ca. Digestoria delfossei	2	1	32.03	0.256433	0.159274	3.00836	0.157904	sample 2	sample 1	31364	hypothetical protein	1034.83	1017.4	4731.81	1442.04	1034.83	1081.85	5842.61	1758.16	0	0	3	0		x	x	x		x
	DLIBGJAA_00829	Ca. Digestoria delfossei	12	1	74.31	0.720504	0.307198	1.75892	0.0578165	sample 2	sample 1	110617	hypothetical protein	162.301	182.651	110.95	495.791	162.301	194.221	136.996	604.477	0	1	1	0		x	x	x		x
	DLIBGJAA_00894	Ca. Digestoria delfossei	4	3	37.58	0.0395791	0.072465	1.08689	0.701913	sample 2	sample 1	115727	hypothetical protein	7434.18	7213.69	8024.91	7895.66	7434.18	7670.63	9908.75	9626.52	1	0	2	2	x		x	x		x
	DLIBGJAA_00908	Ca. Digestoria delfossei	11	4	76.07	0.0220951	0.0704405	1.29901	0.887501	sample 2	sample 1	143703	hypothetical protein	4517.91	4335.19	5556.62	5943.65	4517.91	4609.8	6861.04	7246.6	3	2	1	1	x		x	x		x
	DLIBGJAA_01006	Ca. Digestoria delfossei	2	1	22.02	0.242001	0.156072	1.5782	0.167206	sample 2	sample 1	81095	hypothetical protein	10.7192	6.1668	14.7781	11.8714	10.7192	6.55743	18.2472	14.4739	0	1	0	0		x	x	x		x
	DLIBGJAA_01045	Ca. Digestoria delfossei	3	2	25.5	0.238969	0.155423	1.37845	0.169292	sample 2	sample 1	27377	hypothetical protein	1194.15	1802.92	2082	2049.3	1194.15	1917.12	2570.75	2498.54	1	0	2	1			x	x		x
	DLIBGJAA_01074	Ca. Digestoria delfossei	4	1	20.17	0.0267161	0.0704405	3.12874	0.835235	sample 2	sample 1	63882	hypothetical protein	19.7557	28.8118	79.1256	72.8293	19.7557	30.6369	97.7004	88.7948	0	0	0	1	x	x	x	x		x
	DLIBGJAA_01125	Ca. Digestoria delfossei	22	7	161.69	0.627909	0.279505	1.09312	0.064769	sample 2	sample 1	123803	hypothetical protein	2179.46	2124.31	2678.31	2026.23	2179.46	2258.87	3307.04	2470.42	1	0	5	1			x	x		x
	DLIBGJAA_01134	Ca. Digestoria delfossei	7	3	52.18	0.898348	0.344337	1.0098	0.0509666	sample 2	sample 1	47354	hypothetical protein	2680.69	3101.33	2813.87	3024.84	2680.69	3297.78	3474.42	3687.93	4	0	4	5			x	x		x
	DLIBGJAA_01136	Ca. Digestoria delfossei	9	3	42.82	0.197703	0.142454	1.28756	0.203417	sample 2	sample 1	81041	hypothetical protein	2468.1	2129.65	2639.64	3280.25	2468.1	2264.55	3259.3	3999.34	0	0	1	2			x	x		x
	DLIBGJAA_01210	Ca. Digestoria delfossei	31	10	180.75	0.734078	0.307855	1.02699	0.0570223	sample 2	sample 1	113405	hypothetical protein	16761.1	19470.7	18451.4	18758.5	16761.1	20704.1	22782.9	22870.7	5	3	7	2			x	x		x
	DLIBGJAA_01226	Ca. Digestoria delfossei	14	4	96.65	0.175654	0.136757	1.21587	0.227443	sample 2	sample 1	89738	hypothetical protein	2689.2	3243.69	3695.29	3518.31	2689.2	3449.16	4562.76	4289.59	6	0	1	1			x	x		x
	DLIBGJAA_01232	Ca. Digestoria delfossei	7	4	22.96	0.0636402	0.0858549	1.30605	0.525263	sample 2	sample 1	34075	hypothetical protein	5360.36	5034.55	6360.93	7215.34	5360.36	5353.46	7854.16	8797.07	4	1	1	2			x	x		x
	DLIBGJAA_01237	Ca. Digestoria delfossei	21	6	100.75	0.102351	0.104734	1.30071	0.36605	sample 2	sample 1	235645	hypothetical protein	2997.1	3117.24	3628.13	4324.86	2997.1	3314.7	4479.84	5272.94	0	3	0	3			x	x		x
	DLIBGJAA_01256	Ca. Digestoria delfossei	8	1	48.5	0.0043449	0.0360666	2.15392	0.999986	sample 2	sample 1	82831	hypothetical protein	91.5998	100.117	201.402	211.541	91.5998	106.459	248.681	257.914	0	1	0	0	x	x	x	x		x
	DLIBGJAA_01265	Ca. Digestoria delfossei	7	1	50.65	0.905187	0.344337	1.00559	0.0508398	sample 2	sample 1	42473	hypothetical protein	334.788	308.077	316.676	329.782	334.788	327.592	391.016	402.075	0	0	0	1			x	x		x
	DLIBGJAA_01327	Ca. Digestoria delfossei	6	1	47.19	0.482998	0.243869	1.18815	0.0831957	sample 2	sample 1	37417	hypothetical protein	250.258	399.134	387.181	384.397	250.258	424.417	478.071	468.664	1	0	0	0			x	x		x
	DLIBGJAA_01411	Ca. Digestoria delfossei	2	1	17.23	0.132482	0.119617	1.28424	0.293811	sample 2	sample 1	9776	hypothetical protein	109.64	129.602	144.623	162.622	109.64	137.811	178.573	198.271	1	0	0	0			x	x		x
	DLIBGJAA_01412	Ca. Digestoria delfossei	8	6	37.79	0.210024	0.144616	1.27476	0.191961	sample 2	sample 1	34150	hypothetical protein	13255.3	11960.4	17982.9	14161.1	13255.3	12718	22204.4	17265.5	1	2	5	1			x	x		x
	DLIBGJAA_01447	Ca. Digestoria delfossei	13	3	93.99	0.000673686	0.0258513	1.36216	1	sample 2	sample 1	177050	hypothetical protein	1248.85	1268.83	1716.78	1712.68	1248.85	1349.2	2119.8	2088.13	0	1	3	1	x		x	x		x
	DLIBGJAA_01459	Ca. Digestoria delfossei	21	3	103.32	0.608026	0.274491	1.13779	0.0666667	sample 2	sample 1	98084	hypothetical protein	1357.28	1860.41	1560.75	2100.32	1357.28	1978.25	1927.13	2560.75	1	1	1	0			x	x		x
	DLIBGJAA_01499	Ca. Digestoria delfossei	5	1	36.85	0.025012	0.0704405	1.60142	0.854495	sample 2	sample 1	90678	hypothetical protein	709.401	679.384	1031.69	1192.34	709.401	722.419	1273.88	1453.72	0	0	1	0	x	x	x	x		x
	DLIBGJAA_01558	Ca. Digestoria delfossei	3	1	24.38	0.0225555	0.0704405	1.57661	0.88232	sample 2	sample 1	33204	hypothetical protein	334.249	298.496	519.078	478.515	334.249	317.404	640.932	583.414	0	1	0	0	x	x	x	x		x
	DLIBGJAA_01571	Ca. Digestoria delfossei	3	1	19.74	0.882869	0.344337	1.01934	0.0512876	sample 2	sample 1	25806	hypothetical protein	2032.88	1743.19	1767.09	2082.01	2032.88	1853.61	2181.91	2538.42	0	0	0	1			x	x		x
	DLIBGJAA_01596	Ca. Digestoria delfossei	6	1	34.9	0.187404	0.140007	2.34158	0.214018	sample 2	sample 1	59106	hypothetical protein	247.882	289.853	862.288	396.862	247.882	308.214	1064.71	483.861	0	0	0	1		x	x	x		x
	DLIBGJAA_01597	Ca. Digestoria delfossei	3	1	33.34	0.754713	0.311404	17.3291	0.0559111	sample 2	sample 1	20362	hypothetical protein	32.5993	20.7447	4.79183	919.609	32.5993	22.0588	5.91672	1121.2	0	0	0	1		x	x	x		x
	DLIBGJAA_01710	Ca. Digestoria delfossei	7	1	39.65	0.87384	0.344337	1.46188	0.0514969	sample 2	sample 1	21152	hypothetical protein	268.867	203.045	634.571	55.3061	268.867	215.906	783.537	67.4301	1	0	0	0			x	x		x
	DLIBGJAA_01783	Ca. Digestoria delfossei	13	3	60.95	0.237886	0.155423	1.13042	0.170049	sample 2	sample 1	69432	hypothetical protein	20014.4	18372.6	20411.4	22981.9	20014.4	19536.4	25203	28019.9	0	2	1	1			x	x		x
	DLIBGJAA_01789	Ca. Digestoria delfossei	5	1	44.01	5.5318e-10	4.24543e-08	Infinity	1	sample 2	sample 1	47332	hypothetical protein	0	0	2844.77	2845.92	0	0	3512.58	3469.8	0	0	0	1	x	x	x	x		x
	DLIBGJAA_01811	Ca. Digestoria delfossei	5	1	29.99	0.589617	0.271797	1.09332	0.0685746	sample 2	sample 1	60665	hypothetical protein	5672.33	7797.66	7474.23	7252.83	5672.33	8291.6	9228.81	8842.77	1	1	0	0			x	x		x
mmc pathway associated protein	DLIBGJAA_01296	Ca. Digestoria delfossei	3	1	25.23	0.388513	0.214509	1.0428	0.103739	sample 2	sample 1	22449	Ion-translocating oxidoreductase complex subunit B	10575.6	9804.15	10723.1	10528.8	10575.6	10425.2	13240.4	12836.9	9	6	2	6			x	x		x
mmc pathway associated protein	DLIBGJAA_00847	Ca. Digestoria delfossei	3	1	17.67	0.157407	0.131308	1.16817	0.251704	sample 1	sample 2	57981	Ion-translocating oxidoreductase complex subunit C	1382.77	1256.27	1071.53	1187.61	1382.77	1335.85	1323.07	1447.95	0	1	1	0			x	x	x
mmc pathway associated protein	DLIBGJAA_01804	Ca. Digestoria delfossei	6	1	32.33	0.195011	0.142454	2.43504	0.206092	sample 1	sample 2	28860	Iron-sulfur cluster carrier protein	1642.99	1544.12	973.848	335.003	1642.99	1641.93	1202.46	408.442	0	0	1	0		x	x	x	x
	DLIBGJAA_01310	Ca. Digestoria delfossei	3	2	17.91	0.273745	0.166736	1.27175	0.147958	sample 1	sample 2	62342	Ktr system potassium uptake protein B	3373.81	2691.91	2112.12	2657.48	3373.81	2862.43	2607.94	3240.05	1	2	0	0			x	x	x
	DLIBGJAA_00183	Ca. Digestoria delfossei	4	2	28.52	0.0739759	0.088692	1.41221	0.471706	sample 1	sample 2	27753	LexA repressor	5509.54	5466.28	4276.7	3495.38	5509.54	5812.54	5280.65	4261.63	0	1	2	0			x	x	x
	DLIBGJAA_00748	Ca. Digestoria delfossei	6	3	37.84	0.0722343	0.088692	2.40405	0.480022	sample 1	sample 2	24795	Lipoprotein-releasing system ATP-binding protein LolD	1917.9	1441.13	555.081	842.159	1917.9	1532.42	685.386	1026.78	2	1	0	0		x	x	x	x
	DLIBGJAA_01123	Ca. Digestoria delfossei	4	1	24.02	0.429837	0.227505	1.071	0.0935833	sample 2	sample 1	44667	Lysine/ornithine decarboxylase	2119.1	1840.63	2086.11	2154.77	2119.1	1957.22	2575.82	2627.13	1	1	0	0			x	x		x
	DLIBGJAA_00902	Ca. Digestoria delfossei	7	1	54.17	0.31663	0.186923	4.77395	0.127784	sample 2	sample 1	56563	Lysine--tRNA ligase	78.4789	69.892	608.781	99.5345	78.4789	74.3193	751.692	121.354	1	0	1	0		x	x	x		x
	DLIBGJAA_00492	Ca. Digestoria delfossei	2	2	26.19	0.630058	0.279505	1.05219	0.0645733	sample 2	sample 1	47408	Macrolide export protein MacA	2885.34	2826.22	2754.2	3255.46	2885.34	3005.25	3400.75	3969.12	0	0	2	0			x	x		x
mmc pathway associated protein	DLIBGJAA_00140	Ca. Digestoria delfossei	4	1	32.15	0.0201913	0.0704405	1.89898	0.908629	sample 1	sample 2	33891	Malonyl CoA-acyl carrier protein transacylase	4683.61	5612.4	2665.92	2755.94	4683.61	5967.91	3291.74	3360.09	1	1	0	1	x	x	x	x	x
	DLIBGJAA_00367	Ca. Digestoria delfossei	6	1	26.93	0.983484	0.3664	1.00171	0.0500253	sample 1	sample 2	38897	Mannose-1-phosphate guanylyltransferase RfbM	353.3	261.068	253.814	359.503	353.3	277.605	313.397	438.312	0	0	1	0			x	x	x
	DLIBGJAA_01016	Ca. Digestoria delfossei	12	3	52.49	0.129728	0.119617	1.28528	0.299278	sample 2	sample 1	76825	Methionine--tRNA ligase	12705.8	11615.8	17010.9	14249.2	12705.8	12351.6	21004.2	17372.9	2	1	1	1			x	x		x
step 4 of the alternative mmc pathway; Fig. 3	DLIBGJAA_01534	Ca. Digestoria delfossei	15	6	92.5	0.0751178	0.088692	1.18644	0.466395	sample 1	sample 2	78574	Methylmalonyl-CoA mutase large subunit	14085.6	12984.1	11085.3	11730.6	14085.6	13806.6	13687.6	14302.1	3	2	3	4			x	x	x
	DLIBGJAA_00157	Ca. Digestoria delfossei	6	2	29.87	0.122482	0.117439	1.64968	0.314617	sample 2	sample 1	31651	NAD kinase	3205.56	3102.77	6160.75	4245.94	3205.56	3299.31	7606.98	5176.73	1	1	0	2		x	x	x		x
invoolved in N metabolism; Fig. 3	DLIBGJAA_01397	Ca. Digestoria delfossei	6	4	74.66	0.492662	0.245518	1.11239	0.0815678	sample 2	sample 1	49685	NAD-specific glutamate dehydrogenase	1690.09	2084.26	1935.23	2263.34	1690.09	2216.29	2389.53	2759.51	1	1	4	5			x	x		x
	DLIBGJAA_01274	Ca. Digestoria delfossei	11	3	55.72	0.0579879	0.0826263	1.27589	0.559387	sample 1	sample 2	28471	NH(3)-dependent NAD(+) synthetase	6266.06	6619.69	5328.24	4771.16	6266.06	7039.01	6579.04	5817.08	2	0	3	3			x	x	x
	DLIBGJAA_01344	Ca. Digestoria delfossei	4	2	38.01	0.0257377	0.0704405	1.57572	0.846276	sample 2	sample 1	59322	N-substituted formamide deformylase	2101.74	1860.99	2987.63	3256.52	2101.74	1978.88	3688.98	3970.4	0	1	0	1	x	x	x	x		x
	DLIBGJAA_00385	Ca. Digestoria delfossei	6	2	106.22	0.0143484	0.0647752	1.88457	0.965814	sample 2	sample 1	41031	Oligosaccharides import ATP-binding protein MsmX	1740.4	1586.7	2943.68	3326.47	1740.4	1687.21	3634.71	4055.7	9	7	9	12	x	x	x	x		x
	DLIBGJAA_00835	Ca. Digestoria delfossei	3	2	23.81	0.227166	0.150294	2.47922	0.177899	sample 1	sample 2	85809	Outer membrane protein assembly factor BamA	2977.84	2037.28	1539.12	483.745	2977.84	2166.33	1900.43	589.79	1	1	1	0		x	x	x	x
	DLIBGJAA_00421	Ca. Digestoria delfossei	9	2	51.1	0.0350938	0.0704405	1.74414	0.745318	sample 2	sample 1	61911	Outer membrane protein assembly factor BamA	814.377	660.67	1251.56	1321.13	814.377	702.519	1545.37	1610.75	2	1	2	3	x	x	x	x		x
step 7 of the alternative mmc pathway; Fig. 3	DLIBGJAA_00440	Ca. Digestoria delfossei	11	4	48.55	0.00217681	0.031347	5.25301	1	sample 2	sample 1	74480	Oxaloacetate decarboxylase alpha chain	214.206	247.71	1246.36	1180.09	214.206	263.401	1538.94	1438.79	1	1	1	1	x	x	x	x		x
	DLIBGJAA_01431	Ca. Digestoria delfossei	11	5	69.78	0.160693	0.132608	1.07427	0.246986	sample 1	sample 2	77797	Penicillin-binding protein 1F	16960.5	16634.1	15142.8	16129.3	16960.5	17687.8	18697.6	19665.2	3	2	5	7			x	x	x
	DLIBGJAA_00219	Ca. Digestoria delfossei	6	3	37.43	0.0891725	0.0961045	1.42977	0.409035	sample 1	sample 2	39688	Peptidase T	4219.95	5248.37	3406.66	3215.62	4219.95	5580.82	4206.38	3920.53	2	2	3	2			x	x	x
	DLIBGJAA_01107	Ca. Digestoria delfossei	9	5	70.76	0.339877	0.197607	1.12024	0.118908	sample 2	sample 1	74046	Peptidoglycan-associated lipoprotein	9216.74	8534.73	9142.81	10743	9216.74	9075.35	11289.1	13098.1	1	1	1	4			x	x		x
	DLIBGJAA_00896	Ca. Digestoria delfossei	6	2	32.94	0.393535	0.21573	1.08662	0.102387	sample 2	sample 1	54563	Periplasmic serine endoprotease DegP	5632.11	4848.66	5545.95	5842.67	5632.11	5155.8	6847.86	7123.49	1	0	1	0			x	x		x
step 1 of the alternative mmc pathway; Fig. 3	DLIBGJAA_00517	Ca. Digestoria delfossei	7	2	58.22	0.2544	0.159274	1.3375	0.159155	sample 2	sample 1	32637	Phosphate acetyltransferase	2093.72	1968.63	3179.53	2253.87	2093.72	2093.33	3925.92	2747.96	0	0	0	2			x	x		x
	DLIBGJAA_00534	Ca. Digestoria delfossei	13	2	79.53	0.931213	0.352053	1.01451	0.0504403	sample 1	sample 2	50211	Phosphomannomutase/phosphoglucomutase	1382.93	1684.38	1443.84	1579.58	1382.93	1791.08	1782.79	1925.85	1	0	0	1			x	x	x
	DLIBGJAA_01195	Ca. Digestoria delfossei	13	4	45.68	0.00469949	0.0360666	2.48502	0.999968	sample 2	sample 1	80910	Polyribonucleotide nucleotidyltransferase	1027.12	935.141	2539.28	2336.98	1027.12	994.376	3135.38	2849.29	3	0	2	0	x	x	x	x		x
	DLIBGJAA_00771	Ca. Digestoria delfossei	7	5	40.14	0.496391	0.24578	1.07529	0.0809587	sample 2	sample 1	70125	Proteasome-associated ATPase	7746.32	7480.35	7514.29	8858.79	7746.32	7954.19	9278.27	10800.8	2	4	4	5			x	x		x
step 8 of the alternative mmc pathway; Fig. 3	DLIBGJAA_00795	Ca. Digestoria delfossei	8	1	51.68	0.0833455	0.0927018	1.49642	0.431152	sample 1	sample 2	47483	Proton-translocating ferredoxin:NAD(+) oxidoreductase complex subunit C	1395.1	1775.09	1080.51	1038.01	1395.1	1887.54	1334.16	1265.55	1	0	0	0			x	x	x
	DLIBGJAA_01591	Ca. Digestoria delfossei	2	1	21.07	0.456645	0.236795	1.13075	0.08802	sample 1	sample 2	32295	Pseudouridine-5'-phosphate glycosidase	1436.35	1638.46	1527.14	1192.12	1436.35	1742.24	1885.63	1453.46	1	0	0	0			x	x	x
	DLIBGJAA_01751	Ca. Digestoria delfossei	9	1	59.92	0.99198	0.36778	1.04816	0.050006	sample 1	sample 2	35142	Putative 2-hydroxyacid dehydrogenase	75.2616	136.559	102.276	99.8135	75.2616	145.21	126.285	121.694	0	1	0	0			x	x	x
	DLIBGJAA_01434	Ca. Digestoria delfossei	5	1	38.65	0.0352107	0.0704405	1.5555	0.744141	sample 1	sample 2	38627	putative dual-specificity RNA methyltransferase RlmN	234.48	266.487	152.01	170.051	234.48	283.368	187.694	207.33	0	0	1	0	x	x	x	x	x
	DLIBGJAA_01584	Ca. Digestoria delfossei	4	2	75.31	0.128745	0.119617	1.26594	0.301277	sample 1	sample 2	84005	Putative K(+)-stimulated pyrophosphate-energized sodium pump	1451.33	1609.87	1304.61	1113.51	1451.33	1711.84	1610.87	1357.61	0	2	1	1			x	x	x
	DLIBGJAA_01066	Ca. Digestoria delfossei	5	2	35.15	0.655885	0.287637	1.84813	0.0623603	sample 2	sample 1	35928	putative L-asparaginase	787.898	987.872	625.647	2656.2	787.898	1050.45	772.517	3238.48	0	1	1	0		x	x	x		x
	DLIBGJAA_00715	Ca. Digestoria delfossei	2	2	19.07	0.0291967	0.0704405	1.23193	0.807612	sample 2	sample 1	45827	putative M18 family aminopeptidase 2	2614.26	2510.48	3061.21	3252.09	2614.26	2669.5	3779.83	3965	0	0	0	2	x		x	x		x
	DLIBGJAA_01566	Ca. Digestoria delfossei	7	3	36.05	0.0717247	0.088692	1.13926	0.482506	sample 1	sample 2	66635	putative multidrug resistance ABC transporter ATP-binding/permease protein YheH	3259.7	3293.49	2770.38	2981.75	3259.7	3502.11	3420.72	3635.4	2	1	0	0			x	x	x
	DLIBGJAA_00239	Ca. Digestoria delfossei	5	1	38.96	0.0257132	0.0704405	1.37848	0.846553	sample 2	sample 1	44094	putative protein	817.314	773.531	1047.64	1145.32	817.314	822.53	1293.57	1396.39	0	2	0	0	x		x	x		x
	DLIBGJAA_00476	Ca. Digestoria delfossei	4	2	20.44	0.0131935	0.0632842	1.33061	0.974608	sample 1	sample 2	46939	putative transporter	11966.3	12770.5	9239.13	9351.4	11966.3	13579.4	11408	11401.4	1	3	4	0	x		x	x	x
	DLIBGJAA_00686	Ca. Digestoria delfossei	4	2	43.45	0.176412	0.136757	1.73592	0.226529	sample 2	sample 1	35815	Regulator of RpoS	1221.53	785.377	2021.93	1461.89	1221.53	835.126	2496.58	1782.36	1	1	3	2		x	x	x		x
	DLIBGJAA_01276	Ca. Digestoria delfossei	4	1	25.48	0.213583	0.145058	1.67571	0.188873	sample 2	sample 1	42081	Riboflavin biosynthesis protein RibD	2688.45	2459.8	3198.97	5427.99	2688.45	2615.62	3949.93	6617.9	0	1	0	0		x	x	x		x
	DLIBGJAA_00487	Ca. Digestoria delfossei	10	2	44.2	0.728359	0.307855	1.04899	0.0573506	sample 1	sample 2	68450	RNA polymerase sigma factor RpoD	6097.95	5387.08	6109.27	4839.43	6097.95	5728.33	7543.43	5900.32	2	0	0	0			x	x	x
	DLIBGJAA_01793	Ca. Digestoria delfossei	12	2	57.7	0.775886	0.316734	1.03623	0.0548857	sample 1	sample 2	124163	RNA polymerase-associated protein RapA	6166.53	5110.14	5316.77	5565.59	6166.53	5433.84	6564.88	6785.67	1	0	1	2			x	x	x
	DLIBGJAA_01080	Ca. Digestoria delfossei	5	3	28.31	0.172799	0.136717	1.3884	0.230946	sample 2	sample 1	15844	RNA polymerase-binding transcription factor DksA	1912.27	1586.75	2127.01	2731.03	1912.27	1687.27	2626.32	3329.72	0	0	1	2			x	x		x
	DLIBGJAA_01271	Ca. Digestoria delfossei	21	4	95.76	0.622553	0.279406	1.06517	0.0652643	sample 1	sample 2	209962	Serine/threonine-protein kinase PknD	1171.76	1432.73	1213.1	1232.03	1171.76	1523.49	1497.88	1502.12	2	2	0	1			x	x	x
	DLIBGJAA_01781	Ca. Digestoria delfossei	12	4	68.66	0.222886	0.150049	1.21997	0.181226	sample 1	sample 2	72560	Serine/threonine-protein kinase PknD	11378.3	12749.5	10883.2	8894.14	11378.3	13557.1	13438	10843.9	6	4	0	0			x	x	x
	DLIBGJAA_00429	Ca. Digestoria delfossei	6	4	34.59	0.0199929	0.0704405	1.28803	0.910791	sample 2	sample 1	54636	Serine/threonine-protein kinase PknD	4533.64	4233.43	5715.74	5576.47	4533.64	4501.59	7057.51	6798.93	2	2	6	5	x		x	x		x
	DLIBGJAA_01714	Ca. Digestoria delfossei	12	3	78.83	0.0766696	0.0889323	1.4304	0.459351	sample 2	sample 1	49735	Signal recognition particle protein	3227.11	3107.83	4069.91	4991.6	3227.11	3304.7	5025.33	6085.85	1	1	0	1			x	x		x
	DLIBGJAA_01179	Ca. Digestoria delfossei	8	3	63	0.155136	0.130836	1.39876	0.255064	sample 2	sample 1	34965	Signal recognition particle receptor FtsY	6352.35	4819.41	8336.47	7290.12	6352.35	5124.7	10293.5	8888.25	4	4	6	5			x	x		x
	DLIBGJAA_00514	Ca. Digestoria delfossei	8	3	64.2	0.0246706	0.0704405	1.18199	0.858366	sample 1	sample 2	26610	Small-conductance mechanosensitive channel	2963.04	2812.43	2457.14	2429.08	2963.04	2990.58	3033.96	2961.58	2	2	3	1	x		x	x	x
	DLIBGJAA_00461	Ca. Digestoria delfossei	3	2	25.29	0.0154025	0.0656709	2.08234	0.956865	sample 2	sample 1	28458	Sporulation initiation inhibitor protein Soj	1614	1555.24	3004.46	3594.96	1614	1653.75	3709.75	4383.04	1	1	0	0	x	x	x	x		x
	DLIBGJAA_00866	Ca. Digestoria delfossei	8	3	66.43	0.885436	0.344337	1.01157	0.0512311	sample 2	sample 1	29846	Tol-Pal system protein TolQ	24943.3	22783.5	22894.6	25384.5	24943.3	24226.7	28269.1	30949.2	2	1	0	4			x	x		x
	DLIBGJAA_00812	Ca. Digestoria delfossei	21	7	98.52	0.189538	0.140007	1.22278	0.211738	sample 1	sample 2	129397	Transcription-repair-coupling factor	118783	144577	109932	105447	118783	153735	135739	128563	3	4	1	3			x	x	x
	DLIBGJAA_01489	Ca. Digestoria delfossei	12	5	55.8	0.0776389	0.0889323	1.26341	0.455049	sample 2	sample 1	50295	Trigger factor	3844.99	4390.75	5089.54	5315.6	3844.99	4668.88	6284.31	6480.87	4	0	2	1			x	x		x
	DLIBGJAA_00071	Ca. Digestoria delfossei	4	1	49.95	0.0692396	0.0885642	1.24803	0.494961	sample 2	sample 1	49880	tRNA modification GTPase MnmE	1675.28	1557.53	1917.74	2116.91	1675.28	1656.19	2367.93	2580.97	0	0	0	1			x	x		x
	DLIBGJAA_00591	Ca. Digestoria delfossei	8	2	59.81	0.6999	0.301766	1.054	0.0591234	sample 1	sample 2	54387	tRNA(Ile)-lysidine synthase	202.259	205.939	166.768	220.517	202.259	218.984	205.916	268.858	0	0	0	2			x	x	x
	DLIBGJAA_01250	Ca. Digestoria delfossei	6	2	46.79	0.763202	0.313222	1.02481	0.0554864	sample 2	sample 1	48156	tRNA-2-methylthio-N(6)-dimethylallyladenosine synthase	2416.23	2646.77	2456.55	2732.04	2416.23	2814.42	3033.22	3330.95	1	0	0	1			x	x		x
	DLIBGJAA_00227	Ca. Digestoria delfossei	5	3	30.93	0.716802	0.307198	1.05101	0.0580421	sample 2	sample 1	27444	Ubiquinone biosynthesis O-methyltransferase, mitochondrial	22414.9	20067.5	24480.9	20168.3	22414.9	21338.6	30227.8	24589.6	0	1	7	1			x	x		x
	DLIBGJAA_01198	Ca. Digestoria delfossei	5	2	22.15	0.7508	0.311404	1.05974	0.0561132	sample 2	sample 1	34992	UDP-glucose 4-epimerase	4327.34	3505.15	4627.56	3672.81	4327.34	3727.18	5713.88	4477.96	0	0	2	0			x	x		x
	DLIBGJAA_01444	Ca. Digestoria delfossei	3	2	40.44	0.562802	0.266622	1.11567	0.0716381	sample 2	sample 1	34192	UDP-N-acetylenolpyruvoylglucosamine reductase	5379.67	4527.05	4831.53	6221.12	5379.67	4813.82	5965.73	7584.89	0	1	4	4			x	x		x
	DLIBGJAA_01546	Ca. Digestoria delfossei	8	2	37.75	0.115013	0.114633	1.47626	0.332037	sample 2	sample 1	105607	UDP-N-acetylmuramoyl-L-alanyl-D-glutamate--2,6-diaminopimelate ligase	908.873	1180.74	1438.43	1646.39	908.873	1255.53	1776.1	2007.3	0	1	1	0			x	x		x
	DLIBGJAA_00329	Ca. Digestoria delfossei	15	2	107.19	0.00850444	0.0486297	2.36611	0.996689	sample 1	sample 2	101676	Valine--tRNA ligase	1398.25	1250.63	527.74	591.77	1398.25	1329.85	651.627	721.496	0	1	0	1	x	x	x	x	x
	DLIBGJAA_01087	Ca. Digestoria delfossei	13	4	78.39	0.832191	0.334383	1.02584	0.0526801	sample 1	sample 2	71823	Vitamin B12 import ATP-binding protein BtuD	7800.55	6592.46	6698.03	7332.47	7800.55	7010.06	8270.4	8939.88	2	1	1	2			x	x	x
	DLIBGJAA_00493	Ca. Digestoria delfossei	4	3	38.32	0.272166	0.166736	1.28936	0.148815	sample 2	sample 1	40202	Vitamin B12 import ATP-binding protein BtuD	2164.31	1823.21	2210.23	2931.11	2164.31	1938.7	2729.09	3573.66	3	3	4	3			x	x		x
invoolved inenergy metabolism; Fig. 3	DLIBGJAA_01624	Ca. Digestoria delfossei	4	1	25.82	0.189727	0.140007	1.14898	0.211538	sample 2	sample 1	21845	V-type proton ATPase subunit E	8839.33	8148.56	9196.91	10321.8	8839.33	8664.72	11355.9	12584.5	0	0	1	0			x	x		x
invoolved inenergy metabolism; Fig. 4	DLIBGJAA_01621	Ca. Digestoria delfossei	5	2	39.23	0.585349	0.271797	1.058	0.0690388	sample 1	sample 2	48492	V-type sodium ATPase subunit B	7646.6	6785.57	6380.73	7260.25	7646.6	7215.39	7878.61	8851.82	1	1	0	1			x	x	x
	cl_bin.28_00499	Methanothrix bin.28	49	20	276.55	0.286976	0.248779	1.21367	0.14112	sample 2	sample 1	332247	MAG: Cyclic beta-1,2-glucan synthase	28095.6	26689.5	29054.6	37436.4	28095.6	28380.1	35875.1	45643.1	6	11	6	6			x	x
	cl_bin.28_02132	Methanothrix bin.28	33	12	164.85	0.210409	0.212321	1.14799	0.191622	sample 2	sample 1	140178	MULTISPECIES: cobaltochelatase subunit CobN	31371	29064.9	32449.8	36930.1	31371	30906	40067.4	45025.9	5	6	4	4			x	x
	cl_bin.28_00381	Methanothrix bin.28	29	15	177.02	0.213226	0.212321	1.17179	0.189179	sample 1	sample 2	85043	MULTISPECIES: DNA topoisomerase I	71737.2	85141.5	67396.1	66483.9	71737.2	90534.8	83217.3	81058.3	9	9	6	8			x	x
	cl_bin.28_01357	Methanothrix bin.28	27	11	115.19	0.00655822	0.0492311	1.11754	0.999396	sample 1	sample 2	98670	MULTISPECIES: DNA mismatch repair protein MutS	116253	114497	103745	102736	116253	121750	128099	125258	6	3	2	3	x		x	x
mmc (standard pwy), step 9	cl_bin.28_01512	Methanothrix bin.28	26	7	139.94	0.707319	0.408503	1.02223	0.0586383	sample 2	sample 1	82455	MULTISPECIES: phosphoenolpyruvate synthase	29136.2	26320	27875.6	28813.1	29136.2	27987.2	34419.4	35129.5	2	2	3	6			x	x
	cl_bin.28_02243	Methanothrix bin.28	26	12	156.53	0.161825	0.194519	1.08306	0.245399	sample 1	sample 2	71356	MULTISPECIES: threonine--tRNA ligase	38569.8	36180.6	33897.9	35119.9	38569.8	38472.4	41855.4	42818.8	11	2	8	6			x	x
	cl_bin.28_02372	Methanothrix bin.28	26	8	131.89	0.312687	0.253112	1.06603	0.129417	sample 2	sample 1	75375	type B DNA-directed DNA polymerase	8452.57	9030.41	8997.81	9639.65	8452.57	9602.44	11110.1	11752.8	4	3	4	2			x	x
	cl_bin.28_02973	Methanothrix bin.28	24	5	171.04	0.0695493	0.117292	1.31798	0.493377	sample 1	sample 2	37584	coiled-coil protein	14282.3	12852.7	9718.07	10870.2	14282.3	13666.9	11999.4	13253.1	1	3	3	1			x	x
	cl_bin.28_01904	Methanothrix bin.28	24	8	119.12	0.949933	0.489255	1.0029	0.0502327	sample 1	sample 2	47730	MULTISPECIES: hypothetical protein	34220.6	32877.5	30941.7	35962.6	34220.6	34960.1	38205.2	43846.2	6	3	4	7			x	x
	cl_bin.28_02780	Methanothrix bin.28	22	11	143.99	0.684693	0.404062	1.02243	0.0601704	sample 2	sample 1	80593	MULTISPECIES: elongation factor EF-2	39695.5	36425.8	38030	39798.5	39695.5	38733.2	46957.6	48523.1	11	14	14	8			x	x
	cl_bin.28_02118	Methanothrix bin.28	22	11	137.21	0.029856	0.0789789	1.80624	0.800387	sample 2	sample 1	76148	MULTISPECIES: putative cobaltochelatase	7938.25	6727.19	12395.3	14094	7938.25	7153.32	15305.1	17183.6	5	5	3	3	x		x	x
	cl_bin.28_02949	Methanothrix bin.28	21	7	86.01	0.0228797	0.0702464	1.29663	0.878661	sample 1	sample 2	126259	DNA polymerase II large subunit	27097.3	25637.5	19748.9	20921.9	27097.3	27261.5	24384.9	25508.3	5	1	3	6	x		x	x
	cl_bin.28_01001	Methanothrix bin.28	21	8	105.89	0.00669139	0.0492311	1.2661	0.9993	sample 2	sample 1	155222	hypothetical protein	32457.1	32987.1	40699.8	42159.3	32457.1	35076.6	50254.1	51401.3	4	3	3	1	x		x	x
	cl_bin.28_02483	Methanothrix bin.28	21	6	113.65	0.0404606	0.0851824	1.29076	0.69381	sample 2	sample 1	78925	U32 family peptidase	4022.89	4416.05	5307.73	5584.93	4022.89	4695.78	6553.72	6809.25	1	2	3	1	x		x	x
	cl_bin.28_01809	Methanothrix bin.28	20	8	126.43	0.146243	0.189054	1.09173	0.269072	sample 2	sample 1	78157	MULTISPECIES: minichromosome maintenance protein MCM	11399.8	10575.7	12078.1	11913.4	11399.8	11245.6	14913.4	14525	5	5	4	4			x	x
	cl_bin.28_01154	Methanothrix bin.28	20	5	99.62	0.72862	0.416196	1.06542	0.0573354	sample 1	sample 2	69725	TIGR02556 family CRISPR-associated protein	5937.68	5593.36	4284.96	6537.99	5937.68	5947.66	5290.86	7971.24	3	2	1	0			x	x
	cl_bin.28_01635	Methanothrix bin.28	20	8	116.16	0.319455	0.253112	1.06465	0.126638	sample 1	sample 2	72685	GNAT family N-acetyltransferase	19295.4	19279.3	17236.6	18995.7	19295.4	20500.5	21282.9	23159.9	13	17	11	8			x	x
	cl_bin.28_02256	Methanothrix bin.28	19	6	130.85	0.164371	0.194519	1.14574	0.241897	sample 2	sample 1	121303	isoleucine--tRNA ligase	22019.3	19605.9	23211.4	24480.4	22019.3	20847.8	28660.2	29846.9	1	2	3	4			x	x
	cl_bin.28_00065	Methanothrix bin.28	19	12	117.61	0.157867	0.194519	1.11875	0.251033	sample 1	sample 2	55975	radical SAM protein	67175.3	64062.9	61310.1	55998.2	67175.3	68120.9	75702.7	68274	9	4	3	4			x	x
	cl_bin.28_00813	Methanothrix bin.28	18	6	79.01	0.483726	0.321116	1.0795	0.0830704	sample 2	sample 1	75963	MULTISPECIES: acetate--CoA ligase family protein	11252.7	10572.7	10831.9	12728.5	11252.7	11242.4	13374.7	15518.8	1	3	1	2			x	x
	cl_bin.28_01280	Methanothrix bin.28	17	10	74.35	0.189518	0.20843	1.05458	0.211759	sample 1	sample 2	26653	MULTISPECIES: ATPase domain-containing protein	23625.1	22698.1	21560.1	22365.4	23625.1	24135.9	26621.3	27268.3	4	1	7	0			x	x
	cl_bin.28_01281	Methanothrix bin.28	17	5	82.79	0.991668	0.500494	1.00177	0.0500064	sample 1	sample 2	59449	MULTISPECIES: replication factor C large subunit	23544.3	21353.1	22405.7	22412.4	23544.3	22705.7	27665.5	27325.6	3	0	1	1			x	x
	cl_bin.28_01516	Methanothrix bin.28	17	6	102.66	0.00776831	0.0492311	1.18273	0.998077	sample 1	sample 2	80140	MAG: Cell division cycle protein 48 -like AF_1297	86088.3	83762.3	71388.4	72220.9	86088.3	89068.2	88146.8	88053	5	6	4	7	x		x	x
	cl_bin.28_01225	Methanothrix bin.28	16	8	92.03	0.252328	0.229544	1.07561	0.160449	sample 2	sample 1	44583	DEAD/DEAH box helicase	15243	15349.7	17193	15712.9	15243	16322.1	21229.1	19157.4	3	1	2	2			x	x
	cl_bin.28_01567	Methanothrix bin.28	16	6	66.41	0.316729	0.253112	1.20405	0.127744	sample 1	sample 2	92090	hypothetical protein	20957.4	18833.4	18758.8	14288.6	20957.4	20026.3	23162.5	17420.9	3	2	5	3			x	x
	cl_bin.28_00068	Methanothrix bin.28	16	7	125.5	0.576312	0.353885	1.02635	0.0700505	sample 2	sample 1	147446	MAG: TPR-repeat protein	54300.1	57501.4	55822.9	58924.8	54300.1	61143.8	68927.3	71842.2	6	5	11	8			x	x
	cl_bin.28_02175	Methanothrix bin.28	16	2	97.51	0.0648007	0.114172	1.49871	0.518713	sample 2	sample 1	61496	MULTISPECIES: nitrogenase molybdenum-iron protein alpha chain	685.715	701.461	929.467	1149.51	685.715	745.895	1147.66	1401.5	2	0	1	2			x	x
	cl_bin.28_00810	Methanothrix bin.28	15	6	63.13	0.0191209	0.0648922	1.19805	0.920179	sample 1	sample 2	48850	MULTISPECIES: signal recognition particle protein Srp54	8967.07	9431.93	7668.33	7689.09	8967.07	10029.4	9468.47	9374.67	2	5	3	1	x		x	x
	cl_bin.28_00911	Methanothrix bin.28	15	9	63.04	0.479685	0.321116	1.04354	0.0837703	sample 1	sample 2	40860	IS1634 family transposase	12460.3	12309	12467.4	11268.5	12460.3	13088.7	15394.1	13738.7	6	3	3	3			x	x
	cl_bin.28_01525	Methanothrix bin.28	14	6	118.53	0.585532	0.356575	1.05842	0.0690187	sample 1	sample 2	48443	MULTISPECIES: hypothetical protein	33316.5	28753.4	28055.7	30588.5	33316.5	30574.8	34641.7	37294	1	0	3	3			x	x
	cl_bin.28_00750	Methanothrix bin.28	14	7	76.87	0.497612	0.324488	1.02604	0.0807614	sample 1	sample 2	43428	RNA-guided endonuclease TnpB family protein	34876.2	32806.1	33074.4	32890	34876.2	34884.1	40838.6	40100.1	8	7	7	7			x	x
	cl_bin.28_00753	Methanothrix bin.28	14	8	60.94	0.0474004	0.0970209	1.23137	0.634772	sample 2	sample 1	72259	MULTISPECIES: monovalent cation:proton antiporter family protein	12178.7	11080.5	14317.5	14323.2	12178.7	11782.4	17678.5	17463.1	1	4	7	1	x		x	x
	cl_bin.28_01651	Methanothrix bin.28	14	1	69.68	0.107151	0.161134	1.78182	0.352419	sample 2	sample 1	70711	MAG: DNA gyrase subunit B	648.759	614.061	905.865	1344.26	648.759	652.958	1118.52	1638.94	1	0	0	0			x	x
	cl_bin.28_00252	Methanothrix bin.28	14	4	69.82	0.00801998	0.0492311	3.59188	0.997658	sample 1	sample 2	29681	MULTISPECIES: winged helix-turn-helix domain-containing protein	30815.3	27562.7	7307.02	8945.73	30815.3	29308.7	9022.35	10906.8	2	3	3	1	x	x	x	x
	cl_bin.28_00198	Methanothrix bin.28	14	3	97.97	0.309717	0.253112	1.34613	0.130673	sample 1	sample 2	49299	MULTISPECIES: dihydroorotase	3648.37	3272.76	1982.68	3158.82	3648.37	3480.07	2448.11	3851.29	1	0	1	1			x	x
	cl_bin.28_02085	Methanothrix bin.28	14	8	54.55	0.0250302	0.0737752	1.14646	0.854288	sample 2	sample 1	6661	MULTISPECIES: DUF5350 domain-containing protein	8435.98	8141.8	9627.26	9378.52	8435.98	8657.54	11887.3	11434.4	3	3	3	1	x		x	x
	cl_bin.28_02808	Methanothrix bin.28	14	9	69.52	0.44191	0.307195	1.09832	0.0909892	sample 1	sample 2	39655	endonuclease NucS	13999.1	13707.5	13915.8	11310.7	13999.1	14575.8	17182.5	13790.2	5	7	4	8			x	x
	cl_bin.28_00831	Methanothrix bin.28	14	5	90.26	0.685444	0.404062	1.03152	0.060117	sample 2	sample 1	32895	transcription initiation factor IIB	9331.28	8113.94	8873.77	9121.41	9331.28	8627.91	10956.9	11121	2	3	4	4			x	x
	cl_bin.28_02057	Methanothrix bin.28	14	3	70.12	0.808422	0.445016	1.06586	0.0535225	sample 2	sample 1	31846	MULTISPECIES: class I SAM-dependent methyltransferase	5039.04	4662.48	6063.76	4276.65	5039.04	4957.82	7487.23	5214.17	0	0	2	2			x	x
	cl_bin.28_02161	Methanothrix bin.28	13	2	68.68	0.000756123	0.034432	1.9262	1	sample 1	sample 2	38741	MULTISPECIES: IS5 family transposase	989.992	1019.48	527.083	516.146	989.992	1084.06	650.815	629.295	2	0	0	0	x		x	x
	cl_bin.28_00435	Methanothrix bin.28	13	8	56.94	0.206303	0.212321	1.19816	0.195291	sample 2	sample 1	83662	MULTISPECIES: CDC48 family AAA ATPase	27425.3	25329.2	28838.5	34370.1	27425.3	26933.7	35608.3	41904.6	4	0	3	5			x	x
	cl_bin.28_02644	Methanothrix bin.28	13	6	73.21	0.556151	0.344375	1.16558	0.0724544	sample 1	sample 2	35546	MULTISPECIES: 4-demethylwyosine synthase TYW1	3944.39	3173.55	2396.31	3710.48	3944.39	3374.58	2958.84	4523.89	5	5	3	3			x	x
	cl_bin.28_03011	Methanothrix bin.28	13	3	51.12	0.00964147	0.0492311	1.336	0.993491	sample 2	sample 1	28592	MULTISPECIES: class I SAM-dependent methyltransferase	562.366	565.073	774.593	731.661	562.366	600.867	956.429	892.054	0	2	1	0	x		x	x
[truncated: 101 more rows]
