# Supplementary material for: Phylum-wide propionate degradation and its potential connection to poly-gamma-glutamate biosynthesis in Candidatus Cloacimonadota phylum
Source: ISME J. 2026 Mar 18;20(1):wrag055. doi: 10.1093/ismejo/wrag055 (PMC13082233; doi:10.1093/ismejo/wrag055)
Supplement: wrag055_Supplemental_Files [file wrag055_supplemental_files.zip › Supplementary_Dataset_4_revised_wrag055.xlsx]

## Sheet: Table S15
Table S15. Representation of KEGG orthologues (KOs) in the genomes of Cloacimonadota (Table S7; limited to genomes from AD microbes) and other microbes within the AD microbiome (Campanaro et al., 2020). Only genomes with at least 70% genome completeness are included.
										Campanaro database (2020)
	Completeness									100	100	97.6	71.1	99.2	97.33	85.2	90.77	87.84	96.7	81.1	84.81	85.62	88.24	88.73	90.72	89.28	84.23	98.47	98.69	92.04	75.49	88.82	90.52	95.72	90.41	93.14	99.02	90.85	99.84	93.2	96.46	99.84	99.84	87.13	88.3	94.61	92.96	99.34	97.58
	Contamination									0	0	0	1.6	3.52	0	8.02	7.11	3.96	7.64	3.21	2.8	1.96	3.95	0.65	1.85	1.96	0.87	0	0	4.14	2.75	1.96	0	0	0.27	0.92	1.31	0.65	0	1.31	0.98	0.33	0.65	3.27	0	2.29	2.29	0	0.94
	MAGs ID									METABAT_AS04akNAM_23	METABAT_AS04akNAM_25	METABAT_AS08sgBPME_337	METABAT_AS05jafATM_76	METABAT_AS01afH2WH_50	METABAT_AS20ysBPTH_75	METABAT_AS27yjCOA_5	METABAT_AS22ysBPME_302	METABAT_AS27yjCOA_88	METABAT_AS07pgkLD_39	METABAT_AS19jrsBPTG_12	METABAT_AS19jrsBPTG_32	METABAT_AS19jrsBPTG_18	METABAT_AS10tlH2TH_381	METABAT_AS2HglBPFA_19	METABAT_AS21ysBPME_11	METABAT_AS23ysBPME_211	METABAT_AS22ysBPME_199	METABAT_AS20ysBPTH_159	METABAT_AS20ysBPTH_14	METABAT_AS10tlH2TH_125	METABAT_AS06rmzACSIP_62	METABAT_AS27yjCOA_146	METABAT_AS4DglBPLU_14	METABAT_AS06rmzACSIP_74	METABAT_AS22ysBPME_16	METABAT_AS06rmzACSIP_358	METABAT_AS06rmzACSIP_503	METABAT_AS23ysBPME_4	METABAT_AS22ysBPME_46	METABAT_AS10tlH2TH_287	METABAT_AS10tlH2TH_61	METABAT_AS05jafATM_20	METABAT_AS02xzSISU_89	METABAT_AS27yjCOA_204	METABAT_AS27yjCOA_18	METABAT_AS27yjCOA_157	METABAT_AS3CglBPFA_17	METABAT_AS06rmzACSIP_595	METABAT_AS22ysBPME_74
	Final taxonomy (after Campanaro et al.,2020)									Archaea; Euryarchaeota; Methanobacteria; Methanobacteriales; Methanobacteriaceae; Methanothermobacter	Archaea; Euryarchaeota; Methanobacteria; Methanobacteriales; Methanobacteriaceae; Methanothermobacter	Archaea; Euryarchaeota; Methanobacteria; Methanobacteriales; Methanobacteriaceae; Methanobacterium	Archaea; Euryarchaeota; Methanobacteria; Methanobacteriales; Methanobacteriaceae; Methanothermobacter	Archaea; Euryarchaeota; Methanobacteria; Methanobacteriales; Methanobacteriaceae; Methanothermobacter	Archaea; Euryarchaeota; Methanobacteria; Methanobacteriales; Methanobacteriaceae; Methanothermobacter	Archaea; Euryarchaeota; Methanomicrobia; unclassified Methanomicrobia; Arc I group	Archaea; Euryarchaeota; Methanomicrobia; unclassified Methanomicrobia; Arc I group	Archaea; Euryarchaeota; Methanomicrobia; unclassified Methanomicrobia; Arc I group	Archaea; Euryarchaeota; Methanomicrobia; Methanomicrobiales; Methanocorpusculaceae; Methanocorpusculum	Archaea; Euryarchaeota; Methanomicrobia; Methanomicrobiales	Archaea; Euryarchaeota; Methanomicrobia; Methanomicrobiales	Archaea; Euryarchaeota; Methanomicrobia; Methanomicrobiales	Archaea; Euryarchaeota; Methanomicrobia; Methanomicrobiales	Archaea; Euryarchaeota; Methanomicrobia; Methanomicrobiales	Archaea; Euryarchaeota; Methanomicrobia; Methanomicrobiales	Archaea; Euryarchaeota; Methanomicrobia; Methanomicrobiales; Methanomicrobiaceae; Methanoculleus	Archaea; Euryarchaeota; Methanomicrobia; Methanomicrobiales	Archaea; Euryarchaeota; Methanomicrobia; Methanomicrobiales; Methanomicrobiaceae; Methanoculleus	Archaea; Euryarchaeota; Methanomicrobia; Methanomicrobiales; Methanomicrobiaceae; Methanoculleus	Archaea; Euryarchaeota; Methanomicrobia; Methanomicrobiales	Archaea; Euryarchaeota; Methanomicrobia; Methanomicrobiales	Archaea; Euryarchaeota; Methanomicrobia; Methanomicrobiales	Archaea; Euryarchaeota; Methanomicrobia; Methanomicrobiales	Archaea; Euryarchaeota; Methanomicrobia; Methanomicrobiales; Methanospirillaceae; Methanospirillum	Archaea; Euryarchaeota; Methanomicrobia; Methanomicrobiales	Archaea; Euryarchaeota; Methanomicrobia; Methanomicrobiales	Archaea; Euryarchaeota; Methanomicrobia; Methanomicrobiales	Archaea; Euryarchaeota; Methanomicrobia; Methanosarcinales; Methanosarcinaceae	Archaea; Euryarchaeota; Methanomicrobia; Methanosarcinales; Methanosarcinaceae; Methanosarcina	Archaea; Euryarchaeota; Methanomicrobia; Methanosarcinales; Methanosarcinaceae; Methanosarcina	Archaea; Euryarchaeota; Methanomicrobia; Methanosarcinales; Methanosarcinaceae; Methanosarcina	Archaea; Euryarchaeota; Methanomicrobia; Methanosarcinales; Methanosarcinaceae; Methanosarcina	Archaea; Euryarchaeota; Methanomicrobia; Methanosarcinales; Methanosarcinaceae; Methanosarcina	Archaea; Euryarchaeota; Methanomicrobia; Methanosarcinales; Methanosaetaceae; Methanosaeta	Archaea; Euryarchaeota; Methanomicrobia; Methanosarcinales; Methanosaetaceae; Methanosaeta	Archaea; Euryarchaeota; Methanomicrobia; Methanosarcinales; Methanosaetaceae; Methanothrix	Archaea; Euryarchaeota; Methanomicrobia; Methanosarcinales; Methanosaetaceae; Methanosaeta	Archaea; Euryarchaeota; Methanomicrobia; Methanosarcinales; Methanosaetaceae; Methanosaeta	Archaea; Euryarchaeota
	GTDB-Tk classification									Archaea; Methanobacteriota; Methanobacteria; Methanobacteriales; DSM-23052; Methanothermobacter_A; Methanothermobacter_A tenebrarum	Archaea; Methanobacteriota; Methanobacteria; Methanobacteriales; DSM-23052; Methanothermobacter_A; Methanothermobacter_A sp003584625	Archaea; Methanobacteriota; Methanobacteria; Methanobacteriales; Methanobacteriaceae; Methanobacterium; Methanobacterium sp012838205	Archaea; Methanobacteriota; Methanobacteria; Methanobacteriales; Methanobacteriaceae; Methanobacterium; Methanobacterium sp002496805	Archaea; Methanobacteriota; Methanobacteria; Methanobacteriales; Methanothermobacteraceae; Methanothermobacter; Methanothermobacter thermautotrophicus	Archaea; Methanobacteriota; Methanobacteria; Methanobacteriales; Methanothermobacteraceae; Methanothermobacter; Methanothermobacter wolfei	Archaea; Methanobacteriota_B; Thermococci; Methanofastidiosales; Methanofastidiosaceae; Methanofastidiosum;	Archaea; Methanobacteriota_B; Thermococci; Methanofastidiosales; Methanofastidiosaceae; Methanofastidiosum; Methanofastidiosum sp012799835	Archaea; Methanobacteriota_B; Thermococci; Methanofastidiosales; Methanofastidiosaceae; Methanofastidiosum; Methanofastidiosum sp001587675	Archaea; Halobacteriota; Methanomicrobia; Methanomicrobiales; Methanocorpusculaceae; Methanocorpusculum; Methanocorpusculum parvum	Archaea; Halobacteriota; Methanomicrobia; Methanomicrobiales; Methanoculleaceae; Methanoculleus; Methanoculleus sp012510295	Archaea; Halobacteriota; Methanomicrobia; Methanomicrobiales; Methanoculleaceae; Methanoculleus;	Archaea; Halobacteriota; Methanomicrobia; Methanomicrobiales; Methanoculleaceae; Methanoculleus; Methanoculleus sp012510335	Archaea; Halobacteriota; Methanomicrobia; Methanomicrobiales; Methanoculleaceae; Methanoculleus; Methanoculleus sp012511245	Archaea; Halobacteriota; Methanomicrobia; Methanomicrobiales; Methanoculleaceae; Methanoculleus; Methanoculleus sp012797575	Archaea; Halobacteriota; Methanomicrobia; Methanomicrobiales; Methanoculleaceae; Methanoculleus; Methanoculleus sp012521035	Archaea; Halobacteriota; Methanomicrobia; Methanomicrobiales; Methanoculleaceae; Methanoculleus; Methanoculleus bourgensis	Archaea; Halobacteriota; Methanomicrobia; Methanomicrobiales; Methanoculleaceae; Methanoculleus; Methanoculleus chikugoensis_A	Archaea; Halobacteriota; Methanomicrobia; Methanomicrobiales; Methanoculleaceae; Methanoculleus; Methanoculleus thermohydrogenotrophicum	Archaea; Halobacteriota; Methanomicrobia; Methanomicrobiales; Methanoculleaceae; Methanoculleus; Methanoculleus thermophilus	Archaea; Halobacteriota; Methanomicrobia; Methanomicrobiales; Methanomicrobiaceae; Methanogenium; Methanogenium sp012523385	Archaea; Halobacteriota; Methanomicrobia; Methanomicrobiales; Methanospirillaceae; Methanoregula;	Archaea; Halobacteriota; Methanomicrobia; Methanomicrobiales; Methanospirillaceae; Methanoregula; Methanoregula sp012798365	Archaea; Halobacteriota; Methanomicrobia; Methanomicrobiales; Methanospirillaceae; UBA9949; UBA9949 sp012516785	Archaea; Halobacteriota; Methanomicrobia; Methanomicrobiales; Methanospirillaceae; UBA288; UBA288 sp012728895	Archaea; Halobacteriota; Methanomicrobia; Methanomicrobiales; Methanospirillaceae; Methanospirillum; Methanospirillum sp012520015	Archaea; Halobacteriota; Methanomicrobia; Methanomicrobiales; Methanospirillaceae; Methanospirillum; Methanospirillum sp012729995	Archaea; Halobacteriota; Methanomicrobia; Methanomicrobiales; Methanospirillaceae; Methanospirillum; Methanospirillum sp012729535	Archaea; Halobacteriota; Methanosarcinia; Methanosarcinales; Methanosarcinaceae; Methanofrustulum; Methanofrustulum fimipullorum	Archaea; Halobacteriota; Methanosarcinia; Methanosarcinales; Methanosarcinaceae; Methanosarcina; Methanosarcina flavescens	Archaea; Halobacteriota; Methanosarcinia; Methanosarcinales; Methanosarcinaceae; Methanosarcina; Methanosarcina mazei	Archaea; Halobacteriota; Methanosarcinia; Methanosarcinales; Methanosarcinaceae; Methanosarcina; Methanosarcina sp002499445	Archaea; Halobacteriota; Methanosarcinia; Methanosarcinales; Methanosarcinaceae; Methanosarcina; Methanosarcina sp002509325	Archaea; Halobacteriota; Methanosarcinia; Methanosarcinales; Methanosarcinaceae; Methanosarcina; Methanosarcina thermophila	Archaea; Halobacteriota; Methanosarcinia; Methanotrichales; Methanotrichaceae; Methanothrix; Methanothrix sp012798025	Archaea; Halobacteriota; Methanosarcinia; Methanotrichales; Methanotrichaceae; Methanothrix; Methanothrix sp002067755	Archaea; Halobacteriota; Methanosarcinia; Methanotrichales; Methanotrichaceae; Methanothrix; Methanothrix soehngenii	Archaea; Halobacteriota; Methanosarcinia; Methanotrichales; Methanotrichaceae; Methanothrix; Methanothrix sp002505805	Archaea; Halobacteriota; Methanosarcinia; Methanotrichales; Methanotrichaceae; Methanocrinis; Methanocrinis sp001602645	Archaea; Thermoplasmatota; Thermoplasmata; Methanomassiliicoccales; Methanomassiliicoccaceae; DTU008; DTU008 sp012519255
		Campanaro et al., 2020 dataset		Ca. Cloacimonadota genomes (Table S7)		Campanaro et al., 2020 dataset
Free text description	KO	AD microbes (no Cloacimonadota)	ratio AD genomes	Cloacimonadota	ratio Cloacimonadota	AD Bacteria only (no Cloacimonadota)	ratio AD Bacteria only (no Cloacimonadota)	AD Archaea	ratio AD Archaea	METABAT_AS04akNAM_23	METABAT_AS04akNAM_25	METABAT_AS08sgBPME_337	METABAT_AS05jafATM_76	METABAT_AS01afH2WH_50	METABAT_AS20ysBPTH_75	METABAT_AS27yjCOA_5	METABAT_AS22ysBPME_302	METABAT_AS27yjCOA_88	METABAT_AS07pgkLD_39	METABAT_AS19jrsBPTG_12	METABAT_AS19jrsBPTG_32	METABAT_AS19jrsBPTG_18	METABAT_AS10tlH2TH_381	METABAT_AS2HglBPFA_19	METABAT_AS21ysBPME_11	METABAT_AS23ysBPME_211	METABAT_AS22ysBPME_199	METABAT_AS20ysBPTH_159	METABAT_AS20ysBPTH_14	METABAT_AS10tlH2TH_125	METABAT_AS06rmzACSIP_62	METABAT_AS27yjCOA_146	METABAT_AS4DglBPLU_14	METABAT_AS06rmzACSIP_74	METABAT_AS22ysBPME_16	METABAT_AS06rmzACSIP_358	METABAT_AS06rmzACSIP_503	METABAT_AS23ysBPME_4	METABAT_AS22ysBPME_46	METABAT_AS10tlH2TH_287	METABAT_AS10tlH2TH_61	METABAT_AS05jafATM_20	METABAT_AS02xzSISU_89	METABAT_AS27yjCOA_204	METABAT_AS27yjCOA_18	METABAT_AS27yjCOA_157	METABAT_AS3CglBPFA_17	METABAT_AS06rmzACSIP_595	METABAT_AS22ysBPME_74
ko:K28560 bcerS; bacterial ceramide synthase [EC:2.3.1.-]	K28560	0	0	225	0.922131	0	0	0	0	0	0	0	0	0	0	0	0	0	0	0	0	0	0	0	0	0	0	0	0	0	0	0	0	0	0	0	0	0	0	0	0	0	0	0	0	0	0	0	0
ko:K01519 rdgB, ITPA; XTP/dITP diphosphohydrolase [EC:3.6.1.66]	K01519	0	0	221	0.905738	0	0	0	0	0	0	0	0	0	0	0	0	0	0	0	0	0	0	0	0	0	0	0	0	0	0	0	0	0	0	0	0	0	0	0	0	0	0	0	0	0	0	0	0
ko:K25152 gldA; gliding motility-associated transport system ATP-binding protein	K25152	0	0	216	0.885246	0	0	0	0	0	0	0	0	0	0	0	0	0	0	0	0	0	0	0	0	0	0	0	0	0	0	0	0	0	0	0	0	0	0	0	0	0	0	0	0	0	0	0	0
ko:K25706 tsaD; tRNA N6-adenosine threonylcarbamoyltransferase [EC:2.3.1.234]	K25706	0	0	207	0.848361	0	0	0	0	0	0	0	0	0	0	0	0	0	0	0	0	0	0	0	0	0	0	0	0	0	0	0	0	0	0	0	0	0	0	0	0	0	0	0	0	0	0	0	0
ko:K15865 CDKAL1, mtaB; threonylcarbamoyladenosine tRNA methylthiotransferase [EC:2.8.4.5]	K15865	48	0.0370656	206	0.844262	5	0.00400962	43	0.895833	1	1	1	1	1	1	2	1	1	1	3	1	1	3	1	1	1	0	1	1	1	1	1	1	0	1	1	1	1	1	1	1	1	1	1	1	1	0	1	1
ko:K05823 dapL; N-acetyldiaminopimelate deacetylase [EC:3.5.1.47]	K05823	7	0.00540541	189	0.77459	7	0.00561347	0	0	0	0	0	0	0	0	0	0	0	0	0	0	0	0	0	0	0	0	0	0	0	0	0	0	0	0	0	0	0	0	0	0	0	0	0	0	0	0	0	0
ko:K04765 mazG; nucleoside triphosphate diphosphatase [EC:3.6.1.9]	K04765	55	0.042471	230	0.942623	55	0.0441059	0	0	0	0	0	0	0	0	0	0	0	0	0	0	0	0	0	0	0	0	0	0	0	0	0	0	0	0	0	0	0	0	0	0	0	0	0	0	0	0	0	0
ko:K01932 capB, pgsB; gamma-polyglutamate synthase [EC:6.3.2.-]	K01932	69	0.0532819	220	0.901639	69	0.0553328	0	0	0	0	0	0	0	0	0	0	0	0	0	0	0	0	0	0	0	0	0	0	0	0	0	0	0	0	0	0	0	0	0	0	0	0	0	0	0	0	0	0
ko:K02533 lasT; tRNA/rRNA methyltransferase [EC:2.1.1.-]	K02533	94	0.0725869	214	0.877049	93	0.074579	1	0.0208333	0	0	0	0	0	0	0	0	0	0	0	0	0	0	0	0	0	0	0	0	0	0	0	0	0	1	0	0	0	0	0	0	0	0	0	0	0	0	0	0
ko:K01581 E4.1.1.17, ODC1, speC, speF; ornithine decarboxylase [EC:4.1.1.17]	K01581	105	0.0810811	187	0.766393	98	0.0785886	7	0.145833	0	0	0	0	0	0	0	0	0	0	0	0	0	0	0	0	0	0	0	0	0	0	1	1	0	0	0	0	0	1	1	1	1	1	0	0	0	0	0	0
ko:K09129 K09129; uncharacterized protein	K09129	135	0.104247	217	0.889344	115	0.0922213	20	0.416667	1	1	1	1	1	1	1	1	1	0	0	0	0	0	0	0	0	0	0	0	0	1	1	1	1	0	0	0	0	0	0	0	0	0	1	1	1	0	1	0
ko:K08676 tri; tricorn protease [EC:3.4.21.-]	K08676	122	0.0942085	228	0.934426	122	0.0978348	0	0	0	0	0	0	0	0	0	0	0	0	0	0	0	0	0	0	0	0	0	0	0	0	0	0	0	0	0	0	0	0	0	0	0	0	0	0	0	0	0	0
ko:K02042 phnE; phosphonate transport system permease protein	K02042	129	0.0996139	216	0.885246	129	0.103448	0	0	0	0	0	0	0	0	0	0	0	0	0	0	0	0	0	0	0	0	0	0	0	0	0	0	0	0	0	0	0	0	0	0	0	0	0	0	0	0	0	0
ko:K02041 phnC; phosphonate transport system ATP-binding protein [EC:7.3.2.2]	K02041	131	0.101158	216	0.885246	131	0.105052	0	0	0	0	0	0	0	0	0	0	0	0	0	0	0	0	0	0	0	0	0	0	0	0	0	0	0	0	0	0	0	0	0	0	0	0	0	0	0	0	0	0
ko:K07405 E3.2.1.1A; alpha-amylase [EC:3.2.1.1]	K07405	161	0.124324	218	0.893443	136	0.109062	25	0.520833	0	0	0	0	0	0	0	0	0	0	1	1	1	2	0	1	1	1	1	0	0	1	2	1	1	1	1	1	0	1	1	1	2	1	1	1	1	1	1	0
ko:K13599 ntrX; two-component system, NtrC family, nitrogen regulation response regulator NtrX	K13599	140	0.108108	187	0.766393	140	0.112269	0	0	0	0	0	0	0	0	0	0	0	0	0	0	0	0	0	0	0	0	0	0	0	0	0	0	0	0	0	0	0	0	0	0	0	0	0	0	0	0	0	0
ko:K09007 folE2; GTP cyclohydrolase IB [EC:3.5.4.16]	K09007	142	0.109653	224	0.918033	142	0.113873	0	0	0	0	0	0	0	0	0	0	0	0	0	0	0	0	0	0	0	0	0	0	0	0	0	0	0	0	0	0	0	0	0	0	0	0	0	0	0	0	0	0
ko:K09141 K09141; uncharacterized protein	K09141	189	0.145946	215	0.881148	144	0.115477	45	0.9375	1	1	1	1	1	1	1	1	1	0	1	1	1	1	1	1	1	1	1	1	1	1	1	1	1	1	1	1	1	1	1	1	1	1	1	0	1	1	1	1
ko:K03503 umuD; DNA polymerase V [EC:3.4.21.-]	K03503	145	0.111969	225	0.922131	145	0.116279	0	0	0	0	0	0	0	0	0	0	0	0	0	0	0	0	0	0	0	0	0	0	0	0	0	0	0	0	0	0	0	0	0	0	0	0	0	0	0	0	0	0
ko:K09697 natA; sodium transport system ATP-binding protein [EC:7.2.2.4]	K09697	145	0.111969	198	0.811475	145	0.116279	0	0	0	0	0	0	0	0	0	0	0	0	0	0	0	0	0	0	0	0	0	0	0	0	0	0	0	0	0	0	0	0	0	0	0	0	0	0	0	0	0	0
ko:K00674 dapD; 2,3,4,5-tetrahydropyridine-2,6-dicarboxylate N-succinyltransferase [EC:2.3.1.117]	K00674	147	0.113514	222	0.909836	147	0.117883	0	0	0	0	0	0	0	0	0	0	0	0	0	0	0	0	0	0	0	0	0	0	0	0	0	0	0	0	0	0	0	0	0	0	0	0	0	0	0	0	0	0
ko:K09798 K09798; uncharacterized protein	K09798	149	0.115058	229	0.938525	149	0.119487	0	0	0	0	0	0	0	0	0	0	0	0	0	0	0	0	0	0	0	0	0	0	0	0	0	0	0	0	0	0	0	0	0	0	0	0	0	0	0	0	0	0
ko:K03814 mtgA; peptidoglycan glycosyltransferase [EC:2.4.99.28]	K03814	152	0.117375	203	0.831967	152	0.121893	0	0	0	0	0	0	0	0	0	0	0	0	0	0	0	0	0	0	0	0	0	0	0	0	0	0	0	0	0	0	0	0	0	0	0	0	0	0	0	0	0	0
ko:K01095 pgpA; phosphatidylglycerophosphatase A [EC:3.1.3.27]	K01095	157	0.121236	225	0.922131	157	0.125902	0	0	0	0	0	0	0	0	0	0	0	0	0	0	0	0	0	0	0	0	0	0	0	0	0	0	0	0	0	0	0	0	0	0	0	0	0	0	0	0	0	0
ko:K03471 rnhC; ribonuclease HIII [EC:3.1.26.4]	K03471	158	0.122008	215	0.881148	157	0.125902	1	0.0208333	0	0	0	0	0	0	0	0	0	0	0	0	0	0	0	0	0	0	0	0	0	0	0	0	1	0	0	0	0	0	0	0	0	0	0	0	0	0	0	0
ko:K02044 phnD; phosphonate transport system substrate-binding protein	K02044	158	0.122008	219	0.897541	158	0.126704	0	0	0	0	0	0	0	0	0	0	0	0	0	0	0	0	0	0	0	0	0	0	0	0	0	0	0	0	0	0	0	0	0	0	0	0	0	0	0	0	0	0
ko:K01488 add, ADA; adenosine deaminase [EC:3.5.4.4]	K01488	167	0.128958	222	0.909836	164	0.131516	3	0.0625	0	0	0	0	0	0	2	1	0	0	0	0	0	0	0	0	0	0	0	0	0	0	0	0	0	0	0	0	0	0	0	0	0	0	0	0	0	1	0	0
ko:K01847 MUT; methylmalonyl-CoA mutase [EC:5.4.99.2]	K01847	178	0.137452	224	0.918033	177	0.141941	1	0.0208333	0	0	0	0	0	0	0	0	0	0	0	0	0	0	0	0	0	0	0	0	0	0	0	0	0	0	0	1	0	0	0	0	0	0	0	0	0	0	0	0
ko:K02806 ptsN; nitrogen PTS system EIIA component [EC:2.7.1.-]	K02806	183	0.141313	232	0.95082	183	0.146752	0	0	0	0	0	0	0	0	0	0	0	0	0	0	0	0	0	0	0	0	0	0	0	0	0	0	0	0	0	0	0	0	0	0	0	0	0	0	0	0	0	0
ko:K09729 K09729; uncharacterized protein	K09729	225	0.173745	223	0.913934	185	0.148356	40	0.833333	1	1	1	1	1	1	2	2	3	2	1	1	1	1	1	1	0	0	1	1	1	1	1	1	1	0	1	1	2	2	2	2	2	2	1	1	0	1	1	2
ko:K06920 queC; 7-cyano-7-deazaguanine synthase [EC:6.3.4.20]	K06920	236	0.182239	228	0.934426	192	0.15397	44	0.916667	1	1	1	1	1	1	2	0	1	1	1	1	1	1	1	2	1	1	1	1	1	2	1	1	1	1	1	1	0	1	1	0	1	1	1	0	1	1	1	1
ko:K18138 acrB, mexB, adeJ, smeE, mtrD, cmeB; multidrug efflux pump	K18138	199	0.153668	208	0.852459	199	0.159583	0	0	0	0	0	0	0	0	0	0	0	0	0	0	0	0	0	0	0	0	0	0	0	0	0	0	0	0	0	0	0	0	0	0	0	0	0	0	0	0	0	0
ko:K23264 purS; phosphoribosylformylglycinamidine synthase subunit PurS [EC:6.3.5.3]	K23264	230	0.177606	215	0.881148	205	0.164395	25	0.520833	1	1	1	1	1	1	1	1	1	0	0	0	0	0	0	0	1	1	0	1	0	0	0	0	0	0	0	0	0	1	0	1	1	1	0	0	0	0	0	1
ko:K00819 rocD, OAT; ornithine--oxo-acid transaminase [EC:2.6.1.13]	K00819	218	0.16834	223	0.913934	218	0.17482	0	0	0	0	0	0	0	0	0	0	0	0	0	0	0	0	0	0	0	0	0	0	0	0	0	0	0	0	0	0	0	0	0	0	0	0	0	0	0	0	0	0
ko:K02535 lpxC; UDP-3-O-[3-hydroxymyristoyl] N-acetylglucosamine deacetylase [EC:3.5.1.108]	K02535	218	0.16834	208	0.852459	218	0.17482	0	0	0	0	0	0	0	0	0	0	0	0	0	0	0	0	0	0	0	0	0	0	0	0	0	0	0	0	0	0	0	0	0	0	0	0	0	0	0	0	0	0
ko:K03642 rlpA; peptidoglycan lytic transglycosylase [EC:4.2.2.29]	K03642	225	0.173745	211	0.864754	225	0.180433	0	0	0	0	0	0	0	0	0	0	0	0	0	0	0	0	0	0	0	0	0	0	0	0	0	0	0	0	0	0	0	0	0	0	0	0	0	0	0	0	0	0
ko:K19710 E2.7.7.53; ATP adenylyltransferase [EC:2.7.7.53]	K19710	240	0.185328	225	0.922131	237	0.190056	3	0.0625	0	0	0	0	0	0	0	0	0	0	0	0	0	0	0	0	0	0	0	0	0	0	0	0	0	0	0	0	0	0	0	0	0	0	0	0	1	1	1	0
ko:K01487 guaD, GDA; guanine deaminase [EC:3.5.4.3]	K01487	242	0.186873	230	0.942623	238	0.190858	4	0.0833333	0	0	0	0	0	0	0	0	0	0	0	0	0	0	0	0	0	0	0	0	0	0	0	0	0	0	0	0	1	0	1	0	0	0	0	0	1	0	1	0
ko:K06972 PITRM1, PreP, CYM1; presequence protease [EC:3.4.24.-]	K06972	238	0.183784	226	0.92623	238	0.190858	0	0	0	0	0	0	0	0	0	0	0	0	0	0	0	0	0	0	0	0	0	0	0	0	0	0	0	0	0	0	0	0	0	0	0	0	0	0	0	0	0	0
ko:K10026 queE; 7-carboxy-7-deazaguanine synthase [EC:4.3.99.3]	K10026	284	0.219305	223	0.913934	240	0.192462	44	0.916667	1	1	1	1	1	1	1	0	1	1	2	1	2	1	2	2	1	1	1	1	1	1	1	1	1	1	1	1	0	1	1	0	1	1	1	1	1	0	1	1
ko:K15778 pmm-pgm; phosphomannomutase / phosphoglucomutase [EC:5.4.2.8 5.4.2.2]	K15778	286	0.220849	222	0.909836	244	0.19567	42	0.875	1	1	1	1	1	3	0	0	0	1	1	1	1	1	0	1	1	1	1	1	1	0	1	1	2	1	1	1	1	1	2	2	1	1	2	0	1	1	1	1
ko:K16329 psuG; pseudouridylate synthase [EC:4.2.1.70]	K16329	246	0.189961	214	0.877049	246	0.197273	0	0	0	0	0	0	0	0	0	0	0	0	0	0	0	0	0	0	0	0	0	0	0	0	0	0	0	0	0	0	0	0	0	0	0	0	0	0	0	0	0	0
ko:K03270 kdsC; 3-deoxy-D-manno-octulosonate 8-phosphate phosphatase (KDO 8-P phosphatase) [EC:3.1.3.45]	K03270	255	0.196911	227	0.930328	254	0.203689	1	0.0208333	0	0	0	0	0	0	0	0	0	0	0	0	0	0	0	0	0	0	0	0	0	0	0	0	0	0	0	0	0	0	0	0	0	0	0	0	0	0	0	0
ko:K07175 phoH2; PhoH-like ATPase	K07175	266	0.205405	208	0.852459	265	0.21251	1	0.0208333	0	0	0	0	0	0	0	1	0	0	0	0	0	0	0	0	0	0	0	0	0	0	0	0	0	0	0	0	0	0	0	0	0	0	0	0	0	0	0	0
ko:K03272 gmhC, hldE, waaE, rfaE; D-beta-D-heptose 7-phosphate kinase / D-beta-D-heptose 1-phosphate adenosyltransferase [EC:2.7.1.167 2.7.7.70]	K03272	270	0.208494	221	0.905738	270	0.21652	0	0	0	0	0	0	0	0	0	0	0	0	0	0	0	0	0	0	0	0	0	0	0	0	0	0	0	0	0	0	0	0	0	0	0	0	0	0	0	0	0	0
ko:K03273 gmhB; D-glycero-D-manno-heptose 1,7-bisphosphate phosphatase [EC:3.1.3.82 3.1.3.83]	K03273	276	0.213127	223	0.913934	275	0.220529	1	0.0208333	0	0	0	0	0	0	0	0	0	0	0	0	0	0	0	0	0	0	0	0	0	0	0	0	0	0	0	0	0	0	0	0	0	0	0	0	0	0	0	0
ko:K06902 UMF1; MFS transporter, UMF1 family	K06902	285	0.220077	221	0.905738	285	0.228549	0	0	0	0	0	0	0	0	0	0	0	0	0	0	0	0	0	0	0	0	0	0	0	0	0	0	0	0	0	0	0	0	0	0	0	0	0	0	0	0	0	0
ko:K02527 kdtA, waaA; 3-deoxy-D-manno-octulosonic-acid transferase [EC:2.4.99.12 2.4.99.13 2.4.99.14 2.4.99.15]	K02527	286	0.220849	183	0.75	286	0.22935	0	0	0	0	0	0	0	0	0	0	0	0	0	0	0	0	0	0	0	0	0	0	0	0	0	0	0	0	0	0	0	0	0	0	0	0	0	0	0	0	0	0
ko:K01208 cd, ma, nplT; cyclomaltodextrinase / maltogenic alpha-amylase / neopullulanase [EC:3.2.1.54 3.2.1.133 3.2.1.135]	K01208	287	0.221622	212	0.868852	287	0.230152	0	0	0	0	0	0	0	0	0	0	0	0	0	0	0	0	0	0	0	0	0	0	0	0	0	0	0	0	0	0	0	0	0	0	0	0	0	0	0	0	0	0
ko:K18890 mdlB, smdB; ATP-binding cassette, subfamily B, multidrug efflux pump	K18890	288	0.222394	242	0.991803	288	0.230954	0	0	0	0	0	0	0	0	0	0	0	0	0	0	0	0	0	0	0	0	0	0	0	0	0	0	0	0	0	0	0	0	0	0	0	0	0	0	0	0	0	0
ko:K18889 mdlA, smdA; ATP-binding cassette, subfamily B, multidrug efflux pump	K18889	288	0.222394	237	0.971311	288	0.230954	0	0	0	0	0	0	0	0	0	0	0	0	0	0	0	0	0	0	0	0	0	0	0	0	0	0	0	0	0	0	0	0	0	0	0	0	0	0	0	0	0	0
ko:K01627 kdsA; 2-dehydro-3-deoxyphosphooctonate aldolase (KDO 8-P synthase) [EC:2.5.1.55]	K01627	289	0.223166	204	0.836066	288	0.230954	1	0.0208333	0	0	0	0	0	0	0	0	0	0	0	0	0	0	0	0	0	0	0	0	0	0	0	0	0	0	0	0	0	0	0	0	0	0	0	0	0	0	0	0
ko:K00603 fctD; glutamate formiminotransferase / 5-formyltetrahydrofolate cyclo-ligase [EC:2.1.2.5 6.3.3.2]	K00603	291	0.22471	198	0.811475	291	0.23336	0	0	0	0	0	0	0	0	0	0	0	0	0	0	0	0	0	0	0	0	0	0	0	0	0	0	0	0	0	0	0	0	0	0	0	0	0	0	0	0	0	0
ko:K01834 PGAM, gpmA; 2,3-bisphosphoglycerate-dependent phosphoglycerate mutase [EC:5.4.2.11]	K01834	321	0.247876	214	0.877049	293	0.234964	28	0.583333	0	0	0	0	0	0	1	2	1	0	0	3	1	1	1	1	1	1	0	1	1	0	0	0	1	1	1	1	0	1	0	0	0	1	1	1	1	1	1	1
ko:K09005 K09005; uncharacterized protein	K09005	306	0.236293	195	0.79918	297	0.238172	9	0.1875	1	1	1	1	1	1	1	1	1	0	0	0	0	0	0	0	0	0	0	0	0	0	0	0	0	0	0	0	0	0	0	0	0	0	0	0	0	0	0	0
ko:K00979 kdsB; 3-deoxy-manno-octulosonate cytidylyltransferase (CMP-KDO synthetase) [EC:2.7.7.38]	K00979	298	0.230116	197	0.807377	298	0.238974	0	0	0	0	0	0	0	0	0	0	0	0	0	0	0	0	0	0	0	0	0	0	0	0	0	0	0	0	0	0	0	0	0	0	0	0	0	0	0	0	0	0
ko:K00912 lpxK; tetraacyldisaccharide 4'-kinase [EC:2.7.1.130]	K00912	307	0.237066	214	0.877049	307	0.246191	0	0	0	0	0	0	0	0	0	0	0	0	0	0	0	0	0	0	0	0	0	0	0	0	0	0	0	0	0	0	0	0	0	0	0	0	0	0	0	0	0	0
ko:K03799 htpX; heat shock protein HtpX [EC:3.4.24.-]	K03799	355	0.274131	216	0.885246	308	0.246993	47	0.979167	2	3	3	2	2	2	1	1	1	1	1	1	1	1	2	1	1	1	1	1	1	1	0	3	1	1	2	3	1	2	2	2	2	2	1	1	2	2	2	1
ko:K03502 umuC; DNA polymerase V	K03502	313	0.241699	220	0.901639	313	0.251002	0	0	0	0	0	0	0	0	0	0	0	0	0	0	0	0	0	0	0	0	0	0	0	0	0	0	0	0	0	0	0	0	0	0	0	0	0	0	0	0	0	0
ko:K02065 mlaF, linL, mkl; phospholipid/cholesterol/gamma-HCH transport system ATP-binding protein	K02065	314	0.242471	237	0.971311	314	0.251804	0	0	0	0	0	0	0	0	0	0	0	0	0	0	0	0	0	0	0	0	0	0	0	0	0	0	0	0	0	0	0	0	0	0	0	0	0	0	0	0	0	0
ko:K00634 ptb; phosphate butyryltransferase [EC:2.3.1.19]	K00634	315	0.243243	232	0.95082	315	0.252606	0	0	0	0	0	0	0	0	0	0	0	0	0	0	0	0	0	0	0	0	0	0	0	0	0	0	0	0	0	0	0	0	0	0	0	0	0	0	0	0	0	0
ko:K01737 queD, ptpS, PTS; 6-pyruvoyltetrahydropterin/6-carboxytetrahydropterin synthase [EC:4.2.3.12 4.1.2.50]	K01737	362	0.279537	216	0.885246	317	0.25421	45	0.9375	1	1	1	1	1	1	1	0	1	1	2	1	1	1	1	1	1	1	1	1	1	1	1	1	1	1	1	1	0	1	1	0	2	1	1	1	1	1	1	2
ko:K02517 lpxL, htrB; Kdo2-lipid IVA lauroyltransferase/acyltransferase [EC:2.3.1.241 2.3.1.-]	K02517	317	0.244788	204	0.836066	317	0.25421	0	0	0	0	0	0	0	0	0	0	0	0	0	0	0	0	0	0	0	0	0	0	0	0	0	0	0	0	0	0	0	0	0	0	0	0	0	0	0	0	0	0
ko:K02066 mlaE, linK; phospholipid/cholesterol/gamma-HCH transport system permease protein	K02066	318	0.24556	241	0.987705	318	0.255012	0	0	0	0	0	0	0	0	0	0	0	0	0	0	0	0	0	0	0	0	0	0	0	0	0	0	0	0	0	0	0	0	0	0	0	0	0	0	0	0	0	0
ko:K23265 purQ; phosphoribosylformylglycinamidine synthase subunit PurQ / glutaminase [EC:6.3.5.3 3.5.1.2]	K23265	354	0.273359	222	0.909836	320	0.256616	34	0.708333	1	1	1	1	1	1	1	1	1	0	0	0	0	0	0	0	1	2	0	1	0	1	1	0	0	1	1	2	0	1	0	1	1	1	1	0	1	1	1	1
ko:K03641 tolB; TolB protein	K03641	334	0.257915	208	0.852459	328	0.263031	6	0.125	0	0	0	0	0	0	0	0	0	0	0	0	0	1	0	0	1	0	0	0	0	0	0	0	0	0	0	0	0	1	0	1	1	1	0	0	0	0	0	0
ko:K00868 pdxK, pdxY; pyridoxine kinase [EC:2.7.1.35]	K00868	331	0.255598	196	0.803279	328	0.263031	3	0.0625	0	0	0	0	0	0	0	0	0	0	0	0	0	0	0	0	0	0	0	0	0	0	0	0	0	0	0	0	0	0	0	0	0	0	0	0	0	0	0	0
ko:K01512 acyP; acylphosphatase [EC:3.6.1.7]	K01512	368	0.28417	220	0.901639	334	0.267843	34	0.708333	0	0	0	0	0	0	1	0	1	1	1	3	3	2	3	1	2	1	2	1	1	1	2	1	1	3	2	2	0	1	0	1	1	1	4	4	4	3	3	1
ko:K03585 acrA, mexA, adeI, smeD, mtrC, cmeA; membrane fusion protein, multidrug efflux system	K03585	338	0.261004	196	0.803279	338	0.271051	0	0	0	0	0	0	0	0	0	0	0	0	0	0	0	0	0	0	0	0	0	0	0	0	0	0	0	0	0	0	0	0	0	0	0	0	0	0	0	0	0	0
ko:K00721 DPM1; dolichol-phosphate mannosyltransferase [EC:2.4.1.83]	K00721	360	0.277992	225	0.922131	340	0.272654	20	0.416667	0	0	0	0	0	0	0	0	0	0	1	1	2	1	1	0	0	1	1	0	0	0	1	0	0	0	1	0	1	0	0	0	0	0	0	0	1	0	0	1
ko:K09163 K09163; uncharacterized protein	K09163	352	0.271815	216	0.885246	349	0.279872	3	0.0625	0	0	0	0	0	0	0	0	0	0	0	0	0	0	0	0	0	0	0	0	0	0	0	0	0	0	1	1	0	0	0	0	0	0	0	0	0	0	0	0
ko:K03820 lnt; apolipoprotein N-acyltransferase [EC:2.3.1.269]	K03820	354	0.273359	229	0.938525	354	0.283881	0	0	0	0	0	0	0	0	0	0	0	0	0	0	0	0	0	0	0	0	0	0	0	0	0	0	0	0	0	0	0	0	0	0	0	0	0	0	0	0	0	0
ko:K00677 lpxA; UDP-N-acetylglucosamine acyltransferase [EC:2.3.1.129]	K00677	356	0.274903	214	0.877049	356	0.285485	0	0	0	0	0	0	0	0	0	0	0	0	0	0	0	0	0	0	0	0	0	0	0	0	0	0	0	0	0	0	0	0	0	0	0	0	0	0	0	0	0	0
ko:K03271 gmhA, lpcA; D-sedoheptulose 7-phosphate isomerase [EC:5.3.1.28]	K03271	364	0.281081	221	0.905738	358	0.287089	6	0.125	0	0	0	0	0	0	0	0	0	0	0	0	0	0	0	0	0	0	0	0	0	0	0	0	0	1	0	0	0	0	0	0	0	0	0	0	0	0	0	1
ko:K06041 kdsD, kpsF; arabinose-5-phosphate isomerase [EC:5.3.1.13]	K06041	360	0.277992	197	0.807377	359	0.287891	1	0.0208333	0	0	0	0	0	0	0	0	0	0	0	0	0	0	0	0	0	0	0	0	0	0	0	0	0	0	0	0	0	0	0	0	0	0	0	0	0	0	0	0
ko:K09810 lolD; lipoprotein-releasing system ATP-binding protein [EC:7.6.2.-]	K09810	371	0.286486	224	0.918033	361	0.289495	10	0.208333	0	0	0	0	0	0	0	0	0	0	0	0	0	0	0	0	0	0	0	0	0	0	0	0	0	0	0	0	0	1	1	1	1	1	1	1	2	1	1	0
ko:K23269 purL; phosphoribosylformylglycinamidine synthase subunit PurL [EC:6.3.5.3]	K23269	403	0.311197	196	0.803279	362	0.290297	41	0.854167	1	1	1	1	2	1	1	2	2	0	1	2	2	1	2	1	2	1	1	1	1	0	0	1	1	0	0	0	1	1	1	1	1	1	1	0	1	1	1	1
ko:K15738 uup; ABC transport system ATP-binding/permease protein	K15738	367	0.283398	192	0.786885	366	0.293504	1	0.0208333	0	0	0	0	0	0	0	0	0	0	0	1	0	0	0	0	0	0	0	0	0	0	0	0	0	0	0	0	0	0	0	0	0	0	0	0	0	0	0	0
ko:K07588 MMAA, argK; GTPase [EC:3.6.5.-]	K07588	372	0.287259	212	0.868852	369	0.29591	3	0.0625	0	0	0	0	0	0	1	1	1	0	0	0	0	0	0	0	0	0	0	0	0	0	0	0	0	0	0	0	0	0	0	0	0	0	0	0	0	0	0	0
ko:K01878 glyQ; glycyl-tRNA synthetase alpha chain [EC:6.1.1.14]	K01878	372	0.287259	229	0.938525	371	0.297514	1	0.0208333	0	0	0	0	0	0	0	0	0	0	0	0	0	0	0	0	0	0	0	0	0	0	0	0	0	0	0	0	0	0	0	0	0	0	0	0	0	1	0	0
ko:K00929 buk; butyrate kinase [EC:2.7.2.7]	K00929	378	0.291892	226	0.92623	378	0.303128	0	0	0	0	0	0	0	0	0	0	0	0	0	0	0	0	0	0	0	0	0	0	0	0	0	0	0	0	0	0	0	0	0	0	0	0	0	0	0	0	0	0
ko:K07263 pqqL; zinc protease [EC:3.4.24.-]	K07263	379	0.292664	183	0.75	379	0.303929	0	0	0	0	0	0	0	0	0	0	0	0	0	0	0	0	0	0	0	0	0	0	0	0	0	0	0	0	0	0	0	0	0	0	0	0	0	0	0	0	0	0
ko:K01468 hutI, AMDHD1; imidazolonepropionase [EC:3.5.2.7]	K01468	380	0.293436	221	0.905738	380	0.304731	0	0	0	0	0	0	0	0	0	0	0	0	0	0	0	0	0	0	0	0	0	0	0	0	0	0	0	0	0	0	0	0	0	0	0	0	0	0	0	0	0	0
ko:K09808 lolC_E_F; lipoprotein-releasing system permease protein	K09808	395	0.305019	238	0.97541	385	0.308741	10	0.208333	0	0	0	0	0	0	0	0	0	0	0	0	0	0	0	0	0	0	0	0	0	0	0	0	0	0	0	0	0	2	2	3	2	2	2	2	6	3	2	0
ko:K02536 lpxD; UDP-3-O-[3-hydroxymyristoyl] glucosamine N-acyltransferase [EC:2.3.1.191]	K02536	389	0.300386	233	0.954918	387	0.310345	2	0.0416667	0	0	0	0	0	0	0	1	0	0	0	0	0	0	0	0	0	0	0	0	0	0	0	0	0	0	0	0	0	0	0	0	0	0	0	0	0	0	0	0
ko:K01879 glyS; glycyl-tRNA synthetase beta chain [EC:6.1.1.14]	K01879	390	0.301158	232	0.95082	389	0.311949	1	0.0208333	0	0	0	0	0	0	0	0	0	0	0	0	0	0	0	0	0	0	0	0	0	0	0	0	0	0	0	0	0	0	0	0	0	0	0	0	0	1	0	0
ko:K01712 hutU, UROC1; urocanate hydratase [EC:4.2.1.49]	K01712	390	0.301158	219	0.897541	390	0.312751	0	0	0	0	0	0	0	0	0	0	0	0	0	0	0	0	0	0	0	0	0	0	0	0	0	0	0	0	0	0	0	0	0	0	0	0	0	0	0	0	0	0
ko:K00748 lpxB; lipid-A-disaccharide synthase [EC:2.4.1.182]	K00748	391	0.301931	225	0.922131	391	0.313553	0	0	0	0	0	0	0	0	0	0	0	0	0	0	0	0	0	0	0	0	0	0	0	0	0	0	0	0	0	0	0	0	0	0	0	0	0	0	0	0	0	0
ko:K03561 exbB; biopolymer transport protein ExbB	K03561	406	0.313514	240	0.983607	399	0.319968	7	0.145833	1	1	1	1	1	1	0	0	0	0	0	0	0	0	0	0	0	0	0	0	0	0	0	0	0	0	0	0	0	0	0	0	0	0	0	0	0	0	1	0
ko:K06877 K06877; DEAD/DEAH box helicase domain-containing protein	K06877	435	0.335907	212	0.868852	410	0.328789	25	0.520833	1	1	1	1	1	2	2	1	1	1	1	0	2	0	0	2	0	0	0	1	1	1	2	1	1	2	2	1	0	1	2	0	0	1	0	0	0	0	0	0
ko:K01579 panD; aspartate 1-decarboxylase [EC:4.1.1.11]	K01579	419	0.323552	197	0.807377	410	0.328789	9	0.1875	0	0	0	0	0	0	0	0	0	0	0	0	0	0	0	0	0	0	0	0	0	0	0	0	0	0	0	0	0	0	0	0	0	0	0	0	0	0	0	1
ko:K01745 hutH, HAL; histidine ammonia-lyase [EC:4.3.1.3]	K01745	416	0.321236	225	0.922131	416	0.333601	0	0	0	0	0	0	0	0	0	0	0	0	0	0	0	0	0	0	0	0	0	0	0	0	0	0	0	0	0	0	0	0	0	0	0	0	0	0	0	0	0	0
ko:K00798 MMAB, pduO; cob(I)alamin adenosyltransferase [EC:2.5.1.17]	K00798	416	0.321236	184	0.754098	416	0.333601	0	0	0	0	0	0	0	0	0	0	0	0	0	0	0	0	0	0	0	0	0	0	0	0	0	0	0	0	0	0	0	0	0	0	0	0	0	0	0	0	0	0
ko:K01255 CARP, pepA; leucyl aminopeptidase [EC:3.4.11.1]	K01255	421	0.325097	222	0.909836	420	0.336808	1	0.0208333	0	0	0	0	0	0	0	0	0	0	0	0	0	0	0	0	0	0	0	0	0	0	0	0	0	0	0	0	0	0	0	0	0	0	0	0	0	0	0	0
ko:K01610 pckA; phosphoenolpyruvate carboxykinase (ATP) [EC:4.1.1.49]	K01610	425	0.328185	191	0.782787	422	0.338412	3	0.0625	0	0	0	0	0	0	0	1	1	0	0	0	0	0	0	0	0	0	0	0	0	0	0	0	0	0	0	0	0	0	0	0	0	0	0	0	1	0	0	0
ko:K05606 MCEE, epi; methylmalonyl-CoA/ethylmalonyl-CoA epimerase [EC:5.1.99.1]	K05606	426	0.328958	210	0.860656	423	0.339214	3	0.0625	0	0	0	0	0	0	2	1	1	0	0	0	0	0	0	0	0	0	0	0	0	0	0	0	0	0	0	0	0	0	0	0	0	0	0	0	0	0	0	0
ko:K06861 lptB; lipopolysaccharide export system ATP-binding protein [EC:7.5.2.5]	K06861	425	0.328185	228	0.934426	425	0.340818	0	0	0	0	0	0	0	0	0	0	0	0	0	0	0	0	0	0	0	0	0	0	0	0	0	0	0	0	0	0	0	0	0	0	0	0	0	0	0	0	0	0
ko:K04773 sppA; protease IV [EC:3.4.21.-]	K04773	445	0.343629	238	0.97541	428	0.343224	17	0.354167	0	0	2	1	1	1	1	1	1	0	0	0	0	0	0	0	0	0	0	0	1	1	1	0	0	0	0	0	1	1	1	1	1	1	0	0	0	0	1	0
ko:K07277 SAM50, TOB55, bamA; outer membrane protein insertion porin family	K07277	432	0.333591	210	0.860656	432	0.346431	0	0	0	0	0	0	0	0	0	0	0	0	0	0	0	0	0	0	0	0	0	0	0	0	0	0	0	0	0	0	0	0	0	0	0	0	0	0	0	0	0	0
ko:K05825 LYSN; 2-aminoadipate transaminase [EC:2.6.1.-]	K05825	460	0.355212	239	0.979508	436	0.349639	24	0.5	0	0	1	0	0	0	1	1	1	0	1	0	1	4	1	1	2	1	1	1	1	0	1	1	1	0	2	1	0	0	0	1	0	0	0	0	0	0	1	0
ko:K07315 rsbU_P; phosphoserine phosphatase RsbU/P [EC:3.1.3.3]	K07315	456	0.352124	204	0.836066	443	0.355253	13	0.270833	0	0	0	0	0	0	0	0	0	1	0	0	1	0	0	0	0	0	0	1	0	2	5	1	1	0	5	4	0	0	0	0	0	0	0	1	1	2	2	0
ko:K08483 ptsI; phosphoenolpyruvate-protein phosphotransferase (PTS system enzyme I) [EC:2.7.3.9]	K08483	449	0.346718	229	0.938525	448	0.359262	1	0.0208333	0	0	0	0	0	0	0	0	0	0	0	0	1	0	0	0	0	0	0	0	0	0	0	0	0	0	0	0	0	0	0	0	0	0	0	0	0	0	0	0
ko:K01424 E3.5.1.1, ansA, ansB; L-asparaginase [EC:3.5.1.1]	K01424	453	0.349807	224	0.918033	452	0.36247	1	0.0208333	0	0	0	0	0	0	0	1	0	0	0	0	0	0	0	0	0	0	0	0	0	0	0	0	0	0	0	0	0	0	0	0	0	0	0	0	0	0	0	0
ko:K03150 thiH; 2-iminoacetate synthase [EC:4.1.99.19]	K03150	452	0.349035	216	0.885246	452	0.36247	0	0	0	0	0	0	0	0	0	0	0	0	0	0	0	0	0	0	0	0	0	0	0	0	0	0	0	0	0	0	0	0	0	0	0	0	0	0	0	0	0	0
ko:K01633 folB; 7,8-dihydroneopterin aldolase/epimerase/oxygenase [EC:4.1.2.25 5.1.99.8 1.13.11.81]	K01633	453	0.349807	229	0.938525	453	0.363272	0	0	0	0	0	0	0	0	0	0	0	0	0	0	0	0	0	0	0	0	0	0	0	0	0	0	0	0	0	0	0	0	0	0	0	0	0	0	0	0	0	0
ko:K11751 ushA; 5'-nucleotidase / UDP-sugar diphosphatase [EC:3.1.3.5 3.6.1.45]	K11751	460	0.355212	212	0.868852	458	0.367281	2	0.0416667	0	0	0	0	0	0	0	0	0	0	0	0	0	0	0	0	0	0	0	0	1	0	0	0	0	0	0	0	2	0	0	0	0	0	0	0	0	0	0	0
ko:K04070 pflX; putative pyruvate formate lyase activating enzyme [EC:1.97.1.4]	K04070	493	0.380695	211	0.864754	459	0.368083	34	0.708333	1	1	1	1	1	1	0	0	0	0	1	1	1	2	0	3	1	0	1	1	0	0	2	2	1	2	0	1	1	1	1	2	1	1	1	1	1	1	1	1
ko:K00926 arcC; carbamate kinase [EC:2.7.2.2]	K00926	484	0.373745	199	0.815574	461	0.369687	23	0.479167	0	0	0	0	0	0	1	1	1	0	1	1	1	1	1	1	1	1	1	1	1	0	0	1	0	0	0	0	0	0	0	0	0	0	0	0	1	1	1	1
ko:K00857 tdk, TK; thymidine kinase [EC:2.7.1.21]	K00857	464	0.358301	220	0.901639	464	0.372093	0	0	0	0	0	0	0	0	0	0	0	0	0	0	0	0	0	0	0	0	0	0	0	0	0	0	0	0	0	0	0	0	0	0	0	0	0	0	0	0	0	0
ko:K01918 panC; pantoate--beta-alanine ligase [EC:6.3.2.1]	K01918	489	0.377606	200	0.819672	489	0.392141	0	0	0	0	0	0	0	0	0	0	0	0	0	0	0	0	0	0	0	0	0	0	0	0	0	0	0	0	0	0	0	0	0	0	0	0	0	0	0	0	0	0
ko:K03722 dinG; ATP-dependent DNA helicase DinG [EC:5.6.2.3]	K03722	495	0.382239	213	0.872951	490	0.392943	5	0.104167	1	1	0	0	1	1	0	0	0	0	0	0	0	0	0	0	0	0	0	0	0	0	0	0	0	0	0	0	0	0	1	0	0	0	0	0	0	0	0	0
ko:K06023 hprK, ptsK; HPr kinase/phosphorylase [EC:2.7.11.- 2.7.4.-]	K06023	493	0.380695	229	0.938525	493	0.395349	0	0	0	0	0	0	0	0	0	0	0	0	0	0	0	0	0	0	0	0	0	0	0	0	0	0	0	0	0	0	0	0	0	0	0	0	0	0	0	0	0	0
ko:K03465 thyX, thy1; thymidylate synthase (FAD) [EC:2.1.1.148]	K03465	511	0.394595	205	0.840164	498	0.399358	13	0.270833	0	1	0	0	0	0	1	1	1	0	0	0	0	0	0	0	0	0	0	0	0	0	0	0	0	0	0	0	0	0	0	0	0	0	0	0	0	0	0	1
ko:K01916 nadE; NAD+ synthase [EC:6.3.1.5]	K01916	530	0.409266	214	0.877049	499	0.40016	31	0.645833	1	1	1	1	1	1	1	2	0	1	0	0	0	0	0	0	0	0	0	0	1	1	1	0	1	1	1	1	1	2	3	2	1	1	0	0	0	0	1	1
ko:K00793 ribE, RIB5; riboflavin synthase [EC:2.5.1.9]	K00793	541	0.417761	220	0.901639	500	0.400962	41	0.854167	1	1	1	1	1	1	0	0	0	1	0	1	0	1	1	1	1	1	1	1	1	1	1	1	1	1	1	1	1	1	1	1	1	1	1	1	1	1	1	1
ko:K00573 E2.1.1.77, pcm; protein-L-isoaspartate(D-aspartate) O-methyltransferase [EC:2.1.1.77]	K00573	543	0.419305	218	0.893443	502	0.402566	41	0.854167	1	1	1	1	2	1	2	1	1	0	1	1	1	1	2	1	1	1	1	1	1	0	1	1	1	1	1	1	0	1	1	1	1	2	1	1	1	1	1	1
ko:K01843 kamA; lysine 2,3-aminomutase [EC:5.4.3.2]	K01843	529	0.408494	233	0.954918	505	0.404972	24	0.5	0	0	0	0	0	0	0	0	0	3	1	1	1	1	1	1	3	0	1	1	0	1	2	1	2	0	3	2	0	0	1	0	0	0	0	0	0	1	2	1
ko:K01845 hemL; glutamate-1-semialdehyde 2,1-aminomutase [EC:5.4.3.8]	K01845	549	0.423938	214	0.877049	506	0.405774	43	0.895833	1	1	2	1	1	1	2	1	1	2	1	1	1	1	1	1	1	1	1	1	1	0	1	1	1	1	1	1	1	1	3	1	1	1	1	1	1	1	1	1
ko:K00794 ribH, RIB4; 6,7-dimethyl-8-ribityllumazine synthase [EC:2.5.1.78]	K00794	547	0.422394	234	0.959016	508	0.407378	39	0.8125	1	1	1	1	1	1	0	0	0	1	0	1	0	1	1	1	1	0	1	1	1	1	1	1	1	1	1	1	1	1	1	1	1	1	1	1	0	1	1	1
ko:K02221 yggT; YggT family protein	K02221	509	0.39305	223	0.913934	509	0.40818	0	0	0	0	0	0	0	0	0	0	0	0	0	0	0	0	0	0	0	0	0	0	0	0	0	0	0	0	0	0	0	0	0	0	0	0	0	0	0	0	0	0
ko:K03306 TC.PIT; inorganic phosphate transporter, PiT family	K03306	541	0.417761	225	0.922131	510	0.408982	31	0.645833	1	1	0	0	1	1	0	0	0	1	1	1	2	1	1	1	1	0	1	1	2	0	4	2	2	3	2	2	0	1	1	1	1	1	0	0	0	0	0	1
ko:K11752 ribD; diaminohydroxyphosphoribosylaminopyrimidine deaminase / 5-amino-6-(5-phosphoribosylamino)uracil reductase [EC:3.5.4.26 1.1.1.193]	K11752	511	0.394595	219	0.897541	511	0.409783	0	0	0	0	0	0	0	0	0	0	0	0	0	0	0	0	0	0	0	0	0	0	0	0	0	0	0	0	0	0	0	0	0	0	0	0	0	0	0	0	0	0
ko:K00639 kbl, GCAT; glycine C-acetyltransferase [EC:2.3.1.29]	K00639	515	0.397683	227	0.930328	514	0.412189	1	0.0208333	0	0	0	0	0	0	0	0	0	0	0	0	0	0	0	0	0	0	0	0	0	0	0	0	0	0	0	0	0	0	0	0	0	0	0	0	0	0	0	0
ko:K00278 nadB; L-aspartate oxidase [EC:1.4.3.16]	K00278	518	0.4	218	0.893443	518	0.415397	0	0	0	0	0	0	0	0	0	0	0	0	0	0	0	0	0	0	0	0	0	0	0	0	0	0	0	0	0	0	0	0	0	0	0	0	0	0	0	0	0	0
ko:K14652 ribBA; 3,4-dihydroxy 2-butanone 4-phosphate synthase / GTP cyclohydrolase II [EC:4.1.99.12 3.5.4.25]	K14652	533	0.411583	215	0.881148	527	0.422614	6	0.125	0	0	0	0	0	0	0	0	0	1	0	0	0	0	0	0	0	0	0	0	0	0	0	0	0	0	0	0	0	0	0	0	0	0	1	1	1	2	1	0
ko:K00625 pta; phosphate acetyltransferase [EC:2.3.1.8]	K00625	537	0.414672	190	0.778689	531	0.425822	6	0.125	0	0	0	0	0	0	0	1	0	0	0	0	0	0	0	0	0	0	0	0	0	0	0	0	0	0	0	0	1	1	1	0	1	1	0	0	0	0	0	0
ko:K02914 RP-L34, MRPL34, rpmH; large subunit ribosomal protein L34	K02914	540	0.416988	194	0.795082	539	0.432237	1	0.0208333	0	0	0	0	0	0	0	1	0	0	0	0	0	0	0	0	0	0	0	0	0	0	0	0	0	0	0	0	0	0	0	0	0	0	0	0	0	0	0	0
ko:K01524 ppx-gppA; exopolyphosphatase / guanosine-5'-triphosphate,3'-diphosphate pyrophosphatase [EC:3.6.1.11 3.6.1.40]	K01524	563	0.434749	216	0.885246	543	0.435445	20	0.416667	0	0	0	1	0	0	0	0	0	1	0	0	0	0	0	0	0	0	0	0	0	1	1	1	0	1	3	2	1	1	1	2	2	2	0	0	0	0	0	0
ko:K00606 panB; 3-methyl-2-oxobutanoate hydroxymethyltransferase [EC:2.1.2.11]	K00606	545	0.420849	222	0.909836	544	0.436247	1	0.0208333	0	0	0	0	0	0	0	1	0	0	0	0	0	0	0	0	0	0	0	0	0	0	0	0	0	0	0	0	0	0	0	0	0	0	0	0	0	0	0	0
ko:K01953 asnB, ASNS; asparagine synthase (glutamine-hydrolysing) [EC:6.3.5.4]	K01953	593	0.457915	219	0.897541	548	0.439455	45	0.9375	1	1	1	1	1	1	5	2	2	1	1	1	2	2	1	1	2	0	2	1	1	2	3	1	4	4	1	2	0	1	2	2	4	1	2	1	1	0	1	1
ko:K09760 rmuC; DNA recombination protein RmuC	K09760	553	0.427027	206	0.844262	552	0.442662	1	0.0208333	0	0	0	0	0	0	0	0	0	0	0	0	0	0	0	0	0	0	0	0	0	0	0	0	0	0	0	0	1	0	0	0	0	0	0	0	0	0	0	0
ko:K09765 queH; epoxyqueuosine reductase [EC:1.17.99.6]	K09765	552	0.426255	202	0.827869	552	0.442662	0	0	0	0	0	0	0	0	0	0	0	0	0	0	0	0	0	0	0	0	0	0	0	0	0	0	0	0	0	0	0	0	0	0	0	0	0	0	0	0	0	0
ko:K03517 nadA; quinolinate synthase [EC:2.5.1.72]	K03517	594	0.458687	226	0.92623	554	0.444266	40	0.833333	1	1	1	0	1	1	0	0	0	2	1	1	1	0	1	2	1	0	1	2	2	0	1	1	1	2	1	1	1	2	1	3	1	2	2	1	1	1	1	1
ko:K00705 malQ; 4-alpha-glucanotransferase [EC:2.4.1.25]	K00705	571	0.440927	208	0.852459	554	0.444266	17	0.354167	0	0	0	0	0	0	0	0	0	0	3	3	2	1	2	3	2	2	2	1	0	2	1	1	1	1	1	1	0	0	0	0	0	0	0	0	0	0	0	0
ko:K00950 folK; 2-amino-4-hydroxy-6-hydroxymethyldihydropteridine diphosphokinase [EC:2.7.6.3]	K00950	559	0.43166	228	0.934426	559	0.448276	0	0	0	0	0	0	0	0	0	0	0	0	0	0	0	0	0	0	0	0	0	0	0	0	0	0	0	0	0	0	0	0	0	0	0	0	0	0	0	0	0	0
ko:K07114 yfbK; Ca-activated chloride channel homolog	K07114	572	0.441699	234	0.959016	560	0.449078	12	0.25	0	0	0	0	0	0	0	0	0	1	0	0	0	0	0	0	0	0	0	0	1	0	0	1	2	1	2	1	0	1	0	0	0	1	0	0	2	2	2	0
ko:K00963 UGP2, galU, galF; UTP--glucose-1-phosphate uridylyltransferase [EC:2.7.7.9]	K00963	584	0.450965	209	0.856557	561	0.44988	23	0.479167	1	1	1	1	1	1	1	1	0	0	0	0	0	1	0	1	0	0	0	0	0	0	0	0	0	1	2	1	1	1	2	1	1	1	0	0	0	0	0	1
ko:K01809 manA, MPI; mannose-6-phosphate isomerase [EC:5.3.1.8]	K01809	568	0.43861	218	0.893443	568	0.455493	0	0	0	0	0	0	0	0	0	0	0	0	0	0	0	0	0	0	0	0	0	0	0	0	0	0	0	0	0	0	0	0	0	0	0	0	0	0	0	0	0	0
ko:K03698 cbf, cbf1; 3'-5' exoribonuclease [EC:3.1.-.-]	K03698	589	0.454826	230	0.942623	573	0.459503	16	0.333333	0	0	1	1	0	0	0	0	0	2	1	0	0	1	1	0	1	1	1	1	1	0	0	0	0	0	0	0	0	0	0	0	0	0	0	0	0	0	0	1
ko:K01677 E4.2.1.2AA, fumA; fumarate hydratase subunit alpha [EC:4.2.1.2]	K01677	621	0.479537	226	0.92623	575	0.461107	46	0.958333	2	2	2	1	3	2	0	1	0	1	1	1	2	1	1	1	1	1	1	1	1	1	1	1	1	1	1	1	1	1	1	1	1	1	1	1	1	1	1	1
ko:K00012 UGDH, ugd; UDPglucose 6-dehydrogenase [EC:1.1.1.22]	K00012	594	0.458687	220	0.901639	577	0.462711	17	0.354167	0	0	0	0	1	0	2	0	0	0	0	0	0	2	0	0	1	0	0	0	0	0	0	0	0	1	1	1	0	1	1	2	1	1	0	1	0	0	0	1
ko:K00287 DHFR, folA; dihydrofolate reductase [EC:1.5.1.3]	K00287	577	0.44556	213	0.872951	577	0.462711	0	0	0	0	0	0	0	0	0	0	0	0	0	0	0	0	0	0	0	0	0	0	0	0	0	0	0	0	0	0	0	0	0	0	0	0	0	0	0	0	0	0
ko:K00767 nadC, QPRT; nicotinate-nucleotide pyrophosphorylase (carboxylating) [EC:2.4.2.19]	K00767	620	0.478764	210	0.860656	577	0.462711	43	0.895833	1	1	1	1	1	1	0	0	0	1	1	1	1	0	1	1	1	1	1	1	1	1	1	1	1	1	1	1	1	1	1	1	1	1	1	1	1	1	1	1
ko:K04083 hslO; molecular chaperone Hsp33	K04083	593	0.457915	231	0.946721	592	0.474739	1	0.0208333	0	0	0	0	0	0	0	0	0	0	0	1	0	0	0	0	0	0	0	0	0	0	0	0	0	0	0	0	0	0	0	0	0	0	0	0	0	0	0	0
ko:K00626 ACAT, atoB; acetyl-CoA C-acetyltransferase [EC:2.3.1.9]	K00626	640	0.494208	216	0.885246	592	0.474739	48	1	1	1	1	1	1	1	1	1	1	1	1	2	1	1	1	1	1	1	1	1	1	1	1	1	2	1	1	1	1	1	1	1	1	1	1	1	1	1	1	2
ko:K01710 rfbB, rmlB, rffG; dTDP-glucose 4,6-dehydratase [EC:4.2.1.46]	K01710	620	0.478764	188	0.770492	595	0.477145	25	0.520833	3	2	1	1	1	3	2	0	0	0	0	3	1	0	0	1	0	0	0	0	0	1	0	1	2	1	0	0	0	1	1	1	1	0	1	0	1	3	1	3
ko:K02025 ABC.MS.P; multiple sugar transport system permease protein	K02025	599	0.462548	233	0.954918	596	0.477947	3	0.0625	0	2	0	1	0	0	1	0	0	0	0	0	0	0	0	0	0	0	0	0	0	0	0	0	0	0	0	0	0	0	0	0	0	0	0	0	0	0	0	0
ko:K03568 tldD; TldD protein	K03568	645	0.498069	228	0.934426	603	0.483561	42	0.875	1	1	1	1	1	1	1	1	2	1	1	1	1	1	1	1	1	2	1	1	1	1	1	1	1	1	1	1	1	1	1	1	1	1	1	1	1	1	1	1
ko:K03439 trmB, METTL1, TRM8; tRNA (guanine-N7-)-methyltransferase [EC:2.1.1.33]	K03439	603	0.465637	215	0.881148	603	0.483561	0	0	0	0	0	0	0	0	0	0	0	0	0	0	0	0	0	0	0	0	0	0	0	0	0	0	0	0	0	0	0	0	0	0	0	0	0	0	0	0	0	0
ko:K01012 bioB; biotin synthase [EC:2.8.1.6]	K01012	613	0.473359	219	0.897541	605	0.485164	8	0.166667	0	1	0	0	1	1	2	1	1	0	0	0	0	0	0	0	0	0	0	0	0	0	0	0	0	0	0	0	0	0	0	0	0	0	0	0	0	0	0	0
ko:K03092 rpoN; RNA polymerase sigma-54 factor	K03092	606	0.467954	236	0.967213	606	0.485966	0	0	0	0	0	0	0	0	0	0	0	0	0	0	0	0	0	0	0	0	0	0	0	0	0	0	0	0	0	0	0	0	0	0	0	0	0	0	0	0	0	0
ko:K00262 E1.4.1.4, gdhA; glutamate dehydrogenase (NADP+) [EC:1.4.1.4]	K00262	617	0.476448	228	0.934426	608	0.48757	9	0.1875	0	0	1	2	0	0	0	0	0	0	0	0	0	0	0	0	0	0	0	0	0	1	1	0	1	0	0	0	1	0	0	0	0	0	0	0	0	0	0	0
ko:K00940 ndk, NME; nucleoside-diphosphate kinase [EC:2.7.4.6]	K00940	656	0.506564	195	0.79918	609	0.488372	47	0.979167	1	1	1	0	1	1	1	2	1	1	1	1	1	1	1	1	1	1	1	1	1	1	1	1	1	1	1	1	1	1	1	1	1	1	1	1	1	1	1	1
ko:K03074 secF; preprotein translocase subunit SecF	K03074	652	0.503475	202	0.827869	616	0.493986	36	0.75	1	1	1	1	1	1	1	1	1	1	1	1	1	1	1	0	0	1	1	1	1	1	1	1	1	0	2	2	1	1	1	1	1	1	1	1	1	1	1	0
ko:K02945 RP-S1, rpsA; small subunit ribosomal protein S1	K02945	619	0.477992	236	0.967213	618	0.495589	1	0.0208333	0	0	0	0	0	0	0	0	0	0	0	0	0	0	0	0	0	0	0	0	0	0	0	0	0	0	0	0	0	0	0	0	0	0	0	0	0	0	0	0
ko:K03783 punA, PNP; purine-nucleoside phosphorylase [EC:2.4.2.1]	K03783	623	0.481081	228	0.934426	623	0.499599	0	0	0	0	0	0	0	0	0	0	0	0	0	0	0	0	0	0	0	0	0	0	0	0	0	0	0	0	0	0	0	0	0	0	0	0	0	0	0	0	0	0
ko:K02669 pilT; twitching motility protein PilT	K02669	625	0.482625	235	0.963115	624	0.500401	1	0.0208333	0	0	0	0	0	0	1	0	0	0	0	0	0	0	0	0	0	0	0	0	0	0	0	0	0	0	0	0	0	0	0	0	0	0	0	0	0	0	0	0
ko:K05919 dfx; superoxide reductase [EC:1.15.1.2]	K05919	664	0.512741	222	0.909836	625	0.501203	39	0.8125	1	1	1	1	1	1	0	2	2	1	1	1	1	1	1	1	1	1	0	1	2	1	2	1	1	1	2	2	1	0	1	0	0	0	1	1	0	0	1	1
ko:K00335 nuoF; NADH-quinone oxidoreductase subunit F [EC:7.1.1.2]	K00335	636	0.49112	240	0.983607	626	0.502005	10	0.208333	0	2	1	1	1	1	0	0	0	0	0	0	0	0	0	0	0	0	0	0	0	0	0	0	0	1	1	1	0	0	0	0	0	0	1	1	0	0	0	0
ko:K02026 ABC.MS.P1; multiple sugar transport system permease protein	K02026	631	0.487259	235	0.963115	628	0.503609	3	0.0625	0	2	0	1	0	0	1	0	0	0	0	0	0	0	0	0	0	0	0	0	0	0	0	0	0	0	0	0	0	0	0	0	0	0	0	0	0	0	0	0
ko:K09769 ymdB; 2',3'-cyclic-nucleotide 2'-phosphodiesterase [EC:3.1.4.16]	K09769	631	0.487259	231	0.946721	630	0.505213	1	0.0208333	0	0	0	0	0	0	0	0	0	0	0	0	0	0	0	0	0	0	0	0	0	0	0	0	0	0	1	0	0	0	0	0	0	0	0	0	0	0	0	0
ko:K01258 pepT; tripeptide aminopeptidase [EC:3.4.11.4]	K01258	632	0.488031	223	0.913934	632	0.506816	0	0	0	0	0	0	0	0	0	0	0	0	0	0	0	0	0	0	0	0	0	0	0	0	0	0	0	0	0	0	0	0	0	0	0	0	0	0	0	0	0	0
ko:K03072 secD; preprotein translocase subunit SecD	K03072	673	0.519691	192	0.786885	636	0.510024	37	0.770833	1	1	1	1	1	1	2	1	1	1	1	1	1	1	1	0	0	1	1	1	1	1	1	1	1	1	3	2	1	1	1	1	1	1	2	1	1	1	1	0
ko:K07107 ybgC; acyl-CoA thioester hydrolase [EC:3.1.2.-]	K07107	650	0.501931	193	0.790984	640	0.513232	10	0.208333	0	0	1	1	1	1	0	0	0	0	0	0	0	0	0	0	0	0	0	0	0	0	0	0	0	0	0	0	1	1	1	1	1	1	0	0	0	0	0	0
ko:K07058 K07058; membrane protein	K07058	656	0.506564	201	0.82377	647	0.518845	9	0.1875	0	0	0	0	0	0	0	0	0	0	0	0	0	0	0	0	0	0	0	0	0	0	0	0	0	0	0	0	0	1	1	1	1	1	1	1	1	1	0	0
ko:K08963 mtnA; methylthioribose-1-phosphate isomerase [EC:5.3.1.23]	K08963	697	0.538224	220	0.901639	650	0.521251	47	0.979167	1	1	1	0	1	1	1	2	1	2	2	2	1	1	1	1	1	1	1	1	1	1	1	1	1	1	1	1	1	1	1	1	1	1	1	1	1	1	1	1
ko:K04079 HSP90A, htpG; molecular chaperone HtpG	K04079	652	0.503475	197	0.807377	650	0.521251	2	0.0416667	0	0	0	0	0	0	0	0	0	0	0	0	0	0	0	0	0	0	0	0	0	0	0	0	0	0	0	0	0	0	0	0	0	0	0	0	0	0	0	0
ko:K02653 pilC; type IV pilus assembly protein PilC	K02653	653	0.504247	205	0.840164	653	0.523657	0	0	0	0	0	0	0	0	0	0	0	0	0	0	0	0	0	0	0	0	0	0	0	0	0	0	0	0	0	0	0	0	0	0	0	0	0	0	0	0	0	0
ko:K10563 mutM, fpg; formamidopyrimidine-DNA glycosylase [EC:3.2.2.23 4.2.99.18]	K10563	670	0.517375	229	0.938525	657	0.526864	13	0.270833	0	0	1	1	0	0	0	1	1	0	0	0	0	0	0	0	0	0	0	0	0	0	0	0	0	0	0	0	0	0	0	0	0	0	0	0	2	1	1	1
ko:K02825 pyrR; pyrimidine operon attenuation protein / uracil phosphoribosyltransferase [EC:2.4.2.9]	K02825	658	0.508108	224	0.918033	658	0.527666	0	0	0	0	0	0	0	0	0	0	0	0	0	0	0	0	0	0	0	0	0	0	0	0	0	0	0	0	0	0	0	0	0	0	0	0	0	0	0	0	0	0
ko:K00796 folP; dihydropteroate synthase [EC:2.5.1.15]	K00796	697	0.538224	224	0.918033	661	0.530072	36	0.75	0	0	0	0	0	0	0	0	0	1	1	1	0	1	1	1	1	1	1	1	1	0	1	0	1	1	1	1	1	1	1	1	1	1	1	1	1	1	1	1
ko:K00812 aspB; aspartate aminotransferase [EC:2.6.1.1]	K00812	708	0.546718	241	0.987705	664	0.532478	44	0.916667	1	1	1	0	1	1	0	0	0	1	2	2	1	2	2	2	3	2	2	2	3	1	2	2	2	3	3	3	2	2	2	2	2	2	3	2	1	3	3	1
ko:K00334 nuoE; NADH-quinone oxidoreductase subunit E [EC:7.1.1.2]	K00334	677	0.52278	239	0.979508	665	0.53328	12	0.25	0	2	1	0	1	1	0	0	0	0	0	0	0	0	0	0	0	0	0	0	0	0	0	0	0	1	1	1	0	0	0	0	0	0	1	1	1	1	1	0
ko:K00283 gcvPB; glycine cleavage system P protein (glycine dehydrogenase) subunit 2 [EC:1.4.4.2]	K00283	670	0.517375	234	0.959016	666	0.534082	4	0.0833333	0	0	0	0	0	0	0	0	0	0	0	0	0	0	0	0	0	0	0	0	0	0	0	0	0	0	0	0	0	0	0	0	0	0	0	0	0	0	0	1
ko:K02784 ptsH; phosphocarrier protein HPr	K02784	671	0.518147	232	0.95082	670	0.537289	1	0.0208333	0	0	0	0	0	0	0	0	0	0	0	0	1	0	0	0	0	0	0	0	0	0	0	0	0	0	0	0	0	0	0	0	0	0	0	0	0	0	0	0
ko:K03800 lplA, lplJ, lipL1; lipoate---protein ligase [EC:6.3.1.20]	K03800	678	0.523552	220	0.901639	670	0.537289	8	0.166667	0	0	0	0	0	0	0	1	2	0	0	0	0	0	0	0	0	0	0	0	0	0	0	0	0	0	0	0	0	0	0	0	0	0	0	0	0	0	0	0
ko:K00282 gcvPA; glycine cleavage system P protein (glycine dehydrogenase) subunit 1 [EC:1.4.4.2]	K00282	677	0.52278	220	0.901639	673	0.539695	4	0.0833333	0	0	0	0	0	0	0	0	0	0	0	0	0	0	0	0	0	0	0	0	0	0	0	0	0	0	0	0	0	0	0	0	0	0	0	0	0	0	0	1
ko:K14155 patB, malY; cysteine-S-conjugate beta-lyase [EC:4.4.1.13]	K14155	674	0.520463	225	0.922131	674	0.540497	0	0	0	0	0	0	0	0	0	0	0	0	0	0	0	0	0	0	0	0	0	0	0	0	0	0	0	0	0	0	0	0	0	0	0	0	0	0	0	0	0	0
ko:K21903 cadC, smtB; ArsR family transcriptional regulator, lead/cadmium/zinc/bismuth-responsive transcriptional repressor	K21903	689	0.532046	209	0.856557	676	0.542101	13	0.270833	0	0	1	1	1	1	0	0	0	1	0	0	0	0	0	0	0	0	0	0	0	0	0	0	0	0	0	0	1	2	1	3	1	1	0	0	0	0	0	0
ko:K02124 ATPVK, ntpK, atpK; V/A-type H+/Na+-transporting ATPase subunit K	K02124	718	0.55444	192	0.786885	677	0.542903	41	0.854167	1	1	1	0	1	1	1	1	1	1	1	1	1	1	1	0	1	1	1	0	2	2	2	2	2	3	3	3	1	1	0	1	2	1	0	0	1	1	2	1
ko:K01104 E3.1.3.48; protein-tyrosine phosphatase [EC:3.1.3.48]	K01104	680	0.525097	190	0.778689	680	0.545309	0	0	0	0	0	0	0	0	0	0	0	0	0	0	0	0	0	0	0	0	0	0	0	0	0	0	0	0	0	0	0	0	0	0	0	0	0	0	0	0	0	0
ko:K03590 ftsA; cell division protein FtsA	K03590	682	0.526641	233	0.954918	681	0.546111	1	0.0208333	0	0	0	0	0	0	0	0	0	0	0	0	0	0	0	0	0	0	0	0	0	0	0	0	0	0	0	0	0	0	0	0	0	0	0	0	0	0	0	0
ko:K03612 rnfG; H+/Na+-translocating ferredoxin:NAD+ oxidoreductase subunit G	K03612	682	0.526641	212	0.868852	682	0.546913	0	0	0	0	0	0	0	0	0	0	0	0	0	0	0	0	0	0	0	0	0	0	0	0	0	0	0	0	0	0	0	0	0	0	0	0	0	0	0	0	0	0
ko:K02120 ATPVD, ntpD, atpD; V/A-type H+/Na+-transporting ATPase subunit D	K02120	728	0.562162	199	0.815574	683	0.547715	45	0.9375	1	1	1	0	1	1	1	1	1	2	2	3	2	2	2	2	2	1	1	2	2	2	2	2	2	5	3	9	1	1	1	1	1	1	1	1	1	0	2	1
ko:K00180 iorB; indolepyruvate ferredoxin oxidoreductase, beta subunit [EC:1.2.7.8]	K00180	735	0.567568	218	0.893443	690	0.553328	45	0.9375	1	1	1	1	1	1	1	1	1	0	2	1	1	1	1	2	1	1	1	1	0	1	1	1	1	1	1	1	1	2	1	1	2	4	2	2	2	1	2	1
ko:K03768 PPIB, ppiB; peptidyl-prolyl cis-trans isomerase B (cyclophilin B) [EC:5.2.1.8]	K03768	697	0.538224	224	0.918033	692	0.554932	5	0.104167	0	0	1	0	1	1	1	1	0	0	0	0	0	0	0	0	0	0	0	0	0	0	0	0	0	0	0	0	0	0	0	0	0	0	0	0	0	0	0	0
ko:K00756 pdp; pyrimidine-nucleoside phosphorylase [EC:2.4.2.2]	K00756	695	0.53668	206	0.844262	695	0.557338	0	0	0	0	0	0	0	0	0	0	0	0	0	0	0	0	0	0	0	0	0	0	0	0	0	0	0	0	0	0	0	0	0	0	0	0	0	0	0	0	0	0
ko:K09022 ridA, tdcF, RIDA; 2-iminobutanoate/2-iminopropanoate deaminase [EC:3.5.99.10]	K09022	706	0.545174	225	0.922131	696	0.55814	10	0.208333	0	0	0	0	0	0	1	1	1	0	2	0	0	0	0	0	0	1	0	1	0	0	0	0	0	0	1	0	0	0	0	0	0	0	0	0	0	0	0	0
ko:K02851 wecA, tagO, rfe; UDP-GlcNAc:undecaprenyl-phosphate/decaprenyl-phosphate GlcNAc-1-phosphate transferase [EC:2.7.8.33 2.7.8.35]	K02851	702	0.542085	237	0.971311	700	0.561347	2	0.0416667	0	0	0	0	0	0	0	0	0	0	0	0	0	0	0	0	0	0	0	0	0	0	0	0	0	1	0	0	0	0	0	0	0	0	0	0	0	0	0	0
ko:K02118 ATPVB, ntpB, atpB; V/A-type H+/Na+-transporting ATPase subunit B	K02118	746	0.576062	200	0.819672	700	0.561347	46	0.958333	1	1	1	0	2	1	1	1	1	2	1	2	1	2	1	1	1	0	1	1	3	3	3	3	2	3	3	2	1	1	1	1	1	1	1	1	1	1	2	2
ko:K02123 ATPVI, ntpI, atpI; V/A-type H+/Na+-transporting ATPase subunit I	K02123	744	0.574517	194	0.795082	702	0.562951	42	0.875	1	1	1	0	1	1	1	1	1	1	1	1	1	1	2	0	1	1	1	1	3	2	4	3	2	3	3	3	1	1	0	1	1	1	0	0	1	1	2	1
ko:K00027 ME2, sfcA, maeA; malate dehydrogenase (oxaloacetate-decarboxylating) [EC:1.1.1.38]	K00027	725	0.559846	225	0.922131	703	0.563753	22	0.458333	0	0	0	0	0	0	0	1	0	0	0	0	0	0	0	0	0	0	0	0	0	2	2	1	0	0	1	1	0	1	1	3	0	3	1	1	1	1	1	1
ko:K07090 K07090; uncharacterized protein	K07090	747	0.576834	215	0.881148	705	0.565357	42	0.875	0	1	2	1	1	1	1	0	0	1	1	1	1	1	1	1	1	0	3	0	2	1	1	1	1	1	1	2	0	2	1	3	3	1	1	3	2	1	1	1
ko:K02117 ATPVA, ntpA, atpA; V/A-type H+/Na+-transporting ATPase subunit A [EC:7.1.2.2 7.2.2.1]	K02117	751	0.579923	208	0.852459	705	0.565357	46	0.958333	1	1	1	0	1	1	1	1	1	1	1	1	1	1	1	0	1	1	1	1	3	2	2	3	2	5	4	2	1	1	1	1	1	1	1	1	1	1	2	1
ko:K02037 pstC; phosphate transport system permease protein	K02037	733	0.566023	185	0.758197	706	0.566159	27	0.5625	1	1	1	1	1	1	0	1	0	1	0	0	0	0	0	0	1	1	0	0	0	0	0	1	0	0	1	1	1	1	1	1	1	1	2	1	1	1	2	0
ko:K12960 mtaD; 5-methylthioadenosine/S-adenosylhomocysteine deaminase [EC:3.5.4.31 3.5.4.28]	K12960	751	0.579923	221	0.905738	707	0.566961	44	0.916667	1	1	1	1	1	1	0	0	0	1	1	1	1	1	1	1	0	1	1	1	1	1	1	1	1	1	2	1	1	1	1	1	1	1	1	1	1	1	2	1
ko:K10112 msmX, msmK, malK, sugC, ggtA, msiK; multiple sugar transport system ATP-binding protein [EC:7.5.2.-]	K10112	711	0.549035	225	0.922131	711	0.570168	0	0	0	0	0	0	0	0	0	0	0	0	0	0	0	0	0	0	0	0	0	0	0	0	0	0	0	0	0	0	0	0	0	0	0	0	0	0	0	0	0	0
ko:K01620 ltaE; threonine aldolase [EC:4.1.2.48]	K01620	714	0.551351	197	0.807377	711	0.570168	3	0.0625	0	0	0	0	0	0	0	0	0	0	0	0	0	0	0	0	0	0	0	0	0	0	0	0	0	0	0	0	0	0	0	0	0	0	0	0	0	0	0	0
ko:K00177 korC, oorC; 2-oxoglutarate ferredoxin oxidoreductase subunit gamma [EC:1.2.7.3]	K00177	747	0.576834	237	0.971311	718	0.575782	29	0.604167	1	1	1	1	1	1	1	1	1	1	2	1	1	1	2	1	1	0	1	1	1	2	1	1	1	1	1	1	0	0	0	0	0	0	0	0	0	0	0	0
ko:K00179 iorA; indolepyruvate ferredoxin oxidoreductase, alpha subunit [EC:1.2.7.8]	K00179	766	0.591506	217	0.889344	719	0.576584	47	0.979167	1	1	1	1	1	1	1	1	2	2	3	2	2	2	2	2	2	3	2	2	2	2	2	2	2	1	2	2	1	3	2	4	3	3	3	3	3	3	3	1
ko:K01778 dapF; diaminopimelate epimerase [EC:5.1.1.7]	K01778	767	0.592278	226	0.92623	730	0.585405	37	0.770833	1	1	1	1	1	1	0	0	0	1	1	1	0	1	1	1	0	1	2	1	1	1	1	1	1	1	1	1	0	0	0	0	0	0	1	2	1	1	1	2
ko:K08301 rng, cafA; ribonuclease G [EC:3.1.26.-]	K08301	730	0.563707	214	0.877049	730	0.585405	0	0	0	0	0	0	0	0	0	0	0	0	0	0	0	0	0	0	0	0	0	0	0	0	0	0	0	0	0	0	0	0	0	0	0	0	0	0	0	0	0	0
ko:K12573 rnr, vacB; ribonuclease R [EC:3.1.13.1]	K12573	745	0.57529	212	0.868852	735	0.589415	10	0.208333	0	0	0	0	0	0	0	0	0	0	0	1	0	0	0	1	1	1	0	0	1	0	1	0	0	1	0	1	0	0	1	0	0	0	0	0	1	0	0	0
ko:K02040 pstS; phosphate transport system substrate-binding protein	K02040	769	0.593822	184	0.754098	736	0.590217	33	0.6875	2	2	1	1	2	2	2	1	1	1	0	0	0	0	0	0	0	1	1	0	0	0	2	1	1	0	2	2	1	1	2	1	1	1	2	2	3	2	4	0
ko:K05810 LACC1, yfiH; purine-nucleoside/S-methyl-5'-thioadenosine phosphorylase / adenosine deaminase [EC:2.4.2.1 2.4.2.28 3.5.4.4]	K05810	737	0.569112	225	0.922131	737	0.591018	0	0	0	0	0	0	0	0	0	0	0	0	0	0	0	0	0	0	0	0	0	0	0	0	0	0	0	0	0	0	0	0	0	0	0	0	0	0	0	0	0	0
ko:K01251 AHCY, ahcY; adenosylhomocysteinase [EC:3.13.2.1]	K01251	781	0.603089	225	0.922131	737	0.591018	44	0.916667	1	1	1	0	1	1	1	1	1	1	1	1	1	2	0	2	1	1	1	1	2	1	1	1	1	1	0	1	1	1	1	1	1	1	1	1	1	1	1	1
ko:K00831 serC, PSAT1; phosphoserine aminotransferase [EC:2.6.1.52]	K00831	739	0.570656	228	0.934426	738	0.59182	1	0.0208333	0	0	0	0	0	0	0	0	0	0	0	0	0	0	0	0	0	0	0	0	0	0	0	0	0	0	0	0	0	0	1	0	0	0	0	0	0	0	0	0
ko:K02654 pilD, pppA; leader peptidase (prepilin peptidase) / N-methyltransferase [EC:3.4.23.43 2.1.1.-]	K02654	748	0.577606	205	0.840164	747	0.599038	1	0.0208333	0	0	0	0	0	0	0	0	0	0	0	0	0	0	0	0	0	0	0	0	0	0	0	0	0	0	0	0	0	0	0	0	0	0	0	0	0	0	0	0
ko:K02005 ABC.CD.TX; HlyD family secretion protein	K02005	749	0.578378	217	0.889344	748	0.59984	1	0.0208333	0	0	0	0	0	0	1	0	0	0	0	0	0	0	0	0	0	0	0	0	0	0	0	0	0	0	0	0	0	0	0	0	0	0	0	0	0	0	0	0
ko:K03521 fixA, etfB; electron transfer flavoprotein beta subunit	K03521	751	0.579923	224	0.918033	750	0.601443	1	0.0208333	0	0	0	0	0	0	0	0	0	0	0	0	0	0	0	0	0	0	0	0	0	0	0	0	0	0	0	0	0	0	0	0	0	0	0	0	0	0	0	0
ko:K02049 ABC.SN.A; NitT/TauT family transport system ATP-binding protein	K02049	794	0.613127	204	0.836066	750	0.601443	44	0.916667	1	1	0	0	0	0	1	1	1	1	1	1	1	1	1	1	1	1	1	1	1	2	2	2	1	1	2	1	1	1	2	1	1	1	1	1	1	1	1	3
ko:K03522 fixB, etfA; electron transfer flavoprotein alpha subunit	K03522	752	0.580695	229	0.938525	751	0.602245	1	0.0208333	0	0	0	0	0	0	0	0	0	0	0	0	0	0	0	0	0	0	0	0	0	0	0	0	0	0	0	0	0	0	0	0	0	0	0	0	0	0	0	0
ko:K09817 znuC; zinc transport system ATP-binding protein [EC:7.2.2.20]	K09817	795	0.6139	226	0.92623	752	0.603047	43	0.895833	1	1	1	1	0	1	1	1	1	0	2	1	1	3	1	1	1	1	1	1	1	1	1	1	0	1	2	1	1	1	2	1	1	1	1	1	1	1	1	1
ko:K21929 udg; uracil-DNA glycosylase [EC:3.2.2.27]	K21929	784	0.605405	225	0.922131	752	0.603047	32	0.666667	0	0	0	0	0	0	1	0	0	0	1	2	1	1	1	1	1	1	1	1	1	0	0	1	0	0	0	0	1	1	0	1	1	1	1	1	1	1	1	1
ko:K03787 surE; 5'/3'-nucleotidase [EC:3.1.3.5 3.1.3.6]	K03787	793	0.612355	218	0.893443	756	0.606255	37	0.770833	1	1	1	1	1	1	2	1	1	1	1	1	1	1	1	1	1	1	1	1	1	0	2	1	1	2	1	1	1	1	0	1	2	1	1	1	1	1	1	0
ko:K09816 znuB; zinc transport system permease protein	K09816	801	0.618533	215	0.881148	758	0.607859	43	0.895833	1	1	1	1	0	1	2	2	1	0	1	1	1	1	1	1	1	1	1	1	1	1	1	1	0	1	1	1	1	1	1	1	1	1	2	1	1	1	1	1
ko:K00820 glmS, GFPT; glutamine---fructose-6-phosphate transaminase (isomerizing) [EC:2.6.1.16]	K00820	800	0.617761	233	0.954918	760	0.609463	40	0.833333	2	2	2	2	2	2	2	1	2	1	3	1	1	1	1	1	1	1	1	1	1	0	1	0	1	2	1	1	0	1	1	1	1	1	1	1	2	1	0	2
ko:K09815 znuA; zinc transport system substrate-binding protein	K09815	805	0.621622	220	0.901639	762	0.611067	43	0.895833	1	1	1	1	0	1	1	1	2	0	1	1	1	2	1	1	1	1	1	1	1	1	1	1	0	1	1	1	1	1	1	1	1	1	1	1	2	1	1	2
ko:K03924 moxR; MoxR-like ATPase [EC:3.6.3.-]	K03924	792	0.611583	241	0.987705	763	0.611868	29	0.604167	0	0	0	0	0	0	0	0	0	2	1	0	2	2	0	3	1	0	2	1	1	0	1	0	2	3	2	2	1	4	5	3	3	4	1	1	1	1	1	1
ko:K13038 coaBC, dfp; phosphopantothenoylcysteine decarboxylase / phosphopantothenate---cysteine ligase [EC:4.1.1.36 6.3.2.5]	K13038	810	0.625483	226	0.92623	765	0.613472	45	0.9375	1	1	1	1	2	1	1	1	1	1	1	0	0	1	1	1	1	1	1	1	2	1	1	1	1	1	1	1	1	1	1	1	1	1	1	1	0	1	1	1
ko:K01939 purA, ADSS; adenylosuccinate synthase [EC:6.3.4.4]	K01939	814	0.628571	231	0.946721	770	0.617482	44	0.916667	1	1	1	0	1	1	1	1	2	0	1	3	1	2	1	1	1	1	1	1	2	1	1	2	1	2	2	1	0	1	1	1	1	1	1	1	1	1	1	1
ko:K00991 ispD; 2-C-methyl-D-erythritol 4-phosphate cytidylyltransferase [EC:2.7.7.60]	K00991	778	0.600772	219	0.897541	776	0.622294	2	0.0416667	0	0	0	0	0	0	0	1	0	0	0	0	0	0	0	0	0	0	0	0	0	0	0	0	0	0	0	0	0	0	0	0	0	0	0	0	0	0	0	0
ko:K01975 thpR; RNA 2',3'-cyclic 3'-phosphodiesterase [EC:3.1.4.58]	K01975	823	0.635521	191	0.782787	779	0.624699	44	0.916667	1	1	1	1	1	1	0	1	1	1	1	1	1	2	1	1	1	1	1	1	1	0	1	1	1	1	1	1	1	1	0	1	1	1	1	1	1	1	1	1
ko:K00783 rlmH; 23S rRNA (pseudouridine1915-N3)-methyltransferase [EC:2.1.1.177]	K00783	798	0.616216	233	0.954918	786	0.630313	12	0.25	0	0	0	0	0	0	0	0	0	1	0	0	0	0	0	0	0	0	0	0	1	1	1	1	0	1	1	1	0	0	0	0	0	0	1	1	1	1	0	0
ko:K01142 xthA, xth; exodeoxyribonuclease III [EC:3.1.11.2]	K01142	812	0.627027	217	0.889344	787	0.631115	25	0.520833	1	1	1	1	1	1	1	1	1	0	1	0	0	0	1	1	0	1	0	1	1	0	0	0	0	1	1	1	1	1	1	0	0	1	0	0	1	1	0	0
ko:K20509 madB, oadB, gcdB, mmdB; carboxybiotin decarboxylase [EC:7.2.4.1]	K20509	791	0.610811	232	0.95082	788	0.631917	3	0.0625	0	0	0	0	0	0	1	1	1	0	0	0	0	0	0	0	0	0	0	0	0	0	0	0	0	0	0	0	0	0	0	0	0	0	0	0	0	0	0	0
ko:K22132 tcdA; tRNA threonylcarbamoyladenosine dehydratase	K22132	791	0.610811	204	0.836066	790	0.63352	1	0.0208333	0	0	0	0	0	0	0	0	0	0	0	0	0	0	0	0	0	0	0	0	0	0	0	0	0	0	0	0	0	0	0	0	0	0	0	0	0	0	0	0
ko:K07037 pgpH; cyclic-di-AMP phosphodiesterase PgpH [EC:3.1.4.-]	K07037	793	0.612355	231	0.946721	793	0.635926	0	0	0	0	0	0	0	0	0	0	0	0	0	0	0	0	0	0	0	0	0	0	0	0	0	0	0	0	0	0	0	0	0	0	0	0	0	0	0	0	0	0
ko:K01756 purB, ADSL; adenylosuccinate lyase [EC:4.3.2.2]	K01756	835	0.644788	229	0.938525	793	0.635926	42	0.875	1	1	1	1	1	1	0	1	1	1	1	1	0	1	1	2	1	0	1	0	1	0	1	1	1	1	1	1	1	1	1	1	1	1	1	1	1	1	1	1
ko:K03613 rnfE; H+/Na+-translocating ferredoxin:NAD+ oxidoreductase subunit E	K03613	793	0.612355	222	0.909836	793	0.635926	0	0	0	0	0	0	0	0	0	0	0	0	0	0	0	0	0	0	0	0	0	0	0	0	0	0	0	0	0	0	0	0	0	0	0	0	0	0	0	0	0	0
ko:K02051 ABC.SN.S; NitT/TauT family transport system substrate-binding protein	K02051	837	0.646332	218	0.893443	795	0.63753	42	0.875	1	1	0	0	0	0	1	2	1	0	1	1	1	1	2	1	1	1	1	1	1	1	1	1	1	1	1	1	1	1	1	1	2	1	1	3	1	2	1	2
ko:K01893 NARS, asnS; asparaginyl-tRNA synthetase [EC:6.1.1.22]	K01893	801	0.618533	228	0.934426	798	0.639936	3	0.0625	0	0	0	0	0	0	0	0	0	0	0	0	0	0	0	0	0	0	0	0	0	0	0	0	0	0	0	0	0	0	0	0	0	0	0	0	0	0	0	0
ko:K03704 cspA; cold shock protein	K03704	803	0.620077	215	0.881148	798	0.639936	5	0.104167	0	0	0	0	0	0	1	0	0	0	0	0	0	0	0	0	0	0	0	0	0	0	0	0	0	0	0	0	0	0	0	0	0	0	0	1	2	1	1	0
ko:K07636 phoR; two-component system, OmpR family, phosphate regulon sensor histidine kinase PhoR [EC:2.7.13.3]	K07636	798	0.616216	190	0.778689	798	0.639936	0	0	0	0	0	0	0	0	0	0	0	0	0	0	0	0	0	0	0	0	0	0	0	0	0	0	0	0	0	0	0	0	0	0	0	0	0	0	0	0	0	0
ko:K03617 rnfA; H+/Na+-translocating ferredoxin:NAD+ oxidoreductase subunit A	K03617	801	0.618533	217	0.889344	801	0.642342	0	0	0	0	0	0	0	0	0	0	0	0	0	0	0	0	0	0	0	0	0	0	0	0	0	0	0	0	0	0	0	0	0	0	0	0	0	0	0	0	0	0
ko:K03980 murJ, mviN; putative peptidoglycan lipid II flippase	K03980	803	0.620077	211	0.864754	801	0.642342	2	0.0416667	0	0	0	0	0	0	0	1	0	0	0	0	0	1	0	0	0	0	0	0	0	0	0	0	0	0	0	0	0	0	0	0	0	0	0	0	0	0	0	0
ko:K01770 ispF; 2-C-methyl-D-erythritol 2,4-cyclodiphosphate synthase [EC:4.6.1.12]	K01770	808	0.623938	220	0.901639	808	0.647955	0	0	0	0	0	0	0	0	0	0	0	0	0	0	0	0	0	0	0	0	0	0	0	0	0	0	0	0	0	0	0	0	0	0	0	0	0	0	0	0	0	0
ko:K06990 MEMO1; MEMO1 family protein	K06990	852	0.657915	212	0.868852	809	0.648757	43	0.895833	1	1	1	0	1	1	0	1	1	1	1	1	1	1	1	1	1	2	1	1	1	1	1	0	1	0	1	1	1	1	1	1	1	1	1	1	1	1	1	1
ko:K01091 gph; phosphoglycolate phosphatase [EC:3.1.3.18]	K01091	825	0.637066	232	0.95082	810	0.649559	15	0.3125	1	1	1	1	2	1	0	0	0	0	0	0	0	0	0	0	0	0	0	0	0	0	0	0	0	0	0	1	0	0	1	0	0	0	0	0	0	0	0	0
ko:K21636 nrdD; ribonucleoside-triphosphate reductase (formate) [EC:1.1.98.6]	K21636	856	0.661004	204	0.836066	814	0.652767	42	0.875	1	1	1	1	2	1	0	0	0	0	3	2	4	2	2	2	4	3	2	2	2	0	2	1	2	2	3	2	1	1	1	1	1	1	1	1	1	1	1	1
ko:K00997 acpS; holo-[acyl-carrier protein] synthase [EC:2.7.8.7]	K00997	823	0.635521	220	0.901639	821	0.65838	2	0.0416667	0	0	0	0	0	0	0	0	0	0	0	0	0	0	0	0	0	0	1	0	0	0	0	0	0	0	0	0	0	0	0	0	0	0	0	0	0	0	0	0
ko:K03614 rnfD; H+/Na+-translocating ferredoxin:NAD+ oxidoreductase subunit D [EC:7.1.1.11 7.2.1.2]	K03614	822	0.634749	224	0.918033	822	0.659182	0	0	0	0	0	0	0	0	0	0	0	0	0	0	0	0	0	0	0	0	0	0	0	0	0	0	0	0	0	0	0	0	0	0	0	0	0	0	0	0	0	0
ko:K00688 PYG, glgP; glycogen phosphorylase [EC:2.4.1.1]	K00688	850	0.656371	233	0.954918	823	0.659984	27	0.5625	0	0	0	0	0	0	0	0	0	0	2	3	3	2	2	4	4	4	2	1	0	2	2	1	1	2	1	2	0	1	1	1	1	1	3	2	2	4	2	0
ko:K02823 pyrDII; dihydroorotate dehydrogenase electron transfer subunit	K02823	866	0.668726	225	0.922131	824	0.660786	42	0.875	1	1	1	1	1	1	0	0	0	2	1	1	1	1	1	1	1	1	1	1	1	0	1	1	1	1	0	1	1	1	1	1	1	1	1	1	1	1	1	1
ko:K03695 clpB; ATP-dependent Clp protease ATP-binding subunit ClpB	K03695	828	0.639382	213	0.872951	824	0.660786	4	0.0833333	0	0	0	0	0	0	0	0	0	0	0	0	0	0	0	0	0	0	0	0	0	0	0	1	0	1	1	1	0	0	0	0	0	0	0	0	0	0	0	0
ko:K00605 gcvT, AMT; glycine cleavage system T protein (aminomethyltransferase) [EC:2.1.2.10]	K00605	828	0.639382	201	0.82377	824	0.660786	4	0.0833333	0	0	0	0	0	0	0	0	0	0	0	0	0	0	0	0	0	0	0	0	0	0	0	0	0	0	0	0	0	0	0	0	0	0	0	0	0	0	0	1
ko:K07001 K07001; NTE family protein	K07001	831	0.641699	209	0.856557	829	0.664796	2	0.0416667	0	0	1	1	0	0	0	0	0	0	0	0	0	0	0	0	0	0	0	0	0	0	0	0	0	0	0	0	0	0	0	0	0	0	0	0	0	0	0	0
ko:K03615 rnfC; H+/Na+-translocating ferredoxin:NAD+ oxidoreductase subunit C [EC:7.1.1.11 7.2.1.2]	K03615	830	0.640927	224	0.918033	830	0.665597	0	0	0	0	0	0	0	0	0	0	0	0	0	0	0	0	0	0	0	0	0	0	0	0	0	0	0	0	0	0	0	0	0	0	0	0	0	0	0	0	0	0
ko:K03324 yjbB; phosphate:Na+ symporter	K03324	847	0.654054	197	0.807377	834	0.668805	13	0.270833	0	0	0	0	0	0	0	0	0	0	0	1	2	1	2	1	2	0	0	1	0	1	1	0	0	0	0	1	0	0	0	0	0	0	0	0	1	1	0	0
ko:K02954 RP-S14, MRPS14, rpsN; small subunit ribosomal protein S14	K02954	865	0.667954	214	0.877049	835	0.669607	30	0.625	1	0	0	0	1	1	0	1	0	1	1	1	1	1	1	1	1	1	1	1	1	0	1	1	1	0	0	0	0	1	0	0	0	0	1	1	1	1	1	1
ko:K01886 QARS, glnS; glutaminyl-tRNA synthetase [EC:6.1.1.18]	K01886	838	0.647104	225	0.922131	837	0.671211	1	0.0208333	0	0	0	0	0	0	0	0	0	0	0	0	1	0	0	0	0	0	0	0	0	0	0	0	0	0	0	0	0	0	0	0	0	0	0	0	0	0	0	0
ko:K03616 rnfB; H+/Na+-translocating ferredoxin:NAD+ oxidoreductase subunit B [EC:7.1.1.11 7.2.1.2]	K03616	840	0.648649	209	0.856557	839	0.672815	1	0.0208333	0	0	1	0	0	0	0	0	0	0	0	0	0	0	0	0	0	0	0	0	0	0	0	0	0	0	0	0	0	0	0	0	0	0	0	0	0	0	0	0
ko:K21071 pfk, pfp; ATP-dependent phosphofructokinase / diphosphate-dependent phosphofructokinase [EC:2.7.1.11 2.7.1.90]	K21071	858	0.662548	233	0.954918	846	0.678428	12	0.25	0	0	0	0	0	0	0	0	0	0	0	1	0	1	1	1	1	0	1	1	0	1	2	0	0	1	2	1	0	0	0	0	0	0	0	0	0	0	0	0
ko:K07240 chrA; chromate transporter	K07240	856	0.661004	229	0.938525	853	0.684042	3	0.0625	0	0	0	0	0	0	0	2	0	0	0	0	0	0	0	0	0	0	0	0	0	0	0	0	0	0	0	0	2	0	0	0	0	0	0	0	0	1	0	0
ko:K03978 engB; GTP-binding protein	K03978	853	0.658687	219	0.897541	853	0.684042	0	0	0	0	0	0	0	0	0	0	0	0	0	0	0	0	0	0	0	0	0	0	0	0	0	0	0	0	0	0	0	0	0	0	0	0	0	0	0	0	0	0
ko:K03711 fur, zur, furB; Fur family transcriptional regulator, ferric uptake regulator	K03711	856	0.661004	182	0.745902	855	0.685646	1	0.0208333	0	0	0	0	0	0	0	0	0	0	0	0	0	0	0	0	0	0	0	0	1	0	0	0	0	0	0	0	0	0	0	0	0	0	0	0	0	0	0	0
ko:K00567 ogt, MGMT; methylated-DNA-[protein]-cysteine S-methyltransferase [EC:2.1.1.63]	K00567	912	0.704247	220	0.901639	866	0.694467	46	0.958333	1	1	1	1	1	1	1	1	1	1	1	1	1	2	1	1	1	1	1	1	2	1	1	1	1	2	1	1	1	1	1	1	1	1	1	1	1	1	1	0
ko:K17828 pyrDI; dihydroorotate dehydrogenase (NAD+) catalytic subunit [EC:1.3.1.14]	K17828	913	0.705019	215	0.881148	870	0.697674	43	0.895833	1	1	1	2	1	1	0	0	0	2	1	1	1	1	1	1	1	1	1	1	2	1	2	1	1	1	0	1	1	1	1	1	1	1	1	1	1	1	1	1
ko:K03500 rsmB, sun; 16S rRNA (cytosine967-C5)-methyltransferase [EC:2.1.1.176]	K03500	873	0.674131	234	0.959016	873	0.70008	0	0	0	0	0	0	0	0	0	0	0	0	0	0	0	0	0	0	0	0	0	0	0	0	0	0	0	0	0	0	0	0	0	0	0	0	0	0	0	0	0	0
ko:K12410 cobB, srtN, npdA; NAD-dependent protein deacetylase/lipoamidase [EC:2.3.1.286 2.3.1.313]	K12410	876	0.676448	212	0.868852	873	0.70008	3	0.0625	0	0	0	0	0	0	1	0	2	0	0	0	0	0	0	0	0	0	0	0	0	0	0	0	0	0	0	0	1	0	0	0	0	0	0	0	0	0	0	0
ko:K13789 GGPS; geranylgeranyl diphosphate synthase, type II [EC:2.5.1.1 2.5.1.10 2.5.1.29]	K13789	877	0.67722	237	0.971311	875	0.701684	2	0.0416667	0	0	0	0	0	0	0	0	0	0	0	0	0	0	0	0	1	0	0	1	0	0	0	0	0	0	0	0	0	0	0	0	0	0	0	0	0	0	0	0
ko:K00876 udk, UCK; uridine kinase [EC:2.7.1.48]	K00876	879	0.678764	241	0.987705	879	0.704892	0	0	0	0	0	0	0	0	0	0	0	0	0	0	0	0	0	0	0	0	0	0	0	0	0	0	0	0	0	0	0	0	0	0	0	0	0	0	0	0	0	0
ko:K00762 pyrE; orotate phosphoribosyltransferase [EC:2.4.2.10]	K00762	926	0.715058	226	0.92623	879	0.704892	47	0.979167	2	2	2	2	2	2	1	1	1	2	2	2	2	0	3	2	2	2	2	2	2	2	2	2	2	2	2	2	2	2	1	2	2	2	2	2	2	2	2	1
ko:K03699 tlyC; magnesium and cobalt exporter, CNNM family	K03699	910	0.702703	243	0.995902	882	0.707298	28	0.583333	0	0	0	0	0	0	0	0	0	1	1	2	2	2	2	2	2	2	2	2	1	0	1	2	2	1	2	2	2	1	2	0	0	1	0	0	1	2	2	0
ko:K00174 korA, oorA, oforA; 2-oxoglutarate/2-oxoacid ferredoxin oxidoreductase subunit alpha [EC:1.2.7.3 1.2.7.11]	K00174	922	0.711969	240	0.983607	882	0.707298	40	0.833333	1	1	2	3	3	2	3	2	2	1	3	2	4	2	3	3	1	2	1	2	2	2	2	2	2	2	2	2	0	1	1	1	1	1	1	1	1	2	1	0
ko:K00057 gpsA; glycerol-3-phosphate dehydrogenase (NAD(P)+) [EC:1.1.1.94]	K00057	888	0.685714	197	0.807377	882	0.707298	6	0.125	1	1	1	1	0	0	0	0	0	0	0	1	0	0	0	1	0	0	0	0	0	0	0	0	0	0	0	0	0	0	0	0	0	0	0	0	0	0	0	0
ko:K01129 dgt; dGTPase [EC:3.1.5.1]	K01129	894	0.690347	190	0.778689	882	0.707298	12	0.25	0	0	0	0	0	0	1	0	0	0	1	0	1	1	0	2	2	0	1	1	1	1	1	0	0	0	0	0	1	0	0	0	0	0	0	0	0	0	0	0
ko:K04042 glmU; bifunctional UDP-N-acetylglucosamine pyrophosphorylase / glucosamine-1-phosphate N-acetyltransferase [EC:2.7.7.23 2.3.1.157]	K04042	885	0.683398	228	0.934426	885	0.709703	0	0	0	0	0	0	0	0	0	0	0	0	0	0	0	0	0	0	0	0	0	0	0	0	0	0	0	0	0	0	0	0	0	0	0	0	0	0	0	0	0	0
ko:K08591 plsY; acyl phosphate:glycerol-3-phosphate acyltransferase [EC:2.3.1.275]	K08591	887	0.684942	236	0.967213	886	0.710505	1	0.0208333	0	0	0	0	0	0	0	0	0	0	0	0	0	0	0	0	0	0	0	0	0	0	0	0	0	0	0	0	0	0	0	0	0	0	0	0	0	0	0	0
ko:K00175 korB, oorB, oforB; 2-oxoglutarate/2-oxoacid ferredoxin oxidoreductase subunit beta [EC:1.2.7.3 1.2.7.11]	K00175	927	0.71583	238	0.97541	888	0.712109	39	0.8125	1	1	2	2	3	2	3	3	2	1	2	2	2	2	3	2	2	2	1	2	2	1	2	2	2	2	2	2	0	1	0	1	1	1	1	1	1	1	1	0
ko:K02970 RP-S21, MRPS21, rpsU; small subunit ribosomal protein S21	K02970	895	0.69112	219	0.897541	894	0.716921	1	0.0208333	0	0	0	0	0	0	2	0	0	0	0	0	0	0	0	0	0	0	0	0	0	0	0	0	0	0	0	0	0	0	0	0	0	0	0	0	0	0	0	0
ko:K02437 gcvH, GCSH; glycine cleavage system H protein	K02437	906	0.699614	223	0.913934	895	0.717723	11	0.229167	0	0	0	0	0	0	1	1	1	0	0	0	0	0	0	0	0	0	0	0	0	0	0	0	0	0	0	0	0	0	0	0	0	0	0	0	0	0	0	1
ko:K01520 dut, DUT; dUTP diphosphatase [EC:3.6.1.23]	K01520	915	0.706564	232	0.95082	896	0.718524	19	0.395833	1	1	1	0	1	1	2	1	1	0	0	0	0	0	0	0	0	0	0	0	0	0	0	0	0	0	1	0	1	1	1	1	1	1	1	1	0	1	1	0
ko:K00525 E1.17.4.1A, nrdA, nrdE; ribonucleoside-diphosphate reductase alpha chain [EC:1.17.4.1]	K00525	937	0.723552	219	0.897541	904	0.72494	33	0.6875	2	1	0	0	2	1	3	1	1	1	1	2	1	2	1	1	1	1	1	1	1	0	0	0	1	0	0	0	0	1	1	1	1	1	1	1	1	1	1	1
ko:K03525 coaX; type III pantothenate kinase [EC:2.7.1.33]	K03525	905	0.698842	210	0.860656	905	0.725742	0	0	0	0	0	0	0	0	0	0	0	0	0	0	0	0	0	0	0	0	0	0	0	0	0	0	0	0	0	0	0	0	0	0	0	0	0	0	0	0	0	0
ko:K03621 plsX; phosphate acyltransferase [EC:2.3.1.274]	K03621	906	0.699614	224	0.918033	906	0.726544	0	0	0	0	0	0	0	0	0	0	0	0	0	0	0	0	0	0	0	0	0	0	0	0	0	0	0	0	0	0	0	0	0	0	0	0	0	0	0	0	0	0
ko:K06960 K06960; uncharacterized protein	K06960	909	0.701931	223	0.913934	909	0.728949	0	0	0	0	0	0	0	0	0	0	0	0	0	0	0	0	0	0	0	0	0	0	0	0	0	0	0	0	0	0	0	0	0	0	0	0	0	0	0	0	0	0
ko:K00611 OTC, argF, argI; ornithine carbamoyltransferase [EC:2.1.3.3]	K00611	956	0.738224	199	0.815574	909	0.728949	47	0.979167	1	1	1	1	1	1	1	1	1	1	1	1	1	2	2	1	1	1	1	1	3	1	1	2	1	1	1	1	1	1	1	0	1	1	1	1	1	1	1	1
ko:K01619 deoC, DERA; deoxyribose-phosphate aldolase [EC:4.1.2.4]	K01619	921	0.711197	235	0.963115	915	0.733761	6	0.125	1	1	1	1	1	1	0	0	0	0	0	0	0	0	0	0	0	0	0	0	0	0	0	0	0	0	0	0	0	0	0	0	0	0	0	0	0	0	0	0
ko:K00995 PGS1, pgsA; CDP-diacylglycerol---glycerol-3-phosphate 3-phosphatidyltransferase [EC:2.7.8.5]	K00995	922	0.711969	215	0.881148	915	0.733761	7	0.145833	0	0	0	0	0	0	1	0	0	0	0	0	0	0	0	0	1	1	1	1	0	0	0	0	0	0	0	0	1	0	0	0	0	0	0	0	0	0	1	0
ko:K01915 glnA, GLUL; glutamine synthetase [EC:6.3.1.2]	K01915	958	0.739768	193	0.790984	919	0.736969	39	0.8125	1	1	2	2	1	1	2	1	1	3	0	0	0	2	0	0	2	4	1	4	3	1	1	1	2	2	0	2	0	2	3	2	2	2	1	2	1	2	2	2
ko:K04488 iscU, nifU; nitrogen fixation protein NifU and related proteins	K04488	954	0.73668	213	0.872951	921	0.738573	33	0.6875	0	0	0	0	0	0	0	0	1	1	1	1	0	1	1	1	1	2	1	2	1	1	1	0	1	1	1	1	0	2	3	3	1	3	1	2	1	1	1	1
ko:K00648 fabH; 3-oxoacyl-[acyl-carrier-protein] synthase III [EC:2.3.1.180]	K00648	926	0.715058	225	0.922131	923	0.740176	3	0.0625	0	0	0	0	0	0	0	1	0	0	0	0	0	0	0	0	0	0	0	0	0	0	0	0	0	0	0	0	0	0	0	0	1	0	0	0	0	0	1	0
ko:K03734 apbE; FAD:protein FMN transferase [EC:2.7.1.180]	K03734	925	0.714286	221	0.905738	925	0.74178	0	0	0	0	0	0	0	0	0	0	0	0	0	0	0	0	0	0	0	0	0	0	0	0	0	0	0	0	0	0	0	0	0	0	0	0	0	0	0	0	0	0
ko:K15987 hppA; K(+)-stimulated pyrophosphate-energized sodium pump [EC:7.2.3.1]	K15987	959	0.740541	209	0.856557	925	0.74178	34	0.708333	0	0	0	0	0	0	1	1	1	1	1	1	1	1	1	1	0	0	1	1	1	1	0	2	1	1	1	1	1	1	2	2	2	2	0	0	0	0	0	1
ko:K01489 cdd, CDA; cytidine deaminase [EC:3.5.4.5]	K01489	928	0.716602	225	0.922131	926	0.742582	2	0.0416667	0	0	0	0	0	0	0	0	0	0	0	0	0	0	0	0	0	0	0	0	0	0	1	0	0	0	0	0	0	0	0	0	0	0	0	0	0	0	1	0
ko:K03737 por, nifJ; pyruvate-ferredoxin/flavodoxin oxidoreductase [EC:1.2.7.1 1.2.8.1]	K03737	931	0.718919	224	0.918033	926	0.742582	5	0.104167	0	0	0	0	0	0	3	2	1	0	0	0	1	0	0	0	0	0	0	0	0	0	0	0	0	0	0	0	0	0	0	0	0	0	0	0	0	1	0	0
ko:K02897 RP-L25, rplY; large subunit ribosomal protein L25	K02897	929	0.717375	215	0.881148	929	0.744988	0	0	0	0	0	0	0	0	0	0	0	0	0	0	0	0	0	0	0	0	0	0	0	0	0	0	0	0	0	0	0	0	0	0	0	0	0	0	0	0	0	0
ko:K02907 RP-L30, MRPL30, rpmD; large subunit ribosomal protein L30	K02907	976	0.753668	220	0.901639	931	0.746592	45	0.9375	1	1	1	0	1	1	1	1	1	1	1	1	1	1	1	1	1	1	1	1	1	0	1	1	1	1	1	1	1	1	1	1	1	1	1	1	1	0	1	1
ko:K01534 zntA; Zn2+/Cd2+-exporting ATPase [EC:7.2.2.12 7.2.2.21]	K01534	958	0.739768	223	0.913934	933	0.748196	25	0.520833	1	1	0	1	0	1	0	0	0	1	1	1	0	5	1	3	1	2	1	1	0	1	0	0	0	0	2	1	1	0	0	1	0	1	0	0	0	0	0	2
ko:K02902 RP-L28, MRPL28, rpmB; large subunit ribosomal protein L28	K02902	934	0.721236	222	0.909836	934	0.748998	0	0	0	0	0	0	0	0	0	0	0	0	0	0	0	0	0	0	0	0	0	0	0	0	0	0	0	0	0	0	0	0	0	0	0	0	0	0	0	0	0	0
ko:K03215 rumA; 23S rRNA (uracil1939-C5)-methyltransferase [EC:2.1.1.190]	K03215	936	0.72278	215	0.881148	935	0.7498	1	0.0208333	0	0	0	0	0	0	0	0	0	0	0	0	1	0	0	0	0	0	0	0	0	0	0	0	0	0	0	0	0	0	0	0	0	0	0	0	0	0	0	0
ko:K07053 E3.1.3.97; 3',5'-nucleoside bisphosphate phosphatase [EC:3.1.3.97]	K07053	948	0.732046	232	0.95082	945	0.757819	3	0.0625	0	0	0	0	0	0	1	1	1	0	0	0	0	0	0	0	0	0	0	0	0	0	0	0	0	0	0	0	0	0	0	0	0	0	0	0	0	0	0	0
ko:K01776 murI; glutamate racemase [EC:5.1.1.3]	K01776	946	0.730502	223	0.913934	946	0.758621	0	0	0	0	0	0	0	0	0	0	0	0	0	0	0	0	0	0	0	0	0	0	0	0	0	0	0	0	0	0	0	0	0	0	0	0	0	0	0	0	0	0
ko:K00645 fabD, MCAT, MCT1; [acyl-carrier-protein] S-malonyltransferase [EC:2.3.1.39]	K00645	947	0.731274	229	0.938525	947	0.759423	0	0	0	0	0	0	0	0	0	0	0	0	0	0	0	0	0	0	0	0	0	0	0	0	0	0	0	0	0	0	0	0	0	0	0	0	0	0	0	0	0	0
ko:K01810 GPI, pgi; glucose-6-phosphate isomerase [EC:5.3.1.9]	K01810	948	0.732046	227	0.930328	947	0.759423	1	0.0208333	0	0	0	0	0	0	0	0	0	0	0	0	0	0	0	0	0	0	0	0	0	0	0	0	0	0	0	0	0	0	0	0	1	0	0	0	0	0	0	0
ko:K00215 dapB; 4-hydroxy-tetrahydrodipicolinate reductase [EC:1.17.1.8]	K00215	992	0.766023	219	0.897541	949	0.761026	43	0.895833	1	1	1	0	1	1	0	0	0	2	1	1	1	1	2	1	1	1	1	1	1	1	1	1	1	2	1	1	1	1	1	1	1	1	1	1	1	0	1	1
ko:K09458 fabF, OXSM, CEM1; 3-oxoacyl-[acyl-carrier-protein] synthase II [EC:2.3.1.179]	K09458	955	0.737452	227	0.930328	953	0.764234	2	0.0416667	0	0	0	0	0	0	2	0	0	0	0	0	0	0	0	0	0	0	0	0	0	0	0	0	0	0	0	0	0	0	0	0	0	0	0	0	0	0	0	0
ko:K02911 RP-L32, MRPL32, rpmF; large subunit ribosomal protein L32	K02911	955	0.737452	222	0.909836	955	0.765838	0	0	0	0	0	0	0	0	0	0	0	0	0	0	0	0	0	0	0	0	0	0	0	0	0	0	0	0	0	0	0	0	0	0	0	0	0	0	0	0	0	0
ko:K09747 ebfC; nucleoid-associated protein EbfC	K09747	956	0.738224	220	0.901639	955	0.765838	1	0.0208333	0	0	0	0	0	0	0	0	0	0	0	0	1	0	0	0	0	0	0	0	0	0	0	0	0	0	0	0	0	0	0	0	0	0	0	0	0	0	0	0
ko:K01591 pyrF; orotidine-5'-phosphate decarboxylase [EC:4.1.1.23]	K01591	1002	0.773745	217	0.889344	956	0.76664	46	0.958333	1	1	1	1	1	1	1	1	2	1	1	1	1	1	1	1	1	1	1	1	1	1	1	1	1	1	1	2	1	1	1	0	1	1	1	1	1	0	1	1
ko:K00382 DLD, lpd, pdhD; dihydrolipoyl dehydrogenase [EC:1.8.1.4]	K00382	982	0.758301	232	0.95082	957	0.767442	25	0.520833	1	1	1	1	2	1	0	0	0	1	1	3	1	1	2	1	1	1	1	1	1	1	1	2	1	1	1	1	0	0	0	0	0	0	0	0	0	0	0	0
ko:K07460 yraN; putative endonuclease	K07460	957	0.738996	205	0.840164	957	0.767442	0	0	0	0	0	0	0	0	0	0	0	0	0	0	0	0	0	0	0	0	0	0	0	0	0	0	0	0	0	0	0	0	0	0	0	0	0	0	0	0	0	0
ko:K03705 hrcA; heat-inducible transcriptional repressor	K03705	965	0.745174	194	0.795082	965	0.773857	0	0	0	0	0	0	0	0	0	0	0	0	0	0	0	0	0	0	0	0	0	0	0	0	0	0	0	0	0	0	0	0	0	0	0	0	0	0	0	0	0	0
ko:K06158 ABCF3; ATP-binding cassette, subfamily F, member 3	K06158	979	0.755985	230	0.942623	970	0.777867	9	0.1875	0	0	0	0	0	0	0	0	0	0	0	0	0	0	0	0	0	0	0	0	0	0	0	0	0	0	0	0	0	0	0	0	0	0	0	0	0	0	0	1
ko:K01493 comEB; dCMP deaminase [EC:3.5.4.12]	K01493	996	0.769112	223	0.913934	970	0.777867	26	0.541667	0	0	0	0	0	0	2	1	1	0	0	0	0	1	0	0	0	0	0	0	0	0	1	1	1	0	0	0	1	1	1	1	1	1	1	1	1	1	1	1
ko:K03210 yajC; preprotein translocase subunit YajC	K03210	973	0.751351	225	0.922131	973	0.780273	0	0	0	0	0	0	0	0	0	0	0	0	0	0	0	0	0	0	0	0	0	0	0	0	0	0	0	0	0	0	0	0	0	0	0	0	0	0	0	0	0	0
ko:K01937 pyrG, CTPS; CTP synthase [EC:6.3.4.2]	K01937	1018	0.7861	218	0.893443	975	0.781877	43	0.895833	1	1	1	1	1	1	1	1	1	3	1	1	1	1	2	1	1	1	1	1	1	1	1	1	2	1	1	1	1	1	1	2	1	1	1	1	1	1	1	1
ko:K01923 purC; phosphoribosylaminoimidazole-succinocarboxamide synthase [EC:6.3.2.6]	K01923	1021	0.788417	230	0.942623	979	0.785084	42	0.875	1	1	1	1	1	1	1	1	1	1	2	1	1	1	1	1	1	1	1	1	1	2	1	0	0	0	0	0	1	1	1	1	1	1	2	1	1	1	1	1
ko:K07456 mutS2; DNA mismatch repair protein MutS2	K07456	999	0.771429	222	0.909836	980	0.785886	19	0.395833	1	1	1	2	1	1	1	1	1	0	0	0	0	0	0	0	0	0	0	0	0	0	0	0	0	0	0	0	0	1	2	1	1	1	1	1	1	1	1	0
ko:K01588 purE; 5-(carboxyamino)imidazole ribonucleotide mutase [EC:5.4.99.18]	K01588	1029	0.794595	220	0.901639	982	0.78749	47	0.979167	1	1	1	1	1	1	1	1	1	2	0	1	1	1	1	1	1	1	1	1	1	1	1	1	1	1	1	1	1	1	2	1	1	1	1	1	1	1	1	1
ko:K09748 rimP; ribosome maturation factor RimP	K09748	983	0.759073	229	0.938525	983	0.788292	0	0	0	0	0	0	0	0	0	0	0	0	0	0	0	0	0	0	0	0	0	0	0	0	0	0	0	0	0	0	0	0	0	0	0	0	0	0	0	0	0	0
ko:K01808 rpiB; ribose 5-phosphate isomerase B [EC:5.3.1.6]	K01808	984	0.759846	220	0.901639	984	0.789094	0	0	0	0	0	0	0	0	0	0	0	0	0	0	0	0	0	0	0	0	0	0	0	0	0	0	0	0	0	0	0	0	0	0	0	0	0	0	0	0	0	0
ko:K11175 purN; phosphoribosylglycinamide formyltransferase 1 [EC:2.1.2.2]	K11175	1021	0.788417	219	0.897541	985	0.789896	36	0.75	0	0	0	0	0	0	0	0	0	1	1	1	1	1	2	1	1	1	1	1	1	0	1	1	1	1	2	1	1	1	1	1	1	1	0	0	1	1	1	1
ko:K02015 ABC.FEV.P; iron complex transport system permease protein	K02015	1030	0.795367	209	0.856557	986	0.790698	44	0.916667	0	0	1	2	0	0	5	4	2	4	8	5	4	10	7	10	5	6	5	4	5	2	4	1	2	9	13	4	1	1	1	3	5	1	8	9	5	4	10	7
ko:K01933 purM; phosphoribosylformylglycinamidine cyclo-ligase [EC:6.3.3.1]	K01933	1033	0.797683	228	0.934426	987	0.7915	46	0.958333	1	1	1	1	1	1	1	1	2	1	1	1	1	1	1	1	1	0	1	1	1	1	0	1	1	1	1	1	1	1	1	1	1	1	1	1	1	1	1	2
ko:K05808 hpf; ribosome hibernation promoting factor	K05808	990	0.764479	218	0.893443	990	0.793905	0	0	0	0	0	0	0	0	0	0	0	0	0	0	0	0	0	0	0	0	0	0	0	0	0	0	0	0	0	0	0	0	0	0	0	0	0	0	0	0	0	0
ko:K05366 mrcA; penicillin-binding protein 1A [EC:2.4.99.28 3.4.16.4]	K05366	991	0.765251	226	0.92623	991	0.794707	0	0	0	0	0	0	0	0	0	0	0	0	0	0	0	0	0	0	0	0	0	0	0	0	0	0	0	0	0	0	0	0	0	0	0	0	0	0	0	0	0	0
ko:K05540 dusB; tRNA-dihydrouridine synthase B [EC:1.-.-.-]	K05540	1000	0.772201	214	0.877049	994	0.797113	6	0.125	0	0	0	0	0	0	0	0	0	0	0	0	0	0	0	0	0	0	0	0	0	0	0	0	0	0	0	0	1	2	1	1	1	1	0	0	0	0	0	0
ko:K01662 dxs; 1-deoxy-D-xylulose-5-phosphate synthase [EC:2.2.1.7]	K01662	999	0.771429	234	0.959016	999	0.801123	0	0	0	0	0	0	0	0	0	0	0	0	0	0	0	0	0	0	0	0	0	0	0	0	0	0	0	0	0	0	0	0	0	0	0	0	0	0	0	0	0	0
ko:K00609 pyrB, PYR2; aspartate carbamoyltransferase catalytic subunit [EC:2.1.3.2]	K00609	1044	0.806178	231	0.946721	1001	0.802727	43	0.895833	1	1	2	1	1	1	0	0	0	1	0	1	1	1	0	1	1	2	1	1	1	1	1	1	1	1	1	1	1	1	1	1	1	1	1	1	1	1	1	1
ko:K03628 rho; transcription termination factor Rho	K03628	1002	0.773745	230	0.942623	1002	0.803528	0	0	0	0	0	0	0	0	0	0	0	0	0	0	0	0	0	0	0	0	0	0	0	0	0	0	0	0	0	0	0	0	0	0	0	0	0	0	0	0	0	0
ko:K01448 amiABC; N-acetylmuramoyl-L-alanine amidase [EC:3.5.1.28]	K01448	1005	0.776062	232	0.95082	1004	0.805132	1	0.0208333	0	0	0	0	0	0	0	0	0	0	0	0	0	0	0	0	0	0	0	0	0	0	0	0	0	0	0	0	0	0	0	0	0	0	0	0	0	0	0	0
ko:K14441 rimO; ribosomal protein S12 methylthiotransferase [EC:2.8.4.4]	K14441	1006	0.776834	231	0.946721	1006	0.806736	0	0	0	0	0	0	0	0	0	0	0	0	0	0	0	0	0	0	0	0	0	0	0	0	0	0	0	0	0	0	0	0	0	0	0	0	0	0	0	0	0	0
ko:K05515 mrdA; penicillin-binding protein 2 [EC:3.4.16.4]	K05515	1009	0.779151	231	0.946721	1008	0.80834	1	0.0208333	0	0	0	0	2	0	0	0	0	0	0	0	0	0	0	0	0	0	0	0	0	0	0	0	0	0	0	0	0	0	0	0	0	0	0	0	0	0	0	0
ko:K01465 URA4, pyrC; dihydroorotase [EC:3.5.2.3]	K01465	1050	0.810811	219	0.897541	1009	0.809142	41	0.854167	1	1	0	0	1	1	0	0	0	1	2	2	1	1	1	1	1	1	1	1	1	1	1	2	1	1	0	1	1	1	1	1	1	1	1	1	1	0	1	1
ko:K01775 alr; alanine racemase [EC:5.1.1.1]	K01775	1012	0.781467	199	0.815574	1012	0.811548	0	0	0	0	0	0	0	0	0	0	0	0	0	0	0	0	0	0	0	0	0	0	0	0	0	0	0	0	0	0	0	0	0	0	0	0	0	0	0	0	0	0
ko:K18672 dacA; diadenylate cyclase [EC:2.7.7.85]	K18672	1040	0.803089	224	0.918033	1013	0.81235	27	0.5625	0	0	0	0	0	0	1	1	1	1	1	2	1	1	1	1	1	1	1	1	1	0	1	4	2	2	2	2	1	1	1	1	1	1	0	0	0	0	0	0
ko:K01714 dapA; 4-hydroxy-tetrahydrodipicolinate synthase [EC:4.3.3.7]	K01714	1058	0.816988	231	0.946721	1014	0.813152	44	0.916667	1	1	1	0	1	1	1	0	0	3	1	1	1	1	2	1	1	1	1	1	1	1	1	1	1	1	1	1	1	1	1	1	1	1	2	1	1	0	1	1
ko:K03498 trkH, trkG, ktrB, ktrD; trk/ktr system potassium uptake protein	K03498	1060	0.818533	217	0.889344	1016	0.814755	44	0.916667	1	2	2	1	1	1	3	2	2	1	1	1	1	1	1	1	2	2	1	1	1	1	2	3	0	0	0	0	1	1	2	1	1	1	1	1	2	2	1	1
ko:K00764 purF, PPAT; amidophosphoribosyltransferase [EC:2.4.2.14]	K00764	1066	0.823166	224	0.918033	1018	0.816359	48	1	1	1	1	1	2	1	1	1	1	2	1	1	1	1	1	1	1	1	1	1	1	1	1	1	1	1	1	1	1	1	1	2	1	1	1	1	1	1	1	1
ko:K05837 rodA, mrdB; peptidoglycan glycosyltransferase [EC:2.4.99.28]	K05837	1020	0.787645	232	0.95082	1020	0.817963	0	0	0	0	0	0	0	0	0	0	0	0	0	0	0	0	0	0	0	0	0	0	0	0	0	0	0	0	0	0	0	0	0	0	0	0	0	0	0	0	0	0
ko:K00925 ackA; acetate kinase [EC:2.7.2.1]	K00925	1026	0.792278	229	0.938525	1020	0.817963	6	0.125	0	0	0	0	0	0	0	0	0	0	0	0	1	0	0	0	0	0	0	0	0	0	0	0	0	0	0	0	1	1	1	0	1	1	0	0	0	0	0	0
ko:K07082 mltG; peptidoglycan lytic transglycosylase G [EC:4.2.2.29]	K07082	1021	0.788417	211	0.864754	1020	0.817963	1	0.0208333	0	0	0	0	0	0	0	1	0	0	0	0	0	0	0	0	0	0	0	0	0	0	0	0	0	0	0	0	0	0	0	0	0	0	0	0	0	0	0	0
ko:K09761 rsmE; 16S rRNA (uracil1498-N3)-methyltransferase [EC:2.1.1.193]	K09761	1024	0.790734	210	0.860656	1024	0.821171	0	0	0	0	0	0	0	0	0	0	0	0	0	0	0	0	0	0	0	0	0	0	0	0	0	0	0	0	0	0	0	0	0	0	0	0	0	0	0	0	0	0
ko:K00099 dxr; 1-deoxy-D-xylulose-5-phosphate reductoisomerase [EC:1.1.1.267]	K00099	1028	0.793822	202	0.827869	1027	0.823577	1	0.0208333	0	0	0	0	0	0	0	0	0	0	0	0	0	0	0	0	1	0	0	0	0	0	0	0	0	0	0	0	0	0	0	0	0	0	0	0	0	0	0	0
ko:K03530 hupB; DNA-binding protein HU-beta	K03530	1030	0.795367	214	0.877049	1030	0.825982	0	0	0	0	0	0	0	0	0	0	0	0	0	0	0	0	0	0	0	0	0	0	0	0	0	0	0	0	0	0	0	0	0	0	0	0	0	0	0	0	0	0
ko:K00928 lysC; aspartate kinase [EC:2.7.2.4]	K00928	1079	0.833205	221	0.905738	1033	0.828388	46	0.958333	1	1	1	1	1	1	0	1	1	1	2	2	1	1	1	1	2	1	1	1	2	1	0	1	1	1	2	1	1	1	1	2	1	1	1	1	1	2	1	2
ko:K01159 ruvC; crossover junction endodeoxyribonuclease RuvC [EC:3.1.21.10]	K01159	1049	0.810039	226	0.92623	1035	0.829992	14	0.291667	0	0	0	0	0	0	0	0	0	0	1	1	1	1	1	1	1	1	1	0	0	1	0	1	1	1	0	1	0	0	0	0	0	0	0	0	0	0	0	0
ko:K01945 purD; phosphoribosylamine---glycine ligase [EC:6.3.4.13]	K01945	1085	0.837838	221	0.905738	1037	0.831596	48	1	1	1	1	1	1	1	1	1	1	1	1	1	2	1	1	1	2	1	1	1	1	1	2	1	1	1	1	1	1	1	1	1	1	1	1	1	1	1	1	1
ko:K04485 radA, sms; DNA repair protein RadA/Sms	K04485	1041	0.803861	222	0.909836	1038	0.832398	3	0.0625	0	0	0	0	0	0	1	0	0	0	0	0	0	0	0	0	0	0	0	0	0	1	0	0	0	0	0	0	0	0	0	0	0	0	0	0	0	0	0	1
ko:K11991 tadA; tRNA(adenine34) deaminase [EC:3.5.4.33]	K11991	1041	0.803861	215	0.881148	1040	0.834002	1	0.0208333	0	0	0	0	0	0	0	0	0	0	0	0	0	0	0	0	0	0	0	0	0	0	0	0	0	0	0	0	0	0	1	0	0	0	0	0	0	0	0	0
ko:K01006 ppdK; pyruvate, orthophosphate dikinase [EC:2.7.9.1]	K01006	1055	0.814672	240	0.983607	1042	0.835605	13	0.270833	0	0	0	0	0	0	0	0	0	0	0	0	0	0	0	0	0	0	0	0	0	1	1	1	1	1	1	1	1	1	1	1	1	1	0	0	0	0	0	0
ko:K01784 galE, GALE; UDP-glucose 4-epimerase [EC:5.1.3.2]	K01784	1083	0.836293	227	0.930328	1042	0.835605	41	0.854167	2	2	2	2	2	2	3	0	0	2	4	3	0	1	4	2	2	1	2	1	2	1	1	2	2	3	2	2	0	2	3	2	2	2	3	4	2	1	2	2
ko:K02904 RP-L29, rpmC; large subunit ribosomal protein L29	K02904	1088	0.840154	225	0.922131	1045	0.838011	43	0.895833	1	1	1	0	1	1	1	1	1	1	1	0	1	1	0	1	1	1	1	1	1	0	1	1	1	1	1	1	1	1	1	1	1	1	1	1	1	0	1	1
ko:K03665 hflX; GTPase	K03665	1062	0.820077	220	0.901639	1046	0.838813	16	0.333333	0	0	0	0	0	0	0	0	0	0	0	0	0	0	0	0	0	0	0	0	1	0	0	0	0	0	0	0	1	1	1	1	1	1	1	0	1	1	1	1
ko:K00602 purH; phosphoribosylaminoimidazolecarboxamide formyltransferase / IMP cyclohydrolase [EC:2.1.2.3 3.5.4.10]	K00602	1087	0.839382	211	0.864754	1046	0.838813	41	0.854167	0	0	0	0	0	0	1	1	1	1	1	1	1	1	1	1	1	1	1	1	1	0	1	2	1	1	1	1	1	1	1	1	1	1	1	1	1	1	1	1
ko:K02346 dinB; DNA polymerase IV [EC:2.7.7.7]	K02346	1052	0.812355	205	0.840164	1050	0.842021	2	0.0416667	0	0	0	0	0	0	0	0	0	0	0	0	1	0	1	0	0	0	0	0	0	0	0	0	0	0	0	0	0	0	0	0	0	0	0	0	0	0	0	0
ko:K06178 rluB; 23S rRNA pseudouridine2605 synthase [EC:5.4.99.22]	K06178	1054	0.8139	230	0.942623	1051	0.842823	3	0.0625	0	0	0	0	0	0	0	0	0	0	0	0	0	0	0	0	0	0	0	0	0	0	0	0	0	0	0	0	0	0	0	0	0	0	0	0	0	0	0	0
ko:K06949 rsgA, engC; ribosome biogenesis GTPase / thiamine phosphate phosphatase [EC:3.6.1.- 3.1.3.100]	K06949	1060	0.818533	228	0.934426	1051	0.842823	9	0.1875	0	0	0	0	0	0	0	0	2	0	0	0	0	0	0	0	0	1	0	2	0	0	1	0	1	0	0	1	0	1	1	0	0	1	0	0	0	0	0	0
ko:K06881 nrnA; bifunctional oligoribonuclease and PAP phosphatase NrnA [EC:3.1.3.7 3.1.13.3]	K06881	1053	0.813127	232	0.95082	1052	0.843625	1	0.0208333	0	0	0	0	0	0	0	0	0	0	0	0	0	0	0	0	0	0	0	0	0	0	0	0	0	0	0	0	1	0	0	0	0	0	0	0	0	0	0	0
ko:K23997 nnr; ADP-dependent NAD(P)H-hydrate dehydratase / NAD(P)H-hydrate epimerase [EC:4.2.1.136 5.1.99.6]	K23997	1097	0.847104	227	0.930328	1053	0.844427	44	0.916667	1	1	1	1	1	1	0	1	1	1	0	1	1	1	1	1	1	1	1	1	1	1	1	1	1	0	1	1	1	1	1	1	1	1	1	1	1	1	1	1
ko:K03650 mnmE, trmE, MSS1; tRNA modification GTPase [EC:3.6.-.-]	K03650	1058	0.816988	223	0.913934	1057	0.847634	1	0.0208333	0	0	0	0	0	0	1	0	0	0	0	0	0	0	0	0	0	0	0	0	0	0	0	0	0	0	0	0	0	0	0	0	0	0	0	0	0	0	0	0
ko:K03569 mreB; rod shape-determining protein MreB and related proteins	K03569	1064	0.821622	233	0.954918	1058	0.848436	6	0.125	1	1	1	1	0	1	0	0	0	0	0	1	0	0	0	0	0	0	0	0	0	0	0	0	0	0	0	0	0	0	0	0	0	0	0	0	0	0	0	0
ko:K03437 spoU; RNA methyltransferase, TrmH family	K03437	1058	0.816988	222	0.909836	1058	0.848436	0	0	0	0	0	0	0	0	0	0	0	0	0	0	0	0	0	0	0	0	0	0	0	0	0	0	0	0	0	0	0	0	0	0	0	0	0	0	0	0	0	0
ko:K03495 gidA, mnmG, MTO1; tRNA uridine 5-carboxymethylaminomethyl modification enzyme	K03495	1063	0.820849	227	0.930328	1062	0.851644	1	0.0208333	0	0	0	0	0	0	2	0	0	0	0	0	0	0	0	0	0	0	0	0	0	0	0	0	0	0	0	0	0	0	0	0	0	0	0	0	0	0	0	0
ko:K04759 feoB; ferrous iron transport protein B	K04759	1109	0.856371	202	0.827869	1062	0.851644	47	0.979167	1	1	2	0	2	3	3	1	2	2	7	3	3	3	2	2	2	2	4	1	4	2	2	1	2	1	2	4	2	3	3	1	1	2	6	1	2	2	3	3
ko:K00919 ispE; 4-diphosphocytidyl-2-C-methyl-D-erythritol kinase [EC:2.7.1.148]	K00919	1063	0.820849	183	0.75	1063	0.852446	0	0	0	0	0	0	0	0	0	0	0	0	0	0	0	0	0	0	0	0	0	0	0	0	0	0	0	0	0	0	0	0	0	0	0	0	0	0	0	0	0	0
ko:K07391 comM; magnesium chelatase family protein	K07391	1066	0.823166	183	0.75	1064	0.853248	2	0.0416667	0	0	0	0	0	0	0	0	0	0	0	0	1	0	0	0	0	0	0	0	0	0	0	0	0	0	0	0	0	0	0	0	1	0	0	0	0	0	0	0
ko:K04069 pflA, pflC, pflE; pyruvate formate lyase activating enzyme [EC:1.97.1.4]	K04069	1114	0.860232	235	0.963115	1066	0.854852	48	1	9	9	2	2	4	4	1	1	1	1	3	3	3	2	3	3	2	3	2	2	2	2	2	2	2	2	2	2	2	2	3	2	2	2	2	2	4	2	2	3
ko:K02946 RP-S10, MRPS10, rpsJ; small subunit ribosomal protein S10	K02946	1108	0.855598	218	0.893443	1068	0.856455	40	0.833333	1	1	1	0	0	1	0	1	1	1	2	1	2	2	0	1	1	0	1	1	1	0	1	1	1	1	1	1	1	1	1	1	1	1	1	0	1	1	1	1
ko:K00760 hprT, hpt, HPRT1; hypoxanthine phosphoribosyltransferase [EC:2.4.2.8]	K00760	1069	0.825483	228	0.934426	1069	0.857257	0	0	0	0	0	0	0	0	0	0	0	0	0	0	0	0	0	0	0	0	0	0	0	0	0	0	0	0	0	0	0	0	0	0	0	0	0	0	0	0	0	0
ko:K00058 serA, PHGDH; D-3-phosphoglycerate dehydrogenase / 2-oxoglutarate reductase [EC:1.1.1.95 1.1.1.399]	K00058	1117	0.862548	206	0.844262	1069	0.857257	48	1	1	1	1	1	1	1	2	2	1	1	2	1	1	1	1	1	1	1	1	1	1	1	2	1	1	1	2	1	1	1	1	2	1	1	1	1	1	1	1	1
ko:K04487 iscS, NFS1; cysteine desulfurase [EC:2.8.1.7]	K04487	1108	0.855598	224	0.918033	1075	0.862069	33	0.6875	0	0	0	0	0	0	0	0	1	1	1	1	1	2	2	0	3	3	0	2	1	1	1	0	1	1	1	1	0	3	2	3	1	4	2	2	1	1	1	1
ko:K18682 rny; ribonucrease Y [EC:3.1.-.-]	K18682	1077	0.83166	230	0.942623	1076	0.862871	1	0.0208333	0	0	0	0	0	0	0	0	0	0	0	0	0	0	0	0	0	0	0	0	0	0	0	0	0	0	1	0	0	0	0	0	0	0	0	0	0	0	0	0
ko:K02916 RP-L35, MRPL35, rpmI; large subunit ribosomal protein L35	K02916	1077	0.83166	224	0.918033	1076	0.862871	1	0.0208333	0	0	0	0	0	0	1	0	0	0	0	0	0	0	0	0	0	0	0	0	0	0	0	0	0	0	0	0	0	0	0	0	0	0	0	0	0	0	0	0
ko:K00133 asd; aspartate-semialdehyde dehydrogenase [EC:1.2.1.11]	K00133	1121	0.865637	195	0.79918	1076	0.862871	45	0.9375	1	1	1	0	1	1	1	1	1	1	1	1	1	1	1	1	1	1	1	1	2	0	1	1	1	1	1	1	1	1	1	1	1	1	1	1	1	1	1	1
ko:K03524 birA; BirA family transcriptional regulator, biotin operon repressor / biotin---[acetyl-CoA-carboxylase] ligase [EC:6.3.4.15]	K03524	1116	0.861776	219	0.897541	1079	0.865277	37	0.770833	1	1	1	0	0	1	2	1	1	2	1	1	1	1	1	1	2	1	1	1	1	0	1	1	1	1	2	1	1	1	1	1	1	1	1	1	1	1	1	0
ko:K03544 clpX, CLPX; ATP-dependent Clp protease ATP-binding subunit ClpX	K03544	1081	0.834749	229	0.938525	1080	0.866079	1	0.0208333	0	0	0	0	0	0	0	0	0	0	0	0	0	0	0	0	0	0	0	0	0	0	0	0	0	0	0	0	0	0	0	0	1	0	0	0	0	0	0	0
ko:K03595 era, ERAL1; GTPase	K03595	1113	0.859459	215	0.881148	1080	0.866079	33	0.6875	1	1	1	1	0	1	0	0	0	1	1	1	1	2	1	1	1	0	1	1	1	1	1	0	1	2	1	1	1	1	1	1	1	1	1	1	1	1	1	0
ko:K02965 RP-S19, RSM19, rpsS; small subunit ribosomal protein S19	K02965	1124	0.867954	215	0.881148	1080	0.866079	44	0.916667	1	1	1	0	2	1	1	1	1	1	1	1	1	1	1	1	1	1	1	1	1	0	0	1	1	1	1	1	1	1	1	0	1	1	1	1	1	1	1	1
ko:K00943 tmk, DTYMK; dTMP kinase [EC:2.7.4.9]	K00943	1129	0.871815	223	0.913934	1081	0.866881	48	1	2	2	1	2	2	2	2	1	2	1	1	1	1	1	1	1	1	1	1	1	2	1	1	1	1	1	1	1	1	1	1	1	1	1	1	1	1	1	1	2
ko:K03499 trkA, ktrA, ktrC; trk/ktr system potassium uptake protein	K03499	1129	0.871815	215	0.881148	1085	0.870088	44	0.916667	1	1	2	2	1	1	2	1	1	0	1	1	1	1	1	0	1	1	1	1	1	1	1	1	0	0	1	2	1	3	2	2	2	2	1	1	1	1	1	1
ko:K03526 gcpE, ispG; (E)-4-hydroxy-3-methylbut-2-enyl-diphosphate synthase [EC:1.17.7.1 1.17.7.3]	K03526	1086	0.83861	229	0.938525	1086	0.87089	0	0	0	0	0	0	0	0	0	0	0	0	0	0	0	0	0	0	0	0	0	0	0	0	0	0	0	0	0	0	0	0	0	0	0	0	0	0	0	0	0	0
ko:K04763 xerD; integrase/recombinase XerD	K04763	1104	0.85251	236	0.967213	1088	0.872494	16	0.333333	1	1	1	0	1	1	5	5	6	0	0	1	0	2	0	0	0	0	0	0	0	0	0	1	1	0	0	3	0	1	0	0	2	0	0	0	0	0	0	0
ko:K03629 recF; DNA replication and repair protein RecF	K03629	1088	0.840154	228	0.934426	1088	0.872494	0	0	0	0	0	0	0	0	0	0	0	0	0	0	0	0	0	0	0	0	0	0	0	0	0	0	0	0	0	0	0	0	0	0	0	0	0	0	0	0	0	0
ko:K02890 RP-L22, MRPL22, rplV; large subunit ribosomal protein L22	K02890	1133	0.874903	218	0.893443	1088	0.872494	45	0.9375	1	1	1	0	2	1	1	1	1	1	1	1	1	1	1	1	1	1	1	1	1	0	1	1	1	1	1	1	1	1	1	0	1	1	1	1	1	1	1	1
ko:K07042 ybeY, yqfG; probable rRNA maturation factor	K07042	1090	0.841699	228	0.934426	1089	0.873296	1	0.0208333	0	0	0	0	0	0	1	0	0	0	0	0	0	0	0	0	0	0	0	0	0	0	0	0	0	0	0	0	0	0	0	0	0	0	0	0	0	0	0	0
ko:K00945 cmk; CMP/dCMP kinase [EC:2.7.4.25]	K00945	1135	0.876448	195	0.79918	1089	0.873296	46	0.958333	1	1	1	0	1	1	1	1	1	1	2	1	1	1	1	1	1	1	1	1	1	0	1	1	1	1	1	1	1	1	1	2	1	1	1	1	1	1	1	1
ko:K09710 ybeB; ribosome-associated protein	K09710	1090	0.841699	235	0.963115	1090	0.874098	0	0	0	0	0	0	0	0	0	0	0	0	0	0	0	0	0	0	0	0	0	0	0	0	0	0	0	0	0	0	0	0	0	0	0	0	0	0	0	0	0	0
ko:K00655 plsC; 1-acyl-sn-glycerol-3-phosphate acyltransferase [EC:2.3.1.51]	K00655	1090	0.841699	203	0.831967	1090	0.874098	0	0	0	0	0	0	0	0	0	0	0	0	0	0	0	0	0	0	0	0	0	0	0	0	0	0	0	0	0	0	0	0	0	0	0	0	0	0	0	0	0	0
ko:K02878 RP-L16, MRPL16, rplP; large subunit ribosomal protein L16	K02878	1093	0.844015	221	0.905738	1092	0.875702	1	0.0208333	0	0	0	0	0	0	1	0	0	0	0	0	0	0	0	0	0	0	0	0	0	0	0	0	0	0	0	0	0	0	0	0	0	0	0	0	0	0	0	0
ko:K02892 RP-L23, MRPL23, rplW; large subunit ribosomal protein L23	K02892	1140	0.880309	223	0.913934	1095	0.878107	45	0.9375	1	1	1	0	2	1	1	1	1	1	1	1	1	1	1	1	1	1	1	1	1	0	1	1	1	1	1	1	1	1	1	1	1	1	1	1	1	1	0	1
ko:K02961 RP-S17, MRPS17, rpsQ; small subunit ribosomal protein S17	K02961	1141	0.881081	222	0.909836	1095	0.878107	46	0.958333	1	1	1	0	1	1	1	1	1	1	1	1	1	1	1	1	1	1	1	1	1	0	1	1	1	1	1	1	1	1	1	1	1	1	1	1	1	1	1	1
ko:K01624 FBA, fbaA; fructose-bisphosphate aldolase, class II [EC:4.1.2.13]	K01624	1097	0.847104	218	0.893443	1095	0.878107	2	0.0416667	0	0	0	0	0	0	1	0	0	0	0	0	0	0	0	0	0	0	0	0	0	0	1	0	0	0	0	0	0	0	0	0	0	0	0	0	0	0	0	0
ko:K04078 groES, HSPE1; chaperonin GroES	K04078	1108	0.855598	185	0.758197	1095	0.878107	13	0.270833	0	0	0	1	0	0	0	0	0	0	0	0	0	0	0	0	1	1	1	1	0	0	0	1	0	1	0	1	0	1	1	1	1	1	0	0	0	0	0	0
ko:K02906 RP-L3, MRPL3, rplC; large subunit ribosomal protein L3	K02906	1141	0.881081	220	0.901639	1096	0.878909	45	0.9375	1	1	1	0	1	1	0	1	2	1	1	1	1	1	1	1	1	1	1	1	1	0	1	1	1	1	1	1	1	1	1	1	1	1	1	1	1	1	1	2
ko:K02982 RP-S3, rpsC; small subunit ribosomal protein S3	K02982	1141	0.881081	220	0.901639	1096	0.878909	45	0.9375	1	1	1	0	1	1	0	1	1	1	1	1	1	1	1	1	1	1	1	1	1	0	1	1	1	1	1	1	1	1	1	1	1	1	1	1	1	1	1	1
ko:K01338 lon; ATP-dependent Lon protease [EC:3.4.21.53]	K01338	1134	0.875676	213	0.872951	1096	0.878909	38	0.791667	1	1	1	2	1	1	1	1	1	0	0	1	1	2	4	3	2	2	2	1	0	0	1	1	1	2	4	0	0	1	3	2	1	1	0	1	0	0	0	1
ko:K02895 RP-L24, MRPL24, rplX; large subunit ribosomal protein L24	K02895	1143	0.882625	229	0.938525	1097	0.879711	46	0.958333	1	1	1	0	1	1	1	1	1	1	1	1	1	1	1	1	1	1	1	1	1	0	1	1	1	1	1	1	1	1	1	1	1	1	1	1	1	1	1	1
ko:K02950 RP-S12, MRPS12, rpsL; small subunit ribosomal protein S12	K02950	1144	0.883398	224	0.918033	1099	0.881315	45	0.9375	1	1	1	0	1	1	1	2	1	1	1	1	1	1	1	1	1	1	1	1	1	1	1	1	1	1	1	1	1	1	1	1	1	1	1	1	1	1	1	1
ko:K11754 folC; dihydrofolate synthase / folylpolyglutamate synthase [EC:6.3.2.12 6.3.2.17]	K11754	1111	0.857915	215	0.881148	1099	0.881315	12	0.25	0	0	0	0	0	0	1	1	1	0	0	0	0	0	0	0	0	0	0	0	0	0	0	0	0	0	0	0	0	0	0	0	0	0	0	0	0	0	0	1
ko:K03501 gidB, rsmG; 16S rRNA (guanine527-N7)-methyltransferase [EC:2.1.1.170]	K03501	1101	0.850193	215	0.881148	1100	0.882117	1	0.0208333	0	0	0	0	0	0	1	0	0	0	0	0	0	0	0	0	0	0	0	0	0	0	0	0	0	0	0	0	0	0	0	0	0	0	0	0	0	0	0	0
ko:K02503 HINT1_2, hinT, hit; histidine triad (HIT) family protein [EC:3.9.1.-]	K02503	1111	0.857915	184	0.754098	1100	0.882117	11	0.229167	0	0	0	0	0	0	0	0	0	0	0	0	0	0	0	0	0	0	0	0	0	0	0	0	1	0	0	0	0	1	1	1	1	1	1	1	1	1	1	0
ko:K04771 degP, htrA; serine protease Do [EC:3.4.21.107]	K04771	1106	0.854054	241	0.987705	1102	0.883721	4	0.0833333	0	0	0	0	0	0	1	0	0	0	0	0	1	0	0	0	0	0	0	0	0	0	0	0	0	0	0	0	1	0	0	0	0	0	0	0	0	0	1	0
ko:K07462 recJ; single-stranded-DNA-specific exonuclease [EC:3.1.-.-]	K07462	1149	0.887259	236	0.967213	1102	0.883721	47	0.979167	2	2	2	3	2	2	0	1	2	2	1	2	3	2	3	2	2	2	2	2	2	2	3	2	2	2	2	2	2	3	3	3	3	3	1	2	2	1	2	2
ko:K02874 RP-L14, MRPL14, rplN; large subunit ribosomal protein L14	K02874	1148	0.886486	226	0.92623	1102	0.883721	46	0.958333	1	1	1	0	1	1	1	1	1	1	1	1	1	1	1	1	1	1	1	2	1	0	1	1	1	1	1	1	1	1	1	1	1	1	1	1	1	1	1	1
ko:K00088 IMPDH, guaB; IMP dehydrogenase [EC:1.1.1.205]	K00088	1128	0.871042	223	0.913934	1102	0.883721	26	0.541667	1	1	1	2	1	1	3	0	0	1	1	1	1	1	1	1	1	1	1	1	1	1	1	1	1	1	2	1	0	0	0	0	0	0	0	0	0	0	0	0
ko:K02926 RP-L4, MRPL4, rplD; large subunit ribosomal protein L4	K02926	1104	0.85251	219	0.897541	1102	0.883721	2	0.0416667	0	0	0	0	1	0	1	0	0	0	0	0	0	0	0	0	0	0	0	0	0	0	0	0	0	0	0	0	0	0	0	0	0	0	0	0	0	0	0	0
ko:K02931 RP-L5, MRPL5, rplE; large subunit ribosomal protein L5	K02931	1148	0.886486	226	0.92623	1103	0.884523	45	0.9375	1	1	1	0	1	1	0	1	1	1	1	1	1	1	1	1	1	1	1	1	1	0	1	1	1	1	1	1	1	1	1	1	1	1	1	1	1	1	1	1
ko:K02886 RP-L2, MRPL2, RML2, rplB; large subunit ribosomal protein L2	K02886	1147	0.885714	217	0.889344	1103	0.884523	44	0.916667	1	1	1	0	2	1	1	1	1	2	1	1	1	1	1	1	1	1	1	1	1	0	1	1	1	1	1	1	1	1	1	0	1	1	1	0	1	1	1	1
ko:K01928 murE; UDP-N-acetylmuramoyl-L-alanyl-D-glutamate--2,6-diaminopimelate ligase [EC:6.3.2.13]	K01928	1110	0.857143	201	0.82377	1103	0.884523	7	0.145833	1	1	1	1	2	1	0	0	0	0	0	0	0	0	0	0	0	0	0	0	0	0	0	0	0	0	0	0	0	0	0	0	0	0	0	0	0	1	0	0
ko:K01925 murD; UDP-N-acetylmuramoylalanine--D-glutamate ligase [EC:6.3.2.9]	K01925	1110	0.857143	231	0.946721	1104	0.885325	6	0.125	2	2	2	2	1	1	0	0	0	0	0	0	0	0	0	0	0	0	0	0	0	0	0	0	0	0	0	0	0	0	0	0	0	0	0	0	0	0	0	0
ko:K00075 murB; UDP-N-acetylmuramate dehydrogenase [EC:1.3.1.98]	K00075	1105	0.853282	213	0.872951	1105	0.886127	0	0	0	0	0	0	0	0	0	0	0	0	0	0	0	0	0	0	0	0	0	0	0	0	0	0	0	0	0	0	0	0	0	0	0	0	0	0	0	0	0	0
ko:K01951 guaA, GMPS; GMP synthase (glutamine-hydrolysing) [EC:6.3.5.2]	K01951	1153	0.890347	206	0.844262	1106	0.886929	47	0.979167	2	2	2	2	2	2	1	3	1	2	1	2	0	1	1	1	2	1	2	2	2	1	2	2	2	1	2	3	1	2	2	2	1	2	2	2	2	2	2	2
ko:K03655 recG; ATP-dependent DNA helicase RecG [EC:5.6.2.4]	K03655	1134	0.875676	227	0.930328	1109	0.889334	25	0.520833	0	0	2	0	0	0	0	1	0	1	5	4	2	7	1	11	0	2	0	0	1	0	0	0	1	8	7	6	0	0	5	1	1	0	0	1	1	2	1	0
ko:K06941 rlmN; 23S rRNA (adenine2503-C2)-methyltransferase [EC:2.1.1.192]	K06941	1111	0.857915	225	0.922131	1109	0.889334	2	0.0416667	0	0	0	0	0	0	0	0	0	0	0	0	0	0	0	0	0	0	0	0	0	0	0	0	0	0	0	0	0	0	0	0	0	0	0	0	0	0	0	1
ko:K02601 nusG; transcription termination/antitermination protein NusG	K02601	1155	0.891892	210	0.860656	1110	0.890136	45	0.9375	1	1	1	1	1	1	1	2	1	1	1	2	1	1	1	1	1	0	1	1	1	0	1	1	1	1	1	1	1	1	1	1	1	1	1	1	1	1	1	1
ko:K07560 dtd, DTD; D-aminoacyl-tRNA deacylase [EC:3.1.1.96]	K07560	1110	0.857143	198	0.811475	1110	0.890136	0	0	0	0	0	0	0	0	0	0	0	0	0	0	0	0	0	0	0	0	0	0	0	0	0	0	0	0	0	0	0	0	0	0	0	0	0	0	0	0	0	0
ko:K00859 coaE; dephospho-CoA kinase [EC:2.7.1.24]	K00859	1111	0.857915	208	0.852459	1111	0.890938	0	0	0	0	0	0	0	0	0	0	0	0	0	0	0	0	0	0	0	0	0	0	0	0	0	0	0	0	0	0	0	0	0	0	0	0	0	0	0	0	0	0
ko:K03572 mutL; DNA mismatch repair protein MutL	K03572	1143	0.882625	230	0.942623	1112	0.89174	31	0.645833	0	0	0	0	0	0	1	0	0	1	1	2	1	1	2	1	1	1	1	1	1	1	1	1	1	1	1	1	1	1	1	1	1	1	1	1	1	1	1	0
ko:K02994 RP-S8, MRPS8, rpsH; small subunit ribosomal protein S8	K02994	1157	0.893436	226	0.92623	1112	0.89174	45	0.9375	1	1	1	0	1	1	0	1	1	1	1	1	2	1	1	1	1	1	1	1	1	0	1	1	1	1	1	1	1	1	1	1	1	1	1	1	1	1	1	1
ko:K03797 E3.4.21.102, prc, ctpA; carboxyl-terminal processing protease [EC:3.4.21.102]	K03797	1115	0.861004	226	0.92623	1113	0.892542	2	0.0416667	0	0	0	0	0	0	0	0	0	0	0	0	0	0	0	0	0	1	0	0	0	0	0	0	0	0	1	0	0	0	0	0	0	0	0	0	0	0	0	0
ko:K14742 tsaB; tRNA threonylcarbamoyladenosine biosynthesis protein TsaB	K14742	1113	0.859459	222	0.909836	1113	0.892542	0	0	0	0	0	0	0	0	0	0	0	0	0	0	0	0	0	0	0	0	0	0	0	0	0	0	0	0	0	0	0	0	0	0	0	0	0	0	0	0	0	0
ko:K06997 yggS, PROSC; PLP dependent protein	K06997	1116	0.861776	227	0.930328	1114	0.893344	2	0.0416667	0	0	0	0	0	0	0	0	0	0	0	0	0	0	0	0	0	0	0	0	0	0	0	0	0	0	0	0	0	0	1	0	1	0	0	0	0	0	0	0
ko:K02867 RP-L11, MRPL11, rplK; large subunit ribosomal protein L11	K02867	1163	0.898069	210	0.860656	1117	0.89575	46	0.958333	1	1	1	1	1	1	2	1	1	1	1	1	1	1	1	1	1	0	1	1	1	0	1	1	1	1	1	1	1	1	1	1	1	1	1	1	1	1	1	1
ko:K03624 greA; transcription elongation factor GreA	K03624	1118	0.86332	224	0.918033	1118	0.896552	0	0	0	0	0	0	0	0	0	0	0	0	0	0	0	0	0	0	0	0	0	0	0	0	0	0	0	0	0	0	0	0	0	0	0	0	0	0	0	0	0	0
ko:K02881 RP-L18, MRPL18, rplR; large subunit ribosomal protein L18	K02881	1164	0.898842	222	0.909836	1118	0.896552	46	0.958333	1	1	1	0	1	1	1	1	1	1	1	1	1	1	1	1	1	1	1	1	1	0	1	1	1	1	1	1	1	1	1	1	1	1	1	1	1	1	1	1
ko:K02992 RP-S7, MRPS7, rpsG; small subunit ribosomal protein S7	K02992	1163	0.898069	216	0.885246	1118	0.896552	45	0.9375	1	1	1	0	2	1	1	2	1	1	1	1	1	1	1	1	1	1	1	1	2	1	2	1	1	1	1	1	1	1	1	1	1	1	1	1	1	1	1	1
ko:K02909 RP-L31, rpmE; large subunit ribosomal protein L31	K02909	1120	0.864865	225	0.922131	1120	0.898156	0	0	0	0	0	0	0	0	0	0	0	0	0	0	0	0	0	0	0	0	0	0	0	0	0	0	0	0	0	0	0	0	0	0	0	0	0	0	0	0	0	0
ko:K06287 yhdE; nucleoside triphosphate pyrophosphatase [EC:3.6.1.-]	K06287	1127	0.87027	214	0.877049	1120	0.898156	7	0.145833	0	0	0	0	0	0	1	0	0	0	0	1	0	0	0	0	0	0	0	0	0	0	0	0	0	0	0	0	0	1	1	1	1	1	0	0	0	0	0	0
ko:K07056 rsmI; 16S rRNA (cytidine1402-2'-O)-methyltransferase [EC:2.1.1.198]	K07056	1122	0.866409	221	0.905738	1121	0.898957	1	0.0208333	0	0	0	0	0	0	1	0	0	0	0	0	0	0	0	0	0	0	0	0	0	0	0	0	0	0	0	0	0	0	0	0	0	0	0	0	0	0	0	0
ko:K03664 smpB; SsrA-binding protein	K03664	1121	0.865637	216	0.885246	1121	0.898957	0	0	0	0	0	0	0	0	0	0	0	0	0	0	0	0	0	0	0	0	0	0	0	0	0	0	0	0	0	0	0	0	0	0	0	0	0	0	0	0	0	0
ko:K02933 RP-L6, MRPL6, rplF; large subunit ribosomal protein L6	K02933	1168	0.901931	225	0.922131	1122	0.899759	46	0.958333	1	1	1	0	1	1	1	1	1	1	1	1	1	2	1	1	1	1	1	1	1	0	1	1	1	1	1	1	1	1	1	1	1	1	1	1	1	1	1	1
ko:K02864 RP-L10, MRPL10, rplJ; large subunit ribosomal protein L10	K02864	1168	0.901931	216	0.885246	1122	0.899759	46	0.958333	1	1	1	1	1	1	1	1	1	1	0	1	1	1	2	1	1	1	1	1	1	0	1	1	1	1	1	1	1	1	1	1	1	1	1	1	1	1	1	1
ko:K03555 mutS; DNA mismatch repair protein MutS	K03555	1153	0.890347	236	0.967213	1124	0.901363	29	0.604167	0	0	0	0	0	0	0	0	0	1	1	1	0	1	1	1	2	1	1	1	1	1	1	1	1	1	1	1	1	1	1	1	1	1	2	1	2	2	1	0
ko:K00059 fabG, OAR1; 3-oxoacyl-[acyl-carrier protein] reductase [EC:1.1.1.100]	K00059	1138	0.878764	233	0.954918	1125	0.902165	13	0.270833	0	0	0	0	0	0	1	0	0	0	0	1	0	1	0	1	0	0	1	0	0	0	0	0	2	1	0	0	0	1	0	3	2	2	0	0	0	0	0	0
ko:K01689 ENO1_2_3, eno; enolase 1/2/3 [EC:4.2.1.11]	K01689	1171	0.904247	214	0.877049	1125	0.902165	46	0.958333	1	1	1	0	1	1	5	3	2	1	1	1	1	3	2	1	1	3	1	2	1	2	3	0	2	2	2	2	1	1	1	1	1	1	1	1	1	1	1	1
ko:K07447 ruvX; putative pre-16S rRNA nuclease [EC:3.1.-.-]	K07447	1125	0.868726	189	0.77459	1125	0.902165	0	0	0	0	0	0	0	0	0	0	0	0	0	0	0	0	0	0	0	0	0	0	0	0	0	0	0	0	0	0	0	0	0	0	0	0	0	0	0	0	0	0
ko:K03631 recN; DNA repair protein RecN (Recombination protein N)	K03631	1126	0.869498	229	0.938525	1126	0.902967	0	0	0	0	0	0	0	0	0	0	0	0	0	0	0	0	0	0	0	0	0	0	0	0	0	0	0	0	0	0	0	0	0	0	0	0	0	0	0	0	0	0
ko:K03588 ftsW, spoVE, rodA; peptidoglycan glycosyltransferase [EC:2.4.99.28]	K03588	1126	0.869498	221	0.905738	1126	0.902967	0	0	0	0	0	0	0	0	0	0	0	0	0	0	0	0	0	0	0	0	0	0	0	0	0	0	0	0	0	0	0	0	0	0	0	0	0	0	0	0	0	0
ko:K02935 RP-L7, MRPL12, rplL; large subunit ribosomal protein L7/L12	K02935	1127	0.87027	219	0.897541	1127	0.903769	0	0	0	0	0	0	0	0	0	0	0	0	0	0	0	0	0	0	0	0	0	0	0	0	0	0	0	0	0	0	0	0	0	0	0	0	0	0	0	0	0	0
ko:K02948 RP-S11, MRPS11, rpsK; small subunit ribosomal protein S11	K02948	1170	0.903475	218	0.893443	1127	0.903769	43	0.895833	1	1	1	0	1	1	2	1	1	1	1	1	1	1	1	1	1	1	1	1	1	2	0	0	1	1	1	1	1	1	1	1	1	1	1	1	0	1	1	1
ko:K02963 RP-S18, MRPS18, rpsR; small subunit ribosomal protein S18	K02963	1127	0.87027	214	0.877049	1127	0.903769	0	0	0	0	0	0	0	0	0	0	0	0	0	0	0	0	0	0	0	0	0	0	0	0	0	0	0	0	0	0	0	0	0	0	0	0	0	0	0	0	0	0
ko:K13292 lgt, umpA; phosphatidylglycerol---prolipoprotein diacylglyceryl transferase [EC:2.5.1.145]	K13292	1129	0.871815	231	0.946721	1129	0.905373	0	0	0	0	0	0	0	0	0	0	0	0	0	0	0	0	0	0	0	0	0	0	0	0	0	0	0	0	0	0	0	0	0	0	0	0	0	0	0	0	0	0
ko:K07568 queA; S-adenosylmethionine:tRNA ribosyltransferase-isomerase [EC:2.4.99.17]	K07568	1130	0.872587	226	0.92623	1130	0.906175	0	0	0	0	0	0	0	0	0	0	0	0	0	0	0	0	0	0	0	0	0	0	0	0	0	0	0	0	0	0	0	0	0	0	0	0	0	0	0	0	0	0
ko:K00942 gmk, GUK1; guanylate kinase [EC:2.7.4.8]	K00942	1131	0.873359	226	0.92623	1130	0.906175	1	0.0208333	0	0	0	0	0	0	1	0	0	0	0	0	0	0	0	0	0	0	0	0	0	0	0	0	0	0	0	0	0	0	0	0	0	0	0	0	0	0	0	0
ko:K02952 RP-S13, rpsM; small subunit ribosomal protein S13	K02952	1174	0.906564	216	0.885246	1130	0.906175	44	0.916667	1	1	1	0	1	1	2	1	1	1	1	1	1	1	1	1	1	0	1	1	1	1	1	0	1	1	1	1	1	1	1	1	1	1	1	1	0	1	1	1
ko:K02863 RP-L1, MRPL1, rplA; large subunit ribosomal protein L1	K02863	1176	0.908108	213	0.872951	1130	0.906175	46	0.958333	1	1	1	1	2	1	1	1	2	1	0	1	1	1	1	1	1	1	1	1	1	0	1	1	1	1	2	1	1	1	1	1	1	1	1	1	1	1	1	1
ko:K02988 RP-S5, MRPS5, rpsE; small subunit ribosomal protein S5	K02988	1179	0.910425	224	0.918033	1133	0.908581	46	0.958333	1	1	1	0	1	1	1	1	1	1	1	2	1	1	1	2	1	2	1	1	1	0	1	1	1	1	1	1	1	1	1	1	1	1	1	2	1	1	1	1
ko:K01358 clpP, CLPP; ATP-dependent Clp protease, protease subunit [EC:3.4.21.92]	K01358	1134	0.875676	233	0.954918	1134	0.909383	0	0	0	0	0	0	0	0	0	0	0	0	0	0	0	0	0	0	0	0	0	0	0	0	0	0	0	0	0	0	0	0	0	0	0	0	0	0	0	0	0	0
ko:K02518 infA; translation initiation factor IF-1	K02518	1135	0.876448	214	0.877049	1134	0.909383	1	0.0208333	0	0	0	0	0	0	1	0	0	0	0	0	0	0	0	0	0	0	0	0	0	0	0	0	0	0	0	0	0	0	0	0	0	0	0	0	0	0	0	0
ko:K02078 acpP, acpM; acyl carrier protein	K02078	1137	0.877992	227	0.930328	1135	0.910184	2	0.0416667	0	0	0	0	0	0	1	0	0	0	0	0	0	0	0	0	0	0	1	0	0	0	0	0	0	0	0	0	0	0	0	0	0	0	0	0	0	0	0	0
ko:K00969 nadD; nicotinate-nucleotide adenylyltransferase [EC:2.7.7.18]	K00969	1136	0.87722	223	0.913934	1136	0.910986	0	0	0	0	0	0	0	0	0	0	0	0	0	0	0	0	0	0	0	0	0	0	0	0	0	0	0	0	0	0	0	0	0	0	0	0	0	0	0	0	0	0
ko:K06153 bacA; undecaprenyl-diphosphatase [EC:3.6.1.27]	K06153	1147	0.885714	212	0.868852	1136	0.910986	11	0.229167	1	1	1	1	1	1	1	2	1	0	0	0	0	0	0	0	0	0	0	0	0	0	0	0	0	0	0	1	0	0	0	0	0	0	0	0	0	2	0	0
ko:K00954 E2.7.7.3A, coaD, kdtB; pantetheine-phosphate adenylyltransferase [EC:2.7.7.3]	K00954	1137	0.877992	224	0.918033	1137	0.911788	0	0	0	0	0	0	0	0	0	0	0	0	0	0	0	0	0	0	0	0	0	0	0	0	0	0	0	0	0	0	0	0	0	0	0	0	0	0	0	0	0	0
ko:K03101 lspA; signal peptidase II [EC:3.4.23.36]	K03101	1138	0.878764	226	0.92623	1138	0.91259	0	0	0	0	0	0	0	0	0	0	0	0	0	0	0	0	0	0	0	0	0	0	0	0	0	0	0	0	0	0	0	0	0	0	0	0	0	0	0	0	0	0
ko:K10773 NTHL1, nth; endonuclease III [EC:3.2.2.- 4.2.99.18]	K10773	1183	0.913514	208	0.852459	1138	0.91259	45	0.9375	1	1	1	2	1	1	1	1	1	1	0	2	1	0	1	1	2	0	1	1	2	1	1	1	1	1	1	1	1	2	2	1	1	1	1	1	1	1	1	1
ko:K00858 ppnK, NADK; NAD+ kinase [EC:2.7.1.23]	K00858	1186	0.91583	225	0.922131	1139	0.913392	47	0.979167	1	1	1	1	1	1	2	1	2	1	1	1	1	1	1	1	1	1	1	1	1	0	1	1	1	1	1	1	1	1	1	1	1	1	1	1	1	1	1	1
ko:K02876 RP-L15, MRPL15, rplO; large subunit ribosomal protein L15	K02876	1184	0.914286	220	0.901639	1139	0.913392	45	0.9375	1	1	1	0	1	1	1	1	1	1	1	1	1	1	1	1	1	1	1	1	1	0	1	1	1	1	1	1	1	1	1	1	1	1	1	1	1	0	1	1
ko:K01262 pepP; Xaa-Pro aminopeptidase [EC:3.4.11.9]	K01262	1169	0.902703	234	0.959016	1140	0.914194	29	0.604167	0	0	0	0	0	0	0	0	0	1	1	1	2	1	1	1	1	1	1	1	1	2	1	1	1	1	2	1	1	1	1	1	1	1	1	0	1	1	1	0
ko:K02520 infC, MTIF3; translation initiation factor IF-3	K02520	1144	0.883398	222	0.909836	1143	0.9166	1	0.0208333	0	0	0	0	0	0	1	0	0	0	0	0	0	0	0	0	0	0	0	0	0	0	0	0	0	0	0	0	0	0	0	0	0	0	0	0	0	0	0	0
ko:K00927 PGK, pgk; phosphoglycerate kinase [EC:2.7.2.3]	K00927	1188	0.917375	213	0.872951	1143	0.9166	45	0.9375	1	1	1	1	1	1	0	0	0	1	1	3	3	2	2	2	2	2	2	2	1	2	2	1	1	1	2	1	1	1	1	2	1	1	1	1	1	1	1	4
ko:K08316 rsmD; 16S rRNA (guanine966-N2)-methyltransferase [EC:2.1.1.171]	K08316	1144	0.883398	199	0.815574	1144	0.917402	0	0	0	0	0	0	0	0	0	0	0	0	0	0	0	0	0	0	0	0	0	0	0	0	0	0	0	0	0	0	0	0	0	0	0	0	0	0	0	0	0	0
ko:K01924 murC; UDP-N-acetylmuramate--alanine ligase [EC:6.3.2.8]	K01924	1148	0.886486	236	0.967213	1146	0.919006	2	0.0416667	0	0	0	0	1	1	0	0	0	0	0	0	0	0	0	0	0	0	0	0	0	0	0	0	0	0	0	0	0	0	0	0	0	0	0	0	0	0	0	0
ko:K04096 smf; DNA processing protein	K04096	1150	0.888031	202	0.827869	1146	0.919006	4	0.0833333	0	0	0	0	0	0	0	0	0	0	0	2	0	0	0	1	0	1	0	0	0	0	0	0	0	0	0	0	0	0	0	0	0	0	0	0	0	0	0	0
ko:K03497 parB, spo0J; ParB family transcriptional regulator, chromosome partitioning protein	K03497	1147	0.885714	225	0.922131	1147	0.919808	0	0	0	0	0	0	0	0	0	0	0	0	0	0	0	0	0	0	0	0	0	0	0	0	0	0	0	0	0	0	0	0	0	0	0	0	0	0	0	0	0	0
ko:K02358 tuf, TUFM; elongation factor Tu	K02358	1149	0.887259	201	0.82377	1148	0.920609	1	0.0208333	0	0	0	0	0	0	0	0	0	0	0	0	0	0	0	0	0	0	0	1	0	0	0	0	0	0	0	0	0	0	0	0	0	0	0	0	0	0	0	0
ko:K02996 RP-S9, MRPS9, rpsI; small subunit ribosomal protein S9	K02996	1193	0.921236	217	0.889344	1149	0.921411	44	0.916667	1	1	1	0	1	1	2	2	1	1	1	1	1	1	1	1	1	1	1	1	1	1	0	0	1	1	1	1	1	1	1	1	1	1	1	0	1	1	1	1
ko:K02939 RP-L9, MRPL9, rplI; large subunit ribosomal protein L9	K02939	1150	0.888031	215	0.881148	1150	0.922213	0	0	0	0	0	0	0	0	0	0	0	0	0	0	0	0	0	0	0	0	0	0	0	0	0	0	0	0	0	0	0	0	0	0	0	0	0	0	0	0	0	0
ko:K04077 groEL, HSPD1, HSP60, CPN60; chaperonin GroEL [EC:5.6.1.7]	K04077	1165	0.899614	217	0.889344	1151	0.923015	14	0.291667	0	0	0	1	0	0	0	0	0	0	0	0	0	0	0	0	2	1	2	1	0	0	0	1	0	1	0	1	1	1	1	1	1	1	0	0	0	0	0	0
ko:K03601 xseA; exodeoxyribonuclease VII large subunit [EC:3.1.11.6]	K03601	1177	0.90888	209	0.856557	1151	0.923015	26	0.541667	0	0	0	0	0	0	0	0	0	1	1	1	1	1	2	2	1	1	1	1	1	0	0	1	1	1	2	1	0	0	0	0	0	0	1	1	1	1	2	0
ko:K06925 tsaE; tRNA threonylcarbamoyladenosine biosynthesis protein TsaE	K06925	1152	0.889575	224	0.918033	1152	0.923817	0	0	0	0	0	0	0	0	0	0	0	0	0	0	0	0	0	0	0	0	0	0	0	0	0	0	0	0	0	0	0	0	0	0	0	0	0	0	0	0	0	0
ko:K02563 murG; UDP-N-acetylglucosamine--N-acetylmuramyl-(pentapeptide) pyrophosphoryl-undecaprenol N-acetylglucosamine transferase [EC:2.4.1.227]	K02563	1155	0.891892	221	0.905738	1153	0.924619	2	0.0416667	0	0	1	1	0	0	0	0	0	0	0	0	0	0	0	0	0	0	0	0	0	0	0	0	0	0	0	0	0	0	0	0	0	0	0	0	0	0	0	0
ko:K02871 RP-L13, MRPL13, rplM; large subunit ribosomal protein L13	K02871	1197	0.924324	215	0.881148	1153	0.924619	44	0.916667	1	1	1	0	1	1	1	1	1	1	1	1	1	1	1	1	1	1	1	1	1	1	0	0	1	1	1	1	1	1	1	1	1	1	1	0	1	1	1	1
ko:K02986 RP-S4, NAM9, rpsD; small subunit ribosomal protein S4	K02986	1199	0.925869	221	0.905738	1155	0.926223	44	0.916667	1	1	1	0	1	1	1	1	1	1	1	1	1	1	1	1	1	1	1	1	1	1	0	0	1	1	1	1	1	1	1	1	1	1	1	1	0	1	1	1
ko:K03106 SRP54, ffh; signal recognition particle subunit SRP54 [EC:3.6.5.4]	K03106	1204	0.92973	223	0.913934	1156	0.927025	48	1	1	1	1	1	2	1	1	1	1	2	1	1	1	1	1	1	1	1	1	1	1	1	1	1	1	1	1	1	1	1	1	1	1	1	1	1	1	1	1	1
ko:K04567 KARS, lysS; lysyl-tRNA synthetase, class II [EC:6.1.1.6]	K04567	1178	0.909653	213	0.872951	1156	0.927025	22	0.458333	0	0	0	0	0	0	0	0	1	0	1	1	1	1	1	1	0	3	1	1	0	1	1	1	1	1	1	1	0	1	1	1	1	1	0	0	0	0	0	0
ko:K01069 gloB, gloC, HAGH; hydroxyacylglutathione hydrolase [EC:3.1.2.6]	K01069	1203	0.928958	210	0.860656	1156	0.927025	47	0.979167	2	2	3	0	2	3	1	2	2	1	2	2	2	2	2	3	2	2	2	2	2	1	3	4	3	4	2	4	1	2	3	2	2	2	2	3	3	1	4	2
ko:K01921 ddl; D-alanine-D-alanine ligase [EC:6.3.2.4]	K01921	1170	0.903475	216	0.885246	1157	0.927827	13	0.270833	0	0	0	0	0	0	0	0	0	0	0	0	2	1	1	0	2	1	1	1	0	0	0	0	0	0	0	0	0	1	1	1	1	1	0	0	0	0	2	0
ko:K00790 murA; UDP-N-acetylglucosamine 1-carboxyvinyltransferase [EC:2.5.1.7]	K00790	1159	0.894981	229	0.938525	1158	0.928629	1	0.0208333	0	0	0	0	0	0	0	0	0	0	0	0	0	0	0	0	0	0	0	0	0	0	0	0	0	0	0	0	0	0	0	0	0	0	0	0	0	0	0	1
ko:K03110 ftsY; fused signal recognition particle receptor	K03110	1205	0.930502	216	0.885246	1158	0.928629	47	0.979167	1	1	1	0	1	1	1	1	1	1	1	1	1	1	1	1	1	1	1	1	1	1	1	1	1	1	1	1	1	1	1	1	1	1	1	1	1	1	1	1
ko:K03470 rnhB; ribonuclease HII [EC:3.1.26.4]	K03470	1206	0.931274	212	0.868852	1159	0.929431	47	0.979167	1	1	1	1	1	1	1	1	1	1	1	1	1	1	2	1	1	1	1	1	1	1	1	1	1	1	1	1	1	1	2	1	1	1	1	1	0	2	1	1
ko:K02879 RP-L17, MRPL17, rplQ; large subunit ribosomal protein L17	K02879	1160	0.895753	206	0.844262	1160	0.930233	0	0	0	0	0	0	0	0	0	0	0	0	0	0	0	0	0	0	0	0	0	0	0	0	0	0	0	0	0	0	0	0	0	0	0	0	0	0	0	0	0	0
ko:K00789 metK, MAT; S-adenosylmethionine synthetase [EC:2.5.1.6]	K00789	1209	0.933591	225	0.922131	1161	0.931034	48	1	1	1	1	2	1	1	1	1	1	1	1	1	1	1	1	1	1	2	1	1	2	1	1	1	1	2	1	1	1	2	1	2	2	2	2	2	1	2	2	2
ko:K00566 mnmA, trmU; tRNA-uridine 2-sulfurtransferase [EC:2.8.1.13]	K00566	1166	0.900386	219	0.897541	1163	0.932638	3	0.0625	0	0	0	0	0	0	1	0	0	0	0	0	1	0	0	0	0	0	0	0	0	0	0	0	0	0	0	0	0	0	0	0	0	0	0	1	0	0	0	0
ko:K01000 mraY; phospho-N-acetylmuramoyl-pentapeptide-transferase [EC:2.7.8.13]	K01000	1170	0.903475	231	0.946721	1164	0.93344	6	0.125	1	1	1	1	1	1	0	0	0	0	0	0	0	0	0	0	0	0	0	0	0	0	0	0	0	0	0	0	0	0	0	0	0	0	0	0	0	0	0	0
ko:K06173 truA, PUS1; tRNA pseudouridine38-40 synthase [EC:5.4.99.12]	K06173	1211	0.935135	224	0.918033	1164	0.93344	47	0.979167	1	1	1	1	1	1	1	1	1	1	1	1	1	1	1	1	1	1	1	2	1	1	1	1	1	1	1	1	2	1	1	1	1	1	1	0	1	1	1	1
ko:K03040 rpoA; DNA-directed RNA polymerase subunit alpha [EC:2.7.7.6]	K03040	1164	0.898842	216	0.885246	1164	0.93344	0	0	0	0	0	0	0	0	0	0	0	0	0	0	0	0	0	0	0	0	0	0	0	0	0	0	0	0	0	0	0	0	0	0	0	0	0	0	0	0	0	0
ko:K11749 rseP; regulator of sigma E protease [EC:3.4.24.-]	K11749	1165	0.899614	231	0.946721	1165	0.934242	0	0	0	0	0	0	0	0	0	0	0	0	0	0	0	0	0	0	0	0	0	0	0	0	0	0	0	0	0	0	0	0	0	0	0	0	0	0	0	0	0	0
ko:K03496 parA, soj; chromosome partitioning protein	K03496	1186	0.91583	226	0.92623	1165	0.934242	21	0.4375	1	1	1	1	1	1	1	1	1	0	1	0	1	2	0	1	1	1	1	1	2	0	0	0	0	1	0	1	0	0	1	0	0	0	0	0	0	0	0	0
ko:K03596 lepA; GTP-binding protein LepA	K03596	1166	0.900386	218	0.893443	1165	0.934242	1	0.0208333	0	0	0	0	0	0	0	0	0	0	0	0	0	0	0	0	0	0	0	0	0	0	0	0	0	0	0	0	1	0	0	0	0	0	0	0	0	0	0	0
ko:K02899 RP-L27, MRPL27, rpmA; large subunit ribosomal protein L27	K02899	1165	0.899614	204	0.836066	1165	0.934242	0	0	0	0	0	0	0	0	0	0	0	0	0	0	0	0	0	0	0	0	0	0	0	0	0	0	0	0	0	0	0	0	0	0	0	0	0	0	0	0	0	0
ko:K11753 ribF; riboflavin kinase / FMN adenylyltransferase [EC:2.7.1.26 2.7.7.2]	K11753	1166	0.900386	235	0.963115	1166	0.935044	0	0	0	0	0	0	0	0	0	0	0	0	0	0	0	0	0	0	0	0	0	0	0	0	0	0	0	0	0	0	0	0	0	0	0	0	0	0	0	0	0	0
ko:K01876 DARS2, aspS; aspartyl-tRNA synthetase [EC:6.1.1.12]	K01876	1176	0.908108	230	0.942623	1166	0.935044	10	0.208333	0	0	0	0	0	0	0	0	2	0	0	0	0	0	0	0	0	0	0	0	0	0	0	0	0	0	0	0	0	0	0	0	0	0	0	0	0	0	0	1
ko:K02887 RP-L20, MRPL20, rplT; large subunit ribosomal protein L20	K02887	1167	0.901158	225	0.922131	1166	0.935044	1	0.0208333	0	0	0	0	0	0	1	0	0	0	0	0	0	0	0	0	0	0	0	0	0	0	0	0	0	0	0	0	0	0	0	0	0	0	0	0	0	0	0	0
ko:K06187 recR; recombination protein RecR	K06187	1168	0.901931	216	0.885246	1167	0.935846	1	0.0208333	0	0	0	0	0	0	0	0	0	0	0	0	1	0	0	0	0	0	0	0	0	0	0	0	0	0	0	0	0	0	0	0	0	0	0	0	0	0	0	0
ko:K06168 CDK5RAP1, miaB; tRNA-2-methylthio-N6-dimethylallyladenosine synthase [EC:2.8.4.3]	K06168	1167	0.901158	202	0.827869	1167	0.935846	0	0	0	0	0	0	0	0	0	0	0	0	0	0	0	0	0	0	0	0	0	0	0	0	0	0	0	0	0	0	0	0	0	0	0	0	0	0	0	0	0	0
ko:K00981 E2.7.7.41, CDS1, CDS2, cdsA; phosphatidate cytidylyltransferase [EC:2.7.7.41]	K00981	1168	0.901931	222	0.909836	1168	0.936648	0	0	0	0	0	0	0	0	0	0	0	0	0	0	0	0	0	0	0	0	0	0	0	0	0	0	0	0	0	0	0	0	0	0	0	0	0	0	0	0	0	0
ko:K02888 RP-L21, MRPL21, rplU; large subunit ribosomal protein L21	K02888	1168	0.901931	204	0.836066	1168	0.936648	0	0	0	0	0	0	0	0	0	0	0	0	0	0	0	0	0	0	0	0	0	0	0	0	0	0	0	0	0	0	0	0	0	0	0	0	0	0	0	0	0	0
ko:K00806 uppS; undecaprenyl diphosphate synthase [EC:2.5.1.31]	K00806	1200	0.926641	225	0.922131	1169	0.93745	31	0.645833	0	0	0	0	0	0	0	0	0	1	1	1	1	1	1	1	1	1	1	1	1	1	1	1	1	1	0	1	1	1	2	1	1	1	1	1	1	1	1	0
ko:K01803 TPI, tpiA; triosephosphate isomerase (TIM) [EC:5.3.1.1]	K01803	1217	0.939768	224	0.918033	1169	0.93745	48	1	1	1	1	1	1	1	1	1	1	1	1	1	2	1	1	1	1	2	1	1	1	1	1	2	1	1	1	1	1	1	1	1	1	1	1	1	1	1	1	1
ko:K02884 RP-L19, MRPL19, rplS; large subunit ribosomal protein L19	K02884	1169	0.902703	223	0.913934	1169	0.93745	0	0	0	0	0	0	0	0	0	0	0	0	0	0	0	0	0	0	0	0	0	0	0	0	0	0	0	0	0	0	0	0	0	0	0	0	0	0	0	0	0	0
ko:K03076 secY; preprotein translocase subunit SecY	K03076	1214	0.937452	215	0.881148	1169	0.93745	45	0.9375	1	1	1	0	1	1	1	1	1	1	1	1	1	2	1	1	1	1	1	2	1	0	1	1	1	1	1	1	1	1	1	1	1	1	0	1	1	1	1	1
ko:K00939 adk, AK; adenylate kinase [EC:2.7.4.3]	K00939	1214	0.937452	214	0.877049	1171	0.939054	43	0.895833	2	2	1	0	2	2	1	1	0	1	1	0	1	1	1	1	1	1	1	1	1	0	1	1	1	1	1	1	1	1	1	1	1	1	2	1	1	0	1	1
ko:K04075 tilS, mesJ; tRNA(Ile)-lysidine synthase [EC:6.3.4.19]	K04075	1173	0.905792	214	0.877049	1172	0.939856	1	0.0208333	0	0	0	0	0	0	0	0	0	0	0	1	0	0	0	0	0	0	0	0	0	0	0	0	0	0	0	0	0	0	0	0	0	0	0	0	0	0	0	0
ko:K03100 lepB; signal peptidase I [EC:3.4.21.89]	K03100	1174	0.906564	216	0.885246	1173	0.940658	1	0.0208333	0	0	0	0	0	0	0	0	0	0	0	0	0	0	0	0	0	0	0	0	0	0	0	0	0	0	1	0	0	0	0	0	0	0	0	0	0	0	0	0
ko:K02356 efp; elongation factor P	K02356	1174	0.906564	208	0.852459	1174	0.94146	0	0	0	0	0	0	0	0	0	0	0	0	0	0	0	0	0	0	0	0	0	0	0	0	0	0	0	0	0	0	0	0	0	0	0	0	0	0	0	0	0	0
ko:K09903 pyrH; uridylate kinase [EC:2.7.4.22]	K09903	1223	0.944402	226	0.92623	1176	0.943063	47	0.979167	1	1	1	1	1	1	1	2	1	1	1	1	1	0	1	1	1	1	1	1	1	1	1	1	1	1	1	1	1	1	1	1	1	1	1	1	1	1	1	1
ko:K01783 rpe, RPE; ribulose-phosphate 3-epimerase [EC:5.1.3.1]	K01783	1189	0.918147	221	0.905738	1177	0.943865	12	0.25	0	0	0	0	0	0	2	1	1	0	0	0	0	0	0	0	0	0	0	0	0	0	0	0	0	0	0	0	0	0	0	0	0	0	0	0	0	0	0	1
ko:K03687 GRPE; molecular chaperone GrpE	K03687	1224	0.945174	209	0.856557	1177	0.943865	47	0.979167	1	1	1	1	1	1	1	1	1	1	1	1	1	1	1	1	1	1	1	1	3	0	1	1	1	2	1	1	1	1	1	2	1	1	1	1	1	1	1	1
ko:K01491 folD; methylenetetrahydrofolate dehydrogenase (NADP+) / methenyltetrahydrofolate cyclohydrolase [EC:1.5.1.5 3.5.4.9]	K01491	1216	0.938996	232	0.95082	1178	0.944667	38	0.791667	0	0	0	0	0	0	1	1	1	0	1	1	0	1	1	1	1	1	1	1	1	0	1	0	1	1	1	2	1	1	1	1	1	1	1	1	1	1	1	1
ko:K02343 dnaX; DNA polymerase III subunit gamma/tau [EC:2.7.7.7]	K02343	1180	0.911197	219	0.897541	1179	0.945469	1	0.0208333	0	0	0	0	0	0	0	1	0	0	0	0	0	0	0	0	0	0	0	0	0	0	0	0	0	0	0	0	0	0	0	0	0	0	0	0	0	0	0	0
ko:K00600 glyA, SHMT; glycine hydroxymethyltransferase [EC:2.1.2.1]	K00600	1223	0.944402	217	0.889344	1179	0.945469	44	0.916667	1	1	1	1	1	1	1	1	1	1	1	2	0	1	2	1	1	1	1	1	1	0	1	0	1	1	1	1	1	1	2	1	1	1	1	2	1	1	1	1
ko:K03046 rpoC; DNA-directed RNA polymerase subunit beta' [EC:2.7.7.6]	K03046	1183	0.913514	234	0.959016	1180	0.946271	3	0.0625	0	0	0	1	0	0	0	2	0	0	0	1	0	0	0	0	0	0	0	0	0	0	0	0	0	0	0	0	0	0	0	0	0	0	0	0	0	0	0	0
ko:K02493 hemK, prmC, HEMK; release factor glutamine methyltransferase [EC:2.1.1.297]	K02493	1228	0.948263	232	0.95082	1180	0.946271	48	1	1	1	1	1	1	1	1	1	1	1	1	1	1	1	1	1	1	1	1	1	1	1	1	1	1	1	1	1	1	1	1	1	1	1	1	1	1	1	1	1
ko:K03177 truB, PUS4, TRUB1; tRNA pseudouridine55 synthase [EC:5.4.99.25]	K03177	1180	0.911197	226	0.92623	1180	0.946271	0	0	0	0	0	0	0	0	0	0	0	0	0	0	0	0	0	0	0	0	0	0	0	0	0	0	0	0	0	0	0	0	0	0	0	0	0	0	0	0	0	0
ko:K03798 ftsH, hflB; cell division protease FtsH [EC:3.4.24.-]	K03798	1183	0.913514	226	0.92623	1180	0.946271	3	0.0625	0	0	0	0	0	0	0	0	0	0	0	0	0	0	0	0	0	0	0	0	0	0	0	0	0	0	1	0	0	0	0	0	0	0	0	0	0	1	1	0
ko:K03043 rpoB; DNA-directed RNA polymerase subunit beta [EC:2.7.7.6]	K03043	1183	0.913514	222	0.909836	1180	0.946271	3	0.0625	0	0	0	0	0	0	0	0	1	0	0	0	0	1	0	0	0	0	0	0	0	0	0	0	0	0	0	0	0	0	0	0	0	0	0	0	0	1	0	0
ko:K03531 ftsZ; cell division protein FtsZ	K03531	1228	0.948263	226	0.92623	1181	0.947073	47	0.979167	1	1	1	1	2	1	5	3	3	2	2	3	2	2	1	2	2	2	2	2	2	2	1	2	4	3	2	2	2	2	2	2	2	2	2	2	2	2	2	6
ko:K03625 nusB; transcription antitermination protein NusB	K03625	1182	0.912741	233	0.954918	1182	0.947875	0	0	0	0	0	0	0	0	0	0	0	0	0	0	0	0	0	0	0	0	0	0	0	0	0	0	0	0	0	0	0	0	0	0	0	0	0	0	0	0	0	0
ko:K00773 tgt; queuine tRNA-ribosyltransferase [EC:2.4.2.29]	K00773	1188	0.917375	227	0.930328	1182	0.947875	6	0.125	0	0	0	0	0	0	0	0	0	0	0	1	0	0	0	0	0	0	0	0	0	0	0	0	0	0	0	0	0	0	0	0	0	1	1	1	1	1	0	0
ko:K01462 PDF, def; peptide deformylase [EC:3.5.1.88]	K01462	1184	0.914286	225	0.922131	1182	0.947875	2	0.0416667	0	0	0	0	0	0	1	0	0	3	0	0	0	0	0	0	0	0	0	0	0	0	0	0	0	0	0	0	0	0	0	0	0	0	0	0	0	0	0	0
ko:K03545 tig; trigger factor	K03545	1182	0.912741	223	0.913934	1182	0.947875	0	0	0	0	0	0	0	0	0	0	0	0	0	0	0	0	0	0	0	0	0	0	0	0	0	0	0	0	0	0	0	0	0	0	0	0	0	0	0	0	0	0
ko:K07478 ycaJ; putative ATPase	K07478	1183	0.913514	213	0.872951	1182	0.947875	1	0.0208333	0	0	0	0	0	0	0	0	0	0	0	0	0	0	0	0	0	0	0	0	0	0	0	0	0	0	0	0	0	0	1	0	0	0	0	0	0	0	0	0
ko:K02967 RP-S2, MRPS2, rpsB; small subunit ribosomal protein S2	K02967	1228	0.948263	224	0.918033	1183	0.948677	45	0.9375	1	1	1	0	1	1	1	3	1	1	1	2	1	1	1	1	1	1	1	1	1	1	1	0	1	1	1	2	1	1	1	1	1	1	1	1	1	1	1	2
ko:K00384 trxB, TRR; thioredoxin reductase (NADPH) [EC:1.8.1.9]	K00384	1211	0.935135	218	0.893443	1184	0.949479	27	0.5625	1	1	1	1	2	1	1	1	1	0	0	0	0	0	0	0	0	0	0	0	0	0	0	0	0	0	0	0	0	1	1	1	1	1	0	1	1	1	1	2
ko:K00948 PRPS, prsA; ribose-phosphate pyrophosphokinase [EC:2.7.6.1]	K00948	1231	0.950579	216	0.885246	1184	0.949479	47	0.979167	1	1	1	1	1	1	1	1	1	2	1	3	1	1	1	1	1	2	1	1	1	1	1	1	1	1	2	1	1	1	0	1	1	1	1	1	1	1	1	1
ko:K02528 ksgA; 16S rRNA (adenine1518-N6/adenine1519-N6)-dimethyltransferase [EC:2.1.1.182]	K02528	1232	0.951351	229	0.938525	1185	0.950281	47	0.979167	1	1	1	1	1	1	2	1	1	1	1	2	1	1	1	1	1	1	1	1	2	1	1	1	1	0	1	1	1	1	1	1	1	1	1	1	1	1	1	1
ko:K02313 dnaA; chromosomal replication initiator protein	K02313	1190	0.918919	215	0.881148	1185	0.950281	5	0.104167	0	0	0	0	0	0	0	2	0	0	0	0	0	0	0	0	0	0	0	0	0	0	0	1	0	1	0	1	0	0	0	0	0	0	0	0	0	0	0	0
ko:K03685 rnc, DROSHA, RNT1; ribonuclease III [EC:3.1.26.3]	K03685	1213	0.93668	222	0.909836	1186	0.951083	27	0.5625	0	0	1	1	0	0	1	0	1	1	2	2	2	2	2	3	2	2	2	1	2	1	1	1	0	1	1	1	0	0	0	0	0	0	0	0	0	0	0	1
ko:K02959 RP-S16, MRPS16, rpsP; small subunit ribosomal protein S16	K02959	1187	0.916602	221	0.905738	1187	0.951885	0	0	0	0	0	0	0	0	0	0	0	0	0	0	0	0	0	0	0	0	0	0	0	0	0	0	0	0	0	0	0	0	0	0	0	0	0	0	0	0	0	0
ko:K03671 TXN, trxA; thioredoxin	K03671	1229	0.949035	232	0.95082	1188	0.952686	41	0.854167	0	0	0	0	0	0	1	1	2	1	2	3	2	2	2	2	1	2	3	2	1	0	3	3	2	2	2	1	1	2	2	1	2	2	1	2	2	2	1	2
ko:K00134 GAPDH, gapA; glyceraldehyde 3-phosphate dehydrogenase (phosphorylating) [EC:1.2.1.12]	K00134	1199	0.925869	237	0.971311	1189	0.953488	10	0.208333	0	0	0	0	0	0	0	0	0	0	0	1	1	2	2	1	0	2	0	1	0	0	0	0	0	0	0	0	0	0	0	0	0	0	0	0	0	0	0	2
ko:K03550 ruvA; holliday junction DNA helicase RuvA	K03550	1205	0.930502	231	0.946721	1191	0.955092	14	0.291667	0	0	0	0	0	0	0	0	0	0	1	2	1	1	1	2	1	1	1	0	0	1	0	1	1	1	0	1	0	0	0	0	0	0	0	0	0	0	0	0
ko:K00604 MTFMT, fmt; methionyl-tRNA formyltransferase [EC:2.1.2.9]	K00604	1196	0.923552	218	0.893443	1191	0.955092	5	0.104167	0	0	0	0	0	0	1	1	0	1	0	0	0	0	0	0	0	0	0	0	0	0	0	0	0	0	1	0	0	0	0	1	0	0	0	0	0	0	0	0
ko:K02956 RP-S15, MRPS15, rpsO; small subunit ribosomal protein S15	K02956	1237	0.955212	216	0.885246	1191	0.955092	46	0.958333	1	1	1	1	1	1	1	1	1	1	1	1	1	1	1	1	1	1	1	1	1	1	1	1	1	1	1	1	1	1	1	1	1	1	1	1	0	0	1	1
ko:K03168 topA; DNA topoisomerase I [EC:5.6.2.1]	K03168	1238	0.955985	223	0.913934	1192	0.955894	46	0.958333	1	1	1	0	2	1	1	2	1	1	2	1	1	1	1	1	1	2	1	1	2	2	1	1	1	2	1	1	2	2	2	3	2	2	1	1	1	1	1	2
ko:K01866 YARS, tyrS; tyrosyl-tRNA synthetase [EC:6.1.1.1]	K01866	1239	0.956757	208	0.852459	1192	0.955894	47	0.979167	1	1	1	2	1	1	1	2	1	1	2	1	2	1	1	1	1	1	1	1	1	1	1	0	1	1	2	1	1	1	1	1	1	1	1	1	1	1	1	1
ko:K03551 ruvB; holliday junction DNA helicase RuvB [EC:5.6.2.4]	K03551	1207	0.932046	232	0.95082	1193	0.956696	14	0.291667	0	0	0	0	0	0	0	0	0	0	2	2	1	2	1	1	1	1	1	0	0	1	0	1	1	1	0	1	0	0	0	0	0	0	0	0	0	0	0	0
ko:K03217 yidC, spoIIIJ, OXA1, ccfA; YidC/Oxa1 family membrane protein insertase	K03217	1193	0.921236	215	0.881148	1193	0.956696	0	0	0	0	0	0	0	0	0	0	0	0	0	0	0	0	0	0	0	0	0	0	0	0	0	0	0	0	0	0	0	0	0	0	0	0	0	0	0	0	0	0
ko:K03977 engA, der; GTPase	K03977	1194	0.922008	231	0.946721	1194	0.957498	0	0	0	0	0	0	0	0	0	0	0	0	0	0	0	0	0	0	0	0	0	0	0	0	0	0	0	0	0	0	0	0	0	0	0	0	0	0	0	0	0	0
ko:K03979 obgE, cgtA, MTG2; GTPase [EC:3.6.5.-]	K03979	1194	0.922008	220	0.901639	1194	0.957498	0	0	0	0	0	0	0	0	0	0	0	0	0	0	0	0	0	0	0	0	0	0	0	0	0	0	0	0	0	0	0	0	0	0	0	0	0	0	0	0	0	0
ko:K02316 dnaG; DNA primase [EC:2.7.7.101]	K02316	1240	0.957529	213	0.872951	1194	0.957498	46	0.958333	1	1	1	0	1	2	1	2	1	1	1	2	1	1	1	1	1	1	1	1	1	1	1	1	1	1	0	1	1	1	1	1	1	1	1	1	1	1	1	1
ko:K01875 SARS, serS; seryl-tRNA synthetase [EC:6.1.1.11]	K01875	1241	0.958301	228	0.934426	1195	0.9583	46	0.958333	1	1	2	1	1	1	1	1	1	1	1	1	1	1	1	1	2	1	1	1	1	1	1	2	1	1	0	1	1	1	1	1	1	1	1	1	1	0	1	1
ko:K01265 map; methionyl aminopeptidase [EC:3.4.11.18]	K01265	1241	0.958301	220	0.901639	1195	0.9583	46	0.958333	1	1	1	0	1	1	2	1	1	1	1	1	1	1	1	1	1	1	1	1	1	1	1	1	1	1	1	1	1	1	0	1	1	1	1	1	2	1	1	1
ko:K02838 frr, MRRF, RRF; ribosome recycling factor	K02838	1195	0.92278	219	0.897541	1195	0.9583	0	0	0	0	0	0	0	0	0	0	0	0	0	0	0	0	0	0	0	0	0	0	0	0	0	0	0	0	0	0	0	0	0	0	0	0	0	0	0	0	0	0
ko:K00791 miaA, TRIT1; tRNA dimethylallyltransferase [EC:2.5.1.75]	K00791	1196	0.923552	214	0.877049	1195	0.9583	1	0.0208333	0	0	0	0	0	0	1	0	0	0	0	0	0	0	0	0	0	0	0	0	0	0	0	0	0	0	0	0	0	0	0	0	0	0	0	0	0	0	0	0
ko:K03111 ssb; single-strand DNA-binding protein	K03111	1196	0.923552	186	0.762295	1196	0.959102	0	0	0	0	0	0	0	0	0	0	0	0	0	0	0	0	0	0	0	0	0	0	0	0	0	0	0	0	0	0	0	0	0	0	0	0	0	0	0	0	0	0
ko:K02357 tsf, TSFM; elongation factor Ts	K02357	1198	0.925097	228	0.934426	1197	0.959904	1	0.0208333	0	0	0	0	0	0	0	2	0	0	0	0	0	0	0	0	0	0	0	0	0	0	0	0	0	0	0	0	0	0	0	0	0	0	0	0	0	0	0	0
ko:K02238 comEC; competence protein ComEC	K02238	1223	0.944402	221	0.905738	1197	0.959904	26	0.541667	0	0	0	0	0	0	1	1	1	1	1	1	1	1	0	1	1	1	1	1	0	0	1	0	1	3	1	3	0	1	1	1	4	3	0	0	0	1	0	1
ko:K03702 uvrB; excinuclease ABC subunit B	K03702	1233	0.952124	220	0.901639	1197	0.959904	36	0.75	1	1	1	1	1	1	2	1	1	1	0	1	0	1	1	1	2	0	1	1	1	1	1	1	1	1	1	1	1	1	1	1	1	1	1	1	1	1	1	0
ko:K01056 PTH1, PTRH1, pth, spoVC; peptidyl-tRNA hydrolase, PTH1 family [EC:3.1.1.29]	K01056	1197	0.924324	216	0.885246	1197	0.959904	0	0	0	0	0	0	0	0	0	0	0	0	0	0	0	0	0	0	0	0	0	0	0	0	0	0	0	0	0	0	0	0	0	0	0	0	0	0	0	0	0	0
ko:K01889 FARSA, pheS; phenylalanyl-tRNA synthetase alpha chain [EC:6.1.1.20]	K01889	1245	0.96139	227	0.930328	1198	0.960706	47	0.979167	1	1	1	1	2	1	1	1	1	2	2	1	1	1	1	1	1	1	1	1	0	1	1	1	1	1	2	1	1	1	1	1	1	1	1	1	1	1	1	1
ko:K04066 priA; primosomal protein N' (replication factor Y) (superfamily II helicase) [EC:5.6.2.4]	K04066	1198	0.925097	219	0.897541	1198	0.960706	0	0	0	0	0	0	0	0	0	0	0	0	0	0	0	0	0	0	0	0	0	0	0	0	0	0	0	0	0	0	0	0	0	0	0	0	0	0	0	0	0	0
ko:K03438 mraW, rsmH; 16S rRNA (cytosine1402-N4)-methyltransferase [EC:2.1.1.199]	K03438	1199	0.925869	229	0.938525	1199	0.961508	0	0	0	0	0	0	0	0	0	0	0	0	0	0	0	0	0	0	0	0	0	0	0	0	0	0	0	0	0	0	0	0	0	0	0	0	0	0	0	0	0	0
ko:K00554 trmD; tRNA (guanine37-N1)-methyltransferase [EC:2.1.1.228]	K00554	1199	0.925869	225	0.922131	1199	0.961508	0	0	0	0	0	0	0	0	0	0	0	0	0	0	0	0	0	0	0	0	0	0	0	0	0	0	0	0	0	0	0	0	0	0	0	0	0	0	0	0	0	0
ko:K03553 recA; recombination protein RecA	K03553	1199	0.925869	219	0.897541	1199	0.961508	0	0	0	0	0	0	0	0	0	0	0	0	0	0	0	0	0	0	0	0	0	0	0	0	0	0	0	0	0	0	0	0	0	0	0	0	0	0	0	0	0	0
ko:K03424 tatD; TatD DNase family protein [EC:3.1.21.-]	K03424	1218	0.940541	239	0.979508	1200	0.96231	18	0.375	1	1	1	1	1	1	0	1	0	0	0	0	0	0	0	0	0	0	0	0	0	0	0	0	0	0	0	0	0	1	1	1	1	1	2	1	1	1	1	0
ko:K00615 E2.2.1.1, tktA, tktB; transketolase [EC:2.2.1.1]	K00615	1213	0.93668	206	0.844262	1200	0.96231	13	0.270833	0	0	0	0	0	0	3	2	2	0	0	0	0	0	0	0	0	0	0	0	0	0	0	0	0	3	0	0	0	0	0	0	0	0	0	0	0	0	0	2
ko:K03086 rpoD; RNA polymerase primary sigma factor	K03086	1202	0.928185	240	0.983607	1202	0.963913	0	0	0	0	0	0	0	0	0	0	0	0	0	0	0	0	0	0	0	0	0	0	0	0	0	0	0	0	0	0	0	0	0	0	0	0	0	0	0	0	0	0
ko:K01867 WARS, trpS; tryptophanyl-tRNA synthetase [EC:6.1.1.2]	K01867	1250	0.965251	223	0.913934	1202	0.963913	48	1	1	1	1	1	1	1	2	1	1	1	2	1	1	1	1	1	1	2	1	1	1	1	1	1	1	1	1	1	1	1	1	2	1	1	1	1	1	1	1	1
ko:K01892 HARS, hisS; histidyl-tRNA synthetase [EC:6.1.1.21]	K01892	1250	0.965251	237	0.971311	1203	0.964715	47	0.979167	1	1	1	1	2	1	1	1	1	2	2	1	1	2	1	1	1	1	1	1	2	1	1	0	1	1	1	1	1	1	1	1	1	1	1	1	1	1	1	1
ko:K02836 prfB; peptide chain release factor 2	K02836	1204	0.92973	228	0.934426	1203	0.964715	1	0.0208333	0	0	0	0	0	0	0	0	0	0	0	0	1	0	0	0	0	0	0	0	0	0	0	0	0	0	0	0	0	0	0	0	0	0	0	0	0	0	0	0
ko:K01972 E6.5.1.2, ligA, ligB; DNA ligase (NAD+) [EC:6.5.1.2]	K01972	1204	0.92973	219	0.897541	1203	0.964715	1	0.0208333	0	0	0	0	0	0	0	0	0	0	0	0	0	0	0	0	0	0	0	0	0	0	0	0	0	0	0	0	0	0	0	0	0	0	0	0	0	0	0	0
ko:K02004 ABC.CD.P; putative ABC transport system permease protein	K02004	1248	0.963707	236	0.967213	1204	0.965517	44	0.916667	1	1	3	3	1	2	4	3	2	1	5	3	1	4	6	4	4	5	3	2	1	3	7	3	3	2	7	5	2	6	8	6	8	6	1	2	1	1	1	1
ko:K02003 ABC.CD.A; putative ABC transport system ATP-binding protein	K02003	1248	0.963707	238	0.97541	1205	0.966319	43	0.895833	1	1	3	2	1	1	2	2	3	1	4	3	2	4	5	3	3	4	2	2	0	3	6	3	4	2	7	5	1	5	7	6	7	6	1	2	1	1	1	1
ko:K02600 nusA; transcription termination/antitermination protein NusA	K02600	1252	0.966795	228	0.934426	1205	0.966319	47	0.979167	1	1	1	0	1	1	1	1	1	2	2	1	2	1	2	3	2	2	2	2	2	1	2	1	2	2	1	2	1	1	1	1	1	1	1	1	1	1	1	1
ko:K06942 ychF; ribosome-binding ATPase	K06942	1252	0.966795	224	0.918033	1206	0.967121	46	0.958333	1	1	1	1	1	1	2	1	1	1	1	1	1	1	1	1	1	1	1	1	1	0	1	1	1	1	2	1	1	1	0	1	1	1	1	1	1	1	1	1
ko:K03723 mfd; transcription-repair coupling factor (superfamily II helicase) [EC:5.6.2.4]	K03723	1209	0.933591	221	0.905738	1208	0.968725	1	0.0208333	0	0	0	0	0	0	0	0	0	0	0	0	0	1	0	0	0	0	0	0	0	0	0	0	0	0	0	0	0	0	0	0	0	0	0	0	0	0	0	0
ko:K01881 PARS, proS; prolyl-tRNA synthetase [EC:6.1.1.15]	K01881	1256	0.969884	211	0.864754	1208	0.968725	48	1	1	1	1	1	2	1	1	1	1	1	1	2	1	1	1	1	1	1	2	1	1	1	1	1	1	1	1	1	1	1	2	1	1	1	1	1	1	1	1	1
ko:K01868 TARS, thrS; threonyl-tRNA synthetase [EC:6.1.1.3]	K01868	1257	0.970656	235	0.963115	1210	0.970329	47	0.979167	1	1	1	1	1	1	2	1	1	1	2	2	2	1	1	1	1	1	1	1	1	1	1	1	1	1	0	1	1	1	2	1	1	1	2	2	1	1	1	1
ko:K01887 RARS, argS; arginyl-tRNA synthetase [EC:6.1.1.19]	K01887	1260	0.972973	230	0.942623	1212	0.971933	48	1	1	2	1	2	1	1	2	2	1	1	1	1	2	3	1	2	1	1	1	1	1	1	1	1	1	2	1	1	1	1	1	1	1	1	1	1	1	1	1	1
ko:K04043 dnaK, HSPA9; molecular chaperone DnaK	K04043	1259	0.972201	212	0.868852	1212	0.971933	47	0.979167	2	1	1	1	1	1	1	1	1	1	1	1	2	2	2	1	1	0	1	1	2	1	1	1	1	3	2	1	1	1	2	1	1	1	2	2	1	1	1	1
ko:K03686 dnaJ; molecular chaperone DnaJ	K03686	1261	0.973745	216	0.885246	1213	0.972735	48	1	2	1	2	1	1	1	4	2	3	2	1	1	1	2	1	1	2	1	1	2	2	3	1	3	1	1	1	1	1	1	1	1	1	2	3	1	1	2	1	2
ko:K02835 prfA, MTRF1, MRF1; peptide chain release factor 1	K02835	1215	0.938224	230	0.942623	1214	0.973536	1	0.0208333	0	0	0	0	0	0	1	0	0	0	0	0	0	0	0	0	0	0	0	0	0	0	0	0	0	0	0	0	0	0	0	0	0	0	0	0	0	0	0	0
ko:K03703 uvrC; excinuclease ABC subunit C	K03703	1249	0.964479	218	0.893443	1214	0.973536	35	0.729167	1	1	1	1	1	1	2	1	1	1	0	1	0	1	0	2	1	0	1	1	1	1	1	1	1	1	1	1	1	1	1	1	1	1	1	1	1	1	1	0
ko:K02355 fusA, GFM, EFG; elongation factor G	K02355	1217	0.939768	241	0.987705	1215	0.974338	2	0.0416667	0	0	0	0	0	0	0	1	0	0	0	0	0	0	0	0	0	0	0	0	0	0	0	0	0	0	0	0	0	0	0	1	0	0	0	0	0	0	0	0
ko:K01869 LARS, leuS; leucyl-tRNA synthetase [EC:6.1.1.4]	K01869	1264	0.976062	223	0.913934	1217	0.975942	47	0.979167	1	1	1	1	2	1	2	2	1	1	1	1	2	1	2	1	1	1	1	1	3	1	1	0	1	2	2	1	1	2	2	1	1	2	1	1	1	1	1	2
ko:K00962 pnp, PNPT1; polyribonucleotide nucleotidyltransferase [EC:2.7.7.8]	K00962	1219	0.941313	218	0.893443	1217	0.975942	2	0.0416667	0	0	0	0	0	0	0	1	1	0	0	0	0	0	0	0	0	0	0	0	0	0	0	0	0	0	0	0	0	0	0	0	0	0	0	0	0	0	0	0
ko:K01890 FARSB, pheT; phenylalanyl-tRNA synthetase beta chain [EC:6.1.1.20]	K01890	1264	0.976062	231	0.946721	1218	0.976744	46	0.958333	1	1	1	1	1	1	2	1	1	1	2	1	1	1	1	1	0	1	1	1	1	1	1	1	1	1	1	1	1	1	0	1	1	1	1	1	1	1	1	1
ko:K01874 MARS, metG; methionyl-tRNA synthetase [EC:6.1.1.10]	K01874	1265	0.976834	230	0.942623	1218	0.976744	47	0.979167	1	1	1	1	2	1	1	2	1	2	1	2	1	1	1	1	1	0	1	1	1	1	1	1	1	1	1	1	1	1	1	1	1	1	1	1	2	1	1	2
ko:K01873 VARS, valS; valyl-tRNA synthetase [EC:6.1.1.9]	K01873	1265	0.976834	221	0.905738	1218	0.976744	47	0.979167	1	1	1	1	1	1	2	1	1	1	1	2	1	1	1	1	2	1	1	1	1	0	1	1	1	2	1	1	1	1	1	1	1	2	2	1	1	1	1	1
ko:K01883 CARS, cysS; cysteinyl-tRNA synthetase [EC:6.1.1.16]	K01883	1241	0.958301	234	0.959016	1219	0.977546	22	0.458333	0	2	1	1	0	0	2	1	2	0	0	1	0	0	0	0	0	0	0	0	0	0	0	0	0	0	1	0	0	1	1	1	1	1	0	1	0	0	0	1
ko:K03701 uvrA; excinuclease ABC subunit A	K03701	1256	0.969884	228	0.934426	1219	0.977546	37	0.770833	1	1	1	1	2	1	2	2	3	1	0	3	0	2	2	1	1	1	1	1	1	1	2	2	1	2	1	1	1	1	1	1	1	1	1	1	1	1	1	0
ko:K06180 rluD; 23S rRNA pseudouridine1911/1915/1917 synthase [EC:5.4.99.23]	K06180	1220	0.942085	217	0.889344	1219	0.977546	1	0.0208333	0	0	0	0	0	0	1	0	0	0	0	0	0	0	0	0	0	0	0	0	0	0	0	0	0	0	0	0	0	0	0	0	0	0	0	0	0	0	0	0
ko:K02314 dnaB; replicative DNA helicase [EC:5.6.2.3]	K02314	1223	0.944402	234	0.959016	1222	0.979952	1	0.0208333	0	0	0	0	0	0	0	0	0	0	0	1	0	0	0	0	0	0	0	0	0	0	0	0	0	0	0	0	0	0	0	0	0	0	0	0	0	0	0	0
ko:K03466 ftsK, spoIIIE; DNA segregation ATPase FtsK/SpoIIIE, S-DNA-T family	K03466	1227	0.94749	222	0.909836	1223	0.980754	4	0.0833333	0	0	0	0	0	0	1	0	0	0	0	0	0	0	0	1	0	0	0	0	0	0	0	0	0	3	0	1	0	0	0	0	0	0	0	0	0	0	0	0
ko:K01870 IARS, ileS; isoleucyl-tRNA synthetase [EC:6.1.1.5]	K01870	1271	0.981467	217	0.889344	1223	0.980754	48	1	1	1	1	1	1	1	1	2	2	3	2	1	2	1	3	2	3	2	1	1	1	1	2	1	1	1	1	1	1	1	1	2	1	1	1	1	1	1	1	1
ko:K01872 AARS, alaS; alanyl-tRNA synthetase [EC:6.1.1.7]	K01872	1273	0.983012	224	0.918033	1225	0.982358	48	1	1	1	1	1	2	1	2	1	3	3	2	2	1	1	1	1	1	1	1	1	1	1	2	1	1	1	2	1	1	1	2	1	1	2	2	1	1	2	1	3
ko:K02337 dnaE; DNA polymerase III subunit alpha [EC:2.7.7.7]	K02337	1233	0.952124	232	0.95082	1226	0.98316	7	0.145833	0	1	0	0	0	0	1	1	1	0	0	0	0	0	0	0	0	0	1	0	0	0	0	0	1	0	1	0	0	0	0	0	0	0	0	0	0	0	0	0
ko:K02470 gyrB; DNA gyrase subunit B [EC:5.6.2.2]	K02470	1268	0.979151	228	0.934426	1228	0.984763	40	0.833333	0	0	0	0	0	0	1	0	0	1	1	1	1	1	1	1	1	1	1	1	1	2	2	1	1	1	1	1	1	1	1	1	1	1	1	1	1	1	1	1
ko:K02335 polA; DNA polymerase I [EC:2.7.7.7]	K02335	1232	0.951351	224	0.918033	1228	0.984763	4	0.0833333	0	0	0	0	0	0	1	0	0	0	0	0	1	0	0	0	0	0	0	0	0	0	0	0	0	0	0	0	0	0	0	0	0	0	0	4	1	0	0	0
ko:K02519 infB, MTIF2; translation initiation factor IF-2	K02519	1229	0.949035	230	0.942623	1229	0.985565	0	0	0	0	0	0	0	0	0	0	0	0	0	0	0	0	0	0	0	0	0	0	0	0	0	0	0	0	0	0	0	0	0	0	0	0	0	0	0	0	0	0
ko:K03070 secA; preprotein translocase subunit SecA [EC:7.4.2.8]	K03070	1232	0.951351	225	0.922131	1229	0.985565	3	0.0625	0	0	0	0	0	0	0	0	0	0	0	0	0	0	0	0	0	0	0	0	1	0	0	0	0	1	0	0	0	0	0	0	0	0	0	0	0	0	0	0
ko:K03657 uvrD, pcrA; ATP-dependent DNA helicase UvrD/PcrA [EC:5.6.2.4]	K03657	1248	0.963707	218	0.893443	1229	0.985565	19	0.395833	2	1	2	1	2	3	1	1	2	0	1	2	1	0	0	2	0	0	0	0	0	0	0	0	1	3	1	0	0	1	1	0	0	0	0	0	1	0	0	0
ko:K02469 gyrA; DNA gyrase subunit A [EC:5.6.2.2]	K02469	1272	0.982239	215	0.881148	1232	0.987971	40	0.833333	0	1	0	0	0	0	0	0	0	2	2	1	2	1	1	1	1	2	1	1	2	1	2	1	1	2	1	1	1	1	2	2	1	1	1	1	1	1	1	1
ko:K02338 dnaN; DNA polymerase III subunit beta [EC:2.7.7.7]	K02338	1171	0.904247	181	0.741803	1170	0.938252	1	0.0208333	0	0	0	0	0	0	0	1	0	0	0	0	0	0	0	0	0	0	0	0	0	0	0	0	0	0	0	0	0	0	0	0	0	0	0	0	0	0	0	0
ko:K02036 pstB; phosphate transport system ATP-binding protein [EC:7.3.2.1]	K02036	731	0.564479	181	0.741803	698	0.559743	33	0.6875	1	1	1	1	1	1	1	1	1	1	0	0	0	0	0	0	1	1	1	0	0	0	1	2	1	0	1	2	1	1	1	1	1	1	1	1	1	1	1	0
ko:K01163 K01163; uncharacterized protein	K01163	447	0.345174	180	0.737705	429	0.344026	18	0.375	0	0	0	0	0	0	0	0	0	1	0	0	0	1	0	0	1	1	0	1	1	0	1	1	1	1	1	1	0	1	0	0	0	1	1	1	1	1	0	0
ko:K02050 ABC.SN.P; NitT/TauT family transport system permease protein	K02050	822	0.634749	179	0.733607	779	0.624699	43	0.895833	1	1	0	0	0	0	2	1	1	1	1	1	1	1	0	1	1	1	1	1	1	2	1	2	1	1	2	1	1	1	1	1	1	1	1	1	1	1	1	1
ko:K02038 pstA; phosphate transport system permease protein	K02038	719	0.555212	179	0.733607	693	0.555734	26	0.541667	1	1	1	1	2	1	1	1	0	1	0	0	0	0	0	0	0	2	0	0	0	0	0	2	0	0	0	0	1	1	1	1	1	1	1	1	1	1	1	0
ko:K02039 phoU; phosphate transport system protein	K02039	711	0.549035	179	0.733607	680	0.545309	31	0.645833	2	2	1	0	3	3	1	1	1	1	0	0	0	0	0	0	1	1	1	0	0	0	1	2	1	0	1	1	0	1	1	0	1	1	1	1	1	1	1	0
ko:K03284 corA; magnesium transporter	K03284	665	0.513514	176	0.721311	630	0.505213	35	0.729167	0	0	0	0	0	0	1	0	2	1	2	1	1	2	1	1	1	0	2	1	1	1	2	1	2	2	2	1	1	1	2	1	1	1	1	1	1	1	1	1
ko:K26937 dinF, mepA, vmrA; MATE family, multidrug efflux pump	K26937	0	0	176	0.721311	0	0	0	0	0	0	0	0	0	0	0	0	0	0	0	0	0	0	0	0	0	0	0	0	0	0	0	0	0	0	0	0	0	0	0	0	0	0	0	0	0	0	0	0
ko:K00974 cca; tRNA nucleotidyltransferase (CCA-adding enzyme) [EC:2.7.7.72 3.1.3.- 3.1.4.-]	K00974	939	0.725097	175	0.717213	938	0.752205	1	0.0208333	0	0	0	0	0	0	0	0	0	0	0	0	0	0	0	0	0	0	0	0	0	0	1	0	0	0	0	0	0	0	0	0	0	0	0	0	0	0	0	0
ko:K11085 msbA; ATP-binding cassette, subfamily B, bacterial MsbA [EC:7.5.2.6]	K11085	419	0.323552	175	0.717213	412	0.330393	7	0.145833	0	0	0	0	0	0	0	2	0	0	0	0	0	0	2	0	0	0	0	0	1	0	2	0	0	2	0	1	0	0	0	0	0	0	0	0	0	0	0	0
ko:K02843 waaF, rfaF; lipopolysaccharide heptosyltransferase II [EC:2.4.99.24]	K02843	159	0.12278	175	0.717213	159	0.127506	0	0	0	0	0	0	0	0	0	0	0	0	0	0	0	0	0	0	0	0	0	0	0	0	0	0	0	0	0	0	0	0	0	0	0	0	0	0	0	0	0	0
ko:K02237 comEA; competence protein ComEA	K02237	965	0.745174	174	0.713115	964	0.773055	1	0.0208333	0	0	0	0	0	0	1	0	0	0	0	0	0	0	0	0	0	0	0	0	0	0	0	0	0	0	0	0	0	0	0	0	0	0	0	0	0	0	0	0
ko:K19294 algI; alginate O-acetyltransferase complex protein AlgI	K19294	536	0.4139	174	0.713115	535	0.42903	1	0.0208333	0	0	0	0	0	0	1	0	0	0	0	0	0	0	0	0	0	0	0	0	0	0	0	0	0	0	0	0	0	0	0	0	0	0	0	0	0	0	0	0
ko:K00176 korD, oorD; 2-oxoglutarate ferredoxin oxidoreductase subunit delta [EC:1.2.7.3]	K00176	706	0.545174	173	0.709016	682	0.546913	24	0.5	1	1	1	1	1	1	0	0	0	1	1	1	1	1	1	1	1	1	1	1	1	1	1	1	1	0	0	0	0	0	0	0	0	0	0	0	0	0	0	0
ko:K16203 dppA1; D-amino peptidase [EC:3.4.11.-]	K16203	271	0.209266	173	0.709016	271	0.217322	0	0	0	0	0	0	0	0	0	0	0	0	0	0	0	0	0	0	0	0	0	0	0	0	0	0	0	0	0	0	0	0	0	0	0	0	0	0	0	0	0	0
ko:K02990 RP-S6, MRPS6, rpsF; small subunit ribosomal protein S6	K02990	1118	0.86332	171	0.70082	1118	0.896552	0	0	0	0	0	0	0	0	0	0	0	0	0	0	0	0	0	0	0	0	0	0	0	0	0	0	0	0	0	0	0	0	0	0	0	0	0	0	0	0	0	0
ko:K02968 RP-S20, rpsT; small subunit ribosomal protein S20	K02968	1123	0.867181	169	0.692623	1123	0.900561	0	0	0	0	0	0	0	0	0	0	0	0	0	0	0	0	0	0	0	0	0	0	0	0	0	0	0	0	0	0	0	0	0	0	0	0	0	0	0	0	0	0
ko:K03593 mrp, NUBPL; ATP-binding protein involved in chromosome partitioning	K03593	508	0.392278	167	0.684426	465	0.372895	43	0.895833	1	0	1	0	1	1	1	0	0	2	2	1	2	1	1	2	1	1	1	0	1	1	3	1	2	1	3	2	1	1	2	1	1	1	1	1	2	1	2	2
ko:K11529 gck, gckA, GLYCTK; glycerate 2-kinase [EC:2.7.1.165]	K11529	264	0.203861	166	0.680328	264	0.211708	0	0	0	0	0	0	0	0	0	0	0	0	0	0	0	0	0	0	0	0	0	0	0	0	0	0	0	0	0	0	0	0	0	0	0	0	0	0	0	0	0	0
ko:K25026 glk; glucokinase [EC:2.7.1.2]	K25026	0	0	164	0.672131	0	0	0	0	0	0	0	0	0	0	0	0	0	0	0	0	0	0	0	0	0	0	0	0	0	0	0	0	0	0	0	0	0	0	0	0	0	0	0	0	0	0	0	0
ko:K03789 rimI; [ribosomal protein S18]-alanine N-acetyltransferase [EC:2.3.1.266]	K03789	954	0.73668	163	0.668033	909	0.728949	45	0.9375	1	1	1	1	1	1	1	1	1	1	1	1	1	1	1	1	2	0	1	2	1	1	1	1	1	1	1	1	1	3	4	1	1	3	2	2	2	1	2	1
ko:K03386 PRDX2_4, ahpC; peroxiredoxin 2/4 [EC:1.11.1.24]	K03386	508	0.392278	163	0.668033	462	0.370489	46	0.958333	1	1	1	1	1	1	2	1	1	1	1	1	1	1	1	1	1	1	1	2	1	1	1	1	1	1	1	1	1	2	0	1	1	2	0	1	1	2	2	1
ko:K00971 manC, cpsB; mannose-1-phosphate guanylyltransferase [EC:2.7.7.13]	K00971	451	0.348263	163	0.668033	451	0.361668	0	0	0	0	0	0	0	0	0	0	0	0	0	0	0	0	0	0	0	0	0	0	0	0	0	0	0	0	0	0	0	0	0	0	0	0	0	0	0	0	0	0
ko:K02067 mlaD, linM; phospholipid/cholesterol/gamma-HCH transport system substrate-binding protein	K02067	292	0.225483	163	0.668033	292	0.234162	0	0	0	0	0	0	0	0	0	0	0	0	0	0	0	0	0	0	0	0	0	0	0	0	0	0	0	0	0	0	0	0	0	0	0	0	0	0	0	0	0	0
ko:K03809 wrbA; NAD(P)H dehydrogenase (quinone) [EC:1.6.5.2]	K03809	272	0.210039	162	0.663934	256	0.205293	16	0.333333	0	0	0	0	0	0	1	1	1	1	0	0	0	0	0	0	0	0	0	0	0	1	1	1	0	1	1	1	0	1	1	1	1	1	0	0	0	0	2	0
ko:K11069 potD; spermidine/putrescine transport system substrate-binding protein	K11069	563	0.434749	161	0.659836	563	0.451484	0	0	0	0	0	0	0	0	0	0	0	0	0	0	0	0	0	0	0	0	0	0	0	0	0	0	0	0	0	0	0	0	0	0	0	0	0	0	0	0	0	0
ko:K01844 kamD; beta-lysine 5,6-aminomutase alpha subunit [EC:5.4.3.3]	K01844	163	0.125869	161	0.659836	163	0.130714	0	0	0	0	0	0	0	0	0	0	0	0	0	0	0	0	0	0	0	0	0	0	0	0	0	0	0	0	0	0	0	0	0	0	0	0	0	0	0	0	0	0
ko:K17686 copA, ctpA, ATP7; P-type Cu+ transporter [EC:7.2.2.8]	K17686	1001	0.772973	160	0.655738	955	0.765838	46	0.958333	1	1	1	1	1	1	3	2	3	3	1	1	1	2	1	0	1	2	1	1	1	1	2	0	2	2	1	1	2	2	1	1	1	1	2	2	2	2	1	2
ko:K04094 trmFO, gid; methylenetetrahydrofolate--tRNA-(uracil-5-)-methyltransferase [EC:2.1.1.74]	K04094	603	0.465637	160	0.655738	602	0.482759	1	0.0208333	0	0	0	1	0	0	0	0	0	0	0	0	0	0	0	0	0	0	0	0	0	0	0	0	0	0	0	0	0	0	0	0	0	0	0	0	0	0	0	0
ko:K01419 hslV, clpQ; ATP-dependent HslUV protease, peptidase subunit HslV [EC:3.4.25.2]	K01419	519	0.400772	160	0.655738	519	0.416199	0	0	0	0	0	0	0	0	0	0	0	0	0	0	0	0	0	0	0	0	0	0	0	0	0	0	0	0	0	0	0	0	0	0	0	0	0	0	0	0	0	0
ko:K00015 gyaR, GOR1; glyoxylate reductase [EC:1.1.1.26]	K00015	270	0.208494	160	0.655738	270	0.21652	0	0	0	0	0	0	0	0	0	0	0	0	0	0	0	0	0	0	0	0	0	0	0	0	0	0	0	0	0	0	0	0	0	0	0	0	0	0	0	0	0	0
ko:K06131 clsA_B; cardiolipin synthase A/B [EC:2.7.8.-]	K06131	718	0.55444	159	0.651639	694	0.556536	24	0.5	0	0	0	0	0	0	0	0	0	1	2	1	1	1	0	1	1	1	1	1	1	0	0	1	1	1	1	1	1	0	0	0	0	0	0	0	0	0	0	2
ko:K00294 E1.2.1.88; 1-pyrroline-5-carboxylate dehydrogenase [EC:1.2.1.88]	K00294	265	0.204633	159	0.651639	258	0.206897	7	0.145833	0	0	0	0	0	0	1	0	0	0	0	0	0	0	0	0	0	0	0	1	0	0	0	0	0	0	0	0	0	0	0	0	0	0	0	0	0	0	0	2
ko:K03667 hslU; ATP-dependent HslUV protease ATP-binding subunit HslU	K03667	529	0.408494	158	0.647541	528	0.423416	1	0.0208333	0	0	0	0	0	0	1	0	0	0	0	0	0	0	0	0	0	0	0	0	0	0	0	0	0	0	0	0	0	0	0	0	0	0	0	0	0	0	0	0
ko:K07126 K07126; uncharacterized protein	K07126	240	0.185328	157	0.643443	236	0.189254	4	0.0833333	0	0	0	0	0	0	0	0	0	0	0	0	0	0	0	0	0	0	0	0	0	0	0	0	0	0	0	0	2	0	0	0	0	0	0	0	0	0	0	0
ko:K01464 DPYS, dht, hydA; dihydropyrimidinase [EC:3.5.2.2]	K01464	232	0.179151	156	0.639344	229	0.183641	3	0.0625	0	0	0	0	0	0	1	1	1	0	0	0	0	0	0	0	0	0	0	0	0	0	0	0	0	0	0	0	0	0	0	0	0	0	0	0	0	0	0	0
ko:K03216 trmL, cspR; tRNA (cytidine/uridine-2'-O-)-methyltransferase [EC:2.1.1.207]	K03216	707	0.545946	155	0.635246	707	0.566961	0	0	0	0	0	0	0	0	0	0	0	0	0	0	0	0	0	0	0	0	0	0	0	0	0	0	0	0	0	0	0	0	0	0	0	0	0	0	0	0	0	0
ko:K00568 ubiG; 2-polyprenyl-6-hydroxyphenyl methylase / 3-demethylubiquinone-9 3-methyltransferase [EC:2.1.1.222 2.1.1.64]	K00568	104	0.0803089	155	0.635246	104	0.0834002	0	0	0	0	0	0	0	0	0	0	0	0	0	0	0	0	0	0	0	0	0	0	0	0	0	0	0	0	0	0	0	0	0	0	0	0	0	0	0	0	0	0
ko:K00949 thiN, TPK1, THI80; thiamine pyrophosphokinase [EC:2.7.6.2]	K00949	788	0.608494	154	0.631148	786	0.630313	2	0.0416667	0	0	0	0	0	0	0	1	1	0	0	0	0	0	0	0	0	0	0	0	0	0	0	0	0	0	0	0	0	0	0	0	0	0	0	0	0	0	0	0
ko:K07657 phoB; two-component system, OmpR family, phosphate regulon response regulator PhoB	K07657	95	0.0733591	153	0.627049	95	0.0761828	0	0	0	0	0	0	0	0	0	0	0	0	0	0	0	0	0	0	0	0	0	0	0	0	0	0	0	0	0	0	0	0	0	0	0	0	0	0	0	0	0	0
ko:K03738 aor; aldehyde:ferredoxin oxidoreductase [EC:1.2.7.5]	K03738	410	0.316602	152	0.622951	390	0.312751	20	0.416667	0	0	0	0	1	0	2	1	2	1	1	0	1	0	0	1	0	1	1	0	0	0	0	0	0	0	1	0	0	2	4	3	2	2	1	1	0	1	1	0
ko:K03518 coxS; aerobic carbon-monoxide dehydrogenase small subunit [EC:1.2.5.3]	K03518	257	0.198456	150	0.614754	256	0.205293	1	0.0208333	0	0	0	0	1	0	0	0	0	0	0	0	0	0	0	0	0	0	0	0	0	0	0	0	0	0	0	0	0	0	0	0	0	0	0	0	0	0	0	0
ko:K23351 gcdC, mmdC; glutaconyl-CoA/methylmalonyl-CoA decarboxylase subunit gamma	K23351	645	0.498069	149	0.610656	641	0.514034	4	0.0833333	0	0	0	0	0	0	1	1	1	0	0	0	0	0	0	0	0	0	0	0	0	0	0	0	0	0	0	0	0	0	0	0	0	0	0	0	0	0	0	0
ko:K05501 slmA, ttk; TetR/AcrR family transcriptional regulator	K05501	17	0.0131274	148	0.606557	17	0.0136327	0	0	0	0	0	0	0	0	0	0	0	0	0	0	0	0	0	0	0	0	0	0	0	0	0	0	0	0	0	0	0	0	0	0	0	0	0	0	0	0	0	0
ko:K01733 thrC; threonine synthase [EC:4.2.3.1]	K01733	1099	0.848649	147	0.602459	1055	0.84603	44	0.916667	1	1	1	1	3	1	1	1	1	1	2	1	1	0	0	2	1	2	1	1	1	1	1	1	1	1	1	1	1	1	2	1	1	1	1	1	1	1	1	1
ko:K08998 K08998; uncharacterized protein	K08998	623	0.481081	147	0.602459	623	0.499599	0	0	0	0	0	0	0	0	0	0	0	0	0	0	0	0	0	0	0	0	0	0	0	0	0	0	0	0	0	0	0	0	0	0	0	0	0	0	0	0	0	0
ko:K11071 potB; spermidine/putrescine transport system permease protein	K11071	565	0.436293	147	0.602459	565	0.453087	0	0	0	0	0	0	0	0	0	0	0	0	0	0	0	0	0	0	0	0	0	0	0	0	0	0	0	0	0	0	0	0	0	0	0	0	0	0	0	0	0	0
ko:K01586 lysA; diaminopimelate decarboxylase [EC:4.1.1.20]	K01586	1033	0.797683	145	0.594262	990	0.793905	43	0.895833	1	1	1	1	2	1	0	0	0	1	1	1	2	1	1	1	2	1	1	1	2	0	1	1	1	0	1	1	1	1	1	1	1	1	1	1	1	1	1	1
ko:K05601 hcp; hydroxylamine reductase [EC:1.7.99.1]	K05601	718	0.55444	145	0.594262	686	0.55012	32	0.666667	1	1	1	1	1	1	0	0	0	3	0	0	0	1	0	0	0	1	1	1	1	1	1	1	1	0	1	1	0	1	2	3	1	1	0	0	1	1	0	0
ko:K01768 E4.6.1.1; adenylate cyclase [EC:4.6.1.1]	K01768	401	0.309653	144	0.590164	401	0.321572	0	0	0	0	0	0	0	0	0	0	0	0	0	0	0	0	0	0	0	0	0	0	0	0	0	0	0	0	0	0	0	0	0	0	0	0	0	0	0	0	0	0
ko:K13482 xdhB; xanthine dehydrogenase large subunit [EC:1.17.1.4]	K13482	52	0.0401544	144	0.590164	52	0.0417001	0	0	0	0	0	0	0	0	0	0	0	0	0	0	0	0	0	0	0	0	0	0	0	0	0	0	0	0	0	0	0	0	0	0	0	0	0	0	0	0	0	0
ko:K16692 etk-wzc; tyrosine-protein kinase Etk/Wzc [EC:2.7.10.3]	K16692	107	0.0826255	142	0.581967	107	0.0858059	0	0	0	0	0	0	0	0	0	0	0	0	0	0	0	0	0	0	0	0	0	0	0	0	0	0	0	0	0	0	0	0	0	0	0	0	0	0	0	0	0	0
ko:K13481 xdhA; xanthine dehydrogenase small subunit [EC:1.17.1.4]	K13481	69	0.0532819	142	0.581967	69	0.0553328	0	0	0	0	0	0	0	0	0	0	0	0	0	0	0	0	0	0	0	0	0	0	0	0	0	0	0	0	0	0	0	0	0	0	0	0	0	0	0	0	0	0
ko:K23518 MACROD, ymdB; O-acetyl-ADP-ribose deacetylase [EC:3.1.1.106]	K23518	645	0.498069	140	0.57377	637	0.510826	8	0.166667	1	1	0	0	0	0	0	0	0	0	0	0	0	0	0	0	0	0	0	0	0	0	0	0	0	0	1	0	0	1	1	0	0	1	0	0	0	1	1	0
ko:K15342 cas1; CRISP-associated protein Cas1	K15342	605	0.467181	140	0.57377	573	0.459503	32	0.666667	0	1	0	1	0	0	2	2	0	1	2	1	1	2	1	1	2	1	1	2	2	0	1	1	2	2	2	1	0	3	1	1	1	1	3	3	0	1	1	0
ko:K23876 hgdC, fldI, hadI, lcdC; (R)-2-hydroxyacyl-CoA dehydratese activating ATPase [EC:5.6.1.9]	K23876	231	0.178378	140	0.57377	228	0.182839	3	0.0625	0	0	0	0	0	0	1	0	0	0	0	0	0	0	0	0	0	0	0	0	0	0	0	0	0	0	0	0	0	0	0	1	0	1	0	0	0	0	0	0
ko:K01990 ABC-2.A; ABC-2 type transport system ATP-binding protein	K01990	1269	0.979923	139	0.569672	1222	0.979952	47	0.979167	5	6	7	4	4	3	6	6	3	1	12	10	10	7	11	10	7	9	8	5	9	7	9	5	9	6	9	7	0	7	8	10	11	5	9	9	10	8	8	12
ko:K12132 prkC, stkP; eukaryotic-like serine/threonine-protein kinase [EC:2.7.11.1]	K12132	1096	0.846332	139	0.569672	1080	0.866079	16	0.333333	1	0	0	0	0	0	0	2	0	0	0	3	0	0	0	2	0	1	1	1	0	2	5	1	0	2	8	3	0	0	1	0	3	0	0	0	0	0	0	0
ko:K07238 TC.ZIP, zupT, ZRT3, ZIP2; zinc transporter, ZIP family	K07238	1013	0.782239	138	0.565574	997	0.799519	16	0.333333	1	3	1	2	2	1	1	1	1	0	0	0	0	0	0	0	0	0	0	0	0	0	0	1	0	0	0	0	0	0	1	0	0	0	1	1	2	1	1	0
ko:K03744 lemA; LemA protein	K03744	841	0.649421	138	0.565574	809	0.648757	32	0.666667	1	0	2	2	0	0	1	1	1	0	1	1	1	1	1	1	1	2	1	1	1	1	1	1	1	1	1	1	1	1	2	0	0	1	0	0	1	0	1	0
ko:K05813 ugpB; sn-glycerol 3-phosphate transport system substrate-binding protein	K05813	142	0.109653	138	0.565574	142	0.113873	0	0	0	0	0	0	0	0	0	0	0	0	0	0	0	0	0	0	0	0	0	0	0	0	0	0	0	0	0	0	0	0	0	0	0	0	0	0	0	0	0	0
ko:K02652 pilB; type IV pilus assembly protein PilB	K02652	651	0.502703	137	0.561475	648	0.519647	3	0.0625	0	0	0	0	0	0	1	1	0	0	0	0	0	0	0	0	0	0	0	0	0	0	0	1	0	0	0	0	0	0	0	0	0	0	0	0	0	0	0	0
ko:K11070 potC; spermidine/putrescine transport system permease protein	K11070	561	0.433205	136	0.557377	561	0.44988	0	0	0	0	0	0	0	0	0	0	0	0	0	0	0	0	0	0	0	0	0	0	0	0	0	0	0	0	0	0	0	0	0	0	0	0	0	0	0	0	0	0
ko:K07397 yhfA; putative redox protein	K07397	326	0.251737	133	0.545082	326	0.261427	0	0	0	0	0	0	0	0	0	0	0	0	0	0	0	0	0	0	0	0	0	0	0	0	0	0	0	0	0	0	0	0	0	0	0	0	0	0	0	0	0	0
ko:K07133 K07133; uncharacterized protein	K07133	565	0.436293	131	0.536885	539	0.432237	26	0.541667	0	0	1	1	0	0	1	1	0	1	1	0	3	1	2	2	1	1	1	0	1	0	4	0	0	13	6	8	0	1	1	1	2	1	0	0	0	0	0	0
ko:K01552 ecfA; energy-coupling factor transport system ATP-binding protein [EC:7.-.-.-]	K01552	494	0.381467	131	0.536885	466	0.373697	28	0.583333	0	1	0	0	2	1	2	2	1	3	1	0	1	0	0	0	1	1	1	1	1	1	1	1	3	1	1	1	0	1	4	1	2	1	0	0	0	0	0	1
ko:K02064 thiB, tbpA; thiamine transport system substrate-binding protein	K02064	127	0.0980695	130	0.532787	127	0.101844	0	0	0	0	0	0	0	0	0	0	0	0	0	0	0	0	0	0	0	0	0	0	0	0	0	0	0	0	0	0	0	0	0	0	0	0	0	0	0	0	0	0
ko:K16092 btuB; vitamin B12 transporter	K16092	262	0.202317	129	0.528689	262	0.210104	0	0	0	0	0	0	0	0	0	0	0	0	0	0	0	0	0	0	0	0	0	0	0	0	0	0	0	0	0	0	0	0	0	0	0	0	0	0	0	0	0	0
ko:K02217 ftnA, ftn; ferritin [EC:1.16.3.2]	K02217	430	0.332046	128	0.52459	410	0.328789	20	0.416667	1	1	1	1	1	1	0	0	0	0	0	0	0	0	0	0	0	0	0	0	1	0	1	0	1	1	0	1	1	0	0	0	0	1	1	1	1	1	1	0
ko:K06346 jag; spoIIIJ-associated protein	K06346	945	0.72973	127	0.520492	945	0.757819	0	0	0	0	0	0	0	0	0	0	0	0	0	0	0	0	0	0	0	0	0	0	0	0	0	0	0	0	0	0	0	0	0	0	0	0	0	0	0	0	0	0
ko:K03527 ispH, lytB; 4-hydroxy-3-methylbut-2-en-1-yl diphosphate reductase [EC:1.17.7.4]	K03527	448	0.345946	127	0.520492	448	0.359262	0	0	0	0	0	0	0	0	0	0	0	0	0	0	0	0	0	0	0	0	0	0	0	0	0	0	0	0	0	0	0	0	0	0	0	0	0	0	0	0	0	0
ko:K01897 ACSL, fadD; long-chain-fatty-acid---CoA ligase [EC:6.2.1.3]	K01897	783	0.604633	126	0.516393	755	0.605453	28	0.583333	0	1	2	1	0	0	2	1	1	4	1	0	1	1	1	1	0	1	2	1	2	1	1	1	1	2	1	1	2	0	2	0	0	0	0	0	0	0	0	0
ko:K01966 PCCB, pccB; propionyl-CoA carboxylase beta subunit [EC:6.4.1.3 2.1.3.15]	K01966	156	0.120463	125	0.512295	155	0.124298	1	0.0208333	0	0	0	0	0	0	0	0	0	0	0	0	0	0	0	0	0	0	0	0	0	1	0	0	0	0	0	0	0	0	0	0	0	0	0	0	0	0	0	0
ko:K17723 preA; dihydropyrimidine dehydrogenase (NAD+) subunit PreA [EC:1.3.1.1]	K17723	111	0.0857143	124	0.508197	105	0.0842021	6	0.125	0	0	0	0	0	0	1	0	2	0	0	0	0	0	0	0	0	0	0	0	2	1	1	0	0	0	1	0	0	0	0	0	0	0	0	0	0	0	0	0
ko:K20074 prpC, phpP; PPM family protein phosphatase [EC:3.1.3.16]	K20074	882	0.681081	123	0.504098	867	0.695269	15	0.3125	0	0	0	0	0	0	0	1	0	0	1	1	1	1	0	1	1	0	1	1	0	0	1	1	1	0	3	2	0	0	0	0	2	0	0	0	0	0	0	0
ko:K07402 xdhC; xanthine dehydrogenase accessory factor	K07402	366	0.282625	123	0.504098	365	0.292702	1	0.0208333	0	0	0	0	0	0	0	0	0	0	0	0	0	0	0	0	0	0	0	0	0	0	0	0	0	0	1	0	0	0	0	0	0	0	0	0	0	0	0	0
ko:K02913 RP-L33, MRPL33, rpmG; large subunit ribosomal protein L33	K02913	749	0.578378	122	0.5	748	0.59984	1	0.0208333	0	0	0	1	0	0	0	0	0	0	0	0	0	0	0	0	0	0	0	0	0	0	0	0	0	0	0	0	0	0	0	0	0	0	0	0	0	0	0	0
ko:K04095 fic, FICD, HYPE; cell filamentation protein, protein adenylyltransferase [EC:2.7.7.108]	K04095	128	0.0988417	122	0.5	126	0.101043	2	0.0416667	0	0	0	0	0	0	0	0	0	0	0	0	0	0	0	0	0	0	0	0	0	0	0	0	0	0	0	0	0	0	0	0	0	0	0	0	0	0	0	0
ko:K01938 fhs; formate--tetrahydrofolate ligase [EC:6.3.4.3]	K01938	846	0.653282	121	0.495902	833	0.668003	13	0.270833	0	0	0	0	0	0	1	1	2	1	0	0	1	0	0	0	0	0	0	0	0	0	0	0	0	0	0	0	0	0	0	0	0	0	0	0	0	0	0	1
ko:K07497 K07497; putative transposase	K07497	717	0.553668	121	0.495902	707	0.566961	10	0.208333	0	0	0	0	0	0	5	1	1	0	0	6	0	0	0	0	0	0	0	0	0	0	0	0	0	0	0	0	1	0	0	0	0	0	0	2	1	2	2	0
ko:K02389 flgD; flagellar basal-body rod modification protein FlgD	K02389	519	0.400772	121	0.495902	519	0.416199	0	0	0	0	0	0	0	0	0	0	0	0	0	0	0	0	0	0	0	0	0	0	0	0	0	0	0	0	0	0	0	0	0	0	0	0	0	0	0	0	0	0
ko:K09913 ppnP; purine/pyrimidine-nucleoside phosphorylase [EC:2.4.2.1 2.4.2.2]	K09913	68	0.0525097	121	0.495902	68	0.0545309	0	0	0	0	0	0	0	0	0	0	0	0	0	0	0	0	0	0	0	0	0	0	0	0	0	0	0	0	0	0	0	0	0	0	0	0	0	0	0	0	0	0
ko:K03770 ppiD; peptidyl-prolyl cis-trans isomerase D [EC:5.2.1.8]	K03770	280	0.216216	118	0.483607	280	0.224539	0	0	0	0	0	0	0	0	0	0	0	0	0	0	0	0	0	0	0	0	0	0	0	0	0	0	0	0	0	0	0	0	0	0	0	0	0	0	0	0	0	0
ko:K05788 ihfB, himD; integration host factor subunit beta	K05788	121	0.0934363	118	0.483607	121	0.0970329	0	0	0	0	0	0	0	0	0	0	0	0	0	0	0	0	0	0	0	0	0	0	0	0	0	0	0	0	0	0	0	0	0	0	0	0	0	0	0	0	0	0
ko:K00817 hisC; histidinol-phosphate aminotransferase [EC:2.6.1.9]	K00817	978	0.755212	114	0.467213	931	0.746592	47	0.979167	1	1	1	1	1	1	1	2	1	1	1	2	1	1	1	1	1	1	1	1	1	1	1	1	1	1	1	1	1	1	2	1	1	1	2	2	1	2	1	1
ko:K11720 lptG; lipopolysaccharide export system permease protein	K11720	383	0.295753	114	0.467213	383	0.307137	0	0	0	0	0	0	0	0	0	0	0	0	0	0	0	0	0	0	0	0	0	0	0	0	0	0	0	0	0	0	0	0	0	0	0	0	0	0	0	0	0	0
ko:K24451 zim; modification methylase	K24451	208	0.160618	114	0.467213	196	0.157177	12	0.25	1	2	0	0	0	0	1	3	1	0	1	1	0	2	0	2	0	0	0	0	0	0	0	0	0	0	0	0	0	0	0	0	0	0	0	0	0	0	0	1
ko:K03073 secE; preprotein translocase subunit SecE	K03073	903	0.697297	113	0.463115	903	0.724138	0	0	0	0	0	0	0	0	0	0	0	0	0	0	0	0	0	0	0	0	0	0	0	0	0	0	0	0	0	0	0	0	0	0	0	0	0	0	0	0	0	0
ko:K11744 tqsA; AI-2 transport protein TqsA	K11744	111	0.0857143	112	0.459016	92	0.0737771	19	0.395833	0	0	0	0	0	0	0	0	0	0	1	1	1	0	1	3	3	2	1	2	1	0	2	1	2	0	1	1	0	2	1	0	1	3	0	0	0	0	0	0
ko:K07079 K07079; uncharacterized protein	K07079	672	0.518919	111	0.454918	652	0.522855	20	0.416667	0	0	1	1	1	1	1	0	0	0	0	0	0	1	0	0	0	1	0	0	1	1	1	1	0	1	3	3	1	3	5	2	1	4	0	0	0	0	0	0
ko:K13653 K13653; AraC family transcriptional regulator	K13653	350	0.27027	111	0.454918	350	0.280674	0	0	0	0	0	0	0	0	0	0	0	0	0	0	0	0	0	0	0	0	0	0	0	0	0	0	0	0	0	0	0	0	0	0	0	0	0	0	0	0	0	0
ko:K03442 mscS; small conductance mechanosensitive channel	K03442	301	0.232432	111	0.454918	276	0.221331	25	0.520833	1	1	0	0	0	0	0	0	0	0	1	1	1	1	1	0	0	1	1	1	1	0	0	0	0	0	0	0	0	1	1	1	1	1	1	1	2	2	2	1
ko:K01955 carB, CPA2; carbamoyl-phosphate synthase large subunit [EC:6.3.5.5]	K01955	877	0.67722	109	0.446721	835	0.669607	42	0.875	1	1	1	1	2	1	0	1	0	1	0	1	0	3	1	0	2	2	1	1	2	1	1	1	1	1	1	1	1	1	2	1	1	1	1	1	2	2	2	1
ko:K01678 E4.2.1.2AB, fumB; fumarate hydratase subunit beta [EC:4.2.1.2]	K01678	623	0.481081	107	0.438525	579	0.464314	44	0.916667	2	2	2	1	2	2	0	1	0	1	1	1	1	1	1	1	1	1	1	1	0	1	1	1	1	1	1	1	1	1	1	1	1	1	1	1	1	1	1	1
ko:K00303 soxB; sarcosine oxidase, subunit beta [EC:1.5.3.24 1.5.3.1]	K00303	212	0.163707	107	0.438525	212	0.170008	0	0	0	0	0	0	0	0	0	0	0	0	0	0	0	0	0	0	0	0	0	0	0	0	0	0	0	0	0	0	0	0	0	0	0	0	0	0	0	0	0	0
ko:K07004 K07004; uncharacterized protein	K07004	93	0.0718147	106	0.434426	92	0.0737771	1	0.0208333	0	0	0	0	0	0	0	0	0	0	0	0	0	0	0	0	0	0	0	0	0	0	0	0	0	0	0	0	0	0	0	0	0	0	0	0	1	0	0	0
ko:K01537 ATP2C; P-type Ca2+ transporter type 2C [EC:7.2.2.10]	K01537	1000	0.772201	104	0.42623	959	0.769046	41	0.854167	1	1	3	3	1	2	4	1	1	2	2	1	1	1	2	2	2	1	1	1	0	2	2	1	3	3	4	2	2	4	5	4	4	4	1	1	4	2	2	0
ko:K01034 atoD; acetate CoA/acetoacetate CoA-transferase alpha subunit [EC:2.8.3.8 2.8.3.9]	K01034	190	0.146718	104	0.42623	190	0.152366	0	0	0	0	0	0	0	0	0	0	0	0	0	0	0	0	0	0	0	0	0	0	0	0	0	0	0	0	0	0	0	0	0	0	0	0	0	0	0	0	0	0
ko:K01885 EARS, gltX; glutamyl-tRNA synthetase [EC:6.1.1.17]	K01885	853	0.658687	103	0.422131	810	0.649559	43	0.895833	1	1	0	0	2	1	2	1	1	2	2	1	1	1	1	1	1	1	1	1	1	0	1	0	1	1	1	1	2	1	2	1	1	1	1	1	1	1	1	1
ko:K02834 rbfA; ribosome-binding factor A	K02834	1143	0.882625	98	0.401639	1143	0.9166	0	0	0	0	0	0	0	0	0	0	0	0	0	0	0	0	0	0	0	0	0	0	0	0	0	0	0	0	0	0	0	0	0	0	0	0	0	0	0	0	0	0
ko:K05939 aas; acyl-[acyl-carrier-protein]-phospholipid O-acyltransferase / long-chain-fatty-acid--[acyl-carrier-protein] ligase [EC:2.3.1.40 6.2.1.20]	K05939	64	0.0494208	98	0.401639	64	0.0513232	0	0	0	0	0	0	0	0	0	0	0	0	0	0	0	0	0	0	0	0	0	0	0	0	0	0	0	0	0	0	0	0	0	0	0	0	0	0	0	0	0	0
ko:K02919 RP-L36, MRPL36, rpmJ; large subunit ribosomal protein L36	K02919	597	0.461004	95	0.389344	597	0.478749	0	0	0	0	0	0	0	0	0	0	0	0	0	0	0	0	0	0	0	0	0	0	0	0	0	0	0	0	0	0	0	0	0	0	0	0	0	0	0	0	0	0
ko:K01284 dcp; peptidyl-dipeptidase Dcp [EC:3.4.15.5]	K01284	173	0.133591	95	0.389344	173	0.138733	0	0	0	0	0	0	0	0	0	0	0	0	0	0	0	0	0	0	0	0	0	0	0	0	0	0	0	0	0	0	0	0	0	0	0	0	0	0	0	0	0	0
ko:K12373 HEXA_B; hexosaminidase [EC:3.2.1.52]	K12373	349	0.269498	93	0.381148	349	0.279872	0	0	0	0	0	0	0	0	0	0	0	0	0	0	0	0	0	0	0	0	0	0	0	0	0	0	0	0	0	0	0	0	0	0	0	0	0	0	0	0	0	0
ko:K07164 K07164; uncharacterized protein	K07164	470	0.362934	92	0.377049	470	0.376905	0	0	0	0	0	0	0	0	0	0	0	0	0	0	0	0	0	0	0	0	0	0	0	0	0	0	0	0	0	0	0	0	0	0	0	0	0	0	0	0	0	0
ko:K03183 ubiE; demethylmenaquinone methyltransferase / 2-methoxy-6-polyprenyl-1,4-benzoquinol methylase [EC:2.1.1.163 2.1.1.201]	K03183	418	0.32278	92	0.377049	411	0.329591	7	0.145833	0	0	0	0	0	0	0	0	0	0	0	0	0	0	0	0	0	0	0	0	0	0	0	0	0	0	0	0	0	0	0	0	0	0	0	0	0	0	0	2
ko:K03427 hsdM; type I restriction enzyme M protein [EC:2.1.1.72]	K03427	653	0.504247	91	0.372951	623	0.499599	30	0.625	0	0	0	1	1	0	4	3	2	2	9	3	2	0	0	10	1	0	2	0	1	1	1	0	4	5	10	2	0	2	8	10	8	1	0	0	2	6	2	0
ko:K07457 K07457; endonuclease III related protein	K07457	200	0.15444	91	0.372951	170	0.136327	30	0.625	1	1	1	2	2	1	1	1	1	0	2	2	1	1	2	1	1	1	1	1	1	0	0	0	1	1	0	1	0	1	1	1	1	1	0	0	0	0	0	1
ko:K27837 cdhC; 3-dehydrocarnitine:acetyl-CoA trimethylamine transferase [EC:2.3.1.317]	K27837	0	0	91	0.372951	0	0	0	0	0	0	0	0	0	0	0	0	0	0	0	0	0	0	0	0	0	0	0	0	0	0	0	0	0	0	0	0	0	0	0	0	0	0	0	0	0	0	0	0
ko:K01153 hsdR; type I restriction enzyme, R subunit [EC:3.1.21.3]	K01153	637	0.491892	90	0.368852	606	0.485966	31	0.645833	0	0	1	0	1	0	9	3	3	2	1	3	1	1	0	5	1	0	1	0	1	1	1	0	2	3	6	1	2	2	6	5	5	4	0	0	2	5	1	0
ko:K06204 dksA; RNA polymerase-binding transcription factor	K06204	346	0.267181	90	0.368852	345	0.276664	1	0.0208333	0	0	0	0	0	0	1	0	0	0	0	0	0	0	0	0	0	0	0	0	0	0	0	0	0	0	0	0	0	0	0	0	0	0	0	0	0	0	0	0
ko:K01191 MAN2C1; alpha-mannosidase [EC:3.2.1.24]	K01191	258	0.199228	89	0.364754	257	0.206095	1	0.0208333	1	0	0	0	0	0	0	0	0	0	0	0	0	0	0	0	0	0	0	0	0	0	0	0	0	0	0	0	0	0	0	0	0	0	0	0	0	0	0	0
ko:K07502 yprB; uncharacterized protein	K07502	414	0.319691	88	0.360656	382	0.306335	32	0.666667	0	0	1	1	1	2	1	1	1	1	0	1	0	1	0	0	0	2	0	1	1	0	2	1	1	1	1	1	1	1	1	1	1	1	0	0	0	0	0	1
ko:K01926 rex; redox-sensing transcriptional repressor	K01926	839	0.647876	86	0.352459	839	0.672815	0	0	0	0	0	0	0	0	0	0	0	0	0	0	0	0	0	0	0	0	0	0	0	0	0	0	0	0	0	0	0	0	0	0	0	0	0	0	0	0	0	0
ko:K02030 ABC.PA.S; polar amino acid transport system substrate-binding protein	K02030	718	0.55444	86	0.352459	696	0.55814	22	0.458333	0	0	0	0	0	0	0	0	0	1	1	0	1	2	0	1	1	0	1	1	1	4	2	1	5	2	8	4	0	0	1	1	1	0	0	0	1	1	0	0
ko:K11068 hlyIII; hemolysin III	K11068	515	0.397683	84	0.344262	514	0.412189	1	0.0208333	0	0	0	0	0	0	1	0	0	0	0	0	0	0	0	0	0	0	0	0	0	0	0	0	0	0	0	0	0	0	0	0	0	0	0	0	0	0	0	0
ko:K00784 rnz; ribonuclease Z [EC:3.1.26.11]	K00784	470	0.362934	84	0.344262	424	0.340016	46	0.958333	1	1	1	2	1	1	2	1	1	1	1	1	1	1	1	1	1	1	1	1	0	0	2	1	1	1	1	1	1	1	1	1	1	1	1	1	1	1	1	1
ko:K08678 UXS1, uxs; UDP-glucuronate decarboxylase [EC:4.1.1.35]	K08678	192	0.148263	84	0.344262	184	0.147554	8	0.166667	0	0	0	0	0	0	1	0	0	0	0	0	0	0	0	0	0	0	0	0	0	0	0	0	0	1	1	1	0	0	0	0	0	0	0	0	0	0	0	1
ko:K07491 rayT; REP-associated tyrosine transposase	K07491	583	0.450193	83	0.340164	569	0.456295	14	0.291667	0	0	0	0	0	0	1	1	1	0	0	2	0	0	1	1	1	0	3	0	0	0	0	0	0	0	0	0	0	0	1	1	1	0	0	0	2	1	1	0
ko:K02069 STAR2, fetB; UDP-glucose/iron transport system permease protein	K02069	164	0.126641	83	0.340164	160	0.128308	4	0.0833333	0	0	0	0	0	0	0	0	0	0	0	0	0	0	0	0	0	0	0	0	1	0	0	0	0	0	0	0	0	0	1	1	1	0	0	0	0	0	0	0
ko:K03218 rlmB; 23S rRNA (guanosine2251-2'-O)-methyltransferase [EC:2.1.1.185]	K03218	1137	0.877992	82	0.336066	1136	0.910986	1	0.0208333	0	1	0	0	0	0	0	0	0	0	0	0	0	0	0	0	0	0	0	0	0	0	0	0	0	0	0	0	0	0	0	0	0	0	0	0	0	0	0	0
ko:K08679 GAE, cap1J; UDP-glucuronate 4-epimerase [EC:5.1.3.6]	K08679	333	0.257143	82	0.336066	333	0.267041	0	0	0	0	0	0	0	0	0	0	0	0	0	0	0	0	0	0	0	0	0	0	0	0	0	0	0	0	0	0	0	0	0	0	0	0	0	0	0	0	0	0
ko:K09922 K09922; uncharacterized protein	K09922	153	0.118147	80	0.327869	153	0.122694	0	0	0	0	0	0	0	0	0	0	0	0	0	0	0	0	0	0	0	0	0	0	0	0	0	0	0	0	0	0	0	0	0	0	0	0	0	0	0	0	0	0
ko:K08307 mltD, dniR; peptidoglycan lytic transglycosylase D [EC:4.2.2.29]	K08307	244	0.188417	79	0.32377	243	0.194868	1	0.0208333	0	0	0	0	0	0	0	0	0	0	0	0	1	0	0	0	0	0	0	0	0	0	0	0	0	0	0	0	0	0	0	0	0	0	0	0	0	0	0	0
ko:K03269 lpxH; UDP-2,3-diacylglucosamine hydrolase [EC:3.6.1.54]	K03269	192	0.148263	78	0.319672	190	0.152366	2	0.0416667	0	0	0	0	0	0	0	1	0	0	0	0	0	0	0	0	0	0	0	0	0	0	0	0	0	0	0	0	0	0	0	0	0	0	0	0	1	0	0	0
ko:K10716 kch, trkA, mthK, pch; voltage-gated potassium channel	K10716	206	0.159073	78	0.319672	181	0.145148	25	0.520833	2	3	3	2	4	3	2	0	3	0	0	0	0	0	0	0	1	0	0	0	0	1	1	2	1	0	2	2	0	2	2	1	0	2	1	2	2	2	3	0
ko:K02473 wbpP; UDP-N-acetylglucosamine/UDP-N-acetyl-alpha-D-glucosaminouronate 4-epimerase [EC:5.1.3.7 5.1.3.45]	K02473	129	0.0996139	78	0.319672	129	0.103448	0	0	0	0	0	0	0	0	0	0	0	0	0	0	0	0	0	0	0	0	0	0	0	0	0	0	0	0	0	0	0	0	0	0	0	0	0	0	0	0	0	0
ko:K00797 speE, SRM, SPE3; spermidine synthase [EC:2.5.1.16]	K00797	567	0.437838	77	0.315574	562	0.450682	5	0.104167	0	0	0	0	0	0	0	0	0	0	0	0	0	0	0	0	0	0	0	0	0	0	0	0	0	1	1	1	0	0	0	0	0	0	0	0	0	0	0	0
ko:K07012 cas3; CRISPR-associated endonuclease/helicase Cas3 [EC:3.1.-.- 5.6.2.4]	K07012	551	0.425483	77	0.315574	531	0.425822	20	0.416667	0	1	0	2	0	0	2	0	0	0	0	0	0	3	0	0	2	0	0	1	0	0	0	0	1	1	2	0	1	2	2	2	1	1	2	1	0	1	1	0
ko:K06223 dam; DNA adenine methylase [EC:2.1.1.72]	K06223	438	0.338224	77	0.315574	416	0.333601	22	0.458333	0	0	1	0	0	0	2	4	0	0	1	1	0	1	1	2	1	0	1	1	1	0	1	1	1	1	2	1	0	0	0	0	0	0	0	0	0	1	0	1
ko:K01154 hsdS; type I restriction enzyme, S subunit [EC:3.1.21.3]	K01154	508	0.392278	76	0.311475	485	0.388933	23	0.479167	0	0	0	0	1	0	6	4	2	0	3	1	0	0	0	6	1	0	1	0	1	0	1	0	3	1	4	1	0	2	3	4	4	0	0	0	1	5	1	0
ko:K01611 speD, AMD1; S-adenosylmethionine decarboxylase [EC:4.1.1.50]	K01611	451	0.348263	76	0.311475	446	0.357658	5	0.104167	0	0	0	0	0	0	0	0	0	0	0	0	0	0	0	0	0	0	0	0	0	0	0	0	0	1	1	1	0	0	0	0	0	0	0	0	0	0	0	0
ko:K04486 E3.1.3.15B; histidinol-phosphatase (PHP family) [EC:3.1.3.15]	K04486	761	0.587645	75	0.307377	761	0.610265	0	0	0	0	0	0	0	0	0	0	0	0	0	0	0	0	0	0	0	0	0	0	0	0	0	0	0	0	0	0	0	0	0	0	0	0	0	0	0	0	0	0
ko:K03654 recQ; ATP-dependent DNA helicase RecQ [EC:5.6.2.4]	K03654	607	0.468726	75	0.307377	583	0.467522	24	0.5	0	0	0	0	0	0	2	0	0	1	3	1	2	2	1	1	2	3	1	2	3	1	1	0	0	1	2	2	1	1	2	1	1	1	0	0	0	0	0	0
ko:K02068 STAR1, fetA; UDP-glucose/iron transport system ATP-binding protein	K02068	138	0.106564	75	0.307377	134	0.107458	4	0.0833333	0	0	0	0	0	0	0	0	0	0	0	0	0	0	0	0	0	0	0	0	1	0	0	0	0	0	0	0	0	0	1	1	1	0	0	0	0	0	0	0
ko:K03570 mreC; rod shape-determining protein MreC	K03570	981	0.757529	74	0.303279	981	0.786688	0	0	0	0	0	0	0	0	0	0	0	0	0	0	0	0	0	0	0	0	0	0	0	0	0	0	0	0	0	0	0	0	0	0	0	0	0	0	0	0	0	0
ko:K09951 cas2; CRISPR-associated protein Cas2	K09951	521	0.402317	74	0.303279	501	0.401764	20	0.416667	0	1	0	0	0	0	1	1	0	0	0	1	0	1	0	0	1	0	0	1	0	0	0	0	1	1	1	0	1	2	0	1	1	1	3	2	0	1	1	0
ko:K01991 wza, gfcE; polysaccharide biosynthesis/export protein	K01991	254	0.196139	74	0.303279	254	0.203689	0	0	0	0	0	0	0	0	0	0	0	0	0	0	0	0	0	0	0	0	0	0	0	0	0	0	0	0	0	0	0	0	0	0	0	0	0	0	0	0	0	0
ko:K06188 aqpZ, aqpM, AQP9; aquaporin	K06188	173	0.133591	74	0.303279	171	0.137129	2	0.0416667	0	0	0	0	0	0	0	0	0	0	0	0	0	0	0	0	0	0	0	0	0	1	1	0	0	0	0	0	0	0	0	0	0	0	0	0	0	0	0	0
ko:K06911 PIR; quercetin 2,3-dioxygenase [EC:1.13.11.24]	K06911	424	0.327413	72	0.295082	411	0.329591	13	0.270833	0	0	0	0	0	0	0	0	0	1	0	0	0	0	0	0	0	0	0	0	0	1	1	0	0	0	1	1	0	1	2	0	0	1	0	0	0	0	0	1
ko:K06926 K06926; uncharacterized protein	K06926	0	0	72	0.295082	0	0	0	0	0	0	0	0	0	0	0	0	0	0	0	0	0	0	0	0	0	0	0	0	0	0	0	0	0	0	0	0	0	0	0	0	0	0	0	0	0	0	0	0
ko:K24180 mleP; malate permease and related proteins	K24180	609	0.47027	70	0.286885	592	0.474739	17	0.354167	0	1	0	0	1	1	0	0	0	1	2	2	0	1	2	0	1	1	4	1	0	0	2	0	1	0	1	1	0	0	0	0	0	0	1	0	0	0	0	0
ko:K11105 cvrA, nhaP2; potassium/hydrogen antiporter	K11105	347	0.267954	70	0.286885	326	0.261427	21	0.4375	0	0	0	0	0	0	0	0	0	0	1	1	1	1	1	2	1	1	2	2	0	1	1	1	0	0	0	0	0	0	0	0	0	0	0	1	1	1	1	1
ko:K09002 csm3; CRISPR-associated protein Csm3	K09002	117	0.0903475	70	0.286885	113	0.0906175	4	0.0833333	0	0	0	0	0	0	1	0	0	0	0	0	0	0	0	0	0	0	0	0	0	0	0	0	0	1	0	0	0	0	0	1	0	1	0	0	0	0	0	0
ko:K03639 moaA, CNX2; GTP 3',8-cyclase [EC:4.1.99.22]	K03639	510	0.393822	69	0.282787	472	0.378508	38	0.791667	1	1	1	1	2	2	2	1	1	1	1	1	1	1	1	1	1	1	1	1	1	1	1	1	1	1	1	1	0	1	1	1	1	2	0	1	1	1	1	0
ko:K03769 ppiC; peptidyl-prolyl cis-trans isomerase C [EC:5.2.1.8]	K03769	318	0.24556	69	0.282787	299	0.239775	19	0.395833	0	0	0	0	0	0	1	1	1	1	0	0	0	0	0	0	0	0	0	0	0	0	1	0	1	0	0	0	0	0	0	0	0	0	1	0	1	1	1	1
ko:K00571 E2.1.1.72; site-specific DNA-methyltransferase (adenine-specific) [EC:2.1.1.72]	K00571	195	0.150579	69	0.282787	177	0.141941	18	0.375	0	0	0	0	0	0	1	2	0	1	1	1	1	2	1	1	1	0	1	1	0	0	1	0	1	1	1	1	0	0	0	0	0	0	0	0	0	0	0	0
ko:K01147 rnb; exoribonuclease II [EC:3.1.13.1]	K01147	62	0.0478764	69	0.282787	62	0.0497193	0	0	0	0	0	0	0	0	0	0	0	0	0	0	0	0	0	0	0	0	0	0	0	0	0	0	0	0	0	0	0	0	0	0	0	0	0	0	0	0	0	0
ko:K03325 ACR3, arsB; arsenite transporter	K03325	362	0.279537	68	0.278689	339	0.271852	23	0.479167	0	1	0	0	0	0	1	0	2	1	0	1	0	0	0	1	0	1	1	0	0	0	1	1	0	0	0	0	1	2	1	1	3	1	1	1	2	1	1	1
ko:K07316 mod; adenine-specific DNA-methyltransferase [EC:2.1.1.72]	K07316	400	0.30888	67	0.27459	389	0.311949	11	0.229167	0	0	0	0	0	0	6	1	1	0	0	0	1	0	0	0	0	0	0	0	0	0	0	0	0	4	1	0	0	0	1	1	2	0	0	0	1	0	1	0
ko:K03098 APOD; apolipoprotein D and lipocalin family protein	K03098	128	0.0988417	67	0.27459	126	0.101043	2	0.0416667	0	0	0	0	0	0	0	0	0	0	0	0	0	0	0	0	0	0	0	0	0	0	0	0	0	0	0	0	0	0	0	0	0	0	0	0	0	0	0	0
ko:K07016 csm1, cas10; CRISPR-associated protein Csm1	K07016	117	0.0903475	67	0.27459	114	0.0914194	3	0.0625	0	0	0	0	0	1	0	0	0	0	0	0	0	0	0	0	0	0	0	0	0	0	0	0	0	0	0	0	0	0	0	1	0	2	0	0	0	0	0	0
ko:K00208 fabI; enoyl-[acyl-carrier protein] reductase I [EC:1.3.1.9 1.3.1.10]	K00208	278	0.214672	66	0.270492	278	0.222935	0	0	0	0	0	0	0	0	0	0	0	0	0	0	0	0	0	0	0	0	0	0	0	0	0	0	0	0	0	0	0	0	0	0	0	0	0	0	0	0	0	0
ko:K12340 tolC, bepC, cyaE, raxC, sapF, rsaF, hasF; outer membrane protein	K12340	263	0.203089	65	0.266393	263	0.210906	0	0	0	0	0	0	0	0	0	0	0	0	0	0	0	0	0	0	0	0	0	0	0	0	0	0	0	0	0	0	0	0	0	0	0	0	0	0	0	0	0	0
ko:K01858 INO1, ISYNA1; myo-inositol-1-phosphate synthase [EC:5.5.1.4]	K01858	205	0.158301	65	0.266393	182	0.14595	23	0.479167	1	1	1	1	1	1	1	2	1	0	0	0	0	0	0	0	1	1	1	1	0	0	0	0	0	0	0	0	0	2	1	2	2	1	1	1	1	1	1	0
ko:K21397 K21397; ABC transport system ATP-binding/permease protein	K21397	66	0.0509653	65	0.266393	65	0.0521251	1	0.0208333	0	0	0	0	0	0	0	0	0	0	0	0	0	0	0	0	0	0	0	0	0	0	0	0	0	0	0	0	0	0	0	0	1	0	0	0	0	0	0	0
ko:K07010 K07010; putative glutamine amidotransferase	K07010	543	0.419305	62	0.254098	543	0.435445	0	0	0	0	0	0	0	0	0	0	0	0	0	0	0	0	0	0	0	0	0	0	0	0	0	0	0	0	0	0	0	0	0	0	0	0	0	0	0	0	0	0
ko:K06872 K06872; uncharacterized protein	K06872	511	0.394595	62	0.254098	509	0.40818	2	0.0416667	0	0	0	0	0	0	0	0	0	0	0	0	0	0	0	0	0	0	0	0	0	0	0	0	0	0	0	0	0	0	0	0	0	0	0	0	0	0	0	0
ko:K03771 surA; peptidyl-prolyl cis-trans isomerase SurA [EC:5.2.1.8]	K03771	264	0.203861	62	0.254098	264	0.211708	0	0	0	0	0	0	0	0	0	0	0	0	0	0	0	0	0	0	0	0	0	0	0	0	0	0	0	0	0	0	0	0	0	0	0	0	0	0	0	0	0	0
ko:K02453 gspD; general secretion pathway protein D	K02453	170	0.131274	62	0.254098	170	0.136327	0	0	0	0	0	0	0	0	0	0	0	0	0	0	0	0	0	0	0	0	0	0	0	0	0	0	0	0	0	0	0	0	0	0	0	0	0	0	0	0	0	0
ko:K06889 K06889; uncharacterized protein	K06889	786	0.60695	61	0.25	770	0.617482	16	0.333333	0	0	0	0	0	0	1	0	0	1	0	0	0	0	0	0	0	0	0	0	0	1	3	1	2	0	1	3	0	1	3	2	1	2	0	0	0	1	1	0
ko:K03767 PPIA; peptidyl-prolyl cis-trans isomerase A (cyclophilin A) [EC:5.2.1.8]	K03767	175	0.135135	61	0.25	175	0.140337	0	0	0	0	0	0	0	0	0	0	0	0	0	0	0	0	0	0	0	0	0	0	0	0	0	0	0	0	0	0	0	0	0	0	0	0	0	0	0	0	0	0
ko:K11065 tpx; thioredoxin-dependent peroxiredoxin [EC:1.11.1.24]	K11065	279	0.215444	60	0.245902	279	0.223737	0	0	0	0	0	0	0	0	0	0	0	0	0	0	0	0	0	0	0	0	0	0	0	0	0	0	0	0	0	0	0	0	0	0	0	0	0	0	0	0	0	0
ko:K00349 nqrD; Na+-transporting NADH:ubiquinone oxidoreductase subunit D [EC:7.2.1.1]	K00349	227	0.17529	60	0.245902	227	0.182037	0	0	0	0	0	0	0	0	0	0	0	0	0	0	0	0	0	0	0	0	0	0	0	0	0	0	0	0	0	0	0	0	0	0	0	0	0	0	0	0	0	0
ko:K01761 E4.4.1.11; methionine-gamma-lyase [EC:4.4.1.11]	K01761	232	0.179151	60	0.245902	225	0.180433	7	0.145833	0	0	0	0	0	0	1	1	1	0	0	0	0	0	0	0	0	0	0	0	0	0	0	0	0	0	0	0	0	0	1	1	1	0	0	0	0	0	0	0
ko:K03562 tolQ; biopolymer transport protein TolQ	K03562	134	0.103475	60	0.245902	134	0.107458	0	0	0	0	0	0	0	0	0	0	0	0	0	0	0	0	0	0	0	0	0	0	0	0	0	0	0	0	0	0	0	0	0	0	0	0	0	0	0	0	0	0
ko:K12141 hyfF; hydrogenase-4 component F [EC:1.-.-.-]	K12141	128	0.0988417	60	0.245902	113	0.0906175	15	0.3125	0	0	0	0	0	0	0	0	0	0	0	0	0	0	0	0	0	0	0	0	1	1	1	0	0	0	1	0	0	0	1	1	1	0	0	0	0	0	0	2
ko:K14054 mpaA; murein peptide amidase A	K14054	30	0.023166	59	0.241803	30	0.0240577	0	0	0	0	0	0	0	0	0	0	0	0	0	0	0	0	0	0	0	0	0	0	0	0	0	0	0	0	0	0	0	0	0	0	0	0	0	0	0	0	0	0
ko:K06006 cpxP, spy; periplasmic protein CpxP/Spy	K06006	37	0.0285714	58	0.237705	37	0.0296712	0	0	0	0	0	0	0	0	0	0	0	0	0	0	0	0	0	0	0	0	0	0	0	0	0	0	0	0	0	0	0	0	0	0	0	0	0	0	0	0	0	0
ko:K00348 nqrC; Na+-transporting NADH:ubiquinone oxidoreductase subunit C [EC:7.2.1.1]	K00348	227	0.17529	57	0.233607	227	0.182037	0	0	0	0	0	0	0	0	0	0	0	0	0	0	0	0	0	0	0	0	0	0	0	0	0	0	0	0	0	0	0	0	0	0	0	0	0	0	0	0	0	0
ko:K02433 gatA, QRSL1; aspartyl-tRNA(Asn)/glutamyl-tRNA(Gln) amidotransferase subunit A [EC:6.3.5.6 6.3.5.7]	K02433	970	0.749035	56	0.229508	923	0.740176	47	0.979167	1	1	1	1	1	1	1	2	1	2	1	2	1	1	1	1	1	1	1	1	1	1	1	1	1	2	1	1	1	1	1	1	1	1	1	1	1	1	1	1
ko:K00350 nqrE; Na+-transporting NADH:ubiquinone oxidoreductase subunit E [EC:7.2.1.1]	K00350	234	0.180695	56	0.229508	234	0.18765	0	0	0	0	0	0	0	0	0	0	0	0	0	0	0	0	0	0	0	0	0	0	0	0	0	0	0	0	0	0	0	0	0	0	0	0	0	0	0	0	0	0
ko:K07319 yhdJ; adenine-specific DNA-methyltransferase [EC:2.1.1.72]	K07319	48	0.0370656	56	0.229508	47	0.0376905	1	0.0208333	0	0	0	0	0	0	1	0	0	0	0	0	0	0	0	0	0	0	0	0	0	0	0	0	0	0	0	0	0	0	0	0	0	0	0	0	0	0	0	0
ko:K00351 nqrF; Na+-transporting NADH:ubiquinone oxidoreductase subunit F [EC:7.2.1.1]	K00351	263	0.203089	55	0.22541	263	0.210906	0	0	0	0	0	0	0	0	0	0	0	0	0	0	0	0	0	0	0	0	0	0	0	0	0	0	0	0	0	0	0	0	0	0	0	0	0	0	0	0	0	0
ko:K12137 hyfB; hydrogenase-4 component B [EC:1.-.-.-]	K12137	258	0.199228	55	0.22541	245	0.196472	13	0.270833	0	0	0	0	0	0	0	0	0	0	0	0	0	0	0	0	0	0	0	0	1	0	1	0	0	0	0	0	0	0	2	1	1	0	0	0	0	0	0	1
ko:K03088 rpoE; RNA polymerase sigma-70 factor, ECF subfamily	K03088	408	0.315058	54	0.221311	408	0.327185	0	0	0	0	0	0	0	0	0	0	0	0	0	0	0	0	0	0	0	0	0	0	0	0	0	0	0	0	0	0	0	0	0	0	0	0	0	0	0	0	0	0
ko:K02016 ABC.FEV.S; iron complex transport system substrate-binding protein	K02016	1029	0.794595	53	0.217213	985	0.789896	44	0.916667	0	0	1	1	0	0	6	3	5	4	12	9	6	8	10	13	7	5	6	3	8	2	5	1	2	10	14	12	6	1	1	5	4	1	17	22	20	5	36	5
ko:K02662 pilM; type IV pilus assembly protein PilM	K02662	405	0.312741	53	0.217213	405	0.324779	0	0	0	0	0	0	0	0	0	0	0	0	0	0	0	0	0	0	0	0	0	0	0	0	0	0	0	0	0	0	0	0	0	0	0	0	0	0	0	0	0	0
ko:K01029 scoB; 3-oxoacid CoA-transferase subunit B [EC:2.8.3.5]	K01029	70	0.0540541	53	0.217213	70	0.0561347	0	0	0	0	0	0	0	0	0	0	0	0	0	0	0	0	0	0	0	0	0	0	0	0	0	0	0	0	0	0	0	0	0	0	0	0	0	0	0	0	0	0
ko:K01414 prlC; oligopeptidase A [EC:3.4.24.70]	K01414	65	0.0501931	53	0.217213	63	0.0505213	2	0.0416667	0	0	0	0	0	0	0	0	0	0	0	0	0	0	0	0	0	0	0	0	0	0	0	0	0	0	1	1	0	0	0	0	0	0	0	0	0	0	0	0
ko:K09726 K09726; uncharacterized protein	K09726	67	0.0517375	53	0.217213	50	0.0400962	17	0.354167	1	1	1	2	2	1	4	2	3	0	0	0	0	0	0	0	0	0	1	0	0	0	0	0	0	1	0	0	0	2	1	1	1	1	0	0	0	0	0	0
ko:K06020 ettA; energy-dependent translational throttle protein EttA	K06020	261	0.201544	52	0.213115	261	0.209302	0	0	0	0	0	0	0	0	0	0	0	0	0	0	0	0	0	0	0	0	0	0	0	0	0	0	0	0	0	0	0	0	0	0	0	0	0	0	0	0	0	0
ko:K25156 evrA; viologen exporter family transport system ATP-binding protein	K25156	0	0	52	0.213115	0	0	0	0	0	0	0	0	0	0	0	0	0	0	0	0	0	0	0	0	0	0	0	0	0	0	0	0	0	0	0	0	0	0	0	0	0	0	0	0	0	0	0	0
ko:K06213 mgtE; magnesium transporter	K06213	924	0.713514	51	0.209016	917	0.735365	7	0.145833	0	0	1	1	1	0	2	0	0	0	0	0	0	0	0	0	0	0	0	0	0	0	0	0	0	0	0	0	0	0	1	0	0	0	0	0	1	0	0	0
ko:K15827 hycB; formate hydrogenlyase subunit 2	K15827	2	0.0015444	51	0.209016	2	0.00160385	0	0	0	0	0	0	0	0	0	0	0	0	0	0	0	0	0	0	0	0	0	0	0	0	0	0	0	0	0	0	0	0	0	0	0	0	0	0	0	0	0	0
ko:K00973 rfbA, rmlA, rffH; glucose-1-phosphate thymidylyltransferase [EC:2.7.7.24]	K00973	662	0.511197	50	0.204918	638	0.511628	24	0.5	1	1	1	1	2	1	1	0	0	0	1	1	1	0	0	0	0	0	0	0	0	0	0	1	1	0	0	0	0	1	1	0	1	0	1	1	1	2	1	1
ko:K05592 deaD, cshA; ATP-dependent RNA helicase DeaD [EC:5.6.2.7]	K05592	666	0.514286	50	0.204918	629	0.504411	37	0.770833	0	0	1	1	1	1	1	1	1	1	1	1	0	1	2	1	0	2	1	1	1	0	1	1	1	1	1	1	1	1	3	0	1	1	0	0	0	0	0	1
ko:K07493 K07493; putative transposase	K07493	459	0.35444	50	0.204918	450	0.360866	9	0.1875	0	0	0	0	0	0	4	1	0	1	0	0	1	1	0	1	0	0	0	0	0	0	0	0	1	0	1	0	0	0	0	0	0	0	2	0	0	0	0	0
ko:K03148 thiF; sulfur carrier protein ThiS adenylyltransferase [EC:2.7.7.73]	K03148	74	0.0571429	50	0.204918	74	0.0593424	0	0	0	0	0	0	0	0	0	0	0	0	0	0	0	0	0	0	0	0	0	0	0	0	0	0	0	0	0	0	0	0	0	0	0	0	0	0	0	0	0	0
ko:K07052 K07052; CAAX protease family protein	K07052	1035	0.799228	49	0.20082	1004	0.805132	31	0.645833	4	4	4	3	3	3	2	0	1	1	2	1	0	0	1	1	1	1	1	3	0	1	3	0	1	0	0	0	0	7	6	5	5	7	1	1	1	1	0	0
ko:K08602 pepF, pepB; oligoendopeptidase F [EC:3.4.24.-]	K08602	623	0.481081	49	0.20082	614	0.492382	9	0.1875	0	0	0	0	0	0	0	0	0	0	0	0	0	0	0	0	0	0	0	0	0	0	0	0	0	0	0	0	0	2	2	1	0	2	0	0	0	1	0	3
ko:K03147 thiC; phosphomethylpyrimidine synthase [EC:4.1.99.17]	K03147	332	0.256371	49	0.20082	287	0.230152	45	0.9375	1	3	2	2	2	2	0	0	0	3	1	2	1	3	2	2	3	3	2	2	1	1	3	2	2	2	4	2	2	2	1	2	2	2	3	2	2	1	2	2
ko:K02014 TC.FEV.OM; iron complex outermembrane recepter protein	K02014	232	0.179151	49	0.20082	231	0.185245	1	0.0208333	0	0	0	0	0	0	1	0	0	0	0	0	0	0	0	0	0	0	0	0	0	0	0	0	0	0	0	0	0	0	0	0	0	0	0	0	0	0	0	0
ko:K06921 K06921; uncharacterized protein	K06921	172	0.132819	49	0.20082	155	0.124298	17	0.354167	0	0	0	0	2	0	0	0	0	1	4	2	1	2	2	3	2	1	1	1	1	0	0	0	0	2	2	1	0	0	0	0	0	0	0	0	0	0	0	0
ko:K25151 gldF; gliding motility-associated transport system permease protein	K25151	0	0	49	0.20082	0	0	0	0	0	0	0	0	0	0	0	0	0	0	0	0	0	0	0	0	0	0	0	0	0	0	0	0	0	0	0	0	0	0	0	0	0	0	0	0	0	0	0	0
ko:K06147 ABCB-BAC; ATP-binding cassette, subfamily B, bacterial	K06147	1093	0.844015	48	0.196721	1071	0.858861	22	0.458333	0	0	2	0	0	0	4	1	0	2	0	1	0	0	0	0	0	1	0	1	0	0	5	3	3	1	3	3	3	1	0	0	0	1	0	0	0	0	2	0
ko:K00627 DLAT, aceF, pdhC; pyruvate dehydrogenase E2 component (dihydrolipoyllysine-residue acetyltransferase) [EC:2.3.1.12]	K00627	579	0.447104	48	0.196721	573	0.459503	6	0.125	0	0	0	0	0	0	1	0	0	0	0	0	0	0	0	0	0	0	1	0	0	0	0	0	0	0	0	0	0	0	0	0	0	0	0	0	0	0	0	0
ko:K07089 K07089; uncharacterized protein	K07089	526	0.406178	48	0.196721	498	0.399358	28	0.583333	2	1	0	0	1	2	0	0	1	2	0	0	0	0	0	0	0	3	1	0	1	0	1	2	3	1	1	1	1	2	4	2	3	0	1	2	3	1	1	1
ko:K00788 thiE; thiamine-phosphate pyrophosphorylase [EC:2.5.1.3]	K00788	491	0.379151	48	0.196721	458	0.367281	33	0.6875	0	0	0	0	0	0	0	0	0	2	1	1	1	1	1	1	1	1	1	1	0	1	1	1	1	1	1	1	1	1	1	1	1	1	2	1	0	0	0	1
ko:K13581 ccrM; modification methylase [EC:2.1.1.72]	K13581	86	0.0664093	48	0.196721	85	0.0681636	1	0.0208333	0	0	0	0	0	0	0	0	0	0	0	0	0	0	0	0	0	0	0	0	0	0	0	0	0	0	1	0	0	0	0	0	0	0	0	0	0	0	0	0
ko:K01669 phr, PHR1; deoxyribodipyrimidine photo-lyase [EC:4.1.99.3]	K01669	215	0.166023	47	0.192623	199	0.159583	16	0.333333	0	1	0	0	1	1	1	0	2	0	0	0	0	0	0	0	0	0	0	0	0	0	0	1	1	1	0	1	0	0	1	0	0	0	0	1	1	2	1	0
ko:K03286 TC.OOP; OmpA-OmpF porin, OOP family	K03286	199	0.153668	47	0.192623	198	0.158781	1	0.0208333	0	0	0	0	0	0	0	0	0	0	0	0	0	0	0	0	0	0	0	0	0	0	0	0	0	0	1	0	0	0	0	0	0	0	0	0	0	0	0	0
ko:K05785 rfaH; transcriptional antiterminator RfaH	K05785	72	0.0555985	47	0.192623	72	0.0577386	0	0	0	0	0	0	0	0	0	0	0	0	0	0	0	0	0	0	0	0	0	0	0	0	0	0	0	0	0	0	0	0	0	0	0	0	0	0	0	0	0	0
ko:K03087 rpoS; RNA polymerase nonessential primary-like sigma factor	K03087	49	0.0378378	47	0.192623	49	0.0392943	0	0	0	0	0	0	0	0	0	0	0	0	0	0	0	0	0	0	0	0	0	0	0	0	0	0	0	0	0	0	0	0	0	0	0	0	0	0	0	0	0	0
ko:K07137 K07137; uncharacterized protein	K07137	667	0.515058	46	0.188525	656	0.526063	11	0.229167	1	1	0	0	0	0	1	1	1	0	0	0	0	0	0	0	0	0	0	0	0	0	0	0	0	0	0	0	0	1	1	0	1	1	1	0	1	0	0	0
ko:K11072 potA; spermidine/putrescine transport system ATP-binding protein [EC:7.6.2.11]	K11072	583	0.450193	46	0.188525	581	0.465918	2	0.0416667	0	0	0	0	0	0	0	0	0	0	0	0	0	0	0	0	0	0	0	0	0	0	0	0	0	0	0	0	0	0	0	0	0	0	0	0	0	0	0	0
ko:K00941 thiD; hydroxymethylpyrimidine/phosphomethylpyrimidine kinase [EC:2.7.1.49 2.7.4.7]	K00941	426	0.328958	46	0.188525	407	0.326383	19	0.395833	1	1	1	1	1	1	0	0	0	1	1	1	1	1	0	0	1	1	1	1	0	0	0	1	1	1	0	1	0	0	0	0	0	0	0	0	0	0	0	0
ko:K13598 ntrY; two-component system, NtrC family, nitrogen regulation sensor histidine kinase NtrY [EC:2.7.13.3]	K13598	148	0.114286	46	0.188525	148	0.118685	0	0	0	0	0	0	0	0	0	0	0	0	0	0	0	0	0	0	0	0	0	0	0	0	0	0	0	0	0	0	0	0	0	0	0	0	0	0	0	0	0	0
ko:K22699 thi4; sulfide-dependent adenosine diphosphate thiazole synthase [EC:2.4.2.59]	K22699	104	0.0803089	45	0.184426	71	0.0569366	33	0.6875	1	1	1	0	1	1	0	0	0	1	1	1	1	0	1	2	1	1	1	1	1	0	1	1	0	1	1	1	1	1	3	1	1	1	1	1	1	0	1	0
ko:K06207 typA, bipA; GTP-binding protein	K06207	940	0.725869	43	0.17623	940	0.753809	0	0	0	0	0	0	0	0	0	0	0	0	0	0	0	0	0	0	0	0	0	0	0	0	0	0	0	0	0	0	0	0	0	0	0	0	0	0	0	0	0	0
ko:K00162 PDHB, pdhB; pyruvate dehydrogenase E1 component subunit beta [EC:1.2.4.1]	K00162	244	0.188417	43	0.17623	240	0.192462	4	0.0833333	0	0	0	0	0	0	0	0	0	0	0	0	0	0	0	0	0	0	0	0	0	0	0	0	0	0	0	0	0	0	0	0	0	0	0	0	0	0	0	0
ko:K09705 K09705; uncharacterized protein	K09705	67	0.0517375	43	0.17623	67	0.0537289	0	0	0	0	0	0	0	0	0	0	0	0	0	0	0	0	0	0	0	0	0	0	0	0	0	0	0	0	0	0	0	0	0	0	0	0	0	0	0	0	0	0
ko:K18332 hndD; NADP-reducing hydrogenase subunit HndD [EC:1.12.1.3]	K18332	733	0.566023	42	0.172131	733	0.587811	0	0	0	0	0	0	0	0	0	0	0	0	0	0	0	0	0	0	0	0	0	0	0	0	0	0	0	0	0	0	0	0	0	0	0	0	0	0	0	0	0	0
ko:K07304 msrA; peptide-methionine (S)-S-oxide reductase [EC:1.8.4.11]	K07304	380	0.293436	42	0.172131	345	0.276664	35	0.729167	0	1	1	1	1	1	1	1	1	0	1	0	1	1	1	1	1	1	0	1	1	3	2	2	0	1	1	1	0	1	1	1	1	1	0	0	0	1	1	1
ko:K01629 rhaD; rhamnulose-1-phosphate aldolase [EC:4.1.2.19]	K01629	74	0.0571429	42	0.172131	74	0.0593424	0	0	0	0	0	0	0	0	0	0	0	0	0	0	0	0	0	0	0	0	0	0	0	0	0	0	0	0	0	0	0	0	0	0	0	0	0	0	0	0	0	0
ko:K01269 yhfE; aminopeptidase [EC:3.4.11.-]	K01269	0	0	42	0.172131	0	0	0	0	0	0	0	0	0	0	0	0	0	0	0	0	0	0	0	0	0	0	0	0	0	0	0	0	0	0	0	0	0	0	0	0	0	0	0	0	0	0	0	0
ko:K03781 katE, CAT, catB, srpA; catalase [EC:1.11.1.6]	K03781	409	0.31583	41	0.168033	380	0.304731	29	0.604167	0	0	1	1	0	0	2	3	0	1	1	2	1	3	1	2	0	0	0	1	1	1	0	0	1	2	0	1	0	3	3	1	1	3	1	0	1	0	0	0
ko:K07259 dacB; serine-type D-Ala-D-Ala carboxypeptidase/endopeptidase (penicillin-binding protein 4) [EC:3.4.16.4 3.4.21.-]	K07259	226	0.174517	41	0.168033	222	0.178027	4	0.0833333	0	0	0	0	0	0	1	0	0	0	0	0	0	0	0	0	0	0	0	0	0	0	1	0	0	0	0	0	0	0	0	0	0	0	2	0	0	0	0	0
ko:K00612 nodU; carbamoyltransferase [EC:2.1.3.-]	K00612	92	0.0710425	40	0.163934	88	0.0705694	4	0.0833333	0	0	0	0	0	0	1	1	0	0	0	0	0	0	0	0	0	0	0	0	0	0	0	0	1	0	0	0	0	0	0	0	0	0	0	0	0	0	0	0
ko:K09482 gatD; glutamyl-tRNA(Gln) amidotransferase subunit D [EC:6.3.5.7]	K09482	72	0.0555985	40	0.163934	25	0.0200481	47	0.979167	1	1	1	1	1	1	1	1	1	2	0	1	1	1	2	1	1	1	1	1	2	1	2	1	1	1	2	1	1	1	1	2	1	1	1	1	1	1	1	1
ko:K03330 gatE; glutamyl-tRNA(Gln) amidotransferase subunit E [EC:6.3.5.7]	K03330	73	0.0563707	40	0.163934	25	0.0200481	48	1	1	1	1	1	1	1	1	1	1	1	1	1	2	1	2	1	1	3	1	1	1	1	1	1	1	1	1	1	1	1	1	1	1	1	2	1	1	1	1	1
ko:K00800 aroA; 3-phosphoshikimate 1-carboxyvinyltransferase [EC:2.5.1.19]	K00800	998	0.770656	39	0.159836	952	0.763432	46	0.958333	1	1	1	1	2	1	1	1	1	1	2	2	1	0	1	1	1	2	1	1	1	1	1	1	1	1	1	1	1	1	2	1	1	1	1	1	2	1	1	1
ko:K08303 prtC, trhP; U32 family peptidase [EC:3.4.-.-]	K08303	924	0.713514	39	0.159836	882	0.707298	42	0.875	1	1	2	1	3	2	0	0	0	2	2	0	0	1	1	1	1	2	1	2	3	1	1	1	1	2	2	1	1	3	3	2	2	3	1	1	1	2	1	1
ko:K01912 paaK; phenylacetate-CoA ligase [EC:6.2.1.30]	K01912	799	0.616988	39	0.159836	752	0.603047	47	0.979167	2	2	4	2	3	2	6	4	6	2	5	6	4	6	5	5	6	4	4	7	2	0	2	2	2	4	3	2	2	3	4	3	4	3	3	3	3	4	3	3
ko:K06076 fadL; long-chain fatty acid transport protein	K06076	126	0.0972973	39	0.159836	125	0.100241	1	0.0208333	0	0	0	0	0	0	1	0	0	0	0	0	0	0	0	0	0	0	0	0	0	0	0	0	0	0	0	0	0	0	0	0	0	0	0	0	0	0	0	0
ko:K01992 ABC-2.P; ABC-2 type transport system permease protein	K01992	1218	0.940541	38	0.155738	1172	0.939856	46	0.958333	5	7	7	4	3	4	5	6	3	0	11	6	7	3	6	7	9	4	12	2	4	4	7	4	5	4	6	5	0	5	7	10	10	5	8	10	10	10	9	10
ko:K03856 AROA2, aroA; 3-deoxy-7-phosphoheptulonate synthase [EC:2.5.1.54]	K03856	690	0.532819	38	0.155738	687	0.550922	3	0.0625	0	0	0	0	0	0	2	2	2	0	0	0	0	0	0	0	0	0	0	0	0	0	0	0	0	0	0	0	0	0	0	0	0	0	0	0	0	0	0	0
ko:K07729 K07729; putative transcriptional regulator	K07729	425	0.328185	38	0.155738	393	0.315156	32	0.666667	0	1	2	1	1	1	1	0	2	3	1	0	1	3	1	0	1	3	0	1	1	2	2	2	0	1	3	5	0	1	2	0	1	1	1	1	0	0	3	0
ko:K01156 res; type III restriction enzyme [EC:3.1.21.5]	K01156	339	0.261776	38	0.155738	328	0.263031	11	0.229167	0	0	0	0	0	0	6	3	1	0	0	0	0	0	0	0	0	1	0	0	0	0	1	0	0	1	1	0	0	0	0	2	2	0	0	0	1	0	1	0
ko:K00347 nqrB; Na+-transporting NADH:ubiquinone oxidoreductase subunit B [EC:7.2.1.1]	K00347	228	0.176062	38	0.155738	227	0.182037	1	0.0208333	0	0	0	0	0	0	0	0	0	0	0	0	0	0	0	0	0	0	0	0	0	0	0	0	0	0	1	0	0	0	0	0	0	0	0	0	0	0	0	0
ko:K13993 HSP20; HSP20 family protein	K13993	1016	0.784556	37	0.151639	969	0.777065	47	0.979167	1	2	2	2	2	1	2	1	2	2	5	5	5	4	5	5	3	4	5	5	2	1	2	1	2	1	1	2	1	7	5	7	5	7	3	4	4	2	3	3
ko:K03536 rnpA; ribonuclease P protein component [EC:3.1.26.5]	K03536	966	0.745946	37	0.151639	965	0.773857	1	0.0208333	0	0	0	0	0	0	0	1	0	0	0	0	0	0	0	0	0	0	0	0	0	0	0	0	0	0	0	0	0	0	0	0	0	0	0	0	0	0	0	0
ko:K03592 pmbA; PmbA protein	K03592	590	0.455598	37	0.151639	549	0.440257	41	0.854167	1	1	1	1	2	1	2	1	1	1	2	1	1	1	1	1	1	1	1	1	1	1	1	1	1	1	0	1	1	1	1	2	1	1	1	1	1	1	1	1
ko:K01676 E4.2.1.2A, fumA, fumB; fumarate hydratase, class I [EC:4.2.1.2]	K01676	226	0.174517	37	0.151639	226	0.181235	0	0	0	0	0	0	0	0	0	0	0	0	0	0	0	0	0	0	0	0	0	0	0	0	0	0	0	0	0	0	0	0	0	0	0	0	0	0	0	0	0	0
ko:K02193 ccmA; heme exporter protein A [EC:7.6.2.5]	K02193	149	0.115058	37	0.151639	148	0.118685	1	0.0208333	0	0	0	0	0	0	0	0	0	0	0	0	0	0	0	0	0	0	0	0	0	0	0	0	0	0	0	0	0	0	1	0	0	0	0	0	0	0	0	0
ko:K09696 natB; sodium transport system permease protein	K09696	138	0.106564	37	0.151639	138	0.110666	0	0	0	0	0	0	0	0	0	0	0	0	0	0	0	0	0	0	0	0	0	0	0	0	0	0	0	0	0	0	0	0	0	0	0	0	0	0	0	0	0	0
ko:K07452 mcrB; 5-methylcytosine-specific restriction enzyme B [EC:3.1.21.-]	K07452	251	0.193822	36	0.147541	241	0.193264	10	0.208333	0	0	0	1	0	0	1	2	0	0	0	0	0	1	0	1	1	1	0	0	1	0	0	0	0	1	0	0	0	0	0	0	0	0	0	0	0	0	0	0
ko:K01322 PREP; prolyl oligopeptidase [EC:3.4.21.26]	K01322	168	0.12973	36	0.147541	168	0.134723	0	0	0	0	0	0	0	0	0	0	0	0	0	0	0	0	0	0	0	0	0	0	0	0	0	0	0	0	0	0	0	0	0	0	0	0	0	0	0	0	0	0
ko:K00285 dadA; D-amino-acid dehydrogenase [EC:1.4.5.1]	K00285	84	0.0648649	36	0.147541	84	0.0673617	0	0	0	0	0	0	0	0	0	0	0	0	0	0	0	0	0	0	0	0	0	0	0	0	0	0	0	0	0	0	0	0	0	0	0	0	0	0	0	0	0	0
ko:K07712 glnG, ntrC; two-component system, NtrC family, nitrogen regulation response regulator GlnG	K07712	64	0.0494208	36	0.147541	64	0.0513232	0	0	0	0	0	0	0	0	0	0	0	0	0	0	0	0	0	0	0	0	0	0	0	0	0	0	0	0	0	0	0	0	0	0	0	0	0	0	0	0	0	0
ko:K01155 E3.1.21.4; type II restriction enzyme [EC:3.1.21.4]	K01155	59	0.0455598	36	0.147541	58	0.0465116	1	0.0208333	0	0	0	0	0	0	0	0	0	0	0	0	0	0	0	0	0	0	0	0	0	0	0	0	0	0	0	0	0	0	0	0	0	0	0	0	0	0	0	0
ko:K01185 E3.2.1.17; lysozyme [EC:3.2.1.17]	K01185	28	0.0216216	36	0.147541	27	0.021652	1	0.0208333	0	0	0	0	0	0	1	0	0	0	0	0	0	0	0	0	0	0	0	0	0	0	0	0	0	0	0	0	0	0	0	0	0	0	0	0	0	0	0	0
ko:K03741 arsC; arsenate reductase (thioredoxin) [EC:1.20.4.4]	K03741	424	0.327413	35	0.143443	398	0.319166	26	0.541667	1	1	0	0	1	1	1	0	1	0	0	0	0	0	0	0	0	1	0	1	1	1	2	2	0	0	1	1	1	0	1	0	1	0	1	1	1	0	2	1
ko:K00558 DNMT1, dcm; DNA (cytosine-5)-methyltransferase 1 [EC:2.1.1.37]	K00558	350	0.27027	35	0.143443	341	0.273456	9	0.1875	0	0	0	0	0	0	2	5	0	0	0	0	2	0	0	0	0	0	0	0	0	0	0	0	0	1	1	1	0	0	1	0	0	0	0	0	0	0	0	0
ko:K01736 aroC; chorismate synthase [EC:4.2.3.5]	K01736	1019	0.786873	34	0.139344	973	0.780273	46	0.958333	1	1	1	1	2	1	1	1	2	1	1	2	1	1	1	1	1	1	1	1	1	0	1	1	1	1	1	1	1	1	1	1	1	1	1	1	1	1	1	1
ko:K01735 aroB; 3-dehydroquinate synthase [EC:4.2.3.4]	K01735	880	0.679537	34	0.139344	877	0.703288	3	0.0625	0	0	0	0	0	0	1	1	1	0	0	0	0	0	0	0	0	0	0	0	0	0	0	0	0	0	0	0	0	0	0	0	0	0	0	0	0	0	0	0
ko:K00161 PDHA, pdhA; pyruvate dehydrogenase E1 component subunit alpha [EC:1.2.4.1]	K00161	236	0.182239	34	0.139344	232	0.186047	4	0.0833333	0	0	0	0	0	0	0	0	0	0	0	0	0	0	0	0	0	0	0	0	0	0	0	0	0	0	0	0	0	0	0	0	0	0	0	0	0	0	0	0
ko:K01354 ptrB; oligopeptidase B [EC:3.4.21.83]	K01354	111	0.0857143	34	0.139344	110	0.0882117	1	0.0208333	0	0	0	0	0	0	0	0	0	0	0	0	0	0	0	0	0	0	0	0	0	0	0	0	0	0	0	0	1	0	0	0	0	0	0	0	0	0	0	0
ko:K07400 nfuA; Fe/S biogenesis protein NfuA	K07400	37	0.0285714	34	0.139344	37	0.0296712	0	0	0	0	0	0	0	0	0	0	0	0	0	0	0	0	0	0	0	0	0	0	0	0	0	0	0	0	0	0	0	0	0	0	0	0	0	0	0	0	0	0
ko:K01829 dsbH; disulfide reductase [EC:1.8.-.-]	K01829	0	0	34	0.139344	0	0	0	0	0	0	0	0	0	0	0	0	0	0	0	0	0	0	0	0	0	0	0	0	0	0	0	0	0	0	0	0	0	0	0	0	0	0	0	0	0	0	0	0
ko:K21898 orr; ornithine racemase [EC:5.1.1.12]	K21898	274	0.211583	33	0.135246	274	0.219727	0	0	0	0	0	0	0	0	0	0	0	0	0	0	0	0	0	0	0	0	0	0	0	0	0	0	0	0	0	0	0	0	0	0	0	0	0	0	0	0	0	0
ko:K02650 pilA; type IV pilus assembly protein PilA	K02650	271	0.209266	33	0.135246	271	0.217322	0	0	0	0	0	0	0	0	0	0	0	0	0	0	0	0	0	0	0	0	0	0	0	0	0	0	0	0	0	0	0	0	0	0	0	0	0	0	0	0	0	0
ko:K02045 cysA; sulfate/thiosulfate transport system ATP-binding protein [EC:7.3.2.3]	K02045	116	0.0895753	33	0.135246	116	0.0930233	0	0	0	0	0	0	0	0	0	0	0	0	0	0	0	0	0	0	0	0	0	0	0	0	0	0	0	0	0	0	0	0	0	0	0	0	0	0	0	0	0	0
ko:K01929 murF; UDP-N-acetylmuramoyl-tripeptide--D-alanyl-D-alanine ligase [EC:6.3.2.10]	K01929	1149	0.887259	32	0.131148	1149	0.921411	0	0	0	0	0	0	0	0	0	0	0	0	0	0	0	0	0	0	0	0	0	0	0	0	0	0	0	0	0	0	0	0	0	0	0	0	0	0	0	0	0	0
ko:K01628 fucA; L-fuculose-phosphate aldolase [EC:4.1.2.17]	K01628	630	0.486486	32	0.131148	585	0.469126	45	0.9375	1	1	2	1	1	1	2	1	1	1	1	1	1	0	1	1	0	1	1	1	1	0	1	1	1	1	1	1	1	1	1	1	1	1	1	1	1	1	1	1
ko:K00432 gpx, btuE, bsaA; glutathione peroxidase [EC:1.11.1.9]	K00432	300	0.23166	32	0.131148	300	0.240577	0	0	0	0	0	0	0	0	0	0	0	0	0	0	0	0	0	0	0	0	0	0	0	0	0	0	0	0	0	0	0	0	0	0	0	0	0	0	0	0	0	0
ko:K24258 wbjD; UDP-N-acetyl-L-fucosamine synthase [EC:5.1.3.28]	K24258	148	0.114286	32	0.131148	144	0.115477	4	0.0833333	0	0	0	1	0	0	1	1	0	0	0	0	0	0	0	0	0	0	0	0	1	0	0	0	0	0	0	0	0	0	0	0	0	0	0	0	0	0	0	0
ko:K19689 ampS, pepS, ampT; aminopeptidase [EC:3.4.11.-]	K19689	520	0.401544	31	0.127049	515	0.412991	5	0.104167	0	0	0	0	0	0	0	0	0	0	0	0	0	0	0	0	0	0	0	0	0	0	0	0	0	0	0	0	0	0	0	0	0	0	0	0	0	0	0	2
ko:K13019 wbpI, wlbD; UDP-GlcNAc3NAcA epimerase [EC:5.1.3.23]	K13019	151	0.116602	31	0.127049	128	0.102646	23	0.479167	0	0	0	0	0	0	4	2	1	0	2	1	1	1	4	1	1	2	1	1	0	0	0	0	0	1	1	2	0	0	1	0	1	0	1	1	1	1	0	0
ko:K11389 gapor; glyceraldehyde-3-phosphate dehydrogenase (ferredoxin) [EC:1.2.7.6]	K11389	15	0.011583	31	0.127049	15	0.0120289	0	0	0	0	0	0	0	0	0	0	0	0	0	0	0	0	0	0	0	0	0	0	0	0	0	0	0	0	0	0	0	0	0	0	0	0	0	0	0	0	0	0
ko:K15894 pseB, fnlA, wbjB; UDP-N-acetylglucosamine 4,6-dehydratase [EC:4.2.1.115]	K15894	240	0.185328	30	0.122951	236	0.189254	4	0.0833333	0	0	1	0	0	0	2	2	0	0	0	0	0	0	0	0	0	0	0	0	0	0	0	0	0	0	1	0	0	0	0	0	0	0	0	0	0	0	0	0
ko:K01007 pps, ppsA; pyruvate, water dikinase [EC:2.7.9.2]	K01007	246	0.189961	30	0.122951	199	0.159583	47	0.979167	2	2	2	3	2	3	1	1	1	1	2	3	1	4	3	2	3	1	1	2	2	1	1	1	1	1	1	1	0	1	2	1	1	1	1	1	1	1	1	3
ko:K07504 K07504; predicted type IV restriction endonuclease	K07504	31	0.0239382	30	0.122951	28	0.0224539	3	0.0625	0	0	0	1	0	0	0	0	0	0	0	0	0	0	0	0	0	0	0	0	0	0	0	0	0	0	0	0	0	1	1	0	0	0	0	0	0	0	0	0
ko:K26996 sdpI; immunity protein, SdpI family	K26996	0	0	30	0.122951	0	0	0	0	0	0	0	0	0	0	0	0	0	0	0	0	0	0	0	0	0	0	0	0	0	0	0	0	0	0	0	0	0	0	0	0	0	0	0	0	0	0	0	0
ko:K13643 iscR; Rrf2 family transcriptional regulator, iron-sulfur cluster assembly transcription factor	K13643	177	0.13668	29	0.118852	177	0.141941	0	0	0	0	0	0	0	0	0	0	0	0	0	0	0	0	0	0	0	0	0	0	0	0	0	0	0	0	0	0	0	0	0	0	0	0	0	0	0	0	0	0
ko:K00986 ltrA; RNA-directed DNA polymerase [EC:2.7.7.49]	K00986	384	0.296525	28	0.114754	378	0.303128	6	0.125	0	0	0	0	0	0	0	0	0	0	1	3	0	0	0	1	0	0	0	0	0	0	0	0	0	0	1	1	0	0	0	0	3	0	0	0	0	0	0	0
ko:K09972 aapP, bztD; general L-amino acid transport system ATP-binding protein [EC:7.4.2.1]	K09972	54	0.0416988	28	0.114754	54	0.0433039	0	0	0	0	0	0	0	0	0	0	0	0	0	0	0	0	0	0	0	0	0	0	0	0	0	0	0	0	0	0	0	0	0	0	0	0	0	0	0	0	0	0
ko:K25182 ybhF; drug efflux transport system ATP-binding protein	K25182	0	0	28	0.114754	0	0	0	0	0	0	0	0	0	0	0	0	0	0	0	0	0	0	0	0	0	0	0	0	0	0	0	0	0	0	0	0	0	0	0	0	0	0	0	0	0	0	0	0
ko:K03743 pncC; nicotinamide-nucleotide amidase [EC:3.5.1.42]	K03743	146	0.112741	63	0.112903	145	0.116279	1	0.0208333	0	0	0	0	0	0	0	0	0	0	0	0	0	0	0	0	0	0	0	0	0	0	0	0	0	0	0	0	0	0	0	0	0	0	0	0	0	0	0	0
ko:K02013 ABC.FEV.A; iron complex transport system ATP-binding protein [EC:7.2.2.-]	K02013	1033	0.797683	27	0.110656	989	0.793103	44	0.916667	0	0	1	2	0	0	3	3	2	4	6	6	5	9	7	10	6	4	7	4	4	2	5	2	3	9	14	5	2	2	3	3	6	2	6	7	4	5	7	9
ko:K01791 wecB; UDP-N-acetylglucosamine 2-epimerase (non-hydrolysing) [EC:5.1.3.14]	K01791	674	0.520463	27	0.110656	647	0.518845	27	0.5625	1	1	1	1	1	1	0	2	0	0	0	2	2	3	3	2	1	1	2	1	0	1	1	0	1	1	0	1	0	0	0	0	1	0	0	1	0	0	0	1
ko:K07461 K07461; putative endonuclease	K07461	351	0.271042	27	0.110656	351	0.281476	0	0	0	0	0	0	0	0	0	0	0	0	0	0	0	0	0	0	0	0	0	0	0	0	0	0	0	0	0	0	0	0	0	0	0	0	0	0	0	0	0	0
ko:K02666 pilQ; type IV pilus assembly protein PilQ	K02666	150	0.11583	27	0.110656	149	0.119487	1	0.0208333	0	0	0	0	1	0	0	0	0	0	0	0	0	0	0	0	0	0	0	0	0	0	0	0	0	0	0	0	0	0	0	0	0	0	0	0	0	0	0	0
ko:K03582 recB; exodeoxyribonuclease V beta subunit [EC:3.1.11.5]	K03582	123	0.0949807	27	0.110656	123	0.0986367	0	0	0	0	0	0	0	0	0	0	0	0	0	0	0	0	0	0	0	0	0	0	0	0	0	0	0	0	0	0	0	0	0	0	0	0	0	0	0	0	0	0
ko:K01356 lexA; repressor LexA [EC:3.4.21.88]	K01356	927	0.71583	26	0.106557	927	0.743384	0	0	0	0	0	0	0	0	0	0	0	0	0	0	0	0	0	0	0	0	0	0	0	0	0	0	0	0	0	0	0	0	0	0	0	0	0	0	0	0	0	0
ko:K00891 aroK, aroL; shikimate kinase [EC:2.7.1.71]	K00891	785	0.606178	26	0.106557	744	0.596632	41	0.854167	1	1	1	1	1	1	1	1	1	1	2	1	2	1	1	1	0	0	0	1	0	1	1	1	0	0	1	1	3	2	2	2	2	2	1	1	2	1	1	1
ko:K01571 oadA; oxaloacetate decarboxylase (Na+ extruding) subunit alpha [EC:7.2.4.2]	K01571	594	0.458687	26	0.106557	594	0.476343	0	0	0	0	0	0	0	0	0	0	0	0	0	0	0	0	0	0	0	0	0	0	0	0	0	0	0	0	0	0	0	0	0	0	0	0	0	0	0	0	0	0
ko:K13015 wbpA; UDP-N-acetyl-D-glucosamine dehydrogenase [EC:1.1.1.136]	K13015	262	0.202317	26	0.106557	258	0.206897	4	0.0833333	0	0	0	0	0	0	0	1	0	0	0	0	0	0	0	0	0	0	0	0	0	0	0	0	0	0	0	0	0	0	0	1	0	0	1	0	0	0	0	0
ko:K01644 citE; citrate lyase subunit beta / citryl-CoA lyase [EC:4.1.3.34]	K01644	249	0.192278	26	0.106557	248	0.198877	1	0.0208333	0	0	0	0	0	0	0	0	0	0	0	0	0	0	0	0	0	0	0	0	0	0	0	0	0	0	0	0	0	0	0	0	0	0	0	0	0	0	0	0
ko:K20885 K20885; beta-1,2-mannobiose phosphorylase / 1,2-beta-oligomannan phosphorylase [EC:2.4.1.339 2.4.1.340]	K20885	180	0.138996	26	0.106557	180	0.144346	0	0	0	0	0	0	0	0	0	0	0	0	0	0	0	0	0	0	0	0	0	0	0	0	0	0	0	0	0	0	0	0	0	0	0	0	0	0	0	0	0	0
ko:K19068 wbjC; UDP-2-acetamido-2,6-beta-L-arabino-hexul-4-ose reductase [EC:1.1.1.367]	K19068	144	0.111197	26	0.106557	141	0.113071	3	0.0625	0	0	0	0	0	0	1	1	0	0	0	0	0	0	0	0	0	0	0	0	1	0	0	0	0	0	0	0	0	0	0	0	0	0	0	0	0	0	0	0
ko:K04758 feoA; ferrous iron transport protein A	K04758	790	0.610039	25	0.102459	764	0.61267	26	0.541667	0	1	1	0	1	1	1	0	0	1	1	0	0	0	0	0	1	1	0	0	0	1	0	0	0	0	1	2	1	0	2	0	0	0	4	0	1	1	2	2
ko:K07445 K07445; putative DNA methylase	K07445	164	0.126641	25	0.102459	152	0.121893	12	0.25	0	0	0	0	0	0	1	0	1	0	1	1	3	1	2	1	0	0	0	0	0	0	0	0	0	2	0	1	0	0	0	0	0	0	0	0	1	0	1	0
ko:K02805 wecE, rffA; dTDP-4-amino-4,6-dideoxygalactose transaminase [EC:2.6.1.59]	K02805	95	0.0733591	25	0.102459	95	0.0761828	0	0	0	0	0	0	0	0	0	0	0	0	0	0	0	0	0	0	0	0	0	0	0	0	0	0	0	0	0	0	0	0	0	0	0	0	0	0	0	0	0	0
ko:K02372 fabZ; 3-hydroxyacyl-[acyl-carrier-protein] dehydratase [EC:4.2.1.59]	K02372	799	0.616988	24	0.0983607	799	0.640738	0	0	0	0	0	0	0	0	0	0	0	0	0	0	0	0	0	0	0	0	0	0	0	0	0	0	0	0	0	0	0	0	0	0	0	0	0	0	0	0	0	0
ko:K20534 gtrB; polyisoprenyl-phosphate glycosyltransferase [EC:2.4.-.-]	K20534	460	0.355212	24	0.0983607	460	0.368885	0	0	0	0	0	0	0	0	0	0	0	0	0	0	0	0	0	0	0	0	0	0	0	0	0	0	0	0	0	0	0	0	0	0	0	0	0	0	0	0	0	0
ko:K04749 rsbV; anti-sigma B factor antagonist	K04749	396	0.305792	24	0.0983607	390	0.312751	6	0.125	0	0	0	0	0	0	0	0	0	0	0	0	0	0	0	0	0	0	0	2	0	1	0	0	0	0	1	1	0	0	0	0	0	0	0	0	0	2	1	0
ko:K00123 fdoG, fdhF, fdwA; formate dehydrogenase major subunit [EC:1.17.1.9]	K00123	337	0.260232	24	0.0983607	336	0.269447	1	0.0208333	0	0	0	0	0	0	0	0	0	0	0	0	0	0	0	0	0	0	0	0	0	0	0	0	0	0	0	0	0	0	0	0	0	0	1	0	0	0	0	0
ko:K01246 tag; DNA-3-methyladenine glycosylase I [EC:3.2.2.20]	K01246	269	0.207722	24	0.0983607	269	0.215718	0	0	0	0	0	0	0	0	0	0	0	0	0	0	0	0	0	0	0	0	0	0	0	0	0	0	0	0	0	0	0	0	0	0	0	0	0	0	0	0	0	0
ko:K02584 nifA; Nif-specific regulatory protein	K02584	80	0.0617761	24	0.0983607	80	0.064154	0	0	0	0	0	0	0	0	0	0	0	0	0	0	0	0	0	0	0	0	0	0	0	0	0	0	0	0	0	0	0	0	0	0	0	0	0	0	0	0	0	0
ko:K03630 radC; DNA repair protein RadC	K03630	1081	0.834749	23	0.0942623	1055	0.84603	26	0.541667	0	0	0	0	0	0	1	0	0	1	1	1	0	1	1	1	1	1	1	1	1	1	1	1	1	1	1	1	1	1	1	1	1	1	0	0	0	1	0	0
ko:K03546 sbcC, rad50; DNA repair protein SbcC/Rad50	K03546	645	0.498069	23	0.0942623	606	0.485966	39	0.8125	1	1	1	0	1	1	2	1	1	0	1	0	2	1	1	1	1	1	1	1	2	0	0	1	1	1	1	1	1	1	1	2	1	1	0	1	1	1	1	1
ko:K07481 K07481; transposase, IS5 family	K07481	204	0.157529	23	0.0942623	193	0.154771	11	0.229167	0	0	2	0	0	0	3	2	0	0	0	0	0	0	0	0	0	0	0	0	2	0	0	0	2	3	2	0	0	0	0	0	0	0	2	2	0	1	2	0
ko:K19147 mcrC; 5-methylcytosine-specific restriction enzyme subunit McrC	K19147	178	0.137452	23	0.0942623	170	0.136327	8	0.166667	0	0	0	0	0	0	0	1	0	0	0	0	0	1	0	1	1	1	0	0	0	0	0	0	0	1	0	0	0	0	1	0	0	0	0	0	0	0	0	0
ko:K19124 casC, cse4; CRISPR system Cascade subunit CasC	K19124	116	0.0895753	23	0.0942623	113	0.0906175	3	0.0625	0	0	0	0	0	0	0	0	0	0	0	0	0	2	0	0	0	0	0	0	0	0	0	0	1	0	1	0	0	0	0	0	0	0	0	0	0	0	0	0
ko:K03584 recO; DNA repair protein RecO (recombination protein O)	K03584	1015	0.783784	22	0.0901639	1015	0.813953	0	0	0	0	0	0	0	0	0	0	0	0	0	0	0	0	0	0	0	0	0	0	0	0	0	0	0	0	0	0	0	0	0	0	0	0	0	0	0	0	0	0
ko:K07301 yrbG; cation:H+ antiporter	K07301	420	0.324324	22	0.0901639	389	0.311949	31	0.645833	2	1	2	1	2	2	0	0	0	0	0	2	1	2	1	1	0	1	2	1	0	1	0	1	0	0	0	0	1	2	2	0	0	2	1	1	1	0	2	1
ko:K07138 K07138; uncharacterized protein	K07138	356	0.274903	22	0.0901639	314	0.251804	42	0.875	1	1	1	1	1	1	2	0	1	1	2	2	1	2	1	1	2	1	1	1	0	1	1	0	1	1	1	1	0	1	1	1	1	1	1	1	1	1	0	2
ko:K06201 cutC; copper homeostasis protein	K06201	232	0.179151	22	0.0901639	232	0.186047	0	0	0	0	0	0	0	0	0	0	0	0	0	0	0	0	0	0	0	0	0	0	0	0	0	0	0	0	0	0	0	0	0	0	0	0	0	0	0	0	0	0
ko:K00005 gldA; glycerol dehydrogenase [EC:1.1.1.6]	K00005	163	0.125869	22	0.0901639	156	0.1251	7	0.145833	0	0	0	0	0	0	1	0	0	0	0	0	0	0	0	0	0	0	0	0	0	0	1	0	0	0	1	3	0	0	0	0	0	0	0	0	0	0	0	0
ko:K08161 mdtG, pmrA; MFS transporter, DHA1 family, multidrug resistance protein	K08161	127	0.0980695	22	0.0901639	127	0.101844	0	0	0	0	0	0	0	0	0	0	0	0	0	0	0	0	0	0	0	0	0	0	0	0	0	0	0	0	0	0	0	0	0	0	0	0	0	0	0	0	0	0
ko:K10778 ada; AraC family transcriptional regulator, regulatory protein of adaptative response / methylated-DNA-[protein]-cysteine methyltransferase [EC:2.1.1.63]	K10778	125	0.0965251	22	0.0901639	125	0.100241	0	0	0	0	0	0	0	0	0	0	0	0	0	0	0	0	0	0	0	0	0	0	0	0	0	0	0	0	0	0	0	0	0	0	0	0	0	0	0	0	0	0
ko:K19125 casD, cse5; CRISPR system Cascade subunit CasD	K19125	110	0.0849421	22	0.0901639	107	0.0858059	3	0.0625	0	0	0	0	0	0	0	0	0	0	0	0	0	2	0	0	0	0	0	0	0	0	0	0	1	0	1	0	0	0	0	0	0	0	0	0	0	0	0	0
ko:K10027 crtI; phytoene desaturase [EC:1.3.99.26 1.3.99.28 1.3.99.29 1.3.99.31]	K10027	102	0.0787645	22	0.0901639	100	0.0801925	2	0.0416667	0	0	0	0	0	0	1	0	1	0	0	0	0	0	0	0	0	0	0	0	0	0	0	0	0	0	0	0	0	0	0	0	0	0	0	0	0	0	0	0
ko:K01738 cysK; cysteine synthase [EC:2.5.1.47]	K01738	1028	0.793822	21	0.0860656	1013	0.81235	15	0.3125	0	0	0	0	0	0	0	0	0	0	0	0	0	0	0	0	0	0	1	1	0	1	0	0	0	0	2	0	0	1	0	1	0	1	0	1	0	0	0	1
ko:K09013 sufC; Fe-S cluster assembly ATP-binding protein	K09013	708	0.546718	21	0.0860656	663	0.531676	45	0.9375	1	1	1	0	1	1	1	1	1	1	1	1	1	1	2	1	1	1	1	1	1	0	0	1	1	1	1	1	1	2	2	2	2	2	1	2	1	1	1	1
ko:K25180 ybhR; drug efflux transport system permease protein	K25180	0	0	21	0.0860656	0	0	0	0	0	0	0	0	0	0	0	0	0	0	0	0	0	0	0	0	0	0	0	0	0	0	0	0	0	0	0	0	0	0	0	0	0	0	0	0	0	0	0	0
ko:K25183 ybhG; membrane fusion protein YbhG	K25183	0	0	21	0.0860656	0	0	0	0	0	0	0	0	0	0	0	0	0	0	0	0	0	0	0	0	0	0	0	0	0	0	0	0	0	0	0	0	0	0	0	0	0	0	0	0	0	0	0	0
ko:K01711 gmd, GMDS; GDPmannose 4,6-dehydratase [EC:4.2.1.47]	K01711	289	0.223166	20	0.0819672	274	0.219727	15	0.3125	0	0	0	0	0	0	2	1	0	0	0	0	0	1	0	0	0	0	0	1	0	0	0	1	0	3	2	1	0	0	0	1	1	0	1	1	0	2	1	0
ko:K22719 envC; murein hydrolase activator	K22719	181	0.139768	20	0.0819672	180	0.144346	1	0.0208333	0	0	0	0	0	0	1	0	0	0	0	0	0	0	0	0	0	0	0	0	0	0	0	0	0	0	0	0	0	0	0	0	0	0	0	0	0	0	0	0
ko:K09797 K09797; uncharacterized protein	K09797	130	0.100386	20	0.0819672	130	0.10425	0	0	0	0	0	0	0	0	0	0	0	0	0	0	0	0	0	0	0	0	0	0	0	0	0	0	0	0	0	0	0	0	0	0	0	0	0	0	0	0	0	0
ko:K25181 ybhS; drug efflux transport system permease protein	K25181	0	0	20	0.0819672	0	0	0	0	0	0	0	0	0	0	0	0	0	0	0	0	0	0	0	0	0	0	0	0	0	0	0	0	0	0	0	0	0	0	0	0	0	0	0	0	0	0	0	0
ko:K00873 PK, pyk; pyruvate kinase [EC:2.7.1.40]	K00873	995	0.76834	19	0.0778689	973	0.780273	22	0.458333	0	0	0	0	0	0	1	1	2	0	1	2	1	1	1	1	1	1	1	1	0	0	0	0	0	2	1	1	2	1	1	1	1	1	0	0	0	0	0	0
ko:K03565 recX; regulatory protein	K03565	780	0.602317	19	0.0778689	780	0.625501	0	0	0	0	0	0	0	0	0	0	0	0	0	0	0	0	0	0	0	0	0	0	0	0	0	0	0	0	0	0	0	0	0	0	0	0	0	0	0	0	0	0
ko:K06871 K06871; uncharacterized protein	K06871	787	0.607722	19	0.0778689	750	0.601443	37	0.770833	1	1	1	1	1	1	3	0	0	1	0	0	0	1	0	1	1	2	0	1	1	2	2	1	1	1	1	1	0	4	3	1	1	2	2	2	3	2	2	1
ko:K00661 maa; maltose O-acetyltransferase [EC:2.3.1.79]	K00661	170	0.131274	19	0.0778689	165	0.132318	5	0.104167	0	0	0	0	0	0	0	0	0	0	0	0	0	0	0	0	0	1	0	0	0	0	0	0	0	0	0	0	0	1	0	1	0	1	0	0	0	0	0	0
ko:K14261 alaC; alanine-synthesizing transaminase [EC:2.6.1.-]	K14261	66	0.0509653	19	0.0778689	66	0.052927	0	0	0	0	0	0	0	0	0	0	0	0	0	0	0	0	0	0	0	0	0	0	0	0	0	0	0	0	0	0	0	0	0	0	0	0	0	0	0	0	0	0
ko:K13888 macA; membrane fusion protein, macrolide-specific efflux system	K13888	65	0.0501931	19	0.0778689	65	0.0521251	0	0	0	0	0	0	0	0	0	0	0	0	0	0	0	0	0	0	0	0	0	0	0	0	0	0	0	0	0	0	0	0	0	0	0	0	0	0	0	0	0	0
ko:K09790 K09790; uncharacterized protein	K09790	304	0.234749	18	0.0737705	296	0.23737	8	0.166667	0	0	0	1	0	0	1	0	0	0	0	0	0	0	0	0	0	0	0	0	0	0	0	0	0	0	0	0	0	0	0	0	0	0	0	0	0	0	0	0
ko:K02377 TSTA3, fcl; GDP-L-fucose synthase [EC:1.1.1.271]	K02377	217	0.167568	18	0.0737705	211	0.169206	6	0.125	0	0	0	0	0	0	2	0	0	0	0	0	0	1	0	0	0	0	0	0	0	0	0	0	0	0	0	1	0	0	0	1	1	0	0	0	0	0	0	0
ko:K04750 phnB; PhnB protein	K04750	187	0.144402	18	0.0737705	185	0.148356	2	0.0416667	0	0	0	0	0	0	0	1	0	0	0	0	0	0	0	0	0	0	0	0	0	0	0	0	0	0	0	0	0	0	0	0	0	0	0	0	0	0	0	0
ko:K18785 mp2; beta-1,4-mannooligosaccharide/beta-1,4-mannosyl-N-acetylglucosamine phosphorylase [EC:2.4.1.319 2.4.1.320]	K18785	184	0.142085	18	0.0737705	179	0.143545	5	0.104167	0	0	0	0	0	0	0	0	0	0	0	0	0	0	0	0	0	0	0	0	0	0	0	0	0	0	0	0	0	2	2	1	2	1	0	0	0	0	0	0
ko:K02770 fruA; fructose PTS system EIIBC or EIIC component [EC:2.7.1.202]	K02770	136	0.105019	18	0.0737705	136	0.109062	0	0	0	0	0	0	0	0	0	0	0	0	0	0	0	0	0	0	0	0	0	0	0	0	0	0	0	0	0	0	0	0	0	0	0	0	0	0	0	0	0	0
ko:K00980 tagD; glycerol-3-phosphate cytidylyltransferase [EC:2.7.7.39]	K00980	120	0.0926641	18	0.0737705	120	0.096231	0	0	0	0	0	0	0	0	0	0	0	0	0	0	0	0	0	0	0	0	0	0	0	0	0	0	0	0	0	0	0	0	0	0	0	0	0	0	0	0	0	0
ko:K07713 zraR, hydG; two-component system, NtrC family, response regulator HydG	K07713	101	0.0779923	18	0.0737705	101	0.0809944	0	0	0	0	0	0	0	0	0	0	0	0	0	0	0	0	0	0	0	0	0	0	0	0	0	0	0	0	0	0	0	0	0	0	0	0	0	0	0	0	0	0
ko:K07274 mipA, ompV; MipA family protein	K07274	28	0.0216216	18	0.0737705	28	0.0224539	0	0	0	0	0	0	0	0	0	0	0	0	0	0	0	0	0	0	0	0	0	0	0	0	0	0	0	0	0	0	0	0	0	0	0	0	0	0	0	0	0	0
ko:K16435 evaA, eryBVI, tylCVI, tylX3, staJ; dTDP-4-dehydro-6-deoxy-alpha-D-glucopyranose 2,3-dehydratase [EC:4.2.1.159]	K16435	5	0.003861	18	0.0737705	5	0.00400962	0	0	0	0	0	0	0	0	0	0	0	0	0	0	0	0	0	0	0	0	0	0	0	0	0	0	0	0	0	0	0	0	0	0	0	0	0	0	0	0	0	0
ko:K25285 yclP, ceuD; iron-siderophore transport system ATP-binding protein [EC:7.2.2.-]	K25285	0	0	18	0.0737705	0	0	0	0	0	0	0	0	0	0	0	0	0	0	0	0	0	0	0	0	0	0	0	0	0	0	0	0	0	0	0	0	0	0	0	0	0	0	0	0	0	0	0	0
ko:K03925 mraZ; transcriptional regulator MraZ	K03925	1136	0.87722	17	0.0696721	1136	0.910986	0	0	0	0	0	0	0	0	0	0	0	0	0	0	0	0	0	0	0	0	0	0	0	0	0	0	0	0	0	0	0	0	0	0	0	0	0	0	0	0	0	0
ko:K06381 spoIID; stage II sporulation protein D (peptidoglycan lytic transglycosylase) [EC:4.2.2.29]	K06381	712	0.549807	17	0.0696721	712	0.57097	0	0	0	0	0	0	0	0	0	0	0	0	0	0	0	0	0	0	0	0	0	0	0	0	0	0	0	0	0	0	0	0	0	0	0	0	0	0	0	0	0	0
ko:K04068 nrdG; anaerobic ribonucleoside-triphosphate reductase activating protein [EC:1.97.1.4]	K04068	414	0.319691	17	0.0696721	410	0.328789	4	0.0833333	0	0	0	0	1	0	0	0	0	0	0	0	0	0	0	0	0	0	0	0	0	1	1	0	0	0	1	0	0	0	0	0	0	0	0	0	0	0	0	0
ko:K16881 K16881; mannose-1-phosphate guanylyltransferase / phosphomannomutase [EC:2.7.7.13 5.4.2.8]	K16881	377	0.29112	17	0.0696721	372	0.298316	5	0.104167	0	0	1	1	1	1	0	0	0	0	0	0	0	0	0	0	0	0	0	0	0	0	0	0	0	0	0	0	0	0	0	0	0	0	0	0	0	0	0	0
ko:K07443 ybaZ; methylated-DNA-protein-cysteine methyltransferase related protein	K07443	233	0.179923	17	0.0696721	232	0.186047	1	0.0208333	0	0	0	0	0	0	0	1	0	0	0	0	0	0	0	0	0	0	0	0	0	0	0	0	0	0	0	0	0	0	0	0	0	0	0	0	0	0	0	0
ko:K03724 lhr; ATP-dependent helicase Lhr and Lhr-like helicase [EC:5.6.2.6 5.6.2.4]	K03724	271	0.209266	17	0.0696721	224	0.179631	47	0.979167	1	1	1	1	2	2	1	1	1	3	2	3	2	1	2	2	1	2	1	1	1	2	3	3	2	3	2	2	0	1	2	2	1	1	3	1	2	1	1	3
ko:K01960 pycB; pyruvate carboxylase subunit B [EC:6.4.1.1]	K01960	223	0.172201	17	0.0696721	184	0.147554	39	0.8125	1	1	1	1	1	1	2	1	1	1	2	1	1	1	1	1	1	1	1	1	1	1	2	2	1	1	1	1	2	1	1	1	1	1	1	1	1	1	1	0
ko:K12251 aguB; N-carbamoylputrescine amidase [EC:3.5.1.53]	K12251	178	0.137452	17	0.0696721	168	0.134723	10	0.208333	0	0	0	0	0	0	0	0	0	0	1	1	0	0	0	0	0	0	0	0	0	1	0	1	0	0	0	0	0	0	0	0	0	0	0	0	1	0	0	1
ko:K12297 rlmKL; 23S rRNA (guanine2069-N7)-methyltransferase / 23S rRNA (guanine2445-N2)-methyltransferase [EC:2.1.1.264 2.1.1.173]	K12297	80	0.0617761	17	0.0696721	80	0.064154	0	0	0	0	0	0	0	0	0	0	0	0	0	0	0	0	0	0	0	0	0	0	0	0	0	0	0	0	0	0	0	0	0	0	0	0	0	0	0	0	0	0
ko:K01621 xfp, xpk; xylulose-5-phosphate/fructose-6-phosphate phosphoketolase [EC:4.1.2.9 4.1.2.22]	K01621	74	0.0571429	17	0.0696721	74	0.0593424	0	0	0	0	0	0	0	0	0	0	0	0	0	0	0	0	0	0	0	0	0	0	0	0	0	0	0	0	0	0	0	0	0	0	0	0	0	0	0	0	0	0
ko:K01041 gcdG, caiB; glutaryl-CoA transferase [EC:2.8.3.-]	K01041	0	0	17	0.0696721	0	0	0	0	0	0	0	0	0	0	0	0	0	0	0	0	0	0	0	0	0	0	0	0	0	0	0	0	0	0	0	0	0	0	0	0	0	0	0	0	0	0	0	0
ko:K03547 sbcD, mre11; DNA repair protein SbcD/Mre11	K03547	905	0.698842	16	0.0655738	863	0.692061	42	0.875	1	1	1	0	1	1	2	1	1	0	2	1	1	1	1	2	1	1	1	1	2	0	0	1	1	2	1	1	1	2	0	1	2	1	1	1	1	0	1	1
ko:K02396 flgK; flagellar hook-associated protein 1	K02396	546	0.421622	16	0.0655738	546	0.437851	0	0	0	0	0	0	0	0	0	0	0	0	0	0	0	0	0	0	0	0	0	0	0	0	0	0	0	0	0	0	0	0	0	0	0	0	0	0	0	0	0	0
ko:K13525 VCP, CDC48; transitional endoplasmic reticulum ATPase	K13525	181	0.139768	16	0.0655738	133	0.106656	48	1	1	1	3	1	2	1	4	4	2	2	3	3	2	4	2	2	1	3	2	2	2	3	4	2	2	4	3	4	2	3	3	5	4	3	6	5	5	4	4	2
ko:K01252 entB, dhbB, vibB, mxcF; bifunctional isochorismate lyase / aryl carrier protein [EC:3.3.2.1 6.3.2.14]	K01252	8	0.00617761	16	0.0655738	8	0.0064154	0	0	0	0	0	0	0	0	0	0	0	0	0	0	0	0	0	0	0	0	0	0	0	0	0	0	0	0	0	0	0	0	0	0	0	0	0	0	0	0	0	0
ko:K05946 tagA, tarA; N-acetylglucosaminyldiphosphoundecaprenol N-acetyl-beta-D-mannosaminyltransferase [EC:2.4.1.187]	K05946	537	0.414672	15	0.0614754	536	0.429832	1	0.0208333	0	0	0	0	0	0	2	0	0	0	0	0	0	0	0	0	0	0	0	0	0	0	0	0	0	0	0	0	0	0	0	0	0	0	0	0	0	0	0	0
ko:K01790 rfbC, rmlC; dTDP-4-dehydrorhamnose 3,5-epimerase [EC:5.1.3.13]	K01790	485	0.374517	15	0.0614754	464	0.372093	21	0.4375	1	1	1	1	1	1	0	0	0	0	0	0	0	1	0	0	0	0	0	0	0	0	0	1	1	0	1	0	0	1	1	0	1	0	1	0	1	2	1	1
ko:K01223 E3.2.1.86B, bglA; 6-phospho-beta-glucosidase [EC:3.2.1.86]	K01223	82	0.0633205	15	0.0614754	82	0.0657578	0	0	0	0	0	0	0	0	0	0	0	0	0	0	0	0	0	0	0	0	0	0	0	0	0	0	0	0	0	0	0	0	0	0	0	0	0	0	0	0	0	0
ko:K23356 trmB; HTH-type transcriptional regulator, sugar sensing transcriptional regulator	K23356	105	0.0810811	15	0.0614754	66	0.052927	39	0.8125	0	1	1	1	2	1	1	1	1	2	1	2	1	2	2	2	3	3	2	2	1	0	1	1	0	0	1	1	1	2	2	2	2	3	1	1	0	1	2	3
ko:K02112 ATPF1B, atpD; F-type H+/Na+-transporting ATPase subunit beta [EC:7.1.2.2 7.2.2.1]	K02112	788	0.608494	14	0.057377	781	0.626303	7	0.145833	0	0	0	0	0	0	0	0	0	0	0	1	0	0	0	0	0	0	0	0	0	0	0	0	0	1	0	0	0	1	0	1	1	1	0	2	0	0	0	0
ko:K03406 mcp; methyl-accepting chemotaxis protein	K03406	636	0.49112	14	0.057377	613	0.49158	23	0.479167	0	0	0	0	0	0	0	1	0	0	2	0	3	1	0	3	1	1	2	3	2	1	8	0	0	22	18	17	0	1	2	1	1	1	0	0	0	0	0	0
ko:K03892 arsR; ArsR family transcriptional regulator, arsenate/arsenite/antimonite-responsive transcriptional repressor	K03892	581	0.448649	14	0.057377	564	0.452285	17	0.354167	0	0	0	0	0	0	0	0	1	2	0	0	0	0	0	0	0	0	1	0	1	3	1	2	2	0	0	2	1	2	0	0	2	1	0	0	0	0	0	1
ko:K06199 crcB, FEX; fluoride exporter	K06199	262	0.202317	14	0.057377	249	0.199679	13	0.270833	0	0	0	0	0	0	1	0	1	0	0	0	0	0	0	0	0	0	0	0	1	0	2	0	0	0	0	0	0	0	2	2	2	2	0	0	0	0	0	1
ko:K03405 chlI, bchI; magnesium chelatase subunit I [EC:6.6.1.1]	K03405	204	0.157529	14	0.057377	195	0.156375	9	0.1875	0	0	1	1	0	0	0	0	0	0	0	0	0	0	0	0	0	0	0	0	0	0	0	0	0	2	1	0	0	0	0	0	0	0	0	0	1	0	1	0
ko:K11747 kefB; glutathione-regulated potassium-efflux system protein KefB	K11747	13	0.0100386	14	0.057377	13	0.010425	0	0	0	0	0	0	0	0	0	0	0	0	0	0	0	0	0	0	0	0	0	0	0	0	0	0	0	0	0	0	0	0	0	0	0	0	0	0	0	0	0	0
ko:K00266 gltD; glutamate synthase (NADPH) small chain [EC:1.4.1.13]	K00266	914	0.705792	13	0.0532787	883	0.708099	31	0.645833	0	0	0	0	0	0	0	0	0	2	3	1	1	1	1	1	1	2	1	2	1	1	1	0	1	1	1	1	1	1	1	1	1	1	1	1	1	1	2	0
ko:K00849 galK; galactokinase [EC:2.7.1.6]	K00849	661	0.510425	13	0.0532787	661	0.530072	0	0	0	0	0	0	0	0	0	0	0	0	0	0	0	0	0	0	0	0	0	0	0	0	0	0	0	0	0	0	0	0	0	0	0	0	0	0	0	0	0	0
ko:K02557 motB; chemotaxis protein MotB	K02557	602	0.464865	13	0.0532787	602	0.482759	0	0	0	0	0	0	0	0	0	0	0	0	0	0	0	0	0	0	0	0	0	0	0	0	0	0	0	0	0	0	0	0	0	0	0	0	0	0	0	0	0	0
ko:K01956 carA, CPA1; carbamoyl-phosphate synthase small subunit [EC:6.3.5.5]	K01956	632	0.488031	13	0.0532787	594	0.476343	38	0.791667	1	1	1	1	1	1	0	0	0	1	0	1	0	3	1	0	1	1	1	1	1	1	1	1	1	1	2	1	0	1	1	1	1	1	0	2	1	1	1	1
ko:K03407 cheA; two-component system, chemotaxis family, sensor kinase CheA [EC:2.7.13.3]	K03407	601	0.464093	13	0.0532787	579	0.464314	22	0.458333	0	0	0	0	0	0	1	0	0	0	3	0	1	3	0	2	1	2	1	1	1	1	3	0	0	5	3	2	0	1	3	1	1	1	0	0	0	0	0	0
ko:K00970 pcnB; poly(A) polymerase [EC:2.7.7.19]	K00970	430	0.332046	13	0.0532787	429	0.344026	1	0.0208333	0	0	0	0	0	0	1	0	0	0	0	0	0	0	0	0	0	0	0	0	0	0	0	0	0	0	0	0	0	0	0	0	0	0	0	0	0	0	0	0
ko:K08177 oxlT; MFS transporter, OFA family, oxalate/formate antiporter	K08177	342	0.264093	13	0.0532787	317	0.25421	25	0.520833	0	0	0	0	0	0	1	1	2	0	0	0	1	1	0	1	1	1	0	0	2	1	1	2	1	0	1	1	0	1	0	0	0	1	1	1	2	1	1	0
ko:K03676 grxC, GLRX, GLRX2; glutaredoxin 3	K03676	270	0.208494	13	0.0532787	268	0.214916	2	0.0416667	0	0	0	0	0	0	0	1	1	0	0	0	0	0	0	0	0	0	0	0	0	0	0	0	0	0	0	0	0	0	0	0	0	0	0	0	0	0	0	0
ko:K01667 tnaA; tryptophanase [EC:4.1.99.1]	K01667	188	0.145174	13	0.0532787	188	0.150762	0	0	0	0	0	0	0	0	0	0	0	0	0	0	0	0	0	0	0	0	0	0	0	0	0	0	0	0	0	0	0	0	0	0	0	0	0	0	0	0	0	0
ko:K07678 barA, gacS, varS; two-component system, NarL family, sensor histidine kinase BarA [EC:2.7.13.3]	K07678	60	0.046332	13	0.0532787	60	0.0481155	0	0	0	0	0	0	0	0	0	0	0	0	0	0	0	0	0	0	0	0	0	0	0	0	0	0	0	0	0	0	0	0	0	0	0	0	0	0	0	0	0	0
ko:K11075 potH, spuG; putrescine transport system permease protein	K11075	46	0.0355212	13	0.0532787	46	0.0368885	0	0	0	0	0	0	0	0	0	0	0	0	0	0	0	0	0	0	0	0	0	0	0	0	0	0	0	0	0	0	0	0	0	0	0	0	0	0	0	0	0	0
ko:K08589 rgpA_B; gingipain R [EC:3.4.22.37]	K08589	0	0	13	0.0532787	0	0	0	0	0	0	0	0	0	0	0	0	0	0	0	0	0	0	0	0	0	0	0	0	0	0	0	0	0	0	0	0	0	0	0	0	0	0	0	0	0	0	0	0
ko:K01995 livG; branched-chain amino acid transport system ATP-binding protein	K01995	806	0.622394	12	0.0491803	800	0.64154	6	0.125	0	0	0	0	0	0	1	0	0	0	0	0	0	0	0	0	0	0	0	0	0	0	0	1	1	1	0	1	0	0	0	0	0	0	0	0	0	0	0	1
ko:K02027 ABC.MS.S; multiple sugar transport system substrate-binding protein	K02027	720	0.555985	12	0.0491803	716	0.574178	4	0.0833333	0	2	0	1	0	0	1	1	0	0	0	0	0	0	0	0	0	0	0	0	0	0	0	0	0	0	0	0	0	0	0	0	0	0	0	0	0	0	0	0
ko:K01895 ACSS1_2, acs; acetyl-CoA synthetase [EC:6.2.1.1]	K01895	542	0.418533	12	0.0491803	496	0.397755	46	0.958333	3	3	3	2	4	5	2	2	1	2	4	4	5	4	5	5	5	3	4	5	6	4	5	3	3	6	6	5	2	1	1	2	1	1	5	6	7	5	5	1
ko:K03575 mutY; A/G-specific adenine glycosylase [EC:3.2.2.31]	K03575	510	0.393822	12	0.0491803	492	0.394547	18	0.375	0	0	0	0	0	0	0	0	0	2	1	1	0	1	1	1	1	1	1	1	1	0	1	1	1	2	1	1	0	0	1	0	0	0	0	0	0	0	0	0
ko:K00163 aceE; pyruvate dehydrogenase E1 component [EC:1.2.4.1]	K00163	149	0.115058	12	0.0491803	148	0.118685	1	0.0208333	0	0	0	0	0	0	0	0	0	0	0	0	0	0	0	0	0	0	0	0	0	0	0	0	0	0	0	1	0	0	0	0	0	0	0	0	0	0	0	0
ko:K16012 cydC; ATP-binding cassette, subfamily C, bacterial CydC	K16012	130	0.100386	12	0.0491803	126	0.101043	4	0.0833333	0	0	0	0	0	0	0	0	0	0	0	0	0	0	0	0	0	0	0	0	0	0	0	0	0	0	1	1	0	0	0	0	0	0	0	1	1	0	0	0
ko:K01423 bepA; beta-barrel assembly-enhancing protease [EC:3.4.-.-]	K01423	107	0.0826255	12	0.0491803	107	0.0858059	0	0	0	0	0	0	0	0	0	0	0	0	0	0	0	0	0	0	0	0	0	0	0	0	0	0	0	0	0	0	0	0	0	0	0	0	0	0	0	0	0	0
ko:K03580 hepA; ATP-dependent helicase HepA [EC:5.6.2.-]	K03580	41	0.0316602	12	0.0491803	41	0.0328789	0	0	0	0	0	0	0	0	0	0	0	0	0	0	0	0	0	0	0	0	0	0	0	0	0	0	0	0	0	0	0	0	0	0	0	0	0	0	0	0	0	0
ko:K01687 ilvD; dihydroxy-acid dehydratase [EC:4.2.1.9]	K01687	910	0.702703	11	0.045082	865	0.693665	45	0.9375	1	1	1	1	2	1	1	1	1	1	1	2	2	0	1	1	1	1	1	1	1	0	1	1	1	1	1	1	1	1	1	1	1	1	1	1	1	1	2	1
ko:K02687 prmA; ribosomal protein L11 methyltransferase [EC:2.1.1.-]	K02687	848	0.654826	11	0.045082	848	0.680032	0	0	0	0	0	0	0	0	0	0	0	0	0	0	0	0	0	0	0	0	0	0	0	0	0	0	0	0	0	0	0	0	0	0	0	0	0	0	0	0	0	0
ko:K14415 RTCB, rtcB; tRNA-splicing ligase RtcB (3'-phosphate/5'-hydroxy nucleic acid ligase) [EC:6.5.1.8]	K14415	773	0.596911	11	0.045082	726	0.582197	47	0.979167	1	1	1	0	2	1	2	1	1	1	1	1	1	1	2	1	1	2	1	1	2	1	1	1	1	2	1	1	1	1	1	1	1	1	1	1	1	1	1	1
ko:K00989 rph; ribonuclease PH [EC:2.7.7.56]	K00989	644	0.497297	11	0.045082	644	0.516439	0	0	0	0	0	0	0	0	0	0	0	0	0	0	0	0	0	0	0	0	0	0	0	0	0	0	0	0	0	0	0	0	0	0	0	0	0	0	0	0	0	0
ko:K06915 herA; DNA double-strand break repair helicase HerA and related ATPase	K06915	500	0.3861	11	0.045082	458	0.367281	42	0.875	1	2	1	0	2	1	6	3	3	0	1	1	2	3	2	1	1	2	1	2	1	0	2	0	2	2	4	2	1	2	2	1	1	2	2	2	2	1	2	2
ko:K01613 psd, PISD; phosphatidylserine decarboxylase [EC:4.1.1.65]	K01613	407	0.314286	11	0.045082	388	0.311147	19	0.395833	1	1	1	1	0	1	1	1	1	0	0	0	0	0	0	0	0	0	0	0	0	0	0	0	0	1	0	0	0	1	1	1	1	1	1	1	1	1	1	0
ko:K03753 mobB; molybdopterin-guanine dinucleotide biosynthesis adapter protein	K03753	290	0.223938	11	0.045082	274	0.219727	16	0.333333	1	1	1	1	1	1	0	1	1	1	1	0	0	1	0	0	0	0	0	0	0	0	0	0	1	1	1	1	0	0	0	0	0	0	0	0	0	1	0	0
ko:K07075 K07075; uncharacterized protein	K07075	243	0.187645	11	0.045082	214	0.171612	29	0.604167	0	0	0	1	0	0	6	3	6	1	3	5	3	10	5	8	6	4	0	1	6	1	1	0	3	4	12	14	0	2	6	1	0	2	0	4	2	5	4	0
ko:K03743 pncC; nicotinamide-nucleotide amidase [EC:3.5.1.42]	K03743	146	0.112741	11	0.045082	145	0.116279	1	0.0208333	0	0	0	0	0	0	0	0	0	0	0	0	0	0	0	0	0	0	0	0	0	0	0	0	0	0	0	0	0	0	0	0	0	0	0	0	0	0	0	0
ko:K16011 algA, xanB, rfbA, wbpW, pslB; mannose-1-phosphate guanylyltransferase / mannose-6-phosphate isomerase [EC:2.7.7.13 5.3.1.8]	K16011	89	0.0687259	11	0.045082	67	0.0537289	22	0.458333	0	0	0	0	0	0	0	0	0	0	0	1	1	1	1	1	1	1	1	1	0	1	1	1	1	2	2	1	1	1	1	1	1	1	0	0	0	0	0	0
ko:K06190 ispZ; intracellular septation protein	K06190	59	0.0455598	11	0.045082	59	0.0473136	0	0	0	0	0	0	0	0	0	0	0	0	0	0	0	0	0	0	0	0	0	0	0	0	0	0	0	0	0	0	0	0	0	0	0	0	0	0	0	0	0	0
ko:K06973 K06973; uncharacterized protein	K06973	775	0.598456	10	0.0409836	774	0.62069	1	0.0208333	0	0	0	0	0	0	0	0	0	0	0	0	0	0	0	0	0	0	0	0	0	0	0	0	1	0	0	0	0	0	0	0	0	0	0	0	0	0	0	0
ko:K07030 fakA; fatty acid kinase [EC:2.7.2.18]	K07030	717	0.553668	10	0.0409836	717	0.57498	0	0	0	0	0	0	0	0	0	0	0	0	0	0	0	0	0	0	0	0	0	0	0	0	0	0	0	0	0	0	0	0	0	0	0	0	0	0	0	0	0	0
ko:K02495 hemN, hemZ; oxygen-independent coproporphyrinogen III oxidase [EC:1.3.98.3]	K02495	615	0.474903	10	0.0409836	615	0.493184	0	0	0	0	0	0	0	0	0	0	0	0	0	0	0	0	0	0	0	0	0	0	0	0	0	0	0	0	0	0	0	0	0	0	0	0	0	0	0	0	0	0
ko:K21600 csoR, ricR; CsoR family transcriptional regulator, copper-sensing transcriptional repressor	K21600	583	0.450193	10	0.0409836	583	0.467522	0	0	0	0	0	0	0	0	0	0	0	0	0	0	0	0	0	0	0	0	0	0	0	0	0	0	0	0	0	0	0	0	0	0	0	0	0	0	0	0	0	0
ko:K00067 rfbD, rmlD; dTDP-4-dehydrorhamnose reductase [EC:1.1.1.133]	K00067	553	0.427027	10	0.0409836	529	0.424218	24	0.5	1	1	1	1	1	1	1	1	0	0	0	0	1	1	0	0	0	0	0	0	0	0	0	1	1	0	0	0	0	1	1	0	1	0	2	0	1	2	2	1
ko:K00656 E2.3.1.54, pflD; formate C-acetyltransferase [EC:2.3.1.54]	K00656	516	0.398456	10	0.0409836	514	0.412189	2	0.0416667	0	1	0	0	0	0	0	0	0	0	0	0	0	0	0	0	0	0	0	0	0	0	0	0	0	0	1	0	0	0	0	0	0	0	0	0	0	0	0	0
ko:K13020 wlbA, bplA; UDP-N-acetyl-2-amino-2-deoxyglucuronate dehydrogenase [EC:1.1.1.335]	K13020	402	0.310425	10	0.0409836	401	0.321572	1	0.0208333	0	0	0	0	1	0	0	0	0	0	0	0	0	0	0	0	0	0	0	0	0	0	0	0	0	0	0	0	0	0	0	0	0	0	0	0	0	0	0	0
ko:K09698 gltX; nondiscriminating glutamyl-tRNA synthetase [EC:6.1.1.24]	K09698	373	0.288031	10	0.0409836	372	0.298316	1	0.0208333	0	1	0	0	0	0	0	0	0	0	0	0	0	0	0	0	0	0	0	0	0	0	0	0	0	0	0	0	0	0	0	0	0	0	0	0	0	0	0	0
ko:K00459 ncd2, npd; nitronate monooxygenase [EC:1.13.12.16]	K00459	351	0.271042	10	0.0409836	349	0.279872	2	0.0416667	0	0	0	0	0	0	0	0	0	0	1	0	0	1	0	0	0	0	0	0	0	0	0	0	0	0	0	0	0	0	0	0	0	0	0	0	0	0	0	0
ko:K03587 ftsI; cell division protein FtsI (penicillin-binding protein 3) [EC:3.4.16.4]	K03587	341	0.26332	10	0.0409836	341	0.273456	0	0	0	0	0	0	0	0	0	0	0	0	0	0	0	0	0	0	0	0	0	0	0	0	0	0	0	0	0	0	0	0	0	0	0	0	0	0	0	0	0	0
ko:K05569 mnhE, mrpE; multicomponent Na+:H+ antiporter subunit E	K05569	292	0.225483	10	0.0409836	275	0.220529	17	0.354167	0	1	0	0	0	0	1	1	1	1	2	1	0	0	1	1	0	0	1	0	1	0	0	1	0	1	1	1	1	0	0	0	0	0	0	0	1	0	0	0
ko:K23242 mntP; manganese efflux pump family protein	K23242	180	0.138996	10	0.0409836	177	0.141941	3	0.0625	0	0	0	0	0	0	0	0	0	0	0	0	1	0	1	0	0	0	0	0	0	0	1	0	0	0	0	0	0	0	0	0	0	0	0	0	0	0	0	0
ko:K06919 K06919; putative DNA primase/helicase	K06919	178	0.137452	10	0.0409836	169	0.135525	9	0.1875	0	0	0	0	0	0	1	0	1	0	0	1	0	1	0	0	0	0	0	1	0	0	1	1	2	0	0	0	0	0	0	0	1	0	0	0	0	0	0	0
ko:K09952 csn1, cas9; CRISPR-associated endonuclease Csn1 [EC:3.1.-.-]	K09952	127	0.0980695	10	0.0409836	125	0.100241	2	0.0416667	0	0	0	0	0	0	1	1	0	0	0	0	0	0	0	0	0	0	0	0	0	0	0	0	0	0	0	0	0	0	0	0	0	0	0	0	0	0	0	0
ko:K07459 ybjD; putative ATP-dependent endonuclease of the OLD family	K07459	120	0.0926641	10	0.0409836	115	0.0922213	5	0.104167	0	0	0	0	0	0	2	1	0	0	0	0	0	0	0	1	0	0	0	0	0	0	0	0	0	0	0	0	0	1	0	0	0	0	0	0	1	0	0	0
ko:K12984 waaE, kdtX; (heptosyl)LPS beta-1,4-glucosyltransferase [EC:2.4.1.-]	K12984	114	0.0880309	10	0.0409836	114	0.0914194	0	0	0	0	0	0	0	0	0	0	0	0	0	0	0	0	0	0	0	0	0	0	0	0	0	0	0	0	0	0	0	0	0	0	0	0	0	0	0	0	0	0
ko:K19076 cmr2, cas10; CRISPR-associated protein Cmr2	K19076	118	0.0911197	10	0.0409836	112	0.0898156	6	0.125	0	0	0	0	0	0	2	2	0	0	0	0	0	0	0	0	0	0	0	0	0	0	0	0	0	1	0	0	0	0	0	0	1	0	3	3	0	0	0	0
ko:K14393 actP; cation/acetate symporter	K14393	116	0.0895753	10	0.0409836	112	0.0898156	4	0.0833333	0	0	0	0	0	0	0	0	0	0	0	0	0	0	0	0	0	0	0	0	0	0	0	0	0	1	0	0	0	0	0	0	0	0	0	0	0	0	0	1
ko:K13479 ygeT, xdhB; xanthine dehydrogenase FAD-binding subunit [EC:1.17.1.4]	K13479	95	0.0733591	10	0.0409836	95	0.0761828	0	0	0	0	0	0	0	0	0	0	0	0	0	0	0	0	0	0	0	0	0	0	0	0	0	0	0	0	0	0	0	0	0	0	0	0	0	0	0	0	0	0
ko:K18908 mepA; MATE family, multidrug efflux pump	K18908	42	0.0324324	10	0.0409836	42	0.0336808	0	0	0	0	0	0	0	0	0	0	0	0	0	0	0	0	0	0	0	0	0	0	0	0	0	0	0	0	0	0	0	0	0	0	0	0	0	0	0	0	0	0
ko:K11004 hlyB, cyaB; ATP-binding cassette, subfamily B, bacterial HlyB/CyaB	K11004	12	0.00926641	10	0.0409836	12	0.0096231	0	0	0	0	0	0	0	0	0	0	0	0	0	0	0	0	0	0	0	0	0	0	0	0	0	0	0	0	0	0	0	0	0	0	0	0	0	0	0	0	0	0
ko:K26731 CHX, KHA, nhaS4; K+:H+ antiporter	K26731	0	0	10	0.0409836	0	0	0	0	0	0	0	0	0	0	0	0	0	0	0	0	0	0	0	0	0	0	0	0	0	0	0	0	0	0	0	0	0	0	0	0	0	0	0	0	0	0	0	0
ko:K03574 mutT, NUDT15, MTH2; 8-oxo-dGTP diphosphatase [EC:3.6.1.55]	K03574	910	0.702703	9	0.0368852	877	0.703288	33	0.6875	2	3	2	1	2	3	2	3	2	0	0	1	0	0	1	0	1	0	1	0	0	0	0	0	1	1	1	1	0	1	2	0	1	2	1	1	1	2	2	2
ko:K03581 recD; exodeoxyribonuclease V alpha subunit [EC:3.1.11.5]	K03581	803	0.620077	9	0.0368852	803	0.643945	0	0	0	0	0	0	0	0	0	0	0	0	0	0	0	0	0	0	0	0	0	0	0	0	0	0	0	0	0	0	0	0	0	0	0	0	0	0	0	0	0	0
ko:K05349 bglX; beta-glucosidase [EC:3.2.1.21]	K05349	592	0.457143	9	0.0368852	589	0.472334	3	0.0625	0	0	0	0	0	0	0	0	0	0	0	0	0	0	0	0	0	0	0	1	0	0	0	0	0	0	1	0	0	1	0	0	0	0	0	0	0	0	0	0
ko:K01752 E4.3.1.17, sdaA, sdaB, tdcG; L-serine dehydratase [EC:4.3.1.17]	K01752	543	0.419305	9	0.0368852	543	0.435445	0	0	0	0	0	0	0	0	0	0	0	0	0	0	0	0	0	0	0	0	0	0	0	0	0	0	0	0	0	0	0	0	0	0	0	0	0	0	0	0	0	0
ko:K01500 fchA; methenyltetrahydrofolate cyclohydrolase [EC:3.5.4.9]	K01500	409	0.31583	9	0.0368852	409	0.327987	0	0	0	0	0	0	0	0	0	0	0	0	0	0	0	0	0	0	0	0	0	0	0	0	0	0	0	0	0	0	0	0	0	0	0	0	0	0	0	0	0	0
ko:K11928 putP; sodium/proline symporter	K11928	394	0.304247	9	0.0368852	368	0.295108	26	0.541667	0	0	0	0	0	0	1	1	1	2	1	0	1	1	1	1	1	1	1	1	2	1	1	1	0	0	1	1	1	0	2	0	0	0	1	1	1	1	1	0
ko:K00337 nuoH; NADH-quinone oxidoreductase subunit H [EC:7.1.1.2]	K00337	292	0.225483	9	0.0368852	282	0.226143	10	0.208333	0	0	0	0	0	0	0	0	0	0	0	0	0	0	0	0	0	0	0	0	0	0	0	0	1	0	0	0	0	0	0	0	0	0	0	0	0	0	0	1
ko:K05567 mnhC, mrpC; multicomponent Na+:H+ antiporter subunit C	K05567	292	0.225483	9	0.0368852	277	0.222133	15	0.3125	0	0	0	0	0	0	0	0	0	1	1	1	1	0	1	1	0	0	1	0	1	0	0	1	1	1	1	1	1	0	0	0	0	0	0	0	1	0	0	0
ko:K05571 mnhG, mrpG; multicomponent Na+:H+ antiporter subunit G	K05571	268	0.20695	9	0.0368852	255	0.204491	13	0.270833	0	0	0	0	0	0	0	0	0	1	1	1	1	0	1	1	0	0	1	0	1	0	0	1	0	1	0	1	1	0	0	0	0	0	0	0	1	0	0	0
ko:K00331 nuoB; NADH-quinone oxidoreductase subunit B [EC:7.1.1.2]	K00331	243	0.187645	9	0.0368852	234	0.18765	9	0.1875	0	0	0	0	0	0	0	0	0	0	0	0	0	0	0	0	0	0	0	0	0	0	0	0	0	0	0	0	0	0	0	0	0	0	0	0	0	0	0	1
ko:K00658 DLST, sucB; 2-oxoglutarate dehydrogenase E2 component (dihydrolipoamide succinyltransferase) [EC:2.3.1.61]	K00658	234	0.180695	9	0.0368852	234	0.18765	0	0	0	0	0	0	0	0	0	0	0	0	0	0	0	0	0	0	0	0	0	0	0	0	0	0	0	0	0	0	0	0	0	0	0	0	0	0	0	0	0	0
ko:K05570 mnhF, mrpF; multicomponent Na+:H+ antiporter subunit F	K05570	240	0.185328	9	0.0368852	226	0.181235	14	0.291667	0	0	0	0	0	0	0	0	0	1	1	1	1	0	1	1	0	0	1	0	1	0	0	1	0	1	1	1	1	0	0	0	0	0	0	0	1	0	0	0
ko:K19118 csd2, cas7; CRISPR-associated protein Csd2	K19118	218	0.16834	9	0.0368852	214	0.171612	4	0.0833333	0	0	0	0	0	0	1	0	0	0	0	0	0	0	0	0	0	0	0	1	1	0	0	0	0	0	0	0	0	1	0	0	0	0	0	0	0	0	0	0
ko:K06999 K06999; phospholipase/carboxylesterase	K06999	170	0.131274	9	0.0368852	169	0.135525	1	0.0208333	0	0	0	0	0	0	0	0	0	0	0	0	0	0	0	0	0	0	0	0	0	0	0	0	0	0	0	0	0	0	0	0	0	0	0	0	0	0	0	1
ko:K09181 yfiQ; acetyltransferase	K09181	82	0.0633205	9	0.0368852	82	0.0657578	0	0	0	0	0	0	0	0	0	0	0	0	0	0	0	0	0	0	0	0	0	0	0	0	0	0	0	0	0	0	0	0	0	0	0	0	0	0	0	0	0	0
ko:K06189 corC, tlyC; hemolysin (HlyC) family protein	K06189	62	0.0478764	9	0.0368852	62	0.0497193	0	0	0	0	0	0	0	0	0	0	0	0	0	0	0	0	0	0	0	0	0	0	0	0	0	0	0	0	0	0	0	0	0	0	0	0	0	0	0	0	0	0
ko:K05776 modF; molybdate transport system ATP-binding protein	K05776	42	0.0324324	9	0.0368852	42	0.0336808	0	0	0	0	0	0	0	0	0	0	0	0	0	0	0	0	0	0	0	0	0	0	0	0	0	0	0	0	0	0	0	0	0	0	0	0	0	0	0	0	0	0
ko:K01458 hutG; N-formylglutamate deformylase [EC:3.5.1.68]	K01458	38	0.0293436	9	0.0368852	36	0.0288693	2	0.0416667	0	0	0	0	0	0	0	0	0	0	0	0	0	1	0	0	0	1	0	0	0	0	0	0	0	0	0	0	0	0	0	0	0	0	0	0	0	0	0	0
ko:K10125 dctB; two-component system, NtrC family, C4-dicarboxylate transport sensor histidine kinase DctB [EC:2.7.13.3]	K10125	24	0.0185328	9	0.0368852	24	0.0192462	0	0	0	0	0	0	0	0	0	0	0	0	0	0	0	0	0	0	0	0	0	0	0	0	0	0	0	0	0	0	0	0	0	0	0	0	0	0	0	0	0	0
ko:K12978 lpxF; lipid A 4'-phosphatase [EC:3.1.3.-]	K12978	5	0.003861	9	0.0368852	5	0.00400962	0	0	0	0	0	0	0	0	0	0	0	0	0	0	0	0	0	0	0	0	0	0	0	0	0	0	0	0	0	0	0	0	0	0	0	0	0	0	0	0	0	0
ko:K23188 fepC, fagC, cchE, desF; iron-siderophore transport system ATP-binding protein [EC:7.2.2.17 7.2.2.-]	K23188	4	0.0030888	9	0.0368852	4	0.0032077	0	0	0	0	0	0	0	0	0	0	0	0	0	0	0	0	0	0	0	0	0	0	0	0	0	0	0	0	0	0	0	0	0	0	0	0	0	0	0	0	0	0
ko:K26730 napA, nhaS3, nhaS5, gerN; Na+:H+ antiporter	K26730	0	0	9	0.0368852	0	0	0	0	0	0	0	0	0	0	0	0	0	0	0	0	0	0	0	0	0	0	0	0	0	0	0	0	0	0	0	0	0	0	0	0	0	0	0	0	0	0	0	0
ko:K15633 gpmI; 2,3-bisphosphoglycerate-independent phosphoglycerate mutase [EC:5.4.2.12]	K15633	951	0.734363	8	0.0327869	940	0.753809	11	0.229167	0	0	0	0	0	0	0	0	0	0	0	0	0	0	0	0	0	0	0	0	0	0	0	0	0	0	0	0	1	1	2	3	2	1	3	2	2	3	2	0
ko:K02035 ABC.PE.S; peptide/nickel transport system substrate-binding protein	K02035	914	0.705792	8	0.0327869	885	0.709703	29	0.604167	0	0	0	0	0	0	2	1	1	1	2	1	0	1	1	2	0	2	1	2	1	1	2	0	0	2	2	0	0	6	8	3	9	5	4	11	4	2	4	0
ko:K00528 fpr; ferredoxin/flavodoxin---NADP+ reductase [EC:1.18.1.2 1.19.1.1]	K00528	830	0.640927	8	0.0327869	800	0.64154	30	0.625	0	0	0	0	0	0	0	0	0	2	1	1	1	1	1	1	0	1	1	1	1	1	1	0	1	2	1	1	1	1	1	1	1	1	2	2	2	3	3	0
ko:K02108 ATPF0A, atpB; F-type H+-transporting ATPase subunit a	K02108	767	0.592278	8	0.0327869	762	0.611067	5	0.104167	0	0	0	0	0	0	0	0	0	0	0	0	0	0	0	0	0	0	0	0	0	0	0	0	0	0	0	0	0	1	0	1	1	1	0	1	0	0	0	0
ko:K03733 xerC; integrase/recombinase XerC	K03733	762	0.588417	8	0.0327869	748	0.59984	14	0.291667	0	0	0	1	0	0	0	1	1	0	1	0	0	1	1	1	1	1	1	1	0	0	0	1	0	1	0	0	0	0	0	0	0	0	0	0	0	1	0	0
ko:K02405 fliA, whiG; RNA polymerase sigma factor FliA	K02405	587	0.453282	8	0.0327869	587	0.47073	0	0	0	0	0	0	0	0	0	0	0	0	0	0	0	0	0	0	0	0	0	0	0	0	0	0	0	0	0	0	0	0	0	0	0	0	0	0	0	0	0	0
ko:K06933 K06933; uncharacterized protein	K06933	621	0.479537	8	0.0327869	581	0.465918	40	0.833333	2	1	1	1	0	1	2	2	1	2	0	1	0	1	1	0	1	0	1	0	2	1	2	1	2	1	1	1	1	1	3	1	2	1	1	1	1	1	1	1
ko:K10914 crp; CRP/FNR family transcriptional regulator, cyclic AMP receptor protein	K10914	314	0.242471	8	0.0327869	314	0.251804	0	0	0	0	0	0	0	0	0	0	0	0	0	0	0	0	0	0	0	0	0	0	0	0	0	0	0	0	0	0	0	0	0	0	0	0	0	0	0	0	0	0
ko:K15986 ppaC; manganese-dependent inorganic pyrophosphatase [EC:3.6.1.1]	K15986	301	0.232432	8	0.0327869	276	0.221331	25	0.520833	0	0	0	0	0	0	0	0	0	2	1	1	1	1	1	1	2	1	1	1	1	1	1	1	1	2	3	1	1	0	0	0	0	0	1	1	1	1	1	0
ko:K00333 nuoD; NADH-quinone oxidoreductase subunit D [EC:7.1.1.2]	K00333	228	0.176062	8	0.0327869	219	0.175621	9	0.1875	0	0	0	0	0	0	0	0	0	0	0	0	0	0	0	0	0	0	0	0	0	0	0	0	0	0	0	0	0	0	0	0	0	0	0	0	0	0	0	1
ko:K07816 E2.7.6.5; GTP pyrophosphokinase [EC:2.7.6.5]	K07816	209	0.16139	8	0.0327869	208	0.1668	1	0.0208333	0	0	0	0	0	0	0	0	0	0	0	0	0	0	0	0	0	0	0	0	0	0	0	0	0	0	0	0	0	1	0	0	0	0	0	0	0	0	0	0
ko:K07496 K07496; putative transposase	K07496	218	0.16834	8	0.0327869	198	0.158781	20	0.416667	2	0	0	0	0	0	3	0	1	0	1	4	3	6	7	6	8	6	60	0	0	0	0	0	0	0	0	0	0	0	3	0	3	0	1	1	14	2	2	0
ko:K02454 gspE; general secretion pathway protein E [EC:7.4.2.8]	K02454	145	0.111969	8	0.0327869	145	0.116279	0	0	0	0	0	0	0	0	0	0	0	0	0	0	0	0	0	0	0	0	0	0	0	0	0	0	0	0	0	0	0	0	0	0	0	0	0	0	0	0	0	0
ko:K07034 GPR1, satP, ATO, ADY2, ACPA; acetate uptake transporter family protein	K07034	149	0.115058	8	0.0327869	119	0.095429	30	0.625	1	1	1	1	1	2	1	1	1	0	0	0	0	0	0	0	0	0	0	0	1	1	0	0	0	1	1	2	0	2	3	1	1	2	1	1	0	1	1	1
ko:K02047 cysW; sulfate/thiosulfate transport system permease protein	K02047	112	0.0864865	8	0.0327869	112	0.0898156	0	0	0	0	0	0	0	0	0	0	0	0	0	0	0	0	0	0	0	0	0	0	0	0	0	0	0	0	0	0	0	0	0	0	0	0	0	0	0	0	0	0
ko:K01969 MCCC2, accD1; 3-methylcrotonyl-CoA carboxylase beta subunit [EC:6.4.1.4]	K01969	100	0.0772201	8	0.0327869	100	0.0801925	0	0	0	0	0	0	0	0	0	0	0	0	0	0	0	0	0	0	0	0	0	0	0	0	0	0	0	0	0	0	0	0	0	0	0	0	0	0	0	0	0	0
ko:K06971 K06971; uncharacterized protein	K06971	98	0.0756757	8	0.0327869	97	0.0777867	1	0.0208333	0	0	0	0	0	0	2	0	0	0	0	0	0	0	0	0	0	0	0	0	0	0	0	0	0	0	0	0	0	0	0	0	0	0	0	0	0	0	0	0
ko:K07278 tamA; translocation and assembly module TamA	K07278	81	0.0625483	8	0.0327869	81	0.0649559	0	0	0	0	0	0	0	0	0	0	0	0	0	0	0	0	0	0	0	0	0	0	0	0	0	0	0	0	0	0	0	0	0	0	0	0	0	0	0	0	0	0
ko:K17830 GGR; digeranylgeranylglycerophospholipid reductase [EC:1.3.1.101 1.3.7.11]	K17830	117	0.0903475	8	0.0327869	70	0.0561347	47	0.979167	2	2	3	2	3	3	0	1	1	1	1	1	1	1	1	1	1	2	1	2	1	1	1	1	1	1	1	1	4	4	7	4	4	4	2	4	4	4	4	4
ko:K14623 dinD; DNA-damage-inducible protein D	K14623	42	0.0324324	8	0.0327869	40	0.032077	2	0.0416667	0	0	0	0	0	0	0	0	0	0	0	0	0	1	0	0	0	0	0	0	0	0	0	0	0	1	0	0	0	0	0	0	0	0	0	0	0	0	0	0
ko:K00322 sthA, udhA; NAD(P) transhydrogenase [EC:1.6.1.1]	K00322	32	0.0247104	8	0.0327869	32	0.0256616	0	0	0	0	0	0	0	0	0	0	0	0	0	0	0	0	0	0	0	0	0	0	0	0	0	0	0	0	0	0	0	0	0	0	0	0	0	0	0	0	0	0
ko:K00903 epsB, capB; protein-tyrosine kinase [EC:2.7.10.3]	K00903	21	0.0162162	8	0.0327869	21	0.0168404	0	0	0	0	0	0	0	0	0	0	0	0	0	0	0	0	0	0	0	0	0	0	0	0	0	0	0	0	0	0	0	0	0	0	0	0	0	0	0	0	0	0
ko:K06858 btuF; vitamin B12 transport system substrate-binding protein	K06858	4	0.0030888	8	0.0327869	4	0.0032077	0	0	0	0	0	0	0	0	0	0	0	0	0	0	0	0	0	0	0	0	0	0	0	0	0	0	0	0	0	0	0	0	0	0	0	0	0	0	0	0	0	0
ko:K19234 ynhG; L,D-transpeptidase YnhG	K19234	0	0	8	0.0327869	0	0	0	0	0	0	0	0	0	0	0	0	0	0	0	0	0	0	0	0	0	0	0	0	0	0	0	0	0	0	0	0	0	0	0	0	0	0	0	0	0	0	0	0
ko:K24967 nagR; GntR family transcriptional regulator, N-acetylglucosamine utilization regulator	K24967	0	0	8	0.0327869	0	0	0	0	0	0	0	0	0	0	0	0	0	0	0	0	0	0	0	0	0	0	0	0	0	0	0	0	0	0	0	0	0	0	0	0	0	0	0	0	0	0	0	0
ko:K03696 clpC; ATP-dependent Clp protease ATP-binding subunit ClpC	K03696	1025	0.791506	7	0.0286885	1024	0.821171	1	0.0208333	0	0	0	0	0	0	0	0	1	0	0	0	0	0	0	0	0	0	0	0	0	0	0	0	0	0	0	0	0	0	0	0	0	0	0	0	0	0	0	0
ko:K00826 E2.6.1.42, ilvE; branched-chain amino acid aminotransferase [EC:2.6.1.42]	K00826	1034	0.798456	7	0.0286885	995	0.797915	39	0.8125	1	1	1	1	1	1	0	0	0	1	1	1	2	0	1	2	1	0	1	1	1	0	1	1	1	1	0	1	1	1	1	1	1	1	2	0	0	1	1	2
ko:K06969 rlmI; 23S rRNA (cytosine1962-C5)-methyltransferase [EC:2.1.1.191]	K06969	572	0.441699	7	0.0286885	572	0.458701	0	0	0	0	0	0	0	0	0	0	0	0	0	0	0	0	0	0	0	0	0	0	0	0	0	0	0	0	0	0	0	0	0	0	0	0	0	0	0	0	0	0
ko:K02400 flhA; flagellar biosynthesis protein FlhA	K02400	565	0.436293	7	0.0286885	565	0.453087	0	0	0	0	0	0	0	0	0	0	0	0	0	0	0	0	0	0	0	0	0	0	0	0	0	0	0	0	0	0	0	0	0	0	0	0	0	0	0	0	0	0
ko:K02388 flgC; flagellar basal-body rod protein FlgC	K02388	549	0.423938	7	0.0286885	549	0.440257	0	0	0	0	0	0	0	0	0	0	0	0	0	0	0	0	0	0	0	0	0	0	0	0	0	0	0	0	0	0	0	0	0	0	0	0	0	0	0	0	0	0
ko:K02342 dnaQ; DNA polymerase III subunit epsilon [EC:2.7.7.7]	K02342	536	0.4139	7	0.0286885	533	0.427426	3	0.0625	0	0	0	0	0	0	2	0	0	0	0	0	0	0	0	0	0	0	0	0	0	0	0	0	0	0	0	0	0	0	0	0	0	0	0	0	0	0	0	0
ko:K06897 K06897; 7,8-dihydropterin-6-yl-methyl-4-(beta-D-ribofuranosyl)aminobenzene 5'-phosphate synthase [EC:2.5.1.105]	K06897	559	0.43166	7	0.0286885	516	0.413793	43	0.895833	1	1	2	0	1	1	1	1	1	1	2	0	2	1	1	2	0	1	2	2	1	1	1	1	2	0	1	1	0	1	2	1	1	1	1	1	1	1	4	1
ko:K17103 CHO1, pssA; CDP-diacylglycerol---serine O-phosphatidyltransferase [EC:2.7.8.8]	K17103	465	0.359073	7	0.0286885	446	0.357658	19	0.395833	1	1	1	1	0	1	1	1	1	0	0	0	0	0	0	0	0	0	0	0	0	0	0	0	0	0	0	0	1	1	1	1	1	1	1	1	1	1	1	0
ko:K03320 amt, AMT, MEP; ammonium transporter, Amt family	K03320	369	0.284942	7	0.0286885	343	0.27506	26	0.541667	1	2	0	0	2	1	1	0	1	2	0	0	0	0	0	0	0	0	0	1	0	1	2	1	1	0	2	1	0	0	2	0	0	1	2	3	1	2	3	0
ko:K01744 aspA; aspartate ammonia-lyase [EC:4.3.1.1]	K01744	308	0.237838	7	0.0286885	306	0.245389	2	0.0416667	0	0	0	0	0	0	0	0	0	0	0	0	0	0	0	0	0	0	0	0	0	0	0	0	0	0	0	0	0	1	0	0	0	1	0	0	0	0	0	0
ko:K01270 pepD; dipeptidase D [EC:3.4.13.-]	K01270	302	0.233205	7	0.0286885	294	0.235766	8	0.166667	0	0	0	0	0	0	0	0	0	0	0	0	0	0	0	0	0	0	0	0	1	0	0	0	0	0	0	0	1	1	1	1	1	1	0	0	0	0	1	0
ko:K07482 K07482; transposase, IS30 family	K07482	269	0.207722	7	0.0286885	269	0.215718	0	0	0	0	0	0	0	0	0	0	0	0	0	0	0	0	0	0	0	0	0	0	0	0	0	0	0	0	0	0	0	0	0	0	0	0	0	0	0	0	0	0
ko:K10844 ERCC2, XPD; DNA excision repair protein ERCC-2 [EC:5.6.2.3]	K10844	305	0.235521	7	0.0286885	263	0.210906	42	0.875	0	0	0	0	0	0	1	1	1	2	1	2	1	1	1	1	1	1	1	1	1	1	1	1	1	1	1	1	1	1	1	1	1	1	1	1	1	2	1	2
ko:K06867 K06867; uncharacterized protein	K06867	245	0.189189	7	0.0286885	241	0.193264	4	0.0833333	0	0	0	0	0	0	0	0	0	0	0	0	0	0	0	0	0	0	0	0	0	0	0	0	0	0	0	0	0	1	0	1	1	1	0	0	0	0	0	0
ko:K05566 mnhB, mrpB; multicomponent Na+:H+ antiporter subunit B	K05566	204	0.157529	7	0.0286885	196	0.157177	8	0.166667	0	0	0	0	0	0	0	0	0	0	2	2	2	0	2	2	0	0	2	0	0	0	0	0	0	0	0	0	1	0	0	0	0	0	0	0	2	0	0	0
ko:K16089 TC.FEV.OM2, cirA, cfrA, hmuR; outer membrane receptor for ferrienterochelin and colicins	K16089	152	0.117375	7	0.0286885	151	0.121091	1	0.0208333	0	0	0	0	0	0	1	0	0	0	0	0	0	0	0	0	0	0	0	0	0	0	0	0	0	0	0	0	0	0	0	0	0	0	0	0	0	0	0	0
ko:K00978 rfbF; glucose-1-phosphate cytidylyltransferase [EC:2.7.7.33]	K00978	144	0.111197	7	0.0286885	140	0.112269	4	0.0833333	0	0	0	0	0	0	0	0	0	0	0	0	0	1	0	0	0	0	0	0	0	0	0	0	0	1	1	0	0	0	0	0	0	0	0	0	0	0	0	0
ko:K15916 pgi-pmi; glucose/mannose-6-phosphate isomerase [EC:5.3.1.9 5.3.1.8]	K15916	144	0.111197	7	0.0286885	135	0.10826	9	0.1875	0	0	0	0	0	0	0	0	0	0	0	0	0	0	0	0	0	0	0	0	0	0	0	0	0	0	0	0	0	0	0	0	0	0	0	0	0	0	0	1
ko:K07341 doc; death on curing protein	K07341	140	0.108108	7	0.0286885	131	0.105052	9	0.1875	0	0	0	0	0	0	0	0	1	0	1	1	1	0	0	1	0	0	1	0	0	0	0	0	0	0	1	0	0	0	0	0	0	0	0	0	0	0	0	1
ko:K09122 K09122; uncharacterized protein	K09122	120	0.0926641	7	0.0286885	95	0.0761828	25	0.520833	0	0	0	0	0	0	0	0	0	0	1	1	1	0	1	1	1	1	1	1	0	1	1	1	0	1	1	1	0	0	0	0	0	0	1	1	1	1	1	1
ko:K06415 spoVR; stage V sporulation protein R	K06415	91	0.0702703	7	0.0286885	91	0.0729751	0	0	0	0	0	0	0	0	0	0	0	0	0	0	0	0	0	0	0	0	0	0	0	0	0	0	0	0	0	0	0	0	0	0	0	0	0	0	0	0	0	0
ko:K01028 scoA; 3-oxoacid CoA-transferase subunit A [EC:2.8.3.5]	K01028	73	0.0563707	7	0.0286885	73	0.0585405	0	0	0	0	0	0	0	0	0	0	0	0	0	0	0	0	0	0	0	0	0	0	0	0	0	0	0	0	0	0	0	0	0	0	0	0	0	0	0	0	0	0
ko:K07455 recT; recombination protein RecT	K07455	37	0.0285714	7	0.0286885	37	0.0296712	0	0	0	0	0	0	0	0	0	0	0	0	0	0	0	0	0	0	0	0	0	0	0	0	0	0	0	0	0	0	0	0	0	0	0	0	0	0	0	0	0	0
ko:K07039 K07039; uncharacterized protein	K07039	30	0.023166	7	0.0286885	30	0.0240577	0	0	0	0	0	0	0	0	0	0	0	0	0	0	0	0	0	0	0	0	0	0	0	0	0	0	0	0	0	0	0	0	0	0	0	0	0	0	0	0	0	0
ko:K00835 avtA; valine--pyruvate aminotransferase [EC:2.6.1.66]	K00835	16	0.0123552	7	0.0286885	15	0.0120289	1	0.0208333	0	0	0	0	0	0	0	0	0	0	0	0	0	0	0	0	0	0	0	0	0	0	0	0	0	0	0	0	0	0	1	0	0	0	0	0	0	0	0	0
ko:K03591 ftsN; cell division protein FtsN	K03591	3	0.0023166	7	0.0286885	3	0.00240577	0	0	0	0	0	0	0	0	0	0	0	0	0	0	0	0	0	0	0	0	0	0	0	0	0	0	0	0	0	0	0	0	0	0	0	0	0	0	0	0	0	0
ko:K01139 spoT; GTP diphosphokinase / guanosine-3',5'-bis(diphosphate) 3'-diphosphatase [EC:2.7.6.5 3.1.7.2]	K01139	1164	0.898842	6	0.0245902	1162	0.931836	2	0.0416667	0	0	0	0	0	0	0	0	0	2	0	0	0	0	0	0	0	0	0	0	0	0	0	1	0	0	0	0	0	0	0	0	0	0	0	0	0	0	0	0
ko:K02341 holB; DNA polymerase III subunit delta' [EC:2.7.7.7]	K02341	1159	0.894981	6	0.0245902	1159	0.929431	0	0	0	0	0	0	0	0	0	0	0	0	0	0	0	0	0	0	0	0	0	0	0	0	0	0	0	0	0	0	0	0	0	0	0	0	0	0	0	0	0	0
ko:K07095 K07095; uncharacterized protein	K07095	883	0.681853	6	0.0245902	854	0.684844	29	0.604167	2	2	2	1	2	2	0	0	0	0	0	1	2	1	1	1	1	1	1	1	0	0	1	1	1	0	0	0	1	2	2	1	1	2	2	2	2	2	2	0
ko:K00548 metH, MTR; 5-methyltetrahydrofolate--homocysteine methyltransferase [EC:2.1.1.13]	K00548	847	0.654054	6	0.0245902	846	0.678428	1	0.0208333	0	0	0	0	0	0	0	0	0	0	0	0	0	0	0	0	0	0	0	0	0	0	0	0	0	0	0	0	0	0	0	0	0	0	0	1	0	0	0	0
ko:K01999 livK; branched-chain amino acid transport system substrate-binding protein	K01999	836	0.64556	6	0.0245902	822	0.659182	14	0.291667	0	0	0	0	0	0	0	0	0	1	0	0	2	1	0	0	0	1	0	0	2	2	2	2	2	3	6	4	0	0	0	0	0	0	0	0	1	0	2	0
ko:K07098 K07098; uncharacterized protein	K07098	833	0.643243	6	0.0245902	813	0.651965	20	0.416667	2	1	3	3	0	1	0	0	0	0	1	1	1	2	1	0	1	1	1	1	1	0	0	2	1	0	0	0	0	1	2	0	0	1	0	0	0	0	0	0
ko:K01755 argH, ASL; argininosuccinate lyase [EC:4.3.2.1]	K01755	834	0.644015	6	0.0245902	790	0.63352	44	0.916667	1	1	1	0	1	1	1	1	1	2	1	1	1	1	1	1	1	2	1	1	1	1	1	1	1	1	1	1	1	1	1	1	1	1	0	1	1	1	1	1
ko:K02115 ATPF1G, atpG; F-type H+-transporting ATPase subunit gamma	K02115	750	0.579151	6	0.0245902	744	0.596632	6	0.125	0	0	0	0	0	0	0	0	0	0	0	0	0	0	0	0	0	0	0	0	0	0	0	0	0	1	0	0	0	1	0	1	1	1	0	1	0	0	0	0
ko:K02114 ATPF1E, atpC; F-type H+-transporting ATPase subunit epsilon	K02114	707	0.545946	6	0.0245902	701	0.562149	6	0.125	0	0	0	0	0	0	0	0	0	0	0	1	0	0	0	0	0	0	0	0	0	0	0	0	0	0	0	0	0	1	0	1	1	1	0	1	0	0	0	0
ko:K01273 DPEP; membrane dipeptidase [EC:3.4.13.19]	K01273	697	0.538224	6	0.0245902	696	0.55814	1	0.0208333	0	0	0	0	0	0	0	1	0	0	0	0	0	0	0	0	0	0	0	0	0	0	0	0	0	0	0	0	0	0	0	0	0	0	0	0	0	0	0	0
ko:K08384 spoVD; stage V sporulation protein D (sporulation-specific penicillin-binding protein)	K08384	685	0.528958	6	0.0245902	685	0.549318	0	0	0	0	0	0	0	0	0	0	0	0	0	0	0	0	0	0	0	0	0	0	0	0	0	0	0	0	0	0	0	0	0	0	0	0	0	0	0	0	0	0
ko:K02824 uraA, pyrP; uracil permease	K02824	645	0.498069	6	0.0245902	642	0.514836	3	0.0625	0	0	0	0	0	0	0	0	1	0	0	0	0	0	0	0	0	0	0	0	1	0	1	0	0	0	0	0	0	0	0	0	0	0	0	0	0	0	0	0
ko:K02029 ABC.PA.P; polar amino acid transport system permease protein	K02029	651	0.502703	6	0.0245902	634	0.50842	17	0.354167	0	0	0	0	0	0	0	0	0	2	2	2	2	2	2	2	2	2	0	2	2	2	2	0	1	3	2	2	0	0	0	0	0	0	0	0	0	0	0	0
ko:K07444 ypsC; putative N6-adenine-specific DNA methylase [EC:2.1.1.-]	K07444	613	0.473359	6	0.0245902	613	0.49158	0	0	0	0	0	0	0	0	0	0	0	0	0	0	0	0	0	0	0	0	0	0	0	0	0	0	0	0	0	0	0	0	0	0	0	0	0	0	0	0	0	0
ko:K00575 cheR; chemotaxis protein methyltransferase CheR [EC:2.1.1.80]	K00575	592	0.457143	6	0.0245902	571	0.457899	21	0.4375	0	0	0	0	0	0	0	0	0	0	1	0	1	1	0	1	1	1	1	1	1	0	1	0	0	5	4	2	0	1	3	1	1	1	0	0	0	0	0	0
ko:K03408 cheW; purine-binding chemotaxis protein CheW	K03408	591	0.456371	6	0.0245902	569	0.456295	22	0.458333	0	0	0	0	0	0	1	0	0	0	2	0	3	2	0	3	1	2	2	4	1	1	6	0	0	9	9	9	0	1	2	1	1	1	0	0	0	0	0	0
ko:K02412 fliI; flagellum-specific ATP synthase [EC:7.4.2.8]	K02412	568	0.43861	6	0.0245902	568	0.455493	0	0	0	0	0	0	0	0	0	0	0	0	0	0	0	0	0	0	0	0	0	0	0	0	0	0	0	0	0	0	0	0	0	0	0	0	0	0	0	0	0	0
ko:K03413 cheY; two-component system, chemotaxis family, chemotaxis protein CheY	K03413	589	0.454826	6	0.0245902	567	0.454691	22	0.458333	0	0	0	0	0	0	2	2	3	0	1	0	1	2	0	1	1	1	1	0	1	0	0	0	0	5	6	5	0	3	2	3	2	2	0	1	0	0	0	0
ko:K02410 fliG; flagellar motor switch protein FliG	K02410	560	0.432432	6	0.0245902	559	0.448276	1	0.0208333	0	0	0	0	0	0	0	0	0	0	0	0	0	0	0	0	0	0	0	0	0	0	0	0	0	0	0	0	0	0	0	1	0	0	0	0	0	0	0	0
ko:K02419 fliP; flagellar biosynthesis protein FliP	K02419	559	0.43166	6	0.0245902	559	0.448276	0	0	0	0	0	0	0	0	0	0	0	0	0	0	0	0	0	0	0	0	0	0	0	0	0	0	0	0	0	0	0	0	0	0	0	0	0	0	0	0	0	0
ko:K02401 flhB; flagellar biosynthesis protein FlhB	K02401	558	0.430888	6	0.0245902	558	0.447474	0	0	0	0	0	0	0	0	0	0	0	0	0	0	0	0	0	0	0	0	0	0	0	0	0	0	0	0	0	0	0	0	0	0	0	0	0	0	0	0	0	0
ko:K02392 flgG; flagellar basal-body rod protein FlgG	K02392	546	0.421622	6	0.0245902	546	0.437851	0	0	0	0	0	0	0	0	0	0	0	0	0	0	0	0	0	0	0	0	0	0	0	0	0	0	0	0	0	0	0	0	0	0	0	0	0	0	0	0	0	0
ko:K02416 fliM; flagellar motor switch protein FliM	K02416	540	0.416988	6	0.0245902	539	0.432237	1	0.0208333	0	0	0	0	0	0	0	0	0	0	0	0	0	0	0	0	0	0	0	0	0	0	0	0	0	0	1	0	0	0	0	0	0	0	0	0	0	0	0	0
ko:K02387 flgB; flagellar basal-body rod protein FlgB	K02387	539	0.416216	6	0.0245902	539	0.432237	0	0	0	0	0	0	0	0	0	0	0	0	0	0	0	0	0	0	0	0	0	0	0	0	0	0	0	0	0	0	0	0	0	0	0	0	0	0	0	0	0	0
ko:K02556 motA; chemotaxis protein MotA	K02556	525	0.405405	6	0.0245902	525	0.42101	0	0	0	0	0	0	0	0	0	0	0	0	0	0	0	0	0	0	0	0	0	0	0	0	0	0	0	0	0	0	0	0	0	0	0	0	0	0	0	0	0	0
ko:K03411 cheD; chemotaxis protein CheD [EC:3.5.1.44]	K03411	508	0.392278	6	0.0245902	490	0.392943	18	0.375	0	0	0	0	0	0	0	0	0	0	1	0	1	2	0	1	1	1	1	0	1	0	1	0	0	1	2	1	0	1	2	1	0	1	0	0	0	0	0	0
ko:K01008 selD, SEPHS; selenide, water dikinase [EC:2.7.9.3]	K01008	476	0.367568	6	0.0245902	475	0.380914	1	0.0208333	0	0	0	0	0	0	0	0	0	0	0	0	0	0	0	0	0	0	0	0	0	0	0	0	0	0	0	0	0	0	0	0	0	0	0	0	0	0	0	0
ko:K02406 fliC, hag; flagellin	K02406	465	0.359073	6	0.0245902	465	0.372895	0	0	0	0	0	0	0	0	0	0	0	0	0	0	0	0	0	0	0	0	0	0	0	0	0	0	0	0	0	0	0	0	0	0	0	0	0	0	0	0	0	0
ko:K03563 csrA; carbon storage regulator	K03563	465	0.359073	6	0.0245902	465	0.372895	0	0	0	0	0	0	0	0	0	0	0	0	0	0	0	0	0	0	0	0	0	0	0	0	0	0	0	0	0	0	0	0	0	0	0	0	0	0	0	0	0	0
ko:K00336 nuoG; NADH-quinone oxidoreductase subunit G [EC:7.1.1.2]	K00336	338	0.261004	6	0.0245902	338	0.271051	0	0	0	0	0	0	0	0	0	0	0	0	0	0	0	0	0	0	0	0	0	0	0	0	0	0	0	0	0	0	0	0	0	0	0	0	0	0	0	0	0	0
ko:K00248 ACADS, bcd; butyryl-CoA dehydrogenase [EC:1.3.8.1]	K00248	262	0.202317	6	0.0245902	262	0.210104	0	0	0	0	0	0	0	0	0	0	0	0	0	0	0	0	0	0	0	0	0	0	0	0	0	0	0	0	0	0	0	0	0	0	0	0	0	0	0	0	0	0
ko:K02006 cbiO; cobalt/nickel transport system ATP-binding protein	K02006	292	0.225483	6	0.0245902	254	0.203689	38	0.791667	1	1	2	1	1	2	1	1	1	2	0	0	0	2	1	0	2	1	2	2	2	2	2	2	2	2	2	2	3	2	3	2	2	2	2	4	3	2	3	1
ko:K13954 yiaY; alcohol dehydrogenase [EC:1.1.1.1]	K13954	239	0.184556	6	0.0245902	217	0.174018	22	0.458333	1	1	1	1	2	1	0	1	0	0	0	0	0	2	0	1	0	0	0	0	1	1	1	0	0	1	1	1	0	0	1	1	2	0	0	0	0	0	0	1
ko:K03640 pal; peptidoglycan-associated lipoprotein	K03640	212	0.163707	6	0.0245902	212	0.170008	0	0	0	0	0	0	0	0	0	0	0	0	0	0	0	0	0	0	0	0	0	0	0	0	0	0	0	0	0	0	0	0	0	0	0	0	0	0	0	0	0	0
ko:K01478 arcA; arginine deiminase [EC:3.5.3.6]	K01478	216	0.166795	6	0.0245902	201	0.161187	15	0.3125	0	0	0	0	0	0	0	0	0	0	1	1	1	1	1	1	1	1	1	1	0	0	0	1	0	0	0	0	0	1	0	1	1	1	0	0	0	0	0	0
ko:K02394 flgI; flagellar P-ring protein FlgI	K02394	197	0.152124	6	0.0245902	197	0.157979	0	0	0	0	0	0	0	0	0	0	0	0	0	0	0	0	0	0	0	0	0	0	0	0	0	0	0	0	0	0	0	0	0	0	0	0	0	0	0	0	0	0
ko:K02393 flgH; flagellar L-ring protein FlgH	K02393	187	0.144402	6	0.0245902	187	0.14996	0	0	0	0	0	0	0	0	0	0	0	0	0	0	0	0	0	0	0	0	0	0	0	0	0	0	0	0	0	0	0	0	0	0	0	0	0	0	0	0	0	0
ko:K07451 mcrA; 5-methylcytosine-specific restriction enzyme A [EC:3.1.21.-]	K07451	160	0.123552	6	0.0245902	151	0.121091	9	0.1875	0	0	0	0	0	0	1	2	0	0	0	0	0	0	0	0	0	1	0	1	0	1	0	0	0	0	0	1	0	0	1	0	0	1	0	0	0	0	0	0
ko:K21147 moeZR, moeBR; sulfur-carrier protein adenylyltransferase/sulfurtransferase [EC:2.7.7.80 2.7.7.- 2.8.1.11 2.8.1.-]	K21147	147	0.113514	6	0.0245902	147	0.117883	0	0	0	0	0	0	0	0	0	0	0	0	0	0	0	0	0	0	0	0	0	0	0	0	0	0	0	0	0	0	0	0	0	0	0	0	0	0	0	0	0	0
ko:K09927 K09927; uncharacterized protein	K09927	126	0.0972973	6	0.0245902	126	0.101043	0	0	0	0	0	0	0	0	0	0	0	0	0	0	0	0	0	0	0	0	0	0	0	0	0	0	0	0	0	0	0	0	0	0	0	0	0	0	0	0	0	0
ko:K01709 rfbG; CDP-glucose 4,6-dehydratase [EC:4.2.1.45]	K01709	119	0.0918919	6	0.0245902	116	0.0930233	3	0.0625	0	0	0	0	0	0	0	0	0	0	0	0	0	1	0	0	0	0	0	0	0	0	0	0	0	1	0	0	0	0	0	0	0	0	0	0	0	0	0	0
ko:K03274 gmhD, rfaD; ADP-L-glycero-D-manno-heptose 6-epimerase [EC:5.1.3.20]	K03274	115	0.0888031	6	0.0245902	115	0.0922213	0	0	0	0	0	0	0	0	0	0	0	0	0	0	0	0	0	0	0	0	0	0	0	0	0	0	0	0	0	0	0	0	0	0	0	0	0	0	0	0	0	0
ko:K09384 K09384; uncharacterized protein	K09384	96	0.0741313	6	0.0245902	90	0.0721732	6	0.125	0	0	0	0	0	0	0	0	0	0	0	0	0	0	0	0	0	0	0	0	0	0	0	0	0	0	0	0	1	1	0	0	0	0	0	0	0	0	0	0
ko:K08305 mltB; peptidoglycan lytic transglycosylase B [EC:4.2.2.29]	K08305	86	0.0664093	6	0.0245902	86	0.0689655	0	0	0	0	0	0	0	0	0	0	0	0	0	0	0	0	0	0	0	0	0	0	0	0	0	0	0	0	0	0	0	0	0	0	0	0	0	0	0	0	0	0
ko:K00371 narH, narY, nxrB; nitrate reductase / nitrite oxidoreductase, beta subunit [EC:1.7.5.1 1.7.99.-]	K00371	79	0.0610039	6	0.0245902	79	0.063352	0	0	0	0	0	0	0	0	0	0	0	0	0	0	0	0	0	0	0	0	0	0	0	0	0	0	0	0	0	0	0	0	0	0	0	0	0	0	0	0	0	0
ko:K00138 aldB; aldehyde dehydrogenase [EC:1.2.1.-]	K00138	71	0.0548263	6	0.0245902	71	0.0569366	0	0	0	0	0	0	0	0	0	0	0	0	0	0	0	0	0	0	0	0	0	0	0	0	0	0	0	0	0	0	0	0	0	0	0	0	0	0	0	0	0	0
ko:K02841 waaC, rfaC; lipopolysaccharide heptosyltransferase I [EC:2.4.99.23]	K02841	67	0.0517375	6	0.0245902	67	0.0537289	0	0	0	0	0	0	0	0	0	0	0	0	0	0	0	0	0	0	0	0	0	0	0	0	0	0	0	0	0	0	0	0	0	0	0	0	0	0	0	0	0	0
ko:K10011 arnA, pmrI; UDP-4-amino-4-deoxy-L-arabinose formyltransferase / UDP-glucuronic acid dehydrogenase (UDP-4-keto-hexauronic acid decarboxylating) [EC:2.1.2.13 1.1.1.305]	K10011	50	0.03861	6	0.0245902	50	0.0400962	0	0	0	0	0	0	0	0	0	0	0	0	0	0	0	0	0	0	0	0	0	0	0	0	0	0	0	0	0	0	0	0	0	0	0	0	0	0	0	0	0	0
ko:K13694 mepS, spr; murein DD-endopeptidase / murein LD-carboxypeptidase [EC:3.4.-.- 3.4.17.13]	K13694	34	0.0262548	6	0.0245902	34	0.0272654	0	0	0	0	0	0	0	0	0	0	0	0	0	0	0	0	0	0	0	0	0	0	0	0	0	0	0	0	0	0	0	0	0	0	0	0	0	0	0	0	0	0
ko:K02586 nifD; nitrogenase molybdenum-iron protein alpha chain [EC:1.18.6.1]	K02586	41	0.0316602	6	0.0245902	33	0.0264635	8	0.166667	0	0	0	0	0	1	1	0	0	0	0	0	0	0	0	0	0	0	0	0	0	0	0	0	0	0	1	0	0	0	1	0	0	2	0	1	1	0	1	0
ko:K10126 dctD; two-component system, NtrC family, C4-dicarboxylate transport response regulator DctD	K10126	24	0.0185328	6	0.0245902	24	0.0192462	0	0	0	0	0	0	0	0	0	0	0	0	0	0	0	0	0	0	0	0	0	0	0	0	0	0	0	0	0	0	0	0	0	0	0	0	0	0	0	0	0	0
ko:K00066 algD; GDP-mannose 6-dehydrogenase [EC:1.1.1.132]	K00066	24	0.0185328	6	0.0245902	23	0.0184443	1	0.0208333	0	0	0	0	0	0	1	0	0	0	0	0	0	0	0	0	0	0	0	0	0	0	0	0	0	0	0	0	0	0	0	0	0	0	0	0	0	0	0	0
ko:K00841 patA; aminotransferase [EC:2.6.1.-]	K00841	21	0.0162162	6	0.0245902	21	0.0168404	0	0	0	0	0	0	0	0	0	0	0	0	0	0	0	0	0	0	0	0	0	0	0	0	0	0	0	0	0	0	0	0	0	0	0	0	0	0	0	0	0	0
ko:K19611 fepA, pfeA, iroN, pirA; ferric enterobactin receptor	K19611	8	0.00617761	6	0.0245902	8	0.0064154	0	0	0	0	0	0	0	0	0	0	0	0	0	0	0	0	0	0	0	0	0	0	0	0	0	0	0	0	0	0	0	0	0	0	0	0	0	0	0	0	0	0
ko:K25307 wzb, etp; low molecular weight protein-tyrosine phosphatase [EC:3.1.3.48]	K25307	0	0	6	0.0245902	0	0	0	0	0	0	0	0	0	0	0	0	0	0	0	0	0	0	0	0	0	0	0	0	0	0	0	0	0	0	0	0	0	0	0	0	0	0	0	0	0	0	0	0
ko:K01998 livM; branched-chain amino acid transport system permease protein	K01998	798	0.616216	5	0.0204918	790	0.63352	8	0.166667	0	0	0	0	0	0	1	0	0	0	0	0	1	0	0	0	0	0	0	0	0	1	0	1	1	1	0	1	0	0	0	0	0	0	0	0	0	1	0	0
ko:K06959 tex; protein Tex	K06959	785	0.606178	5	0.0204918	781	0.626303	4	0.0833333	0	0	0	0	0	0	0	0	0	0	0	0	1	0	0	0	0	0	0	0	0	0	0	0	0	0	0	0	0	0	0	0	0	0	0	0	1	0	1	0
ko:K02111 ATPF1A, atpA; F-type H+/Na+-transporting ATPase subunit alpha [EC:7.1.2.2 7.2.2.1]	K02111	775	0.598456	5	0.0204918	769	0.61668	6	0.125	0	0	0	0	0	0	0	0	0	0	0	0	0	0	0	0	0	0	0	0	0	0	0	0	0	1	0	0	0	1	0	1	1	1	0	1	0	0	0	0
ko:K02110 ATPF0C, atpE; F-type H+-transporting ATPase subunit c	K02110	749	0.578378	5	0.0204918	744	0.596632	5	0.104167	0	0	0	0	0	0	0	0	0	0	0	0	0	0	0	0	0	0	0	0	0	0	0	0	0	0	0	0	0	1	0	1	1	1	0	1	0	0	0	0
ko:K00297 metF, MTHFR; methylenetetrahydrofolate reductase (NADH) [EC:1.5.1.54]	K00297	744	0.574517	5	0.0204918	732	0.587009	12	0.25	0	0	0	0	0	0	0	0	0	0	0	0	0	0	0	0	0	0	0	0	0	0	0	0	0	0	0	0	1	1	1	1	1	1	0	0	0	0	0	0
ko:K07335 bmpA, bmpB, tmpC; basic membrane protein A and related proteins	K07335	644	0.497297	5	0.0204918	638	0.511628	6	0.125	0	0	0	0	0	0	1	0	0	0	0	0	1	0	0	0	0	0	0	0	0	1	1	0	0	0	1	1	0	0	0	0	0	0	0	0	0	0	0	0
ko:K00560 thyA, TYMS; thymidylate synthase [EC:2.1.1.45]	K00560	662	0.511197	5	0.0204918	636	0.510024	26	0.541667	1	1	1	1	0	1	4	0	0	1	1	2	0	0	1	0	0	0	1	0	1	0	1	1	1	0	1	1	0	1	1	0	1	1	1	1	1	1	1	0
ko:K03412 cheB; two-component system, chemotaxis family, protein-glutamate methylesterase/glutaminase [EC:3.1.1.61 3.5.1.44]	K03412	578	0.446332	5	0.0204918	560	0.449078	18	0.375	0	0	0	0	0	0	1	0	0	0	1	0	1	3	0	1	1	2	1	0	1	0	0	0	0	5	4	3	0	1	2	0	1	1	0	0	0	0	0	0
ko:K02409 fliF; flagellar M-ring protein FliF	K02409	561	0.433205	5	0.0204918	560	0.449078	1	0.0208333	0	0	0	0	0	0	0	0	0	0	0	0	0	0	0	0	0	0	0	0	0	0	0	0	0	0	0	0	0	0	0	1	0	0	0	0	0	0	0	0
ko:K02417 fliN; flagellar motor switch protein FliN	K02417	556	0.429344	5	0.0204918	555	0.445068	1	0.0208333	0	0	0	0	0	0	0	0	0	0	0	0	0	0	0	0	0	0	0	0	0	0	0	0	0	0	1	0	0	0	0	0	0	0	0	0	0	0	0	0
ko:K02420 fliQ; flagellar biosynthesis protein FliQ	K02420	551	0.425483	5	0.0204918	551	0.44186	0	0	0	0	0	0	0	0	0	0	0	0	0	0	0	0	0	0	0	0	0	0	0	0	0	0	0	0	0	0	0	0	0	0	0	0	0	0	0	0	0	0
ko:K00031 IDH1, IDH2, icd; isocitrate dehydrogenase [EC:1.1.1.42]	K00031	548	0.423166	5	0.0204918	543	0.435445	5	0.104167	0	0	1	0	0	0	1	1	1	0	0	0	0	0	0	0	0	0	0	0	0	0	0	0	0	0	0	0	1	0	0	0	0	0	0	0	0	0	0	0
ko:K15635 apgM; 2,3-bisphosphoglycerate-independent phosphoglycerate mutase [EC:5.4.2.12]	K15635	578	0.446332	5	0.0204918	531	0.425822	47	0.979167	2	2	2	1	2	2	1	1	1	2	1	3	3	0	2	2	2	2	2	2	1	2	3	2	2	1	1	1	1	1	1	1	1	1	1	1	1	1	1	2
ko:K02390 flgE; flagellar hook protein FlgE	K02390	528	0.407722	5	0.0204918	528	0.423416	0	0	0	0	0	0	0	0	0	0	0	0	0	0	0	0	0	0	0	0	0	0	0	0	0	0	0	0	0	0	0	0	0	0	0	0	0	0	0	0	0	0
ko:K02397 flgL; flagellar hook-associated protein 3 FlgL	K02397	505	0.389961	5	0.0204918	505	0.404972	0	0	0	0	0	0	0	0	0	0	0	0	0	0	0	0	0	0	0	0	0	0	0	0	0	0	0	0	0	0	0	0	0	0	0	0	0	0	0	0	0	0
ko:K07483 K07483; transposase	K07483	479	0.369884	5	0.0204918	474	0.380112	5	0.104167	0	0	0	0	0	0	5	0	0	0	0	4	0	0	0	0	0	0	0	0	0	0	0	0	0	0	0	0	0	0	0	0	0	0	2	1	0	0	0	0
ko:K02404 flhF; flagellar biosynthesis protein FlhF	K02404	472	0.364479	5	0.0204918	472	0.378508	0	0	0	0	0	0	0	0	0	0	0	0	0	0	0	0	0	0	0	0	0	0	0	0	0	0	0	0	0	0	0	0	0	0	0	0	0	0	0	0	0	0
ko:K06412 spoVG; stage V sporulation protein G	K06412	454	0.350579	5	0.0204918	453	0.363272	1	0.0208333	0	0	0	0	0	0	0	0	0	0	0	0	0	0	0	0	0	0	0	0	0	0	0	0	0	0	0	0	0	0	0	0	0	0	0	0	0	0	0	0
ko:K01042 selA; L-seryl-tRNA(Ser) seleniumtransferase [EC:2.9.1.1]	K01042	456	0.352124	5	0.0204918	452	0.36247	4	0.0833333	1	1	1	0	0	1	0	0	0	0	0	0	0	0	0	0	0	0	0	0	0	0	0	0	0	0	0	0	0	0	0	0	0	0	0	0	0	0	0	0
ko:K04562 flhG, fleN; flagellar biosynthesis protein FlhG	K04562	452	0.349035	5	0.0204918	452	0.36247	0	0	0	0	0	0	0	0	0	0	0	0	0	0	0	0	0	0	0	0	0	0	0	0	0	0	0	0	0	0	0	0	0	0	0	0	0	0	0	0	0	0
ko:K03833 selB, EEFSEC; selenocysteine-specific elongation factor	K03833	455	0.351351	5	0.0204918	450	0.360866	5	0.104167	0	0	0	0	0	0	1	0	0	0	0	0	0	0	0	0	0	0	0	0	0	0	0	0	0	0	0	0	0	1	0	1	1	1	0	0	0	0	0	0
ko:K07139 K07139; uncharacterized protein	K07139	428	0.330502	5	0.0204918	428	0.343224	0	0	0	0	0	0	0	0	0	0	0	0	0	0	0	0	0	0	0	0	0	0	0	0	0	0	0	0	0	0	0	0	0	0	0	0	0	0	0	0	0	0
ko:K12264 norV; anaerobic nitric oxide reductase flavorubredoxin	K12264	388	0.299614	5	0.0204918	383	0.307137	5	0.104167	0	0	1	1	0	0	0	0	0	0	0	0	0	0	0	0	0	0	0	0	0	0	0	0	0	0	0	0	1	0	0	0	0	0	0	0	0	0	0	0
ko:K03752 mobA; molybdenum cofactor guanylyltransferase [EC:2.7.7.77]	K03752	405	0.312741	5	0.0204918	371	0.297514	34	0.708333	1	1	1	1	1	1	0	0	0	1	1	1	0	1	1	1	1	1	1	1	1	1	1	1	1	1	1	1	0	1	1	1	1	1	1	1	1	1	1	0
ko:K08968 msrC; L-methionine (R)-S-oxide reductase [EC:1.8.4.14]	K08968	348	0.268726	5	0.0204918	346	0.277466	2	0.0416667	1	1	0	0	0	0	0	0	0	0	0	0	0	0	0	0	0	0	0	0	0	0	0	0	0	0	0	0	0	0	0	0	0	0	0	0	0	0	0	0
ko:K00060 tdh; threonine 3-dehydrogenase [EC:1.1.1.103]	K00060	300	0.23166	5	0.0204918	299	0.239775	1	0.0208333	0	0	0	0	0	0	0	0	0	0	0	0	0	0	0	0	0	0	0	0	0	0	0	0	0	0	0	0	0	0	0	0	1	0	0	0	0	0	0	0
ko:K03832 tonB; periplasmic protein TonB	K03832	267	0.206178	5	0.0204918	267	0.214114	0	0	0	0	0	0	0	0	0	0	0	0	0	0	0	0	0	0	0	0	0	0	0	0	0	0	0	0	0	0	0	0	0	0	0	0	0	0	0	0	0	0
ko:K02017 modC; molybdate transport system ATP-binding protein [EC:7.3.2.5]	K02017	279	0.215444	5	0.0204918	266	0.213312	13	0.270833	0	0	1	1	0	1	0	0	0	0	0	0	0	0	0	1	0	0	0	0	0	1	1	0	0	2	0	1	0	1	1	1	2	1	0	0	0	0	0	0
ko:K23060 artR, artM; arginine/lysine/histidine transport system ATP-binding protein [EC:7.4.2.1]	K23060	249	0.192278	5	0.0204918	249	0.199679	0	0	0	0	0	0	0	0	0	0	0	0	0	0	0	0	0	0	0	0	0	0	0	0	0	0	0	0	0	0	0	0	0	0	0	0	0	0	0	0	0	0
ko:K00390 cysH; phosphoadenosine phosphosulfate reductase [EC:1.8.4.8 1.8.4.10]	K00390	246	0.189961	5	0.0204918	209	0.167602	37	0.770833	0	0	0	0	0	0	0	0	0	2	2	4	1	3	2	2	1	2	1	1	2	1	1	1	2	2	1	1	2	2	3	2	3	2	0	1	1	1	0	2
ko:K01531 mgtA, mgtB; P-type Mg2+ transporter [EC:7.2.2.14]	K01531	203	0.156757	5	0.0204918	195	0.156375	8	0.166667	0	0	0	0	0	0	2	0	0	0	0	0	0	1	0	0	0	0	0	0	0	0	0	1	0	0	0	1	0	0	0	1	1	0	0	0	1	1	0	0
ko:K03839 fldA, nifF, isiB; flavodoxin I	K03839	162	0.125097	5	0.0204918	161	0.12911	1	0.0208333	0	0	0	0	0	0	0	0	0	0	0	0	0	0	0	0	0	0	0	0	0	0	0	0	0	0	0	0	1	0	0	0	0	0	0	0	0	0	0	0
ko:K01425 glsA, GLS; glutaminase [EC:3.5.1.2]	K01425	156	0.120463	5	0.0204918	156	0.1251	0	0	0	0	0	0	0	0	0	0	0	0	0	0	0	0	0	0	0	0	0	0	0	0	0	0	0	0	0	0	0	0	0	0	0	0	0	0	0	0	0	0
ko:K12524 thrA; bifunctional aspartokinase / homoserine dehydrogenase 1 [EC:2.7.2.4 1.1.1.3]	K12524	149	0.115058	5	0.0204918	149	0.119487	0	0	0	0	0	0	0	0	0	0	0	0	0	0	0	0	0	0	0	0	0	0	0	0	0	0	0	0	0	0	0	0	0	0	0	0	0	0	0	0	0	0
ko:K04764 ihfA, himA; integration host factor subunit alpha	K04764	108	0.0833977	5	0.0204918	108	0.0866079	0	0	0	0	0	0	0	0	0	0	0	0	0	0	0	0	0	0	0	0	0	0	0	0	0	0	0	0	0	0	0	0	0	0	0	0	0	0	0	0	0	0
ko:K03322 mntH; manganese transport protein	K03322	107	0.0826255	5	0.0204918	107	0.0858059	0	0	0	0	0	0	0	0	0	0	0	0	0	0	0	0	0	0	0	0	0	0	0	0	0	0	0	0	0	0	0	0	0	0	0	0	0	0	0	0	0	0
ko:K05802 mscK, kefA, aefA; potassium-dependent mechanosensitive channel	K05802	90	0.0694981	5	0.0204918	84	0.0673617	6	0.125	0	0	0	0	0	0	0	0	0	0	0	0	0	0	0	0	0	0	0	0	0	0	0	0	0	0	0	0	0	0	0	0	0	0	0	0	0	0	0	3
ko:K17104 E2.5.1.41; phosphoglycerol geranylgeranyltransferase [EC:2.5.1.41]	K17104	121	0.0934363	5	0.0204918	77	0.0617482	44	0.916667	1	1	1	1	1	1	1	1	1	1	1	1	1	1	1	1	1	1	1	1	2	0	1	1	1	2	1	1	2	1	1	1	1	1	0	0	2	1	1	1
ko:K09459 E4.1.1.82; phosphonopyruvate decarboxylase [EC:4.1.1.82]	K09459	75	0.0579151	5	0.0204918	74	0.0593424	1	0.0208333	0	0	0	0	0	0	0	0	0	0	0	0	0	0	0	0	0	0	0	0	0	0	0	0	0	0	0	0	0	0	0	0	0	0	0	0	0	0	0	0
ko:K06909 xtmB; phage terminase large subunit	K06909	76	0.0586873	5	0.0204918	73	0.0585405	3	0.0625	0	0	0	0	0	0	1	0	0	0	0	1	0	0	0	0	0	0	0	0	0	0	0	0	0	0	0	0	0	0	0	0	0	0	0	0	0	0	0	0
ko:K03519 coxM, cutM; aerobic carbon-monoxide dehydrogenase medium subunit [EC:1.2.5.3]	K03519	71	0.0548263	5	0.0204918	71	0.0569366	0	0	0	0	0	0	0	0	0	0	0	0	0	0	0	0	0	0	0	0	0	0	0	0	0	0	0	0	0	0	0	0	0	0	0	0	0	0	0	0	0	0
ko:K11688 dctP, yiaO; TRAP-type transport system periplasmic protein	K11688	66	0.0509653	5	0.0204918	66	0.052927	0	0	0	0	0	0	0	0	0	0	0	0	0	0	0	0	0	0	0	0	0	0	0	0	0	0	0	0	0	0	0	0	0	0	0	0	0	0	0	0	0	0
ko:K03656 rep; ATP-dependent DNA helicase Rep [EC:5.6.2.4]	K03656	56	0.0432432	5	0.0204918	56	0.0449078	0	0	0	0	0	0	0	0	0	0	0	0	0	0	0	0	0	0	0	0	0	0	0	0	0	0	0	0	0	0	0	0	0	0	0	0	0	0	0	0	0	0
ko:K00758 deoA, TYMP; thymidine phosphorylase [EC:2.4.2.4]	K00758	55	0.042471	5	0.0204918	55	0.0441059	0	0	0	0	0	0	0	0	0	0	0	0	0	0	0	0	0	0	0	0	0	0	0	0	0	0	0	0	0	0	0	0	0	0	0	0	0	0	0	0	0	0
ko:K07474 xtmA; phage terminase small subunit	K07474	47	0.0362934	5	0.0204918	47	0.0376905	0	0	0	0	0	0	0	0	0	0	0	0	0	0	0	0	0	0	0	0	0	0	0	0	0	0	0	0	0	0	0	0	0	0	0	0	0	0	0	0	0	0
ko:K04091 ssuD, msuD; alkanesulfonate monooxygenase [EC:1.14.14.5 1.14.14.34]	K04091	20	0.015444	5	0.0204918	20	0.0160385	0	0	0	0	0	0	0	0	0	0	0	0	0	0	0	0	0	0	0	0	0	0	0	0	0	0	0	0	0	0	0	0	0	0	0	0	0	0	0	0	0	0
ko:K10009 tcyB, tcyL; L-cystine transport system permease protein	K10009	20	0.015444	5	0.0204918	20	0.0160385	0	0	0	0	0	0	0	0	0	0	0	0	0	0	0	0	0	0	0	0	0	0	0	0	0	0	0	0	0	0	0	0	0	0	0	0	0	0	0	0	0	0
ko:K13695 nlpC; probable lipoprotein NlpC	K13695	9	0.00694981	5	0.0204918	9	0.00721732	0	0	0	0	0	0	0	0	0	0	0	0	0	0	0	0	0	0	0	0	0	0	0	0	0	0	0	0	0	0	0	0	0	0	0	0	0	0	0	0	0	0
ko:K25135 K25135; cyclic di-GMP phosphodiesterase [EC:3.1.4.-]	K25135	0	0	5	0.0204918	0	0	0	0	0	0	0	0	0	0	0	0	0	0	0	0	0	0	0	0	0	0	0	0	0	0	0	0	0	0	0	0	0	0	0	0	0	0	0	0	0	0	0	0
ko:K28561 cerR; ceramide reductase [EC:1.-.-.-]	K28561	0	0	5	0.0204918	0	0	0	0	0	0	0	0	0	0	0	0	0	0	0	0	0	0	0	0	0	0	0	0	0	0	0	0	0	0	0	0	0	0	0	0	0	0	0	0	0	0	0	0
ko:K02936 RP-L7Ae, RPL7A; large subunit ribosomal protein L7Ae	K02936	47	0.0362934	5	0.0204918	0	0	47	0.979167	1	1	1	1	1	1	1	1	1	1	1	1	1	1	1	1	1	1	1	1	1	1	1	1	1	1	1	1	1	1	1	1	1	1	1	1	1	0	1	1
ko:K03529 smc; chromosome segregation protein	K03529	1057	0.816216	4	0.0163934	1019	0.817161	38	0.791667	0	0	0	0	0	0	1	1	1	1	0	2	0	1	1	1	1	1	1	1	1	0	1	0	1	2	1	1	1	1	2	2	1	1	1	1	1	1	1	1
ko:K01652 E2.2.1.6L, ilvB, ilvG, ilvI; acetolactate synthase I/II/III large subunit [EC:2.2.1.6]	K01652	930	0.718147	4	0.0163934	883	0.708099	47	0.979167	2	2	2	1	3	2	3	2	2	3	2	1	2	1	1	2	2	2	1	1	1	1	2	1	1	1	1	1	1	2	2	1	1	2	0	1	1	1	1	2
ko:K01703 leuC, IPMI-L; 3-isopropylmalate/(R)-2-methylmalate dehydratase large subunit [EC:4.2.1.33 4.2.1.35]	K01703	909	0.701931	4	0.0163934	865	0.693665	44	0.916667	1	1	2	1	2	2	2	2	2	2	0	1	0	1	1	1	1	1	1	1	1	1	1	1	1	1	1	1	2	1	1	1	1	1	1	0	1	1	1	3
ko:K01996 livF; branched-chain amino acid transport system ATP-binding protein	K01996	813	0.627799	4	0.0163934	808	0.647955	5	0.104167	0	0	0	0	0	0	0	0	0	0	0	0	0	0	0	0	0	0	0	0	0	1	0	1	1	1	0	1	0	0	0	0	0	0	0	0	0	0	0	0
ko:K16898 addA; ATP-dependent helicase/nuclease subunit A [EC:5.6.2.4 3.1.-.-]	K16898	824	0.636293	4	0.0163934	805	0.645549	19	0.395833	0	0	0	0	0	0	0	0	0	2	1	1	2	1	1	0	0	1	0	1	0	0	0	1	0	1	1	1	0	0	0	0	0	0	0	0	0	0	1	0
ko:K00703 glgA; starch synthase [EC:2.4.1.21]	K00703	762	0.588417	4	0.0163934	762	0.611067	0	0	0	0	0	0	0	0	0	0	0	0	0	0	0	0	0	0	0	0	0	0	0	0	0	0	0	0	0	0	0	0	0	0	0	0	0	0	0	0	0	0
ko:K04564 SOD2; superoxide dismutase, Fe-Mn family [EC:1.15.1.1]	K04564	738	0.569884	4	0.0163934	703	0.563753	35	0.729167	1	1	1	2	1	1	0	0	0	0	1	1	1	1	1	1	1	1	1	1	0	1	0	1	1	1	1	1	0	1	1	1	1	1	0	0	1	1	1	1
ko:K01740 metY; O-acetylhomoserine (thiol)-lyase [EC:2.5.1.49]	K01740	687	0.530502	4	0.0163934	676	0.542101	11	0.229167	0	0	0	0	0	0	0	0	0	0	0	0	0	0	0	0	0	0	0	1	0	1	0	0	0	0	1	0	0	1	0	1	0	2	0	1	0	1	0	0
ko:K09825 perR; Fur family transcriptional regulator, peroxide stress response regulator	K09825	678	0.523552	4	0.0163934	670	0.537289	8	0.166667	0	0	1	1	0	0	0	0	0	0	0	0	0	0	0	0	0	0	0	0	0	0	0	0	0	0	0	0	1	0	0	0	0	0	1	0	1	1	1	0
ko:K01207 nagZ; beta-N-acetylhexosaminidase [EC:3.2.1.52]	K01207	627	0.48417	4	0.0163934	625	0.501203	2	0.0416667	0	0	0	0	0	0	0	0	0	0	0	0	0	0	0	0	0	0	0	0	0	0	0	0	0	0	1	1	0	0	0	0	0	0	0	0	0	0	0	0
ko:K02071 metN; D-methionine transport system ATP-binding protein	K02071	565	0.436293	4	0.0163934	565	0.453087	0	0	0	0	0	0	0	0	0	0	0	0	0	0	0	0	0	0	0	0	0	0	0	0	0	0	0	0	0	0	0	0	0	0	0	0	0	0	0	0	0	0
ko:K02315 dnaC; DNA replication protein DnaC	K02315	563	0.434749	4	0.0163934	563	0.451484	0	0	0	0	0	0	0	0	0	0	0	0	0	0	0	0	0	0	0	0	0	0	0	0	0	0	0	0	0	0	0	0	0	0	0	0	0	0	0	0	0	0
ko:K03648 UNG, UDG; uracil-DNA glycosylase [EC:3.2.2.27]	K03648	546	0.421622	4	0.0163934	545	0.437049	1	0.0208333	0	0	0	0	0	0	0	0	0	0	0	0	0	0	0	0	0	0	0	0	0	0	0	0	0	0	0	0	0	0	0	0	1	0	0	0	0	0	0	0
ko:K01092 E3.1.3.25, IMPA, suhB; myo-inositol-1(or 4)-monophosphatase [EC:3.1.3.25]	K01092	573	0.442471	4	0.0163934	532	0.426624	41	0.854167	1	1	1	1	1	1	0	0	1	1	1	1	1	1	1	1	1	2	1	1	1	0	1	1	1	1	1	1	0	1	1	1	1	1	1	1	1	1	1	1
ko:K13626 fliW; flagellar assembly factor FliW	K13626	413	0.318919	4	0.0163934	413	0.331195	0	0	0	0	0	0	0	0	0	0	0	0	0	0	0	0	0	0	0	0	0	0	0	0	0	0	0	0	0	0	0	0	0	0	0	0	0	0	0	0	0	0
ko:K03292 TC.GPH; glycoside/pentoside/hexuronide:cation symporter, GPH family	K03292	383	0.295753	4	0.0163934	383	0.307137	0	0	0	0	0	0	0	0	0	0	0	0	0	0	0	0	0	0	0	0	0	0	0	0	0	0	0	0	0	0	0	0	0	0	0	0	0	0	0	0	0	0
ko:K07486 K07486; transposase	K07486	390	0.301158	4	0.0163934	379	0.303929	11	0.229167	0	0	0	0	0	0	0	0	0	1	0	3	0	0	0	0	0	0	3	0	0	0	0	0	0	3	1	0	0	0	0	0	1	0	1	0	3	1	0	0
ko:K00239 sdhA, frdA; succinate dehydrogenase flavoprotein subunit [EC:1.3.5.1]	K00239	328	0.253282	4	0.0163934	326	0.261427	2	0.0416667	0	0	0	0	0	0	0	0	0	0	0	0	0	0	0	0	0	0	0	0	0	0	0	0	0	0	0	0	0	1	0	0	0	1	0	0	0	0	0	0
ko:K21993 fdhC; formate transporter	K21993	343	0.264865	4	0.0163934	320	0.256616	23	0.479167	0	0	0	0	0	1	0	0	0	2	1	1	1	1	1	1	1	1	1	1	0	1	1	1	1	2	2	2	0	0	0	0	0	0	0	1	1	1	1	0
ko:K02379 fdhD; FdhD protein	K02379	344	0.265637	4	0.0163934	310	0.248597	34	0.708333	0	2	1	1	1	1	0	0	0	2	1	1	1	1	1	2	3	1	2	3	1	1	2	3	1	1	2	2	0	3	1	1	1	3	2	1	1	1	2	0
ko:K01673 cynT, can; carbonic anhydrase [EC:4.2.1.1]	K01673	330	0.254826	4	0.0163934	306	0.245389	24	0.5	1	0	0	0	1	0	0	0	0	1	1	1	1	2	1	1	1	1	1	1	0	2	1	1	1	1	1	2	1	0	0	0	0	0	0	0	0	1	0	0
ko:K01993 ABC-2.TX; HlyD family secretion protein	K01993	293	0.226255	4	0.0163934	293	0.234964	0	0	0	0	0	0	0	0	0	0	0	0	0	0	0	0	0	0	0	0	0	0	0	0	0	0	0	0	0	0	0	0	0	0	0	0	0	0	0	0	0	0
ko:K06885 K06885; uncharacterized protein	K06885	330	0.254826	4	0.0163934	286	0.22935	44	0.916667	1	1	1	1	1	1	0	0	0	1	2	1	0	1	1	2	1	1	1	1	1	1	1	1	1	1	1	1	1	1	1	1	1	1	3	2	2	2	1	2
ko:K00425 cydA; cytochrome bd ubiquinol oxidase subunit I [EC:7.1.1.7]	K00425	274	0.211583	4	0.0163934	272	0.218123	2	0.0416667	0	0	0	0	0	0	0	0	0	0	0	0	0	0	0	0	0	0	0	0	0	0	0	0	0	0	0	0	1	0	0	0	0	1	0	0	0	0	0	0
ko:K04072 adhE; acetaldehyde dehydrogenase / alcohol dehydrogenase [EC:1.2.1.10 1.1.1.1]	K04072	272	0.210039	4	0.0163934	272	0.218123	0	0	0	0	0	0	0	0	0	0	0	0	0	0	0	0	0	0	0	0	0	0	0	0	0	0	0	0	0	0	0	0	0	0	0	0	0	0	0	0	0	0
ko:K16264 czcD, zitB; cobalt-zinc-cadmium efflux system protein	K16264	275	0.212355	4	0.0163934	267	0.214114	8	0.166667	0	0	0	0	0	0	1	0	0	0	0	0	0	0	0	0	0	0	0	0	0	1	0	0	0	0	0	0	0	1	0	1	0	1	2	0	1	0	0	0
ko:K03281 clcA, clcB, CLC-E, CLC-F; chloride channel protein, CIC family	K03281	274	0.211583	4	0.0163934	253	0.202887	21	0.4375	0	0	0	0	0	0	0	1	1	0	2	2	1	1	1	1	2	1	2	0	0	0	1	0	1	0	2	1	0	0	1	0	0	0	0	1	1	1	2	0
ko:K06200 cstA; carbon starvation protein	K06200	250	0.19305	4	0.0163934	249	0.199679	1	0.0208333	0	0	0	0	0	0	0	0	0	0	0	0	0	0	0	0	0	0	0	0	0	0	0	0	0	0	2	0	0	0	0	0	0	0	0	0	0	0	0	0
ko:K07305 msrB; peptide-methionine (R)-S-oxide reductase [EC:1.8.4.12]	K07305	274	0.211583	4	0.0163934	242	0.194066	32	0.666667	1	1	1	1	1	1	1	0	1	0	1	1	1	0	1	1	0	1	0	2	1	1	1	1	1	1	1	1	0	1	0	0	1	1	0	0	0	0	1	1
ko:K07448 mrr; restriction system protein	K07448	245	0.189189	4	0.0163934	227	0.182037	18	0.375	0	0	0	0	1	0	1	0	0	0	1	0	0	1	0	1	1	0	0	0	0	0	0	0	1	1	1	1	0	1	3	0	0	1	0	0	1	3	1	1
ko:K03718 asnC; Lrp/AsnC family transcriptional regulator, regulator for asnA, asnC and gidA	K03718	209	0.16139	4	0.0163934	209	0.167602	0	0	0	0	0	0	0	0	0	0	0	0	0	0	0	0	0	0	0	0	0	0	0	0	0	0	0	0	0	0	0	0	0	0	0	0	0	0	0	0	0	0
ko:K01958 PC, pyc; pyruvate carboxylase [EC:6.4.1.1]	K01958	166	0.128185	4	0.0163934	166	0.133119	0	0	0	0	0	0	0	0	0	0	0	0	0	0	0	0	0	0	0	0	0	0	0	0	0	0	0	0	0	0	0	0	0	0	0	0	0	0	0	0	0	0
ko:K15777 DODA; 4,5-DOPA dioxygenase extradiol [EC:1.13.11.-]	K15777	152	0.117375	4	0.0163934	152	0.121893	0	0	0	0	0	0	0	0	0	0	0	0	0	0	0	0	0	0	0	0	0	0	0	0	0	0	0	0	0	0	0	0	0	0	0	0	0	0	0	0	0	0
ko:K18014 kal; 3-aminobutyryl-CoA ammonia-lyase [EC:4.3.1.14]	K18014	151	0.116602	4	0.0163934	151	0.121091	0	0	0	0	0	0	0	0	0	0	0	0	0	0	0	0	0	0	0	0	0	0	0	0	0	0	0	0	0	0	0	0	0	0	0	0	0	0	0	0	0	0
ko:K03113 EIF1, SUI1; translation initiation factor 1	K03113	182	0.140541	4	0.0163934	138	0.110666	44	0.916667	1	1	1	0	1	1	0	1	1	1	2	1	1	1	1	1	1	1	1	1	1	1	1	0	1	1	1	1	1	1	1	1	0	1	1	1	1	1	1	1
ko:K15519 dck; deoxyadenosine/deoxycytidine kinase [EC:2.7.1.76 2.7.1.74]	K15519	120	0.0926641	4	0.0163934	119	0.095429	1	0.0208333	0	0	0	0	0	0	0	0	0	0	0	0	1	0	0	0	0	0	0	0	0	0	0	0	0	0	0	0	0	0	0	0	0	0	0	0	0	0	0	0
ko:K13587 cckA; two-component system, cell cycle sensor histidine kinase and response regulator CckA [EC:2.7.13.3]	K13587	118	0.0911197	4	0.0163934	117	0.0938252	1	0.0208333	0	0	0	0	0	0	1	0	0	0	0	0	0	0	0	0	0	0	0	0	0	0	0	0	0	0	0	0	0	0	0	0	0	0	0	0	0	0	0	0
ko:K08325 yqhD; NADP-dependent alcohol dehydrogenase [EC:1.1.-.-]	K08325	115	0.0888031	4	0.0163934	115	0.0922213	0	0	0	0	0	0	0	0	0	0	0	0	0	0	0	0	0	0	0	0	0	0	0	0	0	0	0	0	0	0	0	0	0	0	0	0	0	0	0	0	0	0
ko:K09000 cmr4; CRISPR-associated protein Cmr4	K09000	112	0.0864865	4	0.0163934	108	0.0866079	4	0.0833333	0	0	0	0	0	0	2	0	0	0	0	0	0	0	0	0	0	0	0	0	0	0	0	0	0	0	0	0	0	0	0	0	1	0	3	2	0	0	0	0
ko:K07318 K07318; adenine-specific DNA-methyltransferase [EC:2.1.1.72]	K07318	110	0.0849421	4	0.0163934	108	0.0866079	2	0.0416667	0	0	0	0	0	0	1	0	0	0	0	0	0	0	0	0	0	0	0	0	0	0	0	0	0	0	0	0	0	0	0	0	0	0	0	0	0	0	0	0
ko:K01173 ENDOG; endonuclease G, mitochondrial	K01173	109	0.0841699	4	0.0163934	108	0.0866079	1	0.0208333	0	0	0	0	0	0	0	0	0	0	0	0	0	0	0	0	0	0	0	0	0	0	0	0	0	0	0	0	0	1	0	0	0	0	0	0	0	0	0	0
ko:K10542 mglA; methyl-galactoside transport system ATP-binding protein [EC:7.5.2.11]	K10542	106	0.0818533	4	0.0163934	106	0.085004	0	0	0	0	0	0	0	0	0	0	0	0	0	0	0	0	0	0	0	0	0	0	0	0	0	0	0	0	0	0	0	0	0	0	0	0	0	0	0	0	0	0
ko:K01595 ppc; phosphoenolpyruvate carboxylase [EC:4.1.1.31]	K01595	121	0.0934363	4	0.0163934	102	0.0817963	19	0.395833	1	1	0	0	1	1	0	0	0	0	0	0	0	0	0	0	1	2	1	0	0	0	0	0	0	2	1	1	0	1	1	1	1	1	0	0	0	0	0	1
ko:K13652 K13652; AraC family transcriptional regulator	K13652	69	0.0532819	4	0.0163934	66	0.052927	3	0.0625	0	0	0	0	0	0	0	0	0	0	0	0	0	0	0	0	0	0	0	0	0	0	0	0	0	1	1	1	0	0	0	0	0	0	0	0	0	0	0	0
ko:K03824 yhbS; putative acetyltransferase [EC:2.3.1.-]	K03824	59	0.0455598	4	0.0163934	54	0.0433039	5	0.104167	0	0	0	0	0	0	0	0	0	0	0	0	0	0	0	0	0	0	0	0	0	0	1	0	1	0	0	0	0	0	0	0	1	0	0	0	0	1	1	0
ko:K14205 mprF, fmtC; phosphatidylglycerol lysyltransferase [EC:2.3.2.3]	K14205	51	0.0393822	4	0.0163934	46	0.0368885	5	0.104167	0	0	0	0	0	0	0	0	0	0	0	0	0	0	0	0	0	0	0	0	0	0	0	0	0	0	0	0	0	1	1	1	1	1	0	0	0	0	0	0
ko:K03543 emrA; membrane fusion protein, multidrug efflux system	K03543	44	0.0339768	4	0.0163934	44	0.0352847	0	0	0	0	0	0	0	0	0	0	0	0	0	0	0	0	0	0	0	0	0	0	0	0	0	0	0	0	0	0	0	0	0	0	0	0	0	0	0	0	0	0
ko:K13378 nuoCD; NADH-quinone oxidoreductase subunit C/D [EC:7.1.1.2]	K13378	42	0.0324324	4	0.0163934	42	0.0336808	0	0	0	0	0	0	0	0	0	0	0	0	0	0	0	0	0	0	0	0	0	0	0	0	0	0	0	0	0	0	0	0	0	0	0	0	0	0	0	0	0	0
ko:K15257 cmoB; tRNA (mo5U34)-methyltransferase [EC:2.1.1.-]	K15257	42	0.0324324	4	0.0163934	42	0.0336808	0	0	0	0	0	0	0	0	0	0	0	0	0	0	0	0	0	0	0	0	0	0	0	0	0	0	0	0	0	0	0	0	0	0	0	0	0	0	0	0	0	0
ko:K19171 dndD; DNA sulfur modification protein DndD	K19171	46	0.0355212	4	0.0163934	41	0.0328789	5	0.104167	0	0	0	0	0	0	0	2	3	0	1	1	0	0	0	0	0	0	0	0	0	0	0	0	0	0	0	0	0	0	0	0	0	0	0	0	0	0	0	0
ko:K05685 macB; macrolide transport system ATP-binding/permease protein [EC:7.6.2.-]	K05685	42	0.0324324	4	0.0163934	41	0.0328789	1	0.0208333	0	0	0	0	0	0	0	0	0	0	0	0	0	0	0	0	0	0	0	0	0	0	0	0	0	0	0	0	1	0	0	0	0	0	0	0	0	0	0	0
ko:K03830 yafP; putative acetyltransferase [EC:2.3.1.-]	K03830	29	0.0223938	4	0.0163934	27	0.021652	2	0.0416667	0	0	0	0	0	0	0	0	0	0	0	0	0	0	0	0	0	0	0	0	0	0	0	0	0	0	0	0	0	1	0	0	0	1	0	0	0	0	0	0
ko:K02424 tcyA, tcyJ, fliY; L-cystine transport system substrate-binding protein	K02424	25	0.019305	4	0.0163934	25	0.0200481	0	0	0	0	0	0	0	0	0	0	0	0	0	0	0	0	0	0	0	0	0	0	0	0	0	0	0	0	0	0	0	0	0	0	0	0	0	0	0	0	0	0
ko:K07715 glrR, qseF; two-component system, NtrC family, response regulator GlrR	K07715	23	0.0177606	4	0.0163934	23	0.0184443	0	0	0	0	0	0	0	0	0	0	0	0	0	0	0	0	0	0	0	0	0	0	0	0	0	0	0	0	0	0	0	0	0	0	0	0	0	0	0	0	0	0
ko:K07664 baeR, smeR; two-component system, OmpR family, response regulator BaeR	K07664	16	0.0123552	4	0.0163934	16	0.0128308	0	0	0	0	0	0	0	0	0	0	0	0	0	0	0	0	0	0	0	0	0	0	0	0	0	0	0	0	0	0	0	0	0	0	0	0	0	0	0	0	0	0
ko:K03791 K03791; putative chitinase	K03791	13	0.0100386	4	0.0163934	13	0.010425	0	0	0	0	0	0	0	0	0	0	0	0	0	0	0	0	0	0	0	0	0	0	0	0	0	0	0	0	0	0	0	0	0	0	0	0	0	0	0	0	0	0
ko:K03632 mukB; chromosome partition protein MukB	K03632	8	0.00617761	4	0.0163934	8	0.0064154	0	0	0	0	0	0	0	0	0	0	0	0	0	0	0	0	0	0	0	0	0	0	0	0	0	0	0	0	0	0	0	0	0	0	0	0	0	0	0	0	0	0
ko:K06078 lpp; murein lipoprotein	K06078	6	0.0046332	4	0.0163934	6	0.00481155	0	0	0	0	0	0	0	0	0	0	0	0	0	0	0	0	0	0	0	0	0	0	0	0	0	0	0	0	0	0	0	0	0	0	0	0	0	0	0	0	0	0
ko:K02682 ppdD; prepilin peptidase dependent protein D	K02682	2	0.0015444	4	0.0163934	2	0.00160385	0	0	0	0	0	0	0	0	0	0	0	0	0	0	0	0	0	0	0	0	0	0	0	0	0	0	0	0	0	0	0	0	0	0	0	0	0	0	0	0	0	0
ko:K25232 fakB; fatty acid kinase fatty acid binding subunit	K25232	0	0	4	0.0163934	0	0	0	0	0	0	0	0	0	0	0	0	0	0	0	0	0	0	0	0	0	0	0	0	0	0	0	0	0	0	0	0	0	0	0	0	0	0	0	0	0	0	0	0
ko:K11733 lysP; lysine-specific permease	K11733	21	0.0162162	9	0.016129	20	0.0160385	1	0.0208333	0	0	0	0	0	0	0	0	0	0	0	0	1	0	0	0	0	0	0	0	0	0	0	0	0	0	0	0	0	0	0	0	0	0	0	0	0	0	0	0
ko:K07022 K07022; uncharacterized protein	K07022	16	0.0123552	7	0.0125448	5	0.00400962	11	0.229167	1	1	1	2	0	0	0	0	0	0	0	0	0	0	0	0	0	0	0	0	1	0	0	0	0	0	0	0	0	1	0	1	1	1	1	1	0	0	0	0
ko:K00640 cysE; serine O-acetyltransferase [EC:2.3.1.30]	K00640	962	0.742857	3	0.0122951	941	0.754611	21	0.4375	0	0	0	0	0	0	1	0	0	0	0	0	0	0	0	0	0	0	0	1	0	1	0	0	1	1	1	2	0	3	0	2	1	3	0	1	0	1	0	1
ko:K00845 glk; glucokinase [EC:2.7.1.2]	K00845	957	0.738996	3	0.0122951	934	0.748998	23	0.479167	0	0	0	0	0	0	0	1	0	1	1	2	1	1	1	1	1	1	1	1	1	0	0	1	1	1	1	1	0	0	0	0	0	0	0	0	0	0	1	1
ko:K01649 leuA, IMS; 2-isopropylmalate synthase [EC:2.3.3.13]	K01649	907	0.700386	3	0.0122951	861	0.690457	46	0.958333	1	1	1	1	1	1	3	3	4	1	1	1	1	1	0	1	1	1	1	1	1	1	2	1	1	1	1	1	1	1	1	1	1	1	0	1	2	1	1	2
ko:K02034 ABC.PE.P1; peptide/nickel transport system permease protein	K02034	821	0.633977	3	0.0122951	793	0.635926	28	0.583333	0	0	0	0	0	0	1	1	2	2	2	1	0	1	1	2	0	0	1	2	1	1	1	0	0	4	2	0	0	6	7	2	8	4	6	7	2	3	1	0
ko:K01997 livH; branched-chain amino acid transport system permease protein	K01997	793	0.612355	3	0.0122951	786	0.630313	7	0.145833	0	0	0	0	0	0	1	0	0	0	0	0	1	0	0	0	0	0	0	0	0	1	0	1	1	1	0	1	0	0	0	0	0	0	0	0	0	0	0	0
ko:K02529 galR; LacI family transcriptional regulator, galactose operon repressor	K02529	772	0.596139	3	0.0122951	771	0.618284	1	0.0208333	0	0	0	0	0	0	1	0	0	0	0	0	0	0	0	0	0	0	0	0	0	0	0	0	0	0	0	0	0	0	0	0	0	0	0	0	0	0	0	0
ko:K00854 xylB, XYLB; xylulokinase [EC:2.7.1.17]	K00854	736	0.56834	3	0.0122951	735	0.589415	1	0.0208333	0	0	0	0	0	0	2	0	0	0	0	0	0	0	0	0	0	0	0	0	0	0	0	0	0	0	0	0	0	0	0	0	0	0	0	0	0	0	0	0
ko:K00620 argJ; glutamate N-acetyltransferase / amino-acid N-acetyltransferase [EC:2.3.1.35 2.3.1.1]	K00620	733	0.566023	3	0.0122951	689	0.552526	44	0.916667	1	1	1	1	2	1	1	1	1	1	1	1	0	1	1	2	1	1	1	1	1	0	1	1	1	1	1	1	1	1	2	1	1	1	0	1	1	1	1	1
ko:K00700 GBE1, glgB; 1,4-alpha-glucan branching enzyme [EC:2.4.1.18]	K00700	678	0.523552	3	0.0122951	667	0.534884	11	0.229167	0	0	0	0	0	0	0	0	0	0	2	1	1	1	1	1	1	1	1	0	0	0	0	1	1	0	0	0	0	0	0	0	0	0	0	0	0	0	0	0
ko:K07171 mazF, ndoA, chpA; mRNA interferase MazF [EC:3.1.-.-]	K07171	667	0.515058	3	0.0122951	656	0.526063	11	0.229167	0	0	0	0	0	0	1	1	1	0	2	0	1	0	0	3	0	0	0	0	1	0	1	0	0	0	0	0	0	0	0	0	0	0	0	0	1	0	2	0
ko:K14058 ttcA; tRNA 2-thiocytidine biosynthesis protein TtcA	K14058	642	0.495753	3	0.0122951	641	0.514034	1	0.0208333	0	0	0	0	0	0	0	0	0	0	0	1	0	0	0	0	0	0	0	0	0	0	0	0	0	0	0	0	0	0	0	0	0	0	0	0	0	0	0	0
ko:K02113 ATPF1D, atpH; F-type H+-transporting ATPase subunit delta	K02113	598	0.461776	3	0.0122951	598	0.479551	0	0	0	0	0	0	0	0	0	0	0	0	0	0	0	0	0	0	0	0	0	0	0	0	0	0	0	0	0	0	0	0	0	0	0	0	0	0	0	0	0	0
ko:K02073 metQ; D-methionine transport system substrate-binding protein	K02073	565	0.436293	3	0.0122951	565	0.453087	0	0	0	0	0	0	0	0	0	0	0	0	0	0	0	0	0	0	0	0	0	0	0	0	0	0	0	0	0	0	0	0	0	0	0	0	0	0	0	0	0	0
ko:K07574 yhbY; RNA-binding protein	K07574	565	0.436293	3	0.0122951	532	0.426624	33	0.6875	1	1	1	0	1	0	0	0	0	0	1	1	1	1	1	1	1	1	1	1	1	0	1	1	0	1	1	1	1	1	1	1	1	1	0	0	0	0	0	1
ko:K03118 tatC; sec-independent protein translocase protein TatC	K03118	526	0.406178	3	0.0122951	520	0.417001	6	0.125	0	0	0	0	0	0	1	0	0	0	0	0	0	0	0	0	0	0	0	0	0	0	0	0	0	0	0	0	2	2	0	2	2	2	0	0	0	0	0	0
ko:K11717 sufS; cysteine desulfurase / selenocysteine lyase [EC:2.8.1.7 4.4.1.16]	K11717	541	0.417761	3	0.0122951	506	0.405774	35	0.729167	1	1	1	1	1	1	0	0	0	2	0	0	0	1	0	0	1	1	1	2	0	1	1	1	0	0	1	1	1	3	1	1	1	2	1	1	1	1	0	2
ko:K01657 trpE; anthranilate synthase component I [EC:4.1.3.27]	K01657	513	0.396139	3	0.0122951	484	0.388132	29	0.604167	1	1	1	1	1	1	0	0	0	0	0	1	1	0	0	0	0	1	1	1	0	0	1	1	0	1	1	1	0	1	1	1	1	1	1	0	1	1	1	1
ko:K09014 sufB; Fe-S cluster assembly protein SufB	K09014	455	0.351351	3	0.0122951	455	0.364876	0	0	0	0	0	0	0	0	0	0	0	0	0	0	0	0	0	0	0	0	0	0	0	0	0	0	0	0	0	0	0	0	0	0	0	0	0	0	0	0	0	0
ko:K07464 cas4; CRISPR-associated exonuclease Cas4 [EC:3.1.12.1]	K07464	411	0.317375	3	0.0122951	389	0.311949	22	0.458333	0	1	0	1	0	0	3	1	0	1	0	0	0	0	0	0	1	0	0	1	1	1	1	0	0	0	0	0	0	3	2	2	2	2	4	2	1	1	1	0
ko:K07533 prsA; foldase protein PrsA [EC:5.2.1.8]	K07533	381	0.294208	3	0.0122951	381	0.305533	0	0	0	0	0	0	0	0	0	0	0	0	0	0	0	0	0	0	0	0	0	0	0	0	0	0	0	0	0	0	0	0	0	0	0	0	0	0	0	0	0	0
ko:K01187 malZ; alpha-glucosidase [EC:3.2.1.20]	K01187	334	0.257915	3	0.0122951	333	0.267041	1	0.0208333	0	0	0	0	0	0	0	0	0	0	0	0	0	0	0	0	0	0	0	0	0	0	0	0	0	0	0	0	1	0	0	0	0	0	0	0	0	0	0	0
ko:K06133 LYS5, acpT; 4'-phosphopantetheinyl transferase [EC:2.7.8.-]	K06133	334	0.257915	3	0.0122951	332	0.266239	2	0.0416667	0	0	0	0	0	0	0	0	0	0	0	0	0	0	0	0	0	0	0	0	0	0	0	0	0	0	0	0	0	1	0	0	0	1	0	0	0	0	0	0
ko:K07652 vicK; two-component system, OmpR family, sensor histidine kinase VicK [EC:2.7.13.3]	K07652	273	0.210811	3	0.0122951	273	0.218925	0	0	0	0	0	0	0	0	0	0	0	0	0	0	0	0	0	0	0	0	0	0	0	0	0	0	0	0	0	0	0	0	0	0	0	0	0	0	0	0	0	0
ko:K02000 proV; glycine betaine/proline transport system ATP-binding protein [EC:7.6.2.9]	K02000	295	0.227799	3	0.0122951	270	0.21652	25	0.520833	0	0	0	0	0	0	0	0	0	1	1	1	1	1	1	1	1	0	1	1	1	0	0	0	1	1	0	1	0	1	1	1	1	0	0	0	0	0	0	1
ko:K15772 ganQ, mdxG; arabinogalactan oligomer / maltooligosaccharide transport system permease protein	K15772	265	0.204633	3	0.0122951	265	0.21251	0	0	0	0	0	0	0	0	0	0	0	0	0	0	0	0	0	0	0	0	0	0	0	0	0	0	0	0	0	0	0	0	0	0	0	0	0	0	0	0	0	0
ko:K07091 lptF; lipopolysaccharide export system permease protein	K07091	257	0.198456	3	0.0122951	257	0.206095	0	0	0	0	0	0	0	0	0	0	0	0	0	0	0	0	0	0	0	0	0	0	0	0	0	0	0	0	0	0	0	0	0	0	0	0	0	0	0	0	0	0
ko:K15771 ganP, mdxF; arabinogalactan oligomer / maltooligosaccharide transport system permease protein	K15771	256	0.197683	3	0.0122951	256	0.205293	0	0	0	0	0	0	0	0	0	0	0	0	0	0	0	0	0	0	0	0	0	0	0	0	0	0	0	0	0	0	0	0	0	0	0	0	0	0	0	0	0	0
ko:K03474 pdxJ; pyridoxine 5-phosphate synthase [EC:2.6.99.2]	K03474	246	0.189961	3	0.0122951	245	0.196472	1	0.0208333	0	0	0	0	0	0	1	0	0	0	0	0	0	0	0	0	0	0	0	0	0	0	0	0	0	0	0	0	0	0	0	0	0	0	0	0	0	0	0	0
ko:K00338 nuoI; NADH-quinone oxidoreductase subunit I [EC:7.1.1.2]	K00338	244	0.188417	3	0.0122951	241	0.193264	3	0.0625	0	0	0	0	0	0	0	1	0	0	0	0	0	0	0	0	0	0	0	0	0	0	0	0	1	0	0	0	0	0	0	0	0	0	0	0	0	0	0	0
ko:K14260 alaA; alanine-synthesizing transaminase [EC:2.6.1.66 2.6.1.2]	K14260	223	0.172201	3	0.0122951	212	0.170008	11	0.229167	0	0	0	0	0	0	1	1	1	0	0	0	0	0	0	0	0	0	0	0	0	0	0	0	0	0	0	0	0	0	0	0	0	0	0	0	0	0	0	1
ko:K05807 bamD; outer membrane protein assembly factor BamD	K05807	204	0.157529	3	0.0122951	204	0.163593	0	0	0	0	0	0	0	0	0	0	0	0	0	0	0	0	0	0	0	0	0	0	0	0	0	0	0	0	0	0	0	0	0	0	0	0	0	0	0	0	0	0
ko:K06182 rluF; 23S rRNA pseudouridine2604 synthase [EC:5.4.99.21]	K06182	196	0.151351	3	0.0122951	193	0.154771	3	0.0625	0	0	0	0	0	0	0	0	0	0	0	0	0	0	0	0	0	0	0	0	0	0	0	0	0	0	0	0	0	0	0	0	0	0	0	0	0	0	0	0
ko:K01719 hemD, UROS; uroporphyrinogen-III synthase [EC:4.2.1.75]	K01719	210	0.162162	3	0.0122951	185	0.148356	25	0.520833	0	0	0	0	0	0	0	0	0	2	1	1	0	0	1	1	1	1	0	1	0	0	1	1	1	1	1	1	1	1	1	1	1	1	0	0	0	0	0	1
ko:K08300 rne; ribonuclease E [EC:3.1.26.12]	K08300	184	0.142085	3	0.0122951	184	0.147554	0	0	0	0	0	0	0	0	0	0	0	0	0	0	0	0	0	0	0	0	0	0	0	0	0	0	0	0	0	0	0	0	0	0	0	0	0	0	0	0	0	0
ko:K08997 SELENOO, selO; protein adenylyltransferase [EC:2.7.7.108]	K08997	184	0.142085	3	0.0122951	184	0.147554	0	0	0	0	0	0	0	0	0	0	0	0	0	0	0	0	0	0	0	0	0	0	0	0	0	0	0	0	0	0	0	0	0	0	0	0	0	0	0	0	0	0
ko:K07096 K07096; uncharacterized protein	K07096	225	0.173745	3	0.0122951	183	0.146752	42	0.875	1	1	1	0	1	1	1	1	1	1	1	1	0	1	2	1	1	2	1	1	1	1	1	1	1	1	1	1	0	1	1	1	0	1	1	1	1	1	1	1
ko:K03387 ahpF; NADH-dependent peroxiredoxin subunit F [EC:1.8.1.-]	K03387	200	0.15444	3	0.0122951	182	0.14595	18	0.375	0	0	0	0	0	0	0	0	0	1	1	1	1	1	1	1	0	1	1	1	1	1	1	1	1	1	1	1	0	0	0	0	0	0	0	0	0	0	0	0
ko:K00657 speG, SAT; diamine N-acetyltransferase [EC:2.3.1.57]	K00657	155	0.119691	3	0.0122951	155	0.124298	0	0	0	0	0	0	0	0	0	0	0	0	0	0	0	0	0	0	0	0	0	0	0	0	0	0	0	0	0	0	0	0	0	0	0	0	0	0	0	0	0	0
ko:K03811 pnuC; nicotinamide mononucleotide transporter	K03811	151	0.116602	3	0.0122951	151	0.121091	0	0	0	0	0	0	0	0	0	0	0	0	0	0	0	0	0	0	0	0	0	0	0	0	0	0	0	0	0	0	0	0	0	0	0	0	0	0	0	0	0	0
ko:K00344 qor, CRYZ; NADPH:quinone reductase [EC:1.6.5.5]	K00344	147	0.113514	3	0.0122951	147	0.117883	0	0	0	0	0	0	0	0	0	0	0	0	0	0	0	0	0	0	0	0	0	0	0	0	0	0	0	0	0	0	0	0	0	0	0	0	0	0	0	0	0	0
ko:K03651 cpdA; 3',5'-cyclic-AMP phosphodiesterase [EC:3.1.4.53]	K03651	147	0.113514	3	0.0122951	147	0.117883	0	0	0	0	0	0	0	0	0	0	0	0	0	0	0	0	0	0	0	0	0	0	0	0	0	0	0	0	0	0	0	0	0	0	0	0	0	0	0	0	0	0
ko:K05343 treS; maltose alpha-D-glucosyltransferase / alpha-amylase [EC:5.4.99.16 3.2.1.1]	K05343	141	0.10888	3	0.0122951	138	0.110666	3	0.0625	0	0	0	0	0	0	0	0	0	0	0	0	0	0	0	0	0	0	0	0	0	0	0	0	0	0	0	1	0	0	1	1	0	0	0	0	0	0	0	0
ko:K21498 higA-1; antitoxin HigA-1	K21498	137	0.105792	3	0.0122951	137	0.109864	0	0	0	0	0	0	0	0	0	0	0	0	0	0	0	0	0	0	0	0	0	0	0	0	0	0	0	0	0	0	0	0	0	0	0	0	0	0	0	0	0	0
ko:K19158 yoeB; toxin YoeB [EC:3.1.-.-]	K19158	129	0.0996139	3	0.0122951	129	0.103448	0	0	0	0	0	0	0	0	0	0	0	0	0	0	0	0	0	0	0	0	0	0	0	0	0	0	0	0	0	0	0	0	0	0	0	0	0	0	0	0	0	0
ko:K02063 thiP; thiamine transport system permease protein	K02063	128	0.0988417	3	0.0122951	128	0.102646	0	0	0	0	0	0	0	0	0	0	0	0	0	0	0	0	0	0	0	0	0	0	0	0	0	0	0	0	0	0	0	0	0	0	0	0	0	0	0	0	0	0
ko:K00574 cfa; cyclopropane-fatty-acyl-phospholipid synthase [EC:2.1.1.79]	K00574	127	0.0980695	3	0.0122951	127	0.101844	0	0	0	0	0	0	0	0	0	0	0	0	0	0	0	0	0	0	0	0	0	0	0	0	0	0	0	0	0	0	0	0	0	0	0	0	0	0	0	0	0	0
ko:K01119 cpdB; 2',3'-cyclic-nucleotide 2'-phosphodiesterase / 3'-nucleotidase [EC:3.1.4.16 3.1.3.6]	K01119	127	0.0980695	3	0.0122951	127	0.101844	0	0	0	0	0	0	0	0	0	0	0	0	0	0	0	0	0	0	0	0	0	0	0	0	0	0	0	0	0	0	0	0	0	0	0	0	0	0	0	0	0	0
ko:K03694 clpA; ATP-dependent Clp protease ATP-binding subunit ClpA	K03694	125	0.0965251	3	0.0122951	125	0.100241	0	0	0	0	0	0	0	0	0	0	0	0	0	0	0	0	0	0	0	0	0	0	0	0	0	0	0	0	0	0	0	0	0	0	0	0	0	0	0	0	0	0
ko:K10036 glnH; glutamine transport system substrate-binding protein	K10036	124	0.0957529	3	0.0122951	123	0.0986367	1	0.0208333	0	0	0	0	0	0	0	0	0	0	0	0	0	0	0	0	0	0	0	0	0	0	0	0	0	0	0	0	0	0	1	0	0	0	0	0	0	0	0	0
ko:K02619 pabC; 4-amino-4-deoxychorismate lyase [EC:4.1.3.38]	K02619	122	0.0942085	3	0.0122951	122	0.0978348	0	0	0	0	0	0	0	0	0	0	0	0	0	0	0	0	0	0	0	0	0	0	0	0	0	0	0	0	0	0	0	0	0	0	0	0	0	0	0	0	0	0
ko:K23994 SLC9B1_2; solute carrier family 9B (sodium/hydrogen exchanger), member 1/2	K23994	114	0.0880309	3	0.0122951	111	0.0890136	3	0.0625	1	0	0	0	2	1	0	0	0	0	0	0	0	0	0	0	0	0	0	0	0	0	0	0	0	0	0	0	0	0	0	0	0	0	0	0	0	0	0	0
ko:K07180 prkA; serine protein kinase	K07180	111	0.0857143	3	0.0122951	111	0.0890136	0	0	0	0	0	0	0	0	0	0	0	0	0	0	0	0	0	0	0	0	0	0	0	0	0	0	0	0	0	0	0	0	0	0	0	0	0	0	0	0	0	0
ko:K13788 pta; phosphate acetyltransferase [EC:2.3.1.8]	K13788	97	0.0749035	3	0.0122951	97	0.0777867	0	0	0	0	0	0	0	0	0	0	0	0	0	0	0	0	0	0	0	0	0	0	0	0	0	0	0	0	0	0	0	0	0	0	0	0	0	0	0	0	0	0
ko:K06996 K06996; uncharacterized protein	K06996	107	0.0826255	3	0.0122951	92	0.0737771	15	0.3125	0	0	0	0	0	0	0	0	0	0	0	0	0	0	0	0	1	0	0	1	0	0	0	2	1	0	1	1	0	2	0	1	0	2	0	1	2	2	1	0
ko:K05499 cytR; LacI family transcriptional regulator, repressor for deo operon, udp, cdd, tsx, nupC, and nupG	K05499	92	0.0710425	3	0.0122951	92	0.0737771	0	0	0	0	0	0	0	0	0	0	0	0	0	0	0	0	0	0	0	0	0	0	0	0	0	0	0	0	0	0	0	0	0	0	0	0	0	0	0	0	0	0
ko:K00355 NQO1; NAD(P)H dehydrogenase (quinone) [EC:1.6.5.2]	K00355	102	0.0787645	3	0.0122951	89	0.0713713	13	0.270833	0	0	0	0	0	0	0	0	0	0	0	0	0	0	0	0	0	0	0	0	0	1	1	1	0	0	1	1	0	1	1	1	1	1	0	0	0	1	1	0
ko:K07334 higB-1; toxin HigB-1	K07334	88	0.0679537	3	0.0122951	88	0.0705694	0	0	0	0	0	0	0	0	0	0	0	0	0	0	0	0	0	0	0	0	0	0	0	0	0	0	0	0	0	0	0	0	0	0	0	0	0	0	0	0	0	0
ko:K19142 cmr6; CRISPR-associated protein Cmr6	K19142	86	0.0664093	3	0.0122951	83	0.0665597	3	0.0625	0	0	0	0	0	0	1	0	0	0	0	0	0	0	0	0	0	0	0	0	0	0	0	0	0	0	0	0	0	0	0	0	0	0	1	1	0	0	0	0
ko:K08289 purT; phosphoribosylglycinamide formyltransferase 2 [EC:6.3.1.21]	K08289	66	0.0509653	3	0.0122951	66	0.052927	0	0	0	0	0	0	0	0	0	0	0	0	0	0	0	0	0	0	0	0	0	0	0	0	0	0	0	0	0	0	0	0	0	0	0	0	0	0	0	0	0	0
ko:K13668 pimB; phosphatidyl-myo-inositol dimannoside synthase [EC:2.4.1.346]	K13668	66	0.0509653	3	0.0122951	66	0.052927	0	0	0	0	0	0	0	0	0	0	0	0	0	0	0	0	0	0	0	0	0	0	0	0	0	0	0	0	0	0	0	0	0	0	0	0	0	0	0	0	0	0
ko:K00951 relA; GTP pyrophosphokinase [EC:2.7.6.5]	K00951	63	0.0486486	3	0.0122951	63	0.0505213	0	0	0	0	0	0	0	0	0	0	0	0	0	0	0	0	0	0	0	0	0	0	0	0	0	0	0	0	0	0	0	0	0	0	0	0	0	0	0	0	0	0
ko:K23999 fom1; phosphoenolpyruvate phosphomutase / 2-hydroxyethylphosphonate cytidylyltransferase [EC:5.4.2.9 2.7.7.104]	K23999	62	0.0478764	3	0.0122951	61	0.0489174	1	0.0208333	0	0	0	0	0	0	0	0	0	0	0	0	0	0	0	0	0	0	0	0	0	0	0	0	0	0	0	0	0	0	0	0	0	0	0	0	0	0	0	0
ko:K07147 msrP; methionine sulfoxide reductase catalytic subunit [EC:1.8.-.-]	K07147	59	0.0455598	3	0.0122951	59	0.0473136	0	0	0	0	0	0	0	0	0	0	0	0	0	0	0	0	0	0	0	0	0	0	0	0	0	0	0	0	0	0	0	0	0	0	0	0	0	0	0	0	0	0
ko:K11443 divK; two-component system, cell cycle response regulator DivK	K11443	69	0.0532819	3	0.0122951	58	0.0465116	11	0.229167	0	0	0	0	0	0	0	0	1	0	0	0	0	0	0	0	0	0	0	0	0	1	1	0	0	0	1	1	0	2	4	2	2	2	0	0	0	0	0	0
ko:K09607 ina; immune inhibitor A [EC:3.4.24.-]	K09607	58	0.0447876	3	0.0122951	58	0.0465116	0	0	0	0	0	0	0	0	0	0	0	0	0	0	0	0	0	0	0	0	0	0	0	0	0	0	0	0	0	0	0	0	0	0	0	0	0	0	0	0	0	0
ko:K06320 cgeB; spore maturation protein CgeB	K06320	57	0.0440154	3	0.0122951	57	0.0457097	0	0	0	0	0	0	0	0	0	0	0	0	0	0	0	0	0	0	0	0	0	0	0	0	0	0	0	0	0	0	0	0	0	0	0	0	0	0	0	0	0	0
ko:K15552 tauC; taurine transport system permease protein	K15552	49	0.0378378	3	0.0122951	49	0.0392943	0	0	0	0	0	0	0	0	0	0	0	0	0	0	0	0	0	0	0	0	0	0	0	0	0	0	0	0	0	0	0	0	0	0	0	0	0	0	0	0	0	0
ko:K06143 creD; inner membrane protein	K06143	48	0.0370656	3	0.0122951	48	0.0384924	0	0	0	0	0	0	0	0	0	0	0	0	0	0	0	0	0	0	0	0	0	0	0	0	0	0	0	0	0	0	0	0	0	0	0	0	0	0	0	0	0	0
ko:K03446 emrB; MFS transporter, DHA2 family, multidrug resistance protein	K03446	34	0.0262548	3	0.0122951	34	0.0272654	0	0	0	0	0	0	0	0	0	0	0	0	0	0	0	0	0	0	0	0	0	0	0	0	0	0	0	0	0	0	0	0	0	0	0	0	0	0	0	0	0	0
ko:K11961 urtC; urea transport system permease protein	K11961	32	0.0247104	3	0.0122951	31	0.0248597	1	0.0208333	0	0	0	0	0	0	1	0	0	0	0	0	0	0	0	0	0	0	0	0	0	0	0	0	0	0	0	0	0	0	0	0	0	0	0	0	0	0	0	0
ko:K22617 olsA; lyso-ornithine lipid O-acyltransferase [EC:2.3.1.270]	K22617	28	0.0216216	3	0.0122951	28	0.0224539	0	0	0	0	0	0	0	0	0	0	0	0	0	0	0	0	0	0	0	0	0	0	0	0	0	0	0	0	0	0	0	0	0	0	0	0	0	0	0	0	0	0
ko:K11066 amiD; N-acetylmuramoyl-L-alanine amidase [EC:3.5.1.28]	K11066	27	0.0208494	3	0.0122951	27	0.021652	0	0	0	0	0	0	0	0	0	0	0	0	0	0	0	0	0	0	0	0	0	0	0	0	0	0	0	0	0	0	0	0	0	0	0	0	0	0	0	0	0	0
ko:K05851 cyaA; adenylate cyclase, class 1 [EC:4.6.1.1]	K05851	23	0.0177606	3	0.0122951	23	0.0184443	0	0	0	0	0	0	0	0	0	0	0	0	0	0	0	0	0	0	0	0	0	0	0	0	0	0	0	0	0	0	0	0	0	0	0	0	0	0	0	0	0	0
ko:K00090 ghrB; glyoxylate/hydroxypyruvate/2-ketogluconate reductase [EC:1.1.1.79 1.1.1.81 1.1.1.215]	K00090	22	0.0169884	3	0.0122951	22	0.0176423	0	0	0	0	0	0	0	0	0	0	0	0	0	0	0	0	0	0	0	0	0	0	0	0	0	0	0	0	0	0	0	0	0	0	0	0	0	0	0	0	0	0
ko:K07347 fimD, fimC, mrkC, htrE, cssD; outer membrane usher protein	K07347	18	0.0138996	3	0.0122951	18	0.0144346	0	0	0	0	0	0	0	0	0	0	0	0	0	0	0	0	0	0	0	0	0	0	0	0	0	0	0	0	0	0	0	0	0	0	0	0	0	0	0	0	0	0
ko:K17948 nanM; N-acetylneuraminate epimerase [EC:5.1.3.24]	K17948	17	0.0131274	3	0.0122951	17	0.0136327	0	0	0	0	0	0	0	0	0	0	0	0	0	0	0	0	0	0	0	0	0	0	0	0	0	0	0	0	0	0	0	0	0	0	0	0	0	0	0	0	0	0
ko:K07773 arcA; two-component system, OmpR family, aerobic respiration control protein ArcA	K07773	4	0.0030888	3	0.0122951	4	0.0032077	0	0	0	0	0	0	0	0	0	0	0	0	0	0	0	0	0	0	0	0	0	0	0	0	0	0	0	0	0	0	0	0	0	0	0	0	0	0	0	0	0	0
ko:K07479 yrdD; putative DNA topoisomerase	K07479	3	0.0023166	3	0.0122951	3	0.00240577	0	0	0	0	0	0	0	0	0	0	0	0	0	0	0	0	0	0	0	0	0	0	0	0	0	0	0	0	0	0	0	0	0	0	0	0	0	0	0	0	0	0
ko:K00654 SPT, spt; serine palmitoyltransferase [EC:2.3.1.50]	K00654	0	0	3	0.0122951	0	0	0	0	0	0	0	0	0	0	0	0	0	0	0	0	0	0	0	0	0	0	0	0	0	0	0	0	0	0	0	0	0	0	0	0	0	0	0	0	0	0	0	0
ko:K19237 kgp; gingipain K [EC:3.4.22.47]	K19237	0	0	3	0.0122951	0	0	0	0	0	0	0	0	0	0	0	0	0	0	0	0	0	0	0	0	0	0	0	0	0	0	0	0	0	0	0	0	0	0	0	0	0	0	0	0	0	0	0	0
ko:K27000 sigH; RNA polymerase sigma-H factor	K27000	0	0	3	0.0122951	0	0	0	0	0	0	0	0	0	0	0	0	0	0	0	0	0	0	0	0	0	0	0	0	0	0	0	0	0	0	0	0	0	0	0	0	0	0	0	0	0	0	0	0
ko:K28462 prkA_B; phosphoribulokinase [EC:2.7.1.19]	K28462	0	0	3	0.0122951	0	0	0	0	0	0	0	0	0	0	0	0	0	0	0	0	0	0	0	0	0	0	0	0	0	0	0	0	0	0	0	0	0	0	0	0	0	0	0	0	0	0	0	0
ko:K07566 tsaC, rimN, SUA5, YRDC; L-threonylcarbamoyladenylate synthase [EC:2.7.7.87]	K07566	1210	0.934363	2	0.00819672	1165	0.934242	45	0.9375	1	1	1	1	1	1	1	1	1	1	1	1	1	1	1	1	1	1	1	1	0	0	1	1	1	1	0	1	1	1	1	1	1	1	2	1	1	1	1	1
ko:K02434 gatB, PET112; aspartyl-tRNA(Asn)/glutamyl-tRNA(Gln) amidotransferase subunit B [EC:6.3.5.6 6.3.5.7]	K02434	969	0.748263	2	0.00819672	923	0.740176	46	0.958333	1	1	1	1	2	1	1	2	1	1	2	1	0	1	1	1	1	1	1	1	1	2	1	1	1	1	1	1	1	1	2	2	1	1	1	1	1	1	1	1
ko:K00014 aroE; shikimate dehydrogenase [EC:1.1.1.25]	K00014	948	0.732046	2	0.00819672	913	0.732157	35	0.729167	1	1	1	1	2	1	0	0	0	1	1	1	1	1	1	1	1	1	1	1	1	0	1	1	1	1	1	1	2	1	1	1	1	1	1	1	1	1	1	0
ko:K03282 mscL; large conductance mechanosensitive channel	K03282	906	0.699614	2	0.00819672	889	0.712911	17	0.354167	0	0	0	0	0	0	1	1	1	0	0	0	0	0	0	0	0	0	0	0	0	1	1	2	0	1	0	1	1	1	0	1	0	1	1	2	1	1	1	0
ko:K01704 leuD, IPMI-S; 3-isopropylmalate/(R)-2-methylmalate dehydratase small subunit [EC:4.2.1.33 4.2.1.35]	K01704	897	0.692664	2	0.00819672	853	0.684042	44	0.916667	1	1	1	2	2	1	2	2	2	1	0	1	0	1	2	1	1	1	1	1	0	1	1	1	1	1	1	1	2	1	2	1	1	1	2	1	1	1	1	3
ko:K02033 ABC.PE.P; peptide/nickel transport system permease protein	K02033	854	0.659459	2	0.00819672	825	0.661588	29	0.604167	0	0	0	0	0	0	2	1	1	1	2	2	1	1	1	2	0	0	1	2	1	1	1	0	0	2	2	0	0	6	7	3	8	4	3	7	2	2	1	0
ko:K00013 hisD; histidinol dehydrogenase [EC:1.1.1.23]	K00013	870	0.671815	2	0.00819672	824	0.660786	46	0.958333	1	1	1	1	1	1	1	1	1	1	0	1	1	1	1	1	1	2	1	1	2	2	1	1	2	1	1	2	1	1	1	1	1	1	1	0	1	1	2	1
ko:K22278 pgdA; peptidoglycan-N-acetylglucosamine deacetylase [EC:3.5.1.104]	K22278	826	0.637838	2	0.00819672	820	0.657578	6	0.125	0	0	0	0	0	0	0	0	0	0	0	0	0	0	0	0	0	0	0	0	0	0	1	0	0	0	0	0	0	0	0	0	0	0	0	0	0	0	0	0
ko:K00053 ilvC; ketol-acid reductoisomerase [EC:1.1.1.86]	K00053	862	0.665637	2	0.00819672	816	0.65437	46	0.958333	1	1	1	1	1	1	3	1	1	2	1	1	1	1	1	1	1	0	1	1	1	0	1	1	1	1	2	1	1	1	2	1	1	1	1	1	1	1	1	1
ko:K00759 APRT, apt; adenine phosphoribosyltransferase [EC:2.4.2.7]	K00759	833	0.643243	2	0.00819672	788	0.631917	45	0.9375	1	1	1	1	1	1	1	1	1	1	1	1	1	1	1	1	1	1	1	1	1	0	1	1	1	1	1	1	2	1	1	1	1	1	0	1	1	0	1	2
ko:K00864 glpK, GK; glycerol kinase [EC:2.7.1.30]	K00864	752	0.580695	2	0.00819672	751	0.602245	1	0.0208333	1	0	0	0	0	0	0	0	0	0	0	0	0	0	0	0	0	0	0	0	0	0	0	0	0	0	0	0	0	0	0	0	0	0	0	0	0	0	0	0
ko:K18979 queG; epoxyqueuosine reductase [EC:1.17.99.6]	K18979	780	0.602317	2	0.00819672	739	0.592622	41	0.854167	1	1	3	0	1	1	1	1	2	0	2	2	3	2	2	3	2	2	2	2	1	2	3	1	1	2	1	2	0	1	1	0	1	0	1	0	1	1	1	1
ko:K03151 thiI; tRNA uracil 4-sulfurtransferase [EC:2.8.1.4]	K03151	753	0.581467	2	0.00819672	705	0.565357	48	1	1	1	1	1	1	1	1	1	1	1	1	1	1	1	1	2	1	1	1	2	2	2	1	1	1	1	1	1	1	1	2	1	1	1	1	1	1	1	1	3
ko:K16786 ecfA1; energy-coupling factor transport system ATP-binding protein [EC:7.-.-.-]	K16786	705	0.544402	2	0.00819672	684	0.548516	21	0.4375	0	0	0	0	0	0	1	0	0	0	1	1	1	1	1	0	0	1	1	1	1	0	1	1	1	1	0	1	1	1	1	1	1	1	0	0	0	0	0	0
ko:K01647 CS, gltA; citrate synthase [EC:2.3.3.1]	K01647	650	0.501931	2	0.00819672	637	0.510826	13	0.270833	0	0	0	0	0	0	1	2	1	0	0	0	0	0	0	0	0	0	0	0	0	0	0	0	0	0	0	0	1	1	1	1	1	1	0	0	0	0	0	0
ko:K01696 trpB; tryptophan synthase beta chain [EC:4.2.1.20]	K01696	632	0.488031	2	0.00819672	605	0.485164	27	0.5625	1	1	1	1	2	1	0	0	0	0	0	0	0	0	0	0	0	1	1	1	0	0	1	1	0	1	1	1	0	1	1	1	1	1	1	1	1	2	2	1
ko:K01961 accC; acetyl-CoA carboxylase, biotin carboxylase subunit [EC:6.4.1.2 6.3.4.14]	K01961	602	0.464865	2	0.00819672	597	0.478749	5	0.104167	0	0	0	0	0	0	1	1	2	0	0	0	0	0	0	0	0	0	0	0	0	1	0	0	0	0	0	0	0	0	0	0	0	0	0	0	0	0	0	0
ko:K00033 PGD, gnd, gntZ; 6-phosphogluconate dehydrogenase [EC:1.1.1.44 1.1.1.343]	K00033	567	0.437838	2	0.00819672	566	0.453889	1	0.0208333	0	0	0	0	0	0	0	0	0	0	0	0	0	0	0	0	0	0	0	0	0	0	0	0	0	0	0	0	0	0	0	0	0	0	0	0	0	0	1	0
ko:K01599 hemE, UROD; uroporphyrinogen decarboxylase [EC:4.1.1.37]	K01599	577	0.44556	2	0.00819672	558	0.447474	19	0.395833	0	1	0	1	0	0	1	1	1	0	0	0	0	0	0	0	1	0	0	0	0	1	1	0	0	0	0	0	2	1	0	0	0	1	0	0	0	0	0	7
ko:K02283 cpaF, tadA; pilus assembly protein CpaF [EC:7.4.2.8]	K02283	551	0.425483	2	0.00819672	549	0.440257	2	0.0416667	0	0	0	0	0	0	1	0	0	0	0	0	0	0	0	0	0	0	0	0	0	0	0	0	0	0	0	0	0	0	0	0	0	0	0	0	0	0	0	0
ko:K00852 rbsK, RBKS; ribokinase [EC:2.7.1.15]	K00852	535	0.413127	2	0.00819672	527	0.422614	8	0.166667	2	2	2	1	2	2	0	0	0	0	0	0	0	0	0	0	0	0	0	0	0	0	0	0	0	0	0	0	0	0	0	0	0	0	0	0	1	1	0	0
ko:K07025 K07025; putative hydrolase of the HAD superfamily	K07025	544	0.420077	2	0.00819672	511	0.409783	33	0.6875	1	1	1	1	1	1	0	0	0	3	2	3	2	3	2	0	2	1	2	1	1	0	1	1	1	2	0	2	0	2	2	3	2	2	0	0	1	0	0	1
ko:K03308 TC.NSS; neurotransmitter:Na+ symporter, NSS family	K03308	512	0.395367	2	0.00819672	491	0.393745	21	0.4375	0	0	0	0	0	0	0	2	1	0	1	1	1	1	1	1	1	1	1	1	2	1	1	0	2	0	0	0	0	0	0	0	1	0	0	0	1	1	1	0
ko:K02407 fliD; flagellar hook-associated protein 2	K02407	490	0.378378	2	0.00819672	490	0.392943	0	0	0	0	0	0	0	0	0	0	0	0	0	0	0	0	0	0	0	0	0	0	0	0	0	0	0	0	0	0	0	0	0	0	0	0	0	0	0	0	0	0
ko:K09117 K09117; uncharacterized protein	K09117	483	0.372973	2	0.00819672	483	0.38733	0	0	0	0	0	0	0	0	0	0	0	0	0	0	0	0	0	0	0	0	0	0	0	0	0	0	0	0	0	0	0	0	0	0	0	0	0	0	0	0	0	0
ko:K00074 paaH, hbd, fadB, mmgB; 3-hydroxybutyryl-CoA dehydrogenase [EC:1.1.1.157]	K00074	478	0.369112	2	0.00819672	478	0.38332	0	0	0	0	0	0	0	0	0	0	0	0	0	0	0	0	0	0	0	0	0	0	0	0	0	0	0	0	0	0	0	0	0	0	0	0	0	0	0	0	0	0
ko:K02422 fliS; flagellar secretion chaperone FliS	K02422	464	0.358301	2	0.00819672	464	0.372093	0	0	0	0	0	0	0	0	0	0	0	0	0	0	0	0	0	0	0	0	0	0	0	0	0	0	0	0	0	0	0	0	0	0	0	0	0	0	0	0	0	0
ko:K00651 metA; homoserine O-succinyltransferase/O-acetyltransferase [EC:2.3.1.46 2.3.1.31]	K00651	450	0.34749	2	0.00819672	449	0.360064	1	0.0208333	0	0	0	0	0	0	0	0	0	0	0	0	0	0	0	0	0	0	0	0	0	0	0	0	0	0	0	0	0	0	0	0	0	0	0	0	0	0	0	0
ko:K00036 G6PD, zwf; glucose-6-phosphate 1-dehydrogenase [EC:1.1.1.49 1.1.1.363]	K00036	448	0.345946	2	0.00819672	447	0.35846	1	0.0208333	0	0	0	0	0	0	0	0	0	0	0	0	1	0	0	0	0	0	0	0	0	0	0	0	0	0	0	0	0	0	0	0	0	0	0	0	0	0	0	0
ko:K03077 araD, ulaF, sgaE, sgbE; L-ribulose-5-phosphate 4-epimerase [EC:5.1.3.4]	K03077	444	0.342857	2	0.00819672	444	0.356055	0	0	0	0	0	0	0	0	0	0	0	0	0	0	0	0	0	0	0	0	0	0	0	0	0	0	0	0	0	0	0	0	0	0	0	0	0	0	0	0	0	0
ko:K06950 K06950; uncharacterized protein	K06950	490	0.378378	2	0.00819672	442	0.354451	48	1	1	1	1	1	1	1	2	1	1	1	1	1	2	3	1	2	1	3	1	2	1	2	2	1	1	1	2	2	1	2	2	2	2	2	1	1	1	1	1	2
ko:K00652 bioF; 8-amino-7-oxononanoate synthase [EC:2.3.1.47]	K00652	441	0.340541	2	0.00819672	441	0.353649	0	0	0	0	0	0	0	0	0	0	0	0	0	0	0	0	0	0	0	0	0	0	0	0	0	0	0	0	0	0	0	0	0	0	0	0	0	0	0	0	0	0
ko:K07220 K07220; uncharacterized protein	K07220	468	0.36139	2	0.00819672	436	0.349639	32	0.666667	1	1	0	0	1	1	0	0	0	1	1	1	1	1	1	1	1	1	1	1	2	0	4	4	2	3	2	2	0	1	1	1	1	1	0	0	0	0	0	1
ko:K03644 lipA, LIAS, LIP1, LIP5; lipoyl synthase [EC:2.8.1.8]	K03644	433	0.334363	2	0.00819672	428	0.343224	5	0.104167	0	0	0	0	0	0	0	0	0	0	0	0	0	0	0	0	0	0	0	0	0	0	0	0	0	0	0	0	0	0	0	0	0	0	0	0	0	0	0	1
ko:K03652 MPG; DNA-3-methyladenine glycosylase [EC:3.2.2.21]	K03652	436	0.33668	2	0.00819672	426	0.34162	10	0.208333	0	0	0	0	0	0	0	0	0	0	0	1	0	0	1	3	1	1	0	1	0	0	0	0	0	0	0	0	0	0	0	0	0	0	0	0	0	0	0	1
ko:K14170 pheA; chorismate mutase / prephenate dehydratase [EC:5.4.99.5 4.2.1.51]	K14170	414	0.319691	2	0.00819672	410	0.328789	4	0.0833333	0	0	0	0	0	0	1	1	1	0	0	0	0	0	0	0	0	0	0	0	0	0	0	1	0	0	0	0	0	0	0	0	0	0	0	0	0	0	0	0
ko:K06215 pdxS, pdx1; pyridoxal 5'-phosphate synthase pdxS subunit [EC:4.3.3.6]	K06215	445	0.343629	2	0.00819672	404	0.323978	41	0.854167	1	1	1	1	1	1	0	0	0	1	1	3	1	1	0	1	0	1	1	2	1	3	1	1	1	1	1	1	0	1	2	1	1	1	1	2	1	1	1	1
ko:K00077 panE, apbA; 2-dehydropantoate 2-reductase [EC:1.1.1.169]	K00077	425	0.328185	2	0.00819672	401	0.321572	24	0.5	0	0	0	0	0	0	2	1	1	1	3	3	2	2	2	2	2	2	2	2	1	0	0	0	1	0	0	0	0	0	0	0	0	0	2	2	2	2	2	0
ko:K00259 ald; alanine dehydrogenase [EC:1.4.1.1]	K00259	392	0.302703	2	0.00819672	392	0.314354	0	0	0	0	0	0	0	0	0	0	0	0	0	0	0	0	0	0	0	0	0	0	0	0	0	0	0	0	0	0	0	0	0	0	0	0	0	0	0	0	0	0
ko:K02011 afuB, fbpB; iron(III) transport system permease protein	K02011	386	0.298069	2	0.00819672	385	0.308741	1	0.0208333	0	0	0	0	0	0	0	0	0	0	0	0	0	0	0	0	0	0	0	0	0	0	0	0	0	1	0	0	0	0	0	0	0	0	0	0	0	0	0	0
ko:K00937 ppk1; polyphosphate kinase [EC:2.7.4.1]	K00937	392	0.302703	2	0.00819672	370	0.296712	22	0.458333	0	0	0	0	0	0	0	0	0	1	0	0	0	0	0	1	0	0	0	0	0	2	1	1	1	1	1	3	1	1	1	1	1	1	0	0	0	0	0	0
ko:K01209 abfA; alpha-L-arabinofuranosidase [EC:3.2.1.55]	K01209	367	0.283398	2	0.00819672	367	0.294306	0	0	0	0	0	0	0	0	0	0	0	0	0	0	0	0	0	0	0	0	0	0	0	0	0	0	0	0	0	0	0	0	0	0	0	0	0	0	0	0	0	0
ko:K01486 ade; adenine deaminase [EC:3.5.4.2]	K01486	398	0.307336	2	0.00819672	362	0.290297	36	0.75	1	1	1	2	1	1	1	0	2	1	1	1	1	1	1	1	1	1	1	1	1	0	1	1	0	1	1	1	0	0	1	0	0	0	1	2	1	0	1	3
ko:K02622 parE; topoisomerase IV subunit B [EC:5.6.2.2]	K02622	358	0.276448	2	0.00819672	357	0.286287	1	0.0208333	0	0	0	0	0	0	1	0	0	0	0	0	0	0	0	0	0	0	0	0	0	0	0	0	0	0	0	0	0	0	0	0	0	0	0	0	0	0	0	0
ko:K07484 K07484; transposase	K07484	370	0.285714	2	0.00819672	354	0.283881	16	0.333333	0	0	0	0	0	0	3	2	0	4	2	2	0	0	1	0	0	0	2	0	1	0	0	0	0	1	3	1	0	2	1	0	12	0	0	0	0	1	0	0
ko:K02621 parC; topoisomerase IV subunit A [EC:5.6.2.2]	K02621	354	0.273359	2	0.00819672	354	0.283881	0	0	0	0	0	0	0	0	0	0	0	0	0	0	0	0	0	0	0	0	0	0	0	0	0	0	0	0	0	0	0	0	0	0	0	0	0	0	0	0	0	0
ko:K03688 ubiB, aarF; ubiquinone biosynthesis protein	K03688	366	0.282625	2	0.00819672	350	0.280674	16	0.333333	0	0	0	0	1	1	0	0	0	1	0	1	0	0	1	0	1	1	1	1	0	1	1	0	0	0	0	0	0	1	1	1	1	1	0	0	0	0	0	0
ko:K24012 acdAB; acetate---CoA ligase (ADP-forming) [EC:6.2.1.13]	K24012	350	0.27027	2	0.00819672	334	0.267843	16	0.333333	0	0	0	0	0	0	1	1	1	0	0	0	0	0	0	0	0	0	0	0	0	0	0	0	0	0	0	0	0	2	1	0	2	2	0	0	0	0	0	2
ko:K00882 fruK; 1-phosphofructokinase [EC:2.7.1.56]	K00882	324	0.250193	2	0.00819672	322	0.25822	2	0.0416667	0	0	0	0	0	0	0	0	0	0	0	0	0	0	0	0	0	0	0	0	0	0	0	0	1	0	0	0	0	0	0	0	0	0	1	0	0	0	0	0
ko:K00240 sdhB, frdB; succinate dehydrogenase iron-sulfur subunit [EC:1.3.5.1]	K00240	320	0.247104	2	0.00819672	318	0.255012	2	0.0416667	0	0	0	0	0	0	0	0	0	0	0	0	0	0	0	0	0	0	0	0	0	0	0	0	0	0	0	0	0	1	0	0	0	1	0	0	0	0	0	0
ko:K21029 moeB; molybdopterin-synthase adenylyltransferase [EC:2.7.7.80]	K21029	344	0.265637	2	0.00819672	305	0.244587	39	0.8125	1	1	1	1	1	1	0	1	1	2	0	0	0	0	0	0	1	1	1	1	0	1	1	1	1	2	1	1	0	1	1	1	1	2	1	2	1	1	1	1
ko:K06923 K06923; uncharacterized protein	K06923	303	0.233977	2	0.00819672	303	0.242983	0	0	0	0	0	0	0	0	0	0	0	0	0	0	0	0	0	0	0	0	0	0	0	0	0	0	0	0	0	0	0	0	0	0	0	0	0	0	0	0	0	0
ko:K08217 mef; MFS transporter, DHA3 family, macrolide efflux protein	K08217	302	0.233205	2	0.00819672	300	0.240577	2	0.0416667	0	0	0	0	0	0	0	0	0	0	0	0	0	0	0	0	0	0	0	0	0	0	0	0	0	0	0	0	0	0	0	0	0	0	0	0	0	0	0	0
ko:K08296 sixA; phosphohistidine phosphatase [EC:3.1.3.-]	K08296	300	0.23166	2	0.00819672	295	0.236568	5	0.104167	0	0	0	0	0	0	0	0	0	0	0	0	0	0	0	0	0	0	0	0	0	1	1	1	1	0	0	0	1	0	0	0	0	0	0	0	0	0	0	0
ko:K01679 E4.2.1.2B, fumC, FH; fumarate hydratase, class II [EC:4.2.1.2]	K01679	287	0.221622	2	0.00819672	287	0.230152	0	0	0	0	0	0	0	0	0	0	0	0	0	0	0	0	0	0	0	0	0	0	0	0	0	0	0	0	0	0	0	0	0	0	0	0	0	0	0	0	0	0
ko:K01494 dcd; dCTP deaminase [EC:3.5.4.13]	K01494	313	0.241699	2	0.00819672	279	0.223737	34	0.708333	1	1	1	1	1	1	0	3	0	2	1	2	2	2	2	2	2	2	2	2	1	0	2	2	2	1	2	2	0	0	0	0	0	0	0	0	0	0	0	1
ko:K00426 cydB; cytochrome bd ubiquinol oxidase subunit II [EC:7.1.1.7]	K00426	271	0.209266	2	0.00819672	269	0.215718	2	0.0416667	0	0	0	0	0	0	0	0	0	0	0	0	0	0	0	0	0	0	0	0	0	0	0	0	0	0	0	0	1	0	0	0	0	1	0	0	0	0	0	0
ko:K00342 nuoM; NADH-quinone oxidoreductase subunit M [EC:7.1.1.2]	K00342	265	0.204633	2	0.00819672	264	0.211708	1	0.0208333	0	0	0	0	0	0	0	0	0	0	0	0	0	0	0	0	0	0	0	0	0	0	0	0	0	0	0	0	0	0	0	0	0	0	0	0	0	0	0	0
ko:K19225 gluP; rhomboid protease GluP [EC:3.4.21.105]	K19225	264	0.203861	2	0.00819672	264	0.211708	0	0	0	0	0	0	0	0	0	0	0	0	0	0	0	0	0	0	0	0	0	0	0	0	0	0	0	0	0	0	0	0	0	0	0	0	0	0	0	0	0	0
ko:K00265 gltB; glutamate synthase (NADPH) large chain [EC:1.4.1.13]	K00265	261	0.201544	2	0.00819672	260	0.2085	1	0.0208333	0	0	0	0	0	0	0	0	0	0	0	0	0	0	0	0	0	0	0	0	0	0	0	0	0	0	0	0	0	0	0	0	0	0	0	0	0	0	0	0
ko:K01174 nuc; micrococcal nuclease [EC:3.1.31.1]	K01174	266	0.205405	2	0.00819672	253	0.202887	13	0.270833	2	1	1	1	1	1	0	1	0	0	0	0	0	0	0	0	0	0	0	0	0	0	0	1	0	0	0	0	0	0	0	0	0	0	1	1	1	1	2	0
ko:K07793 tctA; putative tricarboxylic transport membrane protein	K07793	246	0.189961	2	0.00819672	245	0.196472	1	0.0208333	0	0	0	0	0	0	0	0	0	0	0	0	0	0	0	0	0	0	0	0	0	0	0	0	0	0	0	0	0	0	0	0	0	0	0	0	0	0	0	0
ko:K02456 gspG; general secretion pathway protein G	K02456	235	0.181467	2	0.00819672	234	0.18765	1	0.0208333	0	0	0	0	1	0	0	0	0	0	0	0	0	0	0	0	0	0	0	0	0	0	0	0	0	0	0	0	0	0	0	0	0	0	0	0	0	0	0	0
ko:K07485 K07485; transposase	K07485	235	0.181467	2	0.00819672	232	0.186047	3	0.0625	0	0	0	0	0	0	0	0	0	0	0	0	0	0	0	0	0	0	0	0	0	0	0	0	0	0	0	5	0	0	0	0	2	0	1	0	0	0	0	0
ko:K00362 nirB; nitrite reductase (NADH) large subunit [EC:1.7.1.15]	K00362	224	0.172973	2	0.00819672	224	0.179631	0	0	0	0	0	0	0	0	0	0	0	0	0	0	0	0	0	0	0	0	0	0	0	0	0	0	0	0	0	0	0	0	0	0	0	0	0	0	0	0	0	0
ko:K00332 nuoC; NADH-quinone oxidoreductase subunit C [EC:7.1.1.2]	K00332	218	0.16834	2	0.00819672	207	0.165998	11	0.229167	0	0	0	0	0	0	0	0	0	0	0	0	0	0	0	0	0	0	0	0	0	0	0	0	1	1	0	0	0	0	0	0	0	0	0	0	0	0	0	1
ko:K16554 exoP, vpsO; polysaccharide biosynthesis transport protein [EC:2.7.10.3]	K16554	205	0.158301	2	0.00819672	205	0.164395	0	0	0	0	0	0	0	0	0	0	0	0	0	0	0	0	0	0	0	0	0	0	0	0	0	0	0	0	0	0	0	0	0	0	0	0	0	0	0	0	0	0
ko:K04762 hslR; ribosome-associated heat shock protein Hsp15	K04762	199	0.153668	2	0.00819672	199	0.159583	0	0	0	0	0	0	0	0	0	0	0	0	0	0	0	0	0	0	0	0	0	0	0	0	0	0	0	0	0	0	0	0	0	0	0	0	0	0	0	0	0	0
ko:K01256 pepN; aminopeptidase N [EC:3.4.11.2]	K01256	207	0.159846	2	0.00819672	194	0.155573	13	0.270833	0	0	0	0	0	0	1	1	1	1	0	0	0	2	0	0	0	2	0	1	0	0	0	0	0	0	0	0	1	1	2	3	1	1	0	0	0	0	0	0
ko:K04751 glnB; nitrogen regulatory protein P-II 1	K04751	217	0.167568	2	0.00819672	192	0.15397	25	0.520833	1	1	0	0	2	2	1	0	1	1	0	0	0	0	0	1	0	0	0	1	0	1	1	2	3	0	1	1	0	0	1	0	0	0	2	3	1	2	2	0
ko:K09691 wzt, rfbB; homopolymeric O-antigen transport system ATP-binding protein [EC:7.5.2.14]	K09691	199	0.153668	2	0.00819672	185	0.148356	14	0.291667	0	0	0	0	0	0	0	0	0	0	0	0	0	0	0	0	0	0	0	0	0	0	0	0	0	2	1	0	0	1	1	2	2	1	0	2	1	0	1	1
ko:K00040 uxuB; fructuronate reductase [EC:1.1.1.57]	K00040	183	0.141313	2	0.00819672	183	0.146752	0	0	0	0	0	0	0	0	0	0	0	0	0	0	0	0	0	0	0	0	0	0	0	0	0	0	0	0	0	0	0	0	0	0	0	0	0	0	0	0	0	0
ko:K03311 TC.LIVCS; branched-chain amino acid:cation transporter, LIVCS family	K03311	182	0.140541	2	0.00819672	182	0.14595	0	0	0	0	0	0	0	0	0	0	0	0	0	0	0	0	0	0	0	0	0	0	0	0	0	0	0	0	0	0	0	0	0	0	0	0	0	0	0	0	0	0
ko:K02019 modE; molybdate transport system regulatory protein	K02019	191	0.14749	2	0.00819672	180	0.144346	11	0.229167	0	0	1	1	1	1	0	1	1	0	0	0	0	0	0	0	0	0	0	0	0	0	0	0	0	0	0	0	0	1	1	1	1	1	0	0	0	0	0	0
ko:K02195 ccmC; heme exporter protein C	K02195	172	0.132819	2	0.00819672	171	0.137129	1	0.0208333	0	0	0	0	0	0	0	0	0	0	0	0	0	0	0	0	0	0	0	0	0	0	0	0	0	0	0	0	0	0	1	0	0	0	0	0	0	0	0	0
ko:K01214 ISA, treX; isoamylase [EC:3.2.1.68]	K01214	159	0.12278	2	0.00819672	159	0.127506	0	0	0	0	0	0	0	0	0	0	0	0	0	0	0	0	0	0	0	0	0	0	0	0	0	0	0	0	0	0	0	0	0	0	0	0	0	0	0	0	0	0
ko:K10820 ytfR; galactofuranose transport system ATP-binding protein [EC:7.5.2.9]	K10820	152	0.117375	2	0.00819672	151	0.121091	1	0.0208333	0	0	0	0	0	0	0	0	1	0	0	0	0	0	0	0	0	0	0	0	0	0	0	0	0	0	0	0	0	0	0	0	0	0	0	0	0	0	0	0
ko:K00982 glnE; [glutamine synthetase] adenylyltransferase / [glutamine synthetase]-adenylyl-L-tyrosine phosphorylase [EC:2.7.7.42 2.7.7.89]	K00982	150	0.11583	2	0.00819672	150	0.120289	0	0	0	0	0	0	0	0	0	0	0	0	0	0	0	0	0	0	0	0	0	0	0	0	0	0	0	0	0	0	0	0	0	0	0	0	0	0	0	0	0	0
ko:K03605 hyaD, hybD; hydrogenase maturation protease [EC:3.4.23.-]	K03605	166	0.128185	2	0.00819672	142	0.113873	24	0.5	0	0	0	0	0	0	1	1	1	0	1	1	0	1	1	0	1	1	0	1	1	0	0	0	0	0	0	0	1	1	0	1	1	1	0	0	0	0	0	1
ko:K00833 bioA; adenosylmethionine---8-amino-7-oxononanoate aminotransferase [EC:2.6.1.62]	K00833	132	0.101931	2	0.00819672	132	0.105854	0	0	0	0	0	0	0	0	0	0	0	0	0	0	0	0	0	0	0	0	0	0	0	0	0	0	0	0	0	0	0	0	0	0	0	0	0	0	0	0	0	0
ko:K19350 lsa; lincosamide and streptogramin A transport system ATP-binding/permease protein	K19350	127	0.0980695	2	0.00819672	127	0.101844	0	0	0	0	0	0	0	0	0	0	0	0	0	0	0	0	0	0	0	0	0	0	0	0	0	0	0	0	0	0	0	0	0	0	0	0	0	0	0	0	0	0
ko:K00990 glnD; [protein-PII] uridylyltransferase [EC:2.7.7.59]	K00990	126	0.0972973	2	0.00819672	126	0.101043	0	0	0	0	0	0	0	0	0	0	0	0	0	0	0	0	0	0	0	0	0	0	0	0	0	0	0	0	0	0	0	0	0	0	0	0	0	0	0	0	0	0
ko:K04568 epmA, poxA; elongation factor P--(R)-beta-lysine ligase [EC:6.3.1.-]	K04568	126	0.0972973	2	0.00819672	126	0.101043	0	0	0	0	0	0	0	0	0	0	0	0	0	0	0	0	0	0	0	0	0	0	0	0	0	0	0	0	0	0	0	0	0	0	0	0	0	0	0	0	0	0
ko:K13288 orn, REX2, REXO2; oligoribonuclease [EC:3.1.-.-]	K13288	123	0.0949807	2	0.00819672	123	0.0986367	0	0	0	0	0	0	0	0	0	0	0	0	0	0	0	0	0	0	0	0	0	0	0	0	0	0	0	0	0	0	0	0	0	0	0	0	0	0	0	0	0	0
ko:K01434 pac; penicillin G amidase [EC:3.5.1.11]	K01434	122	0.0942085	2	0.00819672	122	0.0978348	0	0	0	0	0	0	0	0	0	0	0	0	0	0	0	0	0	0	0	0	0	0	0	0	0	0	0	0	0	0	0	0	0	0	0	0	0	0	0	0	0	0
ko:K07458 vsr; DNA mismatch endonuclease, patch repair protein [EC:3.1.-.-]	K07458	120	0.0926641	2	0.00819672	117	0.0938252	3	0.0625	0	0	0	0	0	0	0	0	0	0	0	0	0	0	0	0	0	0	0	0	0	0	0	0	0	1	0	0	0	0	0	0	0	0	0	0	0	0	0	0
ko:K19159 yefM; antitoxin YefM	K19159	109	0.0841699	2	0.00819672	109	0.0874098	0	0	0	0	0	0	0	0	0	0	0	0	0	0	0	0	0	0	0	0	0	0	0	0	0	0	0	0	0	0	0	0	0	0	0	0	0	0	0	0	0	0
ko:K12140 hyfE; hydrogenase-4 component E [EC:1.-.-.-]	K12140	123	0.0949807	2	0.00819672	108	0.0866079	15	0.3125	0	0	0	0	0	0	0	0	0	0	0	0	0	0	0	0	0	0	0	0	1	1	1	0	0	0	1	0	0	0	1	1	1	0	0	0	0	0	0	1
ko:K10541 mglC; methyl-galactoside transport system permease protein	K10541	108	0.0833977	2	0.00819672	108	0.0866079	0	0	0	0	0	0	0	0	0	0	0	0	0	0	0	0	0	0	0	0	0	0	0	0	0	0	0	0	0	0	0	0	0	0	0	0	0	0	0	0	0	0
ko:K03841 FBP, fbp; fructose-1,6-bisphosphatase I [EC:3.1.3.11]	K03841	116	0.0895753	2	0.00819672	106	0.085004	10	0.208333	0	0	0	0	0	0	0	0	0	1	0	0	0	0	0	0	0	0	0	0	1	1	1	0	1	1	1	1	0	0	0	0	0	0	0	0	1	1	0	0
ko:K19745 acuI; acrylyl-CoA reductase (NADPH) [EC:1.3.1.-]	K19745	105	0.0810811	2	0.00819672	105	0.0842021	0	0	0	0	0	0	0	0	0	0	0	0	0	0	0	0	0	0	0	0	0	0	0	0	0	0	0	0	0	0	0	0	0	0	0	0	0	0	0	0	0	0
ko:K13821 putA; RHH-type transcriptional regulator, proline utilization regulon repressor / proline dehydrogenase / delta 1-pyrroline-5-carboxylate dehydrogenase [EC:1.5.5.2 1.2.1.88]	K13821	104	0.0803089	2	0.00819672	104	0.0834002	0	0	0	0	0	0	0	0	0	0	0	0	0	0	0	0	0	0	0	0	0	0	0	0	0	0	0	0	0	0	0	0	0	0	0	0	0	0	0	0	0	0
ko:K06890 K06890; uncharacterized protein	K06890	103	0.0795367	2	0.00819672	103	0.0825982	0	0	0	0	0	0	0	0	0	0	0	0	0	0	0	0	0	0	0	0	0	0	0	0	0	0	0	0	0	0	0	0	0	0	0	0	0	0	0	0	0	0
ko:K15634 gpmB; 2,3-bisphosphoglycerate-dependent phosphoglycerate mutase [EC:5.4.2.11]	K15634	100	0.0772201	2	0.00819672	100	0.0801925	0	0	0	0	0	0	0	0	0	0	0	0	0	0	0	0	0	0	0	0	0	0	0	0	0	0	0	0	0	0	0	0	0	0	0	0	0	0	0	0	0	0
ko:K00647 fabB; 3-oxoacyl-[acyl-carrier-protein] synthase I [EC:2.3.1.41]	K00647	98	0.0756757	2	0.00819672	98	0.0785886	0	0	0	0	0	0	0	0	0	0	0	0	0	0	0	0	0	0	0	0	0	0	0	0	0	0	0	0	0	0	0	0	0	0	0	0	0	0	0	0	0	0
ko:K10805 tesB; acyl-CoA thioesterase II [EC:3.1.2.-]	K10805	97	0.0749035	2	0.00819672	97	0.0777867	0	0	0	0	0	0	0	0	0	0	0	0	0	0	0	0	0	0	0	0	0	0	0	0	0	0	0	0	0	0	0	0	0	0	0	0	0	0	0	0	0	0
ko:K01089 hisB; imidazoleglycerol-phosphate dehydratase / histidinol-phosphatase [EC:4.2.1.19 3.1.3.15]	K01089	91	0.0702703	2	0.00819672	88	0.0705694	3	0.0625	0	0	0	0	0	0	0	0	0	0	0	0	0	0	0	0	0	0	0	0	0	0	0	0	0	0	0	0	0	0	0	0	0	0	0	0	1	1	1	0
ko:K01201 GBA, srfJ; glucosylceramidase [EC:3.2.1.45]	K01201	84	0.0648649	2	0.00819672	84	0.0673617	0	0	0	0	0	0	0	0	0	0	0	0	0	0	0	0	0	0	0	0	0	0	0	0	0	0	0	0	0	0	0	0	0	0	0	0	0	0	0	0	0	0
ko:K03772 fkpA; FKBP-type peptidyl-prolyl cis-trans isomerase FkpA [EC:5.2.1.8]	K03772	83	0.0640927	2	0.00819672	83	0.0665597	0	0	0	0	0	0	0	0	0	0	0	0	0	0	0	0	0	0	0	0	0	0	0	0	0	0	0	0	0	0	0	0	0	0	0	0	0	0	0	0	0	0
ko:K03893 arsB; arsenical pump membrane protein	K03893	77	0.0594595	2	0.00819672	77	0.0617482	0	0	0	0	0	0	0	0	0	0	0	0	0	0	0	0	0	0	0	0	0	0	0	0	0	0	0	0	0	0	0	0	0	0	0	0	0	0	0	0	0	0
ko:K12452 ascC, ddhC, rfbH; CDP-4-dehydro-6-deoxyglucose reductase, E1 [EC:1.17.1.1]	K12452	75	0.0579151	2	0.00819672	73	0.0585405	2	0.0416667	0	0	0	0	0	0	0	0	0	0	0	0	0	0	0	0	0	0	0	0	0	0	0	0	0	0	0	0	0	0	0	0	1	0	0	0	0	0	0	0
ko:K15555 ssuB; sulfonate transport system ATP-binding protein [EC:7.6.2.14]	K15555	72	0.0555985	2	0.00819672	72	0.0577386	0	0	0	0	0	0	0	0	0	0	0	0	0	0	0	0	0	0	0	0	0	0	0	0	0	0	0	0	0	0	0	0	0	0	0	0	0	0	0	0	0	0
ko:K16371 gatZ-kbaZ; D-tagatose-1,6-bisphosphate aldolase subunit GatZ/KbaZ	K16371	70	0.0540541	2	0.00819672	70	0.0561347	0	0	0	0	0	0	0	0	0	0	0	0	0	0	0	0	0	0	0	0	0	0	0	0	0	0	0	0	0	0	0	0	0	0	0	0	0	0	0	0	0	0
ko:K19157 yafQ; mRNA interferase YafQ [EC:3.1.-.-]	K19157	67	0.0517375	2	0.00819672	67	0.0537289	0	0	0	0	0	0	0	0	0	0	0	0	0	0	0	0	0	0	0	0	0	0	0	0	0	0	0	0	0	0	0	0	0	0	0	0	0	0	0	0	0	0
ko:K01682 acnB; aconitate hydratase 2 / 2-methylisocitrate dehydratase [EC:4.2.1.3 4.2.1.99]	K01682	66	0.0509653	2	0.00819672	66	0.052927	0	0	0	0	0	0	0	0	0	0	0	0	0	0	0	0	0	0	0	0	0	0	0	0	0	0	0	0	0	0	0	0	0	0	0	0	0	0	0	0	0	0
ko:K02334 dpo; DNA polymerase bacteriophage-type [EC:2.7.7.7]	K02334	63	0.0486486	2	0.00819672	63	0.0505213	0	0	0	0	0	0	0	0	0	0	0	0	0	0	0	0	0	0	0	0	0	0	0	0	0	0	0	0	0	0	0	0	0	0	0	0	0	0	0	0	0	0
ko:K02795 manY; mannose PTS system EIIC component	K02795	57	0.0440154	2	0.00819672	56	0.0449078	1	0.0208333	0	0	0	0	0	0	1	0	0	0	0	0	0	0	0	0	0	0	0	0	0	0	0	0	0	0	0	0	0	0	0	0	0	0	0	0	0	0	0	0
ko:K07799 mdtA; membrane fusion protein, multidrug efflux system	K07799	56	0.0432432	2	0.00819672	56	0.0449078	0	0	0	0	0	0	0	0	0	0	0	0	0	0	0	0	0	0	0	0	0	0	0	0	0	0	0	0	0	0	0	0	0	0	0	0	0	0	0	0	0	0
ko:K00101 lldD; L-lactate dehydrogenase (cytochrome) [EC:1.1.2.3]	K00101	54	0.0416988	2	0.00819672	54	0.0433039	0	0	0	0	0	0	0	0	0	0	0	0	0	0	0	0	0	0	0	0	0	0	0	0	0	0	0	0	0	0	0	0	0	0	0	0	0	0	0	0	0	0
ko:K00795 ispA; farnesyl diphosphate synthase [EC:2.5.1.1 2.5.1.10]	K00795	51	0.0393822	2	0.00819672	51	0.0408982	0	0	0	0	0	0	0	0	0	0	0	0	0	0	0	0	0	0	0	0	0	0	0	0	0	0	0	0	0	0	0	0	0	0	0	0	0	0	0	0	0	0
ko:K11076 potG, spuF; putrescine transport system ATP-binding protein [EC:7.6.2.16]	K11076	51	0.0393822	2	0.00819672	51	0.0408982	0	0	0	0	0	0	0	0	0	0	0	0	0	0	0	0	0	0	0	0	0	0	0	0	0	0	0	0	0	0	0	0	0	0	0	0	0	0	0	0	0	0
ko:K02445 glpT; MFS transporter, OPA family, glycerol-3-phosphate transporter	K02445	48	0.0370656	2	0.00819672	48	0.0384924	0	0	0	0	0	0	0	0	0	0	0	0	0	0	0	0	0	0	0	0	0	0	0	0	0	0	0	0	0	0	0	0	0	0	0	0	0	0	0	0	0	0
ko:K06904 GP4; Escherichia/Staphylococcus phage prohead protease	K06904	48	0.0370656	2	0.00819672	48	0.0384924	0	0	0	0	0	0	0	0	0	0	0	0	0	0	0	0	0	0	0	0	0	0	0	0	0	0	0	0	0	0	0	0	0	0	0	0	0	0	0	0	0	0
ko:K07806 arnB, pmrH; UDP-4-amino-4-deoxy-L-arabinose-oxoglutarate aminotransferase [EC:2.6.1.87]	K07806	48	0.0370656	2	0.00819672	48	0.0384924	0	0	0	0	0	0	0	0	0	0	0	0	0	0	0	0	0	0	0	0	0	0	0	0	0	0	0	0	0	0	0	0	0	0	0	0	0	0	0	0	0	0
ko:K18234 vat; virginiamycin A acetyltransferase [EC:2.3.1.-]	K18234	48	0.0370656	2	0.00819672	48	0.0384924	0	0	0	0	0	0	0	0	0	0	0	0	0	0	0	0	0	0	0	0	0	0	0	0	0	0	0	0	0	0	0	0	0	0	0	0	0	0	0	0	0	0
ko:K03620 hyaC; Ni/Fe-hydrogenase 1 B-type cytochrome subunit	K03620	47	0.0362934	2	0.00819672	47	0.0376905	0	0	0	0	0	0	0	0	0	0	0	0	0	0	0	0	0	0	0	0	0	0	0	0	0	0	0	0	0	0	0	0	0	0	0	0	0	0	0	0	0	0
ko:K08151 tetA; MFS transporter, DHA1 family, tetracycline resistance protein	K08151	47	0.0362934	2	0.00819672	44	0.0352847	3	0.0625	0	0	0	0	0	0	0	0	0	0	0	0	0	0	0	0	0	0	0	0	0	0	0	0	0	0	0	0	0	0	1	1	1	0	0	0	0	0	0	0
ko:K01428 ureC; urease subunit alpha [EC:3.5.1.5]	K01428	45	0.034749	2	0.00819672	44	0.0352847	1	0.0208333	0	0	0	0	0	0	0	0	0	0	0	0	0	0	0	0	0	0	0	0	0	0	0	0	0	0	0	0	0	0	0	0	0	0	0	0	0	0	0	0
ko:K00023 phbB; acetoacetyl-CoA reductase [EC:1.1.1.36]	K00023	44	0.0339768	2	0.00819672	44	0.0352847	0	0	0	0	0	0	0	0	0	0	0	0	0	0	0	0	0	0	0	0	0	0	0	0	0	0	0	0	0	0	0	0	0	0	0	0	0	0	0	0	0	0
ko:K01546 kdpA; potassium-transporting ATPase potassium-binding subunit	K01546	46	0.0355212	2	0.00819672	38	0.0304731	8	0.166667	0	0	0	0	0	0	0	0	0	0	0	0	0	0	0	0	1	1	1	0	0	0	0	1	1	0	1	0	0	0	1	0	0	0	0	0	0	0	0	1
ko:K06039 ychN; uncharacterized protein involved in oxidation of intracellular sulfur	K06039	38	0.0293436	2	0.00819672	37	0.0296712	1	0.0208333	0	0	0	0	0	0	0	0	0	0	0	0	0	0	0	0	0	0	0	0	0	0	0	0	0	0	0	0	0	0	0	0	0	0	0	0	1	0	0	0
ko:K13641 iclR; IclR family transcriptional regulator, acetate operon repressor	K13641	37	0.0285714	2	0.00819672	37	0.0296712	0	0	0	0	0	0	0	0	0	0	0	0	0	0	0	0	0	0	0	0	0	0	0	0	0	0	0	0	0	0	0	0	0	0	0	0	0	0	0	0	0	0
ko:K16868 tehB; tellurite methyltransferase [EC:2.1.1.265]	K16868	37	0.0285714	2	0.00819672	37	0.0296712	0	0	0	0	0	0	0	0	0	0	0	0	0	0	0	0	0	0	0	0	0	0	0	0	0	0	0	0	0	0	0	0	0	0	0	0	0	0	0	0	0	0
ko:K09164 K09164; uncharacterized protein	K09164	36	0.0277992	2	0.00819672	36	0.0288693	0	0	0	0	0	0	0	0	0	0	0	0	0	0	0	0	0	0	0	0	0	0	0	0	0	0	0	0	0	0	0	0	0	0	0	0	0	0	0	0	0	0
ko:K02336 polB; DNA polymerase II [EC:2.7.7.7]	K02336	35	0.027027	2	0.00819672	35	0.0280674	0	0	0	0	0	0	0	0	0	0	0	0	0	0	0	0	0	0	0	0	0	0	0	0	0	0	0	0	0	0	0	0	0	0	0	0	0	0	0	0	0	0
ko:K19789 radD; DNA repair protein RadD	K19789	35	0.027027	2	0.00819672	35	0.0280674	0	0	0	0	0	0	0	0	0	0	0	0	0	0	0	0	0	0	0	0	0	0	0	0	0	0	0	0	0	0	0	0	0	0	0	0	0	0	0	0	0	0
ko:K09699 DBT, bkdB; 2-oxoisovalerate dehydrogenase E2 component (dihydrolipoyl transacylase) [EC:2.3.1.168]	K09699	32	0.0247104	2	0.00819672	32	0.0256616	0	0	0	0	0	0	0	0	0	0	0	0	0	0	0	0	0	0	0	0	0	0	0	0	0	0	0	0	0	0	0	0	0	0	0	0	0	0	0	0	0	0
ko:K03762 proP; MFS transporter, MHS family, proline/betaine transporter	K03762	27	0.0208494	2	0.00819672	27	0.021652	0	0	0	0	0	0	0	0	0	0	0	0	0	0	0	0	0	0	0	0	0	0	0	0	0	0	0	0	0	0	0	0	0	0	0	0	0	0	0	0	0	0
ko:K03669 mdoH; membrane glycosyltransferase [EC:2.4.1.-]	K03669	26	0.0200772	2	0.00819672	26	0.02085	0	0	0	0	0	0	0	0	0	0	0	0	0	0	0	0	0	0	0	0	0	0	0	0	0	0	0	0	0	0	0	0	0	0	0	0	0	0	0	0	0	0
ko:K06211 nadR; HTH-type transcriptional regulator, transcriptional repressor of NAD biosynthesis genes [EC:2.7.7.1 2.7.1.22]	K06211	26	0.0200772	2	0.00819672	26	0.02085	0	0	0	0	0	0	0	0	0	0	0	0	0	0	0	0	0	0	0	0	0	0	0	0	0	0	0	0	0	0	0	0	0	0	0	0	0	0	0	0	0	0
ko:K07387 K07387; metalloprotease [EC:3.4.24.-]	K07387	26	0.0200772	2	0.00819672	26	0.02085	0	0	0	0	0	0	0	0	0	0	0	0	0	0	0	0	0	0	0	0	0	0	0	0	0	0	0	0	0	0	0	0	0	0	0	0	0	0	0	0	0	0
ko:K06149 uspA; universal stress protein A	K06149	25	0.019305	2	0.00819672	25	0.0200481	0	0	0	0	0	0	0	0	0	0	0	0	0	0	0	0	0	0	0	0	0	0	0	0	0	0	0	0	0	0	0	0	0	0	0	0	0	0	0	0	0	0
ko:K03670 mdoG; periplasmic glucans biosynthesis protein	K03670	21	0.0162162	2	0.00819672	21	0.0168404	0	0	0	0	0	0	0	0	0	0	0	0	0	0	0	0	0	0	0	0	0	0	0	0	0	0	0	0	0	0	0	0	0	0	0	0	0	0	0	0	0	0
ko:K12370 dppC; dipeptide transport system permease protein	K12370	21	0.0162162	2	0.00819672	21	0.0168404	0	0	0	0	0	0	0	0	0	0	0	0	0	0	0	0	0	0	0	0	0	0	0	0	0	0	0	0	0	0	0	0	0	0	0	0	0	0	0	0	0	0
ko:K11733 lysP; lysine-specific permease	K11733	21	0.0162162	2	0.00819672	20	0.0160385	1	0.0208333	0	0	0	0	0	0	0	0	0	0	0	0	1	0	0	0	0	0	0	0	0	0	0	0	0	0	0	0	0	0	0	0	0	0	0	0	0	0	0	0
ko:K24120 ahpE; mycoredoxin-dependent peroxiredoxin [EC:1.11.1.29]	K24120	17	0.0131274	2	0.00819672	17	0.0136327	0	0	0	0	0	0	0	0	0	0	0	0	0	0	0	0	0	0	0	0	0	0	0	0	0	0	0	0	0	0	0	0	0	0	0	0	0	0	0	0	0	0
ko:K14187 tyrA; chorismate mutase / prephenate dehydrogenase [EC:5.4.99.5 1.3.1.12]	K14187	25	0.019305	2	0.00819672	16	0.0128308	9	0.1875	0	0	0	0	0	0	0	0	0	1	0	0	0	0	0	0	0	0	0	0	0	0	0	0	0	0	0	0	0	0	0	0	0	0	0	0	0	0	0	1
ko:K11089 TROVE2, SSA2; 60 kDa SS-A/Ro ribonucleoprotein	K11089	17	0.0131274	2	0.00819672	16	0.0128308	1	0.0208333	0	0	0	0	0	0	1	0	0	0	0	0	0	0	0	0	0	0	0	0	0	0	0	0	0	0	0	0	0	0	0	0	0	0	0	0	0	0	0	0
ko:K02167 betI; TetR/AcrR family transcriptional regulator, transcriptional repressor of bet genes	K02167	14	0.0108108	2	0.00819672	14	0.0112269	0	0	0	0	0	0	0	0	0	0	0	0	0	0	0	0	0	0	0	0	0	0	0	0	0	0	0	0	0	0	0	0	0	0	0	0	0	0	0	0	0	0
ko:K03834 tyrP; tyrosine-specific transport protein	K03834	14	0.0108108	2	0.00819672	14	0.0112269	0	0	0	0	0	0	0	0	0	0	0	0	0	0	0	0	0	0	0	0	0	0	0	0	0	0	0	0	0	0	0	0	0	0	0	0	0	0	0	0	0	0
ko:K10002 gltK, aatM; glutamate/aspartate transport system permease protein	K10002	13	0.0100386	2	0.00819672	13	0.010425	0	0	0	0	0	0	0	0	0	0	0	0	0	0	0	0	0	0	0	0	0	0	0	0	0	0	0	0	0	0	0	0	0	0	0	0	0	0	0	0	0	0
ko:K12368 dppA; dipeptide transport system substrate-binding protein	K12368	13	0.0100386	2	0.00819672	13	0.010425	0	0	0	0	0	0	0	0	0	0	0	0	0	0	0	0	0	0	0	0	0	0	0	0	0	0	0	0	0	0	0	0	0	0	0	0	0	0	0	0	0	0
ko:K03837 sdaC; serine transporter	K03837	12	0.00926641	2	0.00819672	12	0.0096231	0	0	0	0	0	0	0	0	0	0	0	0	0	0	0	0	0	0	0	0	0	0	0	0	0	0	0	0	0	0	0	0	0	0	0	0	0	0	0	0	0	0
ko:K08994 yneE, BEST; ion channel-forming bestrophin family protein	K08994	12	0.00926641	2	0.00819672	12	0.0096231	0	0	0	0	0	0	0	0	0	0	0	0	0	0	0	0	0	0	0	0	0	0	0	0	0	0	0	0	0	0	0	0	0	0	0	0	0	0	0	0	0	0
ko:K11177 yagR; xanthine dehydrogenase YagR molybdenum-binding subunit [EC:1.17.1.4]	K11177	12	0.00926641	2	0.00819672	12	0.0096231	0	0	0	0	0	0	0	0	0	0	0	0	0	0	0	0	0	0	0	0	0	0	0	0	0	0	0	0	0	0	0	0	0	0	0	0	0	0	0	0	0	0
ko:K03548 perM; putative permease	K03548	11	0.00849421	2	0.00819672	11	0.00882117	0	0	0	0	0	0	0	0	0	0	0	0	0	0	0	0	0	0	0	0	0	0	0	0	0	0	0	0	0	0	0	0	0	0	0	0	0	0	0	0	0	0
ko:K05874 tsr; methyl-accepting chemotaxis protein I, serine sensor receptor	K05874	11	0.00849421	2	0.00819672	11	0.00882117	0	0	0	0	0	0	0	0	0	0	0	0	0	0	0	0	0	0	0	0	0	0	0	0	0	0	0	0	0	0	0	0	0	0	0	0	0	0	0	0	0	0
ko:K12943 ygeR; lipoprotein YgeR	K12943	5	0.003861	2	0.00819672	5	0.00400962	0	0	0	0	0	0	0	0	0	0	0	0	0	0	0	0	0	0	0	0	0	0	0	0	0	0	0	0	0	0	0	0	0	0	0	0	0	0	0	0	0	0
ko:K00897 aphA; kanamycin kinase [EC:2.7.1.95]	K00897	4	0.0030888	2	0.00819672	4	0.0032077	0	0	0	0	0	0	0	0	0	0	0	0	0	0	0	0	0	0	0	0	0	0	0	0	0	0	0	0	0	0	0	0	0	0	0	0	0	0	0	0	0	0
ko:K12152 nudJ; phosphatase NudJ [EC:3.6.1.-]	K12152	3	0.0023166	2	0.00819672	3	0.00240577	0	0	0	0	0	0	0	0	0	0	0	0	0	0	0	0	0	0	0	0	0	0	0	0	0	0	0	0	0	0	0	0	0	0	0	0	0	0	0	0	0	0
ko:K07771 basR; two-component system, OmpR family, response regulator BasR	K07771	2	0.0015444	2	0.00819672	2	0.00160385	0	0	0	0	0	0	0	0	0	0	0	0	0	0	0	0	0	0	0	0	0	0	0	0	0	0	0	0	0	0	0	0	0	0	0	0	0	0	0	0	0	0
ko:K09996 artJ; arginine transport system substrate-binding protein	K09996	2	0.0015444	2	0.00819672	2	0.00160385	0	0	0	0	0	0	0	0	0	0	0	0	0	0	0	0	0	0	0	0	0	0	0	0	0	0	0	0	0	0	0	0	0	0	0	0	0	0	0	0	0	0
ko:K16695 wzxC; lipopolysaccharide exporter	K16695	2	0.0015444	2	0.00819672	2	0.00160385	0	0	0	0	0	0	0	0	0	0	0	0	0	0	0	0	0	0	0	0	0	0	0	0	0	0	0	0	0	0	0	0	0	0	0	0	0	0	0	0	0	0
ko:K09150 K09150; uncharacterized protein	K09150	37	0.0285714	2	0.00819672	0	0	37	0.770833	1	1	1	1	2	1	1	1	1	1	2	2	1	1	1	1	1	1	1	1	1	1	1	1	1	1	2	1	1	1	1	1	1	1	1	0	2	0	1	0
ko:K00577 mtrA; tetrahydromethanopterin S-methyltransferase subunit A [EC:7.2.1.4]	K00577	35	0.027027	2	0.00819672	0	0	35	0.729167	1	1	3	0	2	2	1	0	0	2	2	1	1	2	0	1	1	2	2	0	2	1	1	2	1	2	0	2	1	2	2	2	2	2	2	2	2	2	2	1
ko:K21079 gp23; Straboviridae major head protein	K21079	0	0	2	0.00819672	0	0	0	0	0	0	0	0	0	0	0	0	0	0	0	0	0	0	0	0	0	0	0	0	0	0	0	0	0	0	0	0	0	0	0	0	0	0	0	0	0	0	0	0
ko:K24118 atsB, chuR, aslB; serine-type anaerobic sulfatase-maturating enzyme [EC:1.1.98.7]	K24118	0	0	2	0.00819672	0	0	0	0	0	0	0	0	0	0	0	0	0	0	0	0	0	0	0	0	0	0	0	0	0	0	0	0	0	0	0	0	0	0	0	0	0	0	0	0	0	0	0	0
ko:K24846 pglK; ATP-binding cassette, subfamily B, bacterial PglK [EC:7.5.2.-]	K24846	0	0	2	0.00819672	0	0	0	0	0	0	0	0	0	0	0	0	0	0	0	0	0	0	0	0	0	0	0	0	0	0	0	0	0	0	0	0	0	0	0	0	0	0	0	0	0	0	0	0
ko:K25137 rlmL; 23S rRNA (guanine2445-N2)-methyltransferase [EC:2.1.1.173]	K25137	0	0	2	0.00819672	0	0	0	0	0	0	0	0	0	0	0	0	0	0	0	0	0	0	0	0	0	0	0	0	0	0	0	0	0	0	0	0	0	0	0	0	0	0	0	0	0	0	0	0
ko:K25153 gldG; gliding motility-associatede transport system auxiliary component	K25153	0	0	2	0.00819672	0	0	0	0	0	0	0	0	0	0	0	0	0	0	0	0	0	0	0	0	0	0	0	0	0	0	0	0	0	0	0	0	0	0	0	0	0	0	0	0	0	0	0	0
ko:K26031 E; Straboviridae endolysin [EC:3.2.1.17]	K26031	0	0	2	0.00819672	0	0	0	0	0	0	0	0	0	0	0	0	0	0	0	0	0	0	0	0	0	0	0	0	0	0	0	0	0	0	0	0	0	0	0	0	0	0	0	0	0	0	0	0
ko:K26877 K26877; Herelleviridae DNA primase/helicase	K26877	0	0	2	0.00819672	0	0	0	0	0	0	0	0	0	0	0	0	0	0	0	0	0	0	0	0	0	0	0	0	0	0	0	0	0	0	0	0	0	0	0	0	0	0	0	0	0	0	0	0
ko:K26939 norM, mdtK; MATE family, multidrug efflux pump	K26939	0	0	2	0.00819672	0	0	0	0	0	0	0	0	0	0	0	0	0	0	0	0	0	0	0	0	0	0	0	0	0	0	0	0	0	0	0	0	0	0	0	0	0	0	0	0	0	0	0	0
ko:K26972 H; Enterobacteria phage tape measure protein	K26972	0	0	2	0.00819672	0	0	0	0	0	0	0	0	0	0	0	0	0	0	0	0	0	0	0	0	0	0	0	0	0	0	0	0	0	0	0	0	0	0	0	0	0	0	0	0	0	0	0	0
ko:K27233 K27233; Salmonella phage homing endonuclease	K27233	0	0	2	0.00819672	0	0	0	0	0	0	0	0	0	0	0	0	0	0	0	0	0	0	0	0	0	0	0	0	0	0	0	0	0	0	0	0	0	0	0	0	0	0	0	0	0	0	0	0
ko:K28279 vapC22; ribonuclease VapC22 [EC:3.1.-.-]	K28279	0	0	2	0.00819672	0	0	0	0	0	0	0	0	0	0	0	0	0	0	0	0	0	0	0	0	0	0	0	0	0	0	0	0	0	0	0	0	0	0	0	0	0	0	0	0	0	0	0	0
ko:K21028 ynjE; molybdopterin synthase sulfurtransferase [EC:2.8.1.11]	K21028	7	0.00540541	3	0.00537634	7	0.00561347	0	0	0	0	0	0	0	0	0	0	0	0	0	0	0	0	0	0	0	0	0	0	0	0	0	0	0	0	0	0	0	0	0	0	0	0	0	0	0	0	0	0
ko:K20151 fucT; alpha(1,3/1,4) fucosyltransferase [EC:2.4.1.65 2.4.1.152]	K20151	7	0.00540541	3	0.00537634	6	0.00481155	1	0.0208333	0	0	0	0	0	0	1	0	0	0	0	0	0	0	0	0	0	0	0	0	0	0	0	0	0	0	0	0	0	0	0	0	0	0	0	0	0	0	0	0
ko:K02860 rimM; 16S rRNA processing protein RimM	K02860	1054	0.8139	1	0.00409836	1054	0.845229	0	0	0	0	0	0	0	0	0	0	0	0	0	0	0	0	0	0	0	0	0	0	0	0	0	0	0	0	0	0	0	0	0	0	0	0	0	0	0	0	0	0
ko:K12574 rnj; ribonuclease J [EC:3.1.-.-]	K12574	1013	0.782239	1	0.00409836	975	0.781877	38	0.791667	3	1	1	1	1	2	0	0	0	1	1	1	1	1	1	1	1	1	1	1	2	2	2	0	2	1	1	3	1	1	1	1	1	1	1	1	1	2	1	1
ko:K00286 proC; pyrroline-5-carboxylate reductase [EC:1.5.1.2]	K00286	961	0.742085	1	0.00409836	931	0.746592	30	0.625	0	1	0	0	0	0	1	1	1	0	1	1	0	0	1	1	1	1	0	1	0	0	1	2	0	0	1	0	1	1	1	1	1	1	0	0	0	1	0	1
ko:K03469 rnhA, RNASEH1; ribonuclease HI [EC:3.1.26.4]	K03469	941	0.726641	1	0.00409836	918	0.736167	23	0.479167	0	0	0	0	0	0	0	0	0	0	0	2	0	1	1	0	1	0	1	1	0	0	0	2	0	1	1	1	0	0	0	0	0	0	1	1	1	1	0	1
ko:K03431 glmM; phosphoglucosamine mutase [EC:5.4.2.10]	K03431	941	0.726641	1	0.00409836	905	0.725742	36	0.75	1	1	1	0	1	2	0	0	0	1	2	2	1	1	1	1	2	1	1	1	1	1	1	0	0	1	1	1	0	1	2	1	1	1	0	0	0	0	0	1
ko:K00763 pncB, NAPRT1; nicotinate phosphoribosyltransferase [EC:6.3.4.21]	K00763	920	0.710425	1	0.00409836	893	0.716119	27	0.5625	0	0	0	0	0	0	3	1	1	0	0	0	2	0	0	0	0	0	1	1	1	1	2	1	0	0	1	1	1	1	1	1	1	1	0	0	0	0	0	1
ko:K00761 upp, UPRT; uracil phosphoribosyltransferase [EC:2.4.2.9]	K00761	891	0.688031	1	0.00409836	882	0.707298	9	0.1875	1	1	1	1	1	1	1	1	1	0	0	0	0	0	0	0	0	0	0	0	0	0	0	0	0	0	0	0	0	0	0	0	0	0	0	0	0	0	0	0
ko:K07258 dacC, dacA, dacD; serine-type D-Ala-D-Ala carboxypeptidase (penicillin-binding protein 5/6) [EC:3.4.16.4]	K07258	870	0.671815	1	0.00409836	869	0.696872	1	0.0208333	0	0	0	0	0	0	0	0	1	0	0	0	0	0	0	0	0	0	0	0	0	0	0	0	0	0	0	0	0	0	0	0	0	0	0	0	0	0	0	0
ko:K09811 ftsX; cell division transport system permease protein	K09811	868	0.67027	1	0.00409836	868	0.696071	0	0	0	0	0	0	0	0	0	0	0	0	0	0	0	0	0	0	0	0	0	0	0	0	0	0	0	0	0	0	0	0	0	0	0	0	0	0	0	0	0	0
ko:K02564 nagB, GNPDA; glucosamine-6-phosphate deaminase [EC:3.5.99.6]	K02564	858	0.662548	1	0.00409836	856	0.686447	2	0.0416667	0	0	0	0	0	0	1	0	0	0	0	0	0	0	1	0	0	0	0	0	0	0	0	0	0	0	0	0	0	0	0	0	0	0	0	0	0	0	0	0
ko:K01835 pgm; phosphoglucomutase [EC:5.4.2.2]	K01835	844	0.651737	1	0.00409836	844	0.676824	0	0	0	0	0	0	0	0	0	0	0	0	0	0	0	0	0	0	0	0	0	0	0	0	0	0	0	0	0	0	0	0	0	0	0	0	0	0	0	0	0	0
ko:K03602 xseB; exodeoxyribonuclease VII small subunit [EC:3.1.11.6]	K03602	830	0.640927	1	0.00409836	813	0.651965	17	0.354167	0	0	0	0	0	0	0	0	0	0	2	1	1	1	1	1	1	1	1	1	0	0	0	1	1	0	0	0	0	0	0	0	0	0	0	0	1	1	1	0
ko:K00821 argD; acetylornithine/N-succinyldiaminopimelate aminotransferase [EC:2.6.1.11 2.6.1.17]	K00821	852	0.657915	1	0.00409836	806	0.646351	46	0.958333	1	1	2	1	1	1	2	1	1	1	1	1	1	1	2	1	1	1	1	1	1	2	2	1	1	2	1	1	1	1	1	1	1	1	1	1	1	1	1	1
ko:K02031 ddpD; peptide/nickel transport system ATP-binding protein	K02031	827	0.63861	1	0.00409836	799	0.640738	28	0.583333	0	0	0	0	0	0	1	1	1	1	3	1	0	1	1	3	0	0	1	2	1	1	1	0	0	1	2	0	0	6	6	2	8	4	3	3	1	2	1	0
ko:K01151 nfo; deoxyribonuclease IV [EC:3.1.21.2]	K01151	834	0.644015	1	0.00409836	788	0.631917	46	0.958333	1	1	1	1	1	1	0	1	1	1	1	1	1	1	1	1	1	1	1	1	1	1	1	1	1	1	1	1	2	1	1	1	1	1	1	1	1	0	1	2
ko:K01880 GARS, glyS1; glycyl-tRNA synthetase [EC:6.1.1.14]	K01880	829	0.640154	1	0.00409836	782	0.627105	47	0.979167	1	1	1	1	1	1	1	1	1	1	2	1	1	1	0	2	1	2	1	1	1	1	1	1	1	1	1	1	1	1	1	1	1	1	1	1	1	1	1	1
ko:K00145 argC; N-acetyl-gamma-glutamyl-phosphate reductase [EC:1.2.1.38]	K00145	823	0.635521	1	0.00409836	777	0.623095	46	0.958333	1	1	1	1	1	1	1	1	1	1	2	1	1	1	1	1	2	0	1	1	1	1	1	1	1	1	1	1	1	1	1	1	1	1	1	1	1	2	1	1
ko:K00930 argB; acetylglutamate kinase [EC:2.7.2.8]	K00930	815	0.629344	1	0.00409836	771	0.618284	44	0.916667	1	1	1	1	1	1	1	1	1	1	1	1	1	1	1	1	1	1	1	1	1	0	1	1	1	1	1	1	1	1	2	1	1	1	1	1	1	0	1	1
ko:K03786 aroQ, qutE; 3-dehydroquinate dehydratase II [EC:4.2.1.10]	K03786	767	0.592278	1	0.00409836	767	0.615076	0	0	0	0	0	0	0	0	0	0	0	0	0	0	0	0	0	0	0	0	0	0	0	0	0	0	0	0	0	0	0	0	0	0	0	0	0	0	0	0	0	0
ko:K03075 secG; preprotein translocase subunit SecG	K03075	760	0.586873	1	0.00409836	760	0.609463	0	0	0	0	0	0	0	0	0	0	0	0	0	0	0	0	0	0	0	0	0	0	0	0	0	0	0	0	0	0	0	0	0	0	0	0	0	0	0	0	0	0
ko:K06901 pbuG, azgA, ghxP, ghxQ, adeQ; adenine/guanine/hypoxanthine permease	K06901	736	0.56834	1	0.00409836	727	0.582999	9	0.1875	0	0	0	0	0	0	1	0	1	0	0	0	0	0	0	0	0	0	0	0	0	0	1	0	0	0	1	0	0	1	0	0	1	3	0	0	0	0	1	0
ko:K04517 tyrA2; prephenate dehydrogenase [EC:1.3.1.12]	K04517	756	0.583784	1	0.00409836	724	0.580593	32	0.666667	1	1	1	1	1	1	1	1	1	1	1	0	2	0	0	1	0	1	0	0	1	1	1	1	0	1	1	1	0	1	1	1	1	1	1	1	1	1	1	0
ko:K07507 mgtC; putative Mg2+ transporter-C (MgtC) family protein	K07507	723	0.558301	1	0.00409836	723	0.579791	0	0	0	0	0	0	0	0	0	0	0	0	0	0	0	0	0	0	0	0	0	0	0	0	0	0	0	0	0	0	0	0	0	0	0	0	0	0	0	0	0	0
ko:K16899 addB; ATP-dependent helicase/nuclease subunit B [EC:5.6.2.4 3.1.-.-]	K16899	721	0.556757	1	0.00409836	720	0.577386	1	0.0208333	0	0	0	0	0	0	0	0	0	0	0	0	0	0	0	0	0	0	0	0	0	0	0	0	0	0	0	0	0	0	0	0	0	0	0	0	0	0	0	0
ko:K10823 oppF; oligopeptide transport system ATP-binding protein	K10823	709	0.54749	1	0.00409836	696	0.55814	13	0.270833	0	0	0	0	0	0	0	0	0	0	1	1	0	0	0	0	0	0	1	0	1	0	0	0	0	0	0	0	0	1	1	0	3	1	1	1	1	0	0	0
ko:K03523 bioY; biotin transport system substrate-specific component	K03523	728	0.562162	1	0.00409836	694	0.556536	34	0.708333	1	1	1	1	1	1	1	1	1	1	1	1	1	1	1	1	1	1	1	1	1	0	1	1	1	1	1	1	1	1	1	2	1	1	0	0	0	0	0	0
ko:K01126 E3.1.4.46, glpQ, ugpQ; glycerophosphoryl diester phosphodiesterase [EC:3.1.4.46]	K01126	700	0.540541	1	0.00409836	682	0.546913	18	0.375	1	2	0	0	0	0	0	1	0	0	0	1	1	1	1	0	1	1	1	1	1	0	0	1	0	0	0	0	0	0	0	0	0	0	1	1	3	1	1	0
ko:K03091 sigE_F_G; RNA polymerase sigma-E/F/G factor	K03091	660	0.509653	1	0.00409836	659	0.528468	1	0.0208333	0	1	0	0	0	0	0	0	0	0	0	0	0	0	0	0	0	0	0	0	0	0	0	0	0	0	0	0	0	0	0	0	0	0	0	0	0	0	0	0
ko:K07213 ATOX1, ATX1, copZ, golB; copper chaperone	K07213	641	0.494981	1	0.00409836	634	0.50842	7	0.145833	0	0	0	0	0	0	0	0	0	0	0	0	0	0	0	0	0	0	0	0	0	0	0	0	0	0	0	0	0	1	0	1	0	1	0	0	0	0	0	0
ko:K11755 hisIE; phosphoribosyl-AMP cyclohydrolase / phosphoribosyl-ATP pyrophosphohydrolase [EC:3.5.4.19 3.6.1.31]	K11755	638	0.492664	1	0.00409836	627	0.502807	11	0.229167	0	0	0	0	0	0	1	1	1	0	0	0	0	0	0	0	0	0	0	0	0	0	0	0	0	0	0	0	0	0	0	0	0	0	0	0	0	0	0	1
ko:K23536 nupC; general nucleoside transport system permease protein	K23536	612	0.472587	1	0.00409836	610	0.489174	2	0.0416667	0	0	0	0	1	0	1	0	0	0	0	0	0	0	0	0	0	0	0	0	0	0	0	0	0	0	0	0	0	0	0	0	0	0	0	0	0	0	0	0
ko:K23537 nupA; general nucleoside transport system ATP-binding protein	K23537	609	0.47027	1	0.00409836	608	0.48757	1	0.0208333	0	0	0	0	0	0	1	0	0	0	0	0	0	0	0	0	0	0	0	0	0	0	0	0	0	0	0	0	0	0	0	0	0	0	0	0	0	0	0	0
ko:K23535 nupB; general nucleoside transport system permease protein	K23535	607	0.468726	1	0.00409836	606	0.485966	1	0.0208333	0	0	0	0	0	0	1	0	0	0	0	0	0	0	0	0	0	0	0	0	0	0	0	0	0	0	0	0	0	0	0	0	0	0	0	0	0	0	0	0
ko:K07150 K07150; uncharacterized protein	K07150	602	0.464865	1	0.00409836	599	0.480353	3	0.0625	0	0	0	0	0	0	1	1	1	0	0	0	0	0	0	0	0	0	0	0	0	0	0	0	0	0	0	0	0	0	0	0	0	0	0	0	0	0	0	0
ko:K00874 kdgK; 2-dehydro-3-deoxygluconokinase [EC:2.7.1.45]	K00874	597	0.461004	1	0.00409836	597	0.478749	0	0	0	0	0	0	0	0	0	0	0	0	0	0	0	0	0	0	0	0	0	0	0	0	0	0	0	0	0	0	0	0	0	0	0	0	0	0	0	0	0	0
ko:K07045 K07045; uncharacterized protein	K07045	600	0.46332	1	0.00409836	588	0.471532	12	0.25	0	0	1	0	0	0	2	0	0	0	0	0	0	0	0	0	0	0	0	0	0	0	0	1	0	0	0	0	0	0	0	0	0	0	0	0	2	1	1	1
ko:K01625 eda; 2-dehydro-3-deoxyphosphogluconate aldolase / (4S)-4-hydroxy-2-oxoglutarate aldolase [EC:4.1.2.14 4.1.3.42]	K01625	585	0.451737	1	0.00409836	585	0.469126	0	0	0	0	0	0	0	0	0	0	0	0	0	0	0	0	0	0	0	0	0	0	0	0	0	0	0	0	0	0	0	0	0	0	0	0	0	0	0	0	0	0
ko:K01443 nagA, AMDHD2; N-acetylglucosamine-6-phosphate deacetylase [EC:3.5.1.25]	K01443	584	0.450965	1	0.00409836	584	0.468324	0	0	0	0	0	0	0	0	0	0	0	0	0	0	0	0	0	0	0	0	0	0	0	0	0	0	0	0	0	0	0	0	0	0	0	0	0	0	0	0	0	0
ko:K15580 oppA, mppA; oligopeptide transport system substrate-binding protein	K15580	574	0.443243	1	0.00409836	574	0.460305	0	0	0	0	0	0	0	0	0	0	0	0	0	0	0	0	0	0	0	0	0	0	0	0	0	0	0	0	0	0	0	0	0	0	0	0	0	0	0	0	0	0
ko:K05337 fer; ferredoxin	K05337	580	0.447876	1	0.00409836	556	0.44587	24	0.5	1	1	0	0	1	0	1	1	1	0	0	0	1	1	1	1	1	1	0	1	0	0	0	1	0	0	0	0	0	1	1	0	0	0	0	1	1	0	1	0
ko:K05832 K05832; putative tryptophan/tyrosine transport system permease protein	K05832	543	0.419305	1	0.00409836	543	0.435445	0	0	0	0	0	0	0	0	0	0	0	0	0	0	0	0	0	0	0	0	0	0	0	0	0	0	0	0	0	0	0	0	0	0	0	0	0	0	0	0	0	0
ko:K07003 K07003; uncharacterized protein	K07003	558	0.430888	1	0.00409836	526	0.421812	32	0.666667	0	0	0	0	0	0	2	2	2	0	2	2	2	2	1	1	2	3	2	1	1	2	1	3	1	2	6	4	1	1	1	1	1	1	2	2	2	3	1	0
ko:K00865 glxK, garK; glycerate 2-kinase [EC:2.7.1.165]	K00865	526	0.406178	1	0.00409836	526	0.421812	0	0	0	0	0	0	0	0	0	0	0	0	0	0	0	0	0	0	0	0	0	0	0	0	0	0	0	0	0	0	0	0	0	0	0	0	0	0	0	0	0	0
ko:K03116 tatA; sec-independent protein translocase protein TatA	K03116	521	0.402317	1	0.00409836	516	0.413793	5	0.104167	0	0	0	0	0	0	0	0	0	0	0	0	0	0	0	0	0	0	0	0	0	0	0	0	0	0	0	0	2	2	0	2	2	2	0	0	0	0	0	0
ko:K04769 spoVT; AbrB family transcriptional regulator, stage V sporulation protein T	K04769	516	0.398456	1	0.00409836	515	0.412991	1	0.0208333	0	0	0	0	0	0	1	0	0	0	0	0	0	0	0	0	0	0	0	0	0	0	0	0	0	0	0	0	0	0	0	0	0	0	0	0	0	0	0	0
ko:K02371 fabK; enoyl-[acyl-carrier protein] reductase II [EC:1.3.1.9]	K02371	505	0.389961	1	0.00409836	505	0.404972	0	0	0	0	0	0	0	0	0	0	0	0	0	0	0	0	0	0	0	0	0	0	0	0	0	0	0	0	0	0	0	0	0	0	0	0	0	0	0	0	0	0
ko:K02028 ABC.PA.A; polar amino acid transport system ATP-binding protein [EC:7.4.2.1]	K02028	507	0.391506	1	0.00409836	490	0.392943	17	0.354167	0	0	0	0	0	0	0	0	0	1	1	1	1	1	1	1	1	1	0	1	1	1	1	0	1	1	1	1	0	0	0	0	0	0	0	0	0	0	0	0
ko:K14761 rlbA, ybcJ; ribosome-associated protein	K14761	480	0.370656	1	0.00409836	480	0.384924	0	0	0	0	0	0	0	0	0	0	0	0	0	0	0	0	0	0	0	0	0	0	0	0	0	0	0	0	0	0	0	0	0	0	0	0	0	0	0	0	0	0
ko:K03750 moeA; molybdopterin molybdotransferase [EC:2.10.1.1]	K03750	514	0.396911	1	0.00409836	478	0.38332	36	0.75	1	1	1	0	1	1	1	2	0	2	5	6	5	4	6	6	6	5	5	4	2	2	3	4	5	6	10	7	0	2	2	3	2	2	2	2	2	2	2	0
ko:K00847 E2.7.1.4, scrK; fructokinase [EC:2.7.1.4]	K00847	471	0.363707	1	0.00409836	465	0.372895	6	0.125	0	0	0	0	0	0	1	0	0	0	0	0	0	0	0	0	0	0	0	0	0	0	0	0	0	0	0	0	0	1	1	1	1	1	0	0	0	0	0	0
ko:K00564 rsmC; 16S rRNA (guanine1207-N2)-methyltransferase [EC:2.1.1.172]	K00564	466	0.359846	1	0.00409836	463	0.371291	3	0.0625	0	0	0	0	0	0	1	1	1	0	0	0	0	0	0	0	0	0	0	0	0	0	0	0	0	0	0	0	0	0	0	0	0	0	0	0	0	0	0	0
ko:K10440 rbsC; ribose transport system permease protein	K10440	461	0.355985	1	0.00409836	460	0.368885	1	0.0208333	0	0	0	0	0	0	1	0	0	0	0	0	0	0	0	0	0	0	0	0	0	0	0	0	0	0	0	0	0	0	0	0	0	0	0	0	0	0	0	0
ko:K03709 troR, sirR, scaR, mntR; DtxR family transcriptional regulator, Mn-dependent transcriptional regulator	K03709	503	0.388417	1	0.00409836	459	0.368083	44	0.916667	1	1	1	1	2	2	3	3	3	2	4	2	4	6	3	3	2	2	3	2	2	3	3	2	0	2	3	3	2	3	2	2	2	2	4	1	0	1	1	1
ko:K09155 K09155; uncharacterized protein	K09155	460	0.355212	1	0.00409836	456	0.365678	4	0.0833333	0	0	0	0	0	0	1	0	1	0	0	0	0	0	0	0	0	0	0	0	0	0	0	0	0	0	0	0	0	0	0	0	0	0	0	0	0	0	0	0
ko:K10439 rbsB; ribose transport system substrate-binding protein	K10439	455	0.351351	1	0.00409836	455	0.364876	0	0	0	0	0	0	0	0	0	0	0	0	0	0	0	0	0	0	0	0	0	0	0	0	0	0	0	0	0	0	0	0	0	0	0	0	0	0	0	0	0	0
ko:K08974 K08974; putative membrane protein	K08974	477	0.36834	1	0.00409836	453	0.363272	24	0.5	1	1	1	1	1	1	0	0	0	1	1	1	1	0	1	1	1	1	1	1	1	0	0	0	0	1	1	1	0	0	0	0	0	0	0	0	0	0	0	0
ko:K00872 thrB; homoserine kinase [EC:2.7.1.39]	K00872	460	0.355212	1	0.00409836	452	0.36247	8	0.166667	0	0	0	0	0	0	0	0	0	0	0	0	0	0	0	0	0	0	0	0	0	0	0	0	0	0	0	0	0	0	0	0	0	0	0	0	0	0	0	1
ko:K02160 accB, bccP; acetyl-CoA carboxylase biotin carboxyl carrier protein	K02160	456	0.352124	1	0.00409836	452	0.36247	4	0.0833333	0	0	0	0	0	0	1	1	1	1	0	0	0	0	0	0	0	0	0	0	0	0	0	0	0	0	0	0	0	0	0	0	0	0	0	0	0	0	0	0
ko:K04074 divIVA; cell division initiation protein	K04074	451	0.348263	1	0.00409836	451	0.361668	0	0	0	0	0	0	0	0	0	0	0	0	0	0	0	0	0	0	0	0	0	0	0	0	0	0	0	0	0	0	0	0	0	0	0	0	0	0	0	0	0	0
ko:K07407 E3.2.1.22B, galA, rafA; alpha-galactosidase [EC:3.2.1.22]	K07407	449	0.346718	1	0.00409836	449	0.360064	0	0	0	0	0	0	0	0	0	0	0	0	0	0	0	0	0	0	0	0	0	0	0	0	0	0	0	0	0	0	0	0	0	0	0	0	0	0	0	0	0	0
ko:K07005 K07005; uncharacterized protein	K07005	480	0.370656	1	0.00409836	446	0.357658	34	0.708333	0	1	0	0	1	1	1	1	2	2	1	1	1	1	1	0	1	0	1	1	2	0	2	1	2	1	2	1	0	0	0	0	0	1	2	2	2	2	2	1
ko:K07727 K07727; putative transcriptional regulator	K07727	444	0.342857	1	0.00409836	444	0.356055	0	0	0	0	0	0	0	0	0	0	0	0	0	0	0	0	0	0	0	0	0	0	0	0	0	0	0	0	0	0	0	0	0	0	0	0	0	0	0	0	0	0
ko:K01805 xylA; xylose isomerase [EC:5.3.1.5]	K01805	442	0.341313	1	0.00409836	442	0.354451	0	0	0	0	0	0	0	0	0	0	0	0	0	0	0	0	0	0	0	0	0	0	0	0	0	0	0	0	0	0	0	0	0	0	0	0	0	0	0	0	0	0
ko:K10441 rbsA; ribose transport system ATP-binding protein [EC:7.5.2.7]	K10441	439	0.338996	1	0.00409836	437	0.350441	2	0.0416667	0	0	0	0	0	0	2	1	0	0	0	0	0	0	0	0	0	0	0	0	0	0	0	0	0	0	0	0	0	0	0	0	0	0	0	0	0	0	0	0
ko:K01971 ligD; bifunctional non-homologous end joining protein LigD [EC:6.5.1.1]	K01971	444	0.342857	1	0.00409836	435	0.348837	9	0.1875	0	0	0	0	0	0	0	0	0	0	0	0	0	0	0	0	0	0	0	0	0	1	1	2	1	0	0	0	0	0	0	0	0	0	1	0	1	1	0	0
ko:K03564 BCP, PRXQ, DOT5; thioredoxin-dependent peroxiredoxin [EC:1.11.1.24]	K03564	459	0.35444	1	0.00409836	434	0.348035	25	0.520833	0	0	0	0	0	0	0	0	1	1	1	0	1	0	0	1	1	0	0	1	1	0	0	1	1	1	1	1	0	0	1	0	1	0	0	0	1	1	1	0
ko:K07260 vanY; zinc D-Ala-D-Ala carboxypeptidase [EC:3.4.17.14]	K07260	429	0.331274	1	0.00409836	428	0.343224	1	0.0208333	0	0	0	1	0	0	0	0	0	0	0	0	0	0	0	0	0	0	0	0	0	0	0	0	0	0	0	0	0	0	0	0	0	0	0	0	0	0	0	0
ko:K00537 arsC; arsenate reductase (glutaredoxin) [EC:1.20.4.1]	K00537	427	0.32973	1	0.00409836	426	0.34162	1	0.0208333	0	0	0	0	0	0	0	0	0	0	0	0	0	0	0	0	0	0	0	0	0	0	0	0	0	0	0	0	1	0	0	0	0	0	0	0	0	0	0	0
ko:K10979 ku; DNA end-binding protein Ku	K10979	409	0.31583	1	0.00409836	406	0.325581	3	0.0625	0	0	0	0	0	0	0	0	0	0	0	0	0	0	0	0	0	0	0	0	0	0	0	1	0	0	0	0	0	0	0	0	0	0	0	0	1	1	0	0
ko:K02837 prfC; peptide chain release factor 3	K02837	404	0.311969	1	0.00409836	404	0.323978	0	0	0	0	0	0	0	0	0	0	0	0	0	0	0	0	0	0	0	0	0	0	0	0	0	0	0	0	0	0	0	0	0	0	0	0	0	0	0	0	0	0
ko:K02233 E2.7.8.26, cobS, cobV; adenosylcobinamide-GDP ribazoletransferase [EC:2.7.8.26]	K02233	442	0.341313	1	0.00409836	397	0.318364	45	0.9375	1	1	1	1	1	1	0	1	0	1	1	1	1	1	1	1	1	1	1	1	1	0	1	1	1	1	1	1	1	1	1	1	1	1	1	2	1	1	1	1
ko:K02012 afuA, fbpA; iron(III) transport system substrate-binding protein	K02012	389	0.300386	1	0.00409836	388	0.311147	1	0.0208333	0	0	0	0	0	0	0	0	0	0	0	0	0	0	0	0	0	0	0	0	0	0	0	0	0	1	0	0	0	0	0	0	0	0	0	0	0	0	0	0
ko:K19955 adh2; alcohol dehydrogenase [EC:1.1.1.-]	K19955	378	0.291892	1	0.00409836	377	0.302326	1	0.0208333	0	0	0	0	0	0	0	0	0	0	0	0	0	0	0	0	0	0	0	0	0	0	0	0	0	0	0	0	0	0	0	0	0	0	0	0	0	0	0	0
ko:K00768 E2.4.2.21, cobU, cobT; nicotinate-nucleotide--dimethylbenzimidazole phosphoribosyltransferase [EC:2.4.2.21]	K00768	375	0.289575	1	0.00409836	374	0.29992	1	0.0208333	0	0	0	0	0	0	0	1	0	0	0	0	0	0	0	0	0	0	0	0	0	0	0	0	0	0	0	0	0	0	0	0	0	0	0	0	0	0	0	0
ko:K07216 hr; hemerythrin	K07216	379	0.292664	1	0.00409836	373	0.299118	6	0.125	0	0	0	0	0	0	0	0	0	0	0	0	0	0	0	1	0	0	1	1	0	0	0	0	0	3	2	2	0	0	0	0	0	0	0	0	0	0	0	0
ko:K01715 crt; short-chain-enoyl-CoA hydratase [EC:4.2.1.150]	K01715	362	0.279537	1	0.00409836	362	0.290297	0	0	0	0	0	0	0	0	0	0	0	0	0	0	0	0	0	0	0	0	0	0	0	0	0	0	0	0	0	0	0	0	0	0	0	0	0	0	0	0	0	0
ko:K01206 FUCA; alpha-L-fucosidase [EC:3.2.1.51]	K01206	361	0.278764	1	0.00409836	361	0.289495	0	0	0	0	0	0	0	0	0	0	0	0	0	0	0	0	0	0	0	0	0	0	0	0	0	0	0	0	0	0	0	0	0	0	0	0	0	0	0	0	0	0
ko:K00325 pntB; proton-translocating NAD(P)+ transhydrogenase subunit beta [EC:7.1.1.1]	K00325	360	0.277992	1	0.00409836	359	0.287891	1	0.0208333	0	0	0	0	0	0	0	0	0	0	0	0	0	0	0	0	0	0	0	0	0	0	0	1	0	0	0	0	0	0	0	0	0	0	0	0	0	0	0	0
ko:K02010 afuC, fbpC; iron(III) transport system ATP-binding protein [EC:7.2.2.7]	K02010	357	0.275676	1	0.00409836	356	0.285485	1	0.0208333	0	0	0	0	0	0	0	0	0	0	0	0	0	0	0	0	0	0	0	0	0	0	0	0	0	1	0	0	0	0	0	0	0	0	0	0	0	0	0	0
ko:K00324 pntA; proton-translocating NAD(P)+ transhydrogenase subunit alpha [EC:7.1.1.1]	K00324	355	0.274131	1	0.00409836	353	0.283079	2	0.0416667	0	0	0	0	0	0	0	0	0	0	0	0	0	0	0	0	0	0	0	0	0	0	0	2	0	0	0	0	0	0	0	0	0	0	0	0	0	1	0	0
ko:K01902 sucD; succinyl-CoA synthetase alpha subunit [EC:6.2.1.5]	K01902	376	0.290347	1	0.00409836	350	0.280674	26	0.541667	1	1	1	0	2	1	0	0	0	1	1	1	1	1	1	2	1	1	1	1	1	1	1	1	1	1	1	1	0	0	0	0	0	0	0	0	0	0	0	0
ko:K03594 bfr; bacterioferritin [EC:1.16.3.1]	K03594	362	0.279537	1	0.00409836	349	0.279872	13	0.270833	1	1	0	0	1	1	0	0	0	0	0	0	0	0	0	0	0	0	0	0	0	1	1	0	0	0	1	0	0	1	1	1	1	1	0	0	0	1	0	0
ko:K03831 mogA; molybdopterin adenylyltransferase [EC:2.7.7.75]	K03831	346	0.267181	1	0.00409836	346	0.277466	0	0	0	0	0	0	0	0	0	0	0	0	0	0	0	0	0	0	0	0	0	0	0	0	0	0	0	0	0	0	0	0	0	0	0	0	0	0	0	0	0	0
ko:K09955 K09955; uncharacterized protein	K09955	345	0.266409	1	0.00409836	345	0.276664	0	0	0	0	0	0	0	0	0	0	0	0	0	0	0	0	0	0	0	0	0	0	0	0	0	0	0	0	0	0	0	0	0	0	0	0	0	0	0	0	0	0
ko:K03559 exbD; biopolymer transport protein ExbD	K03559	338	0.261004	1	0.00409836	336	0.269447	2	0.0416667	0	0	1	1	0	0	0	0	0	0	0	0	0	0	0	0	0	0	0	0	0	0	0	0	0	0	0	0	0	0	0	0	0	0	0	0	0	0	0	0
ko:K19784 chrR, NQR; chromate reductase, NAD(P)H dehydrogenase (quinone)	K19784	333	0.257143	1	0.00409836	331	0.265437	2	0.0416667	0	0	0	0	0	0	0	0	0	0	0	0	0	0	0	0	0	0	0	0	0	0	0	0	1	0	0	1	0	0	0	0	0	0	0	0	0	0	0	0
ko:K02523 ispB; octaprenyl-diphosphate synthase [EC:2.5.1.90]	K02523	350	0.27027	1	0.00409836	329	0.263833	21	0.4375	0	0	0	0	0	0	0	0	0	0	0	0	0	0	0	0	0	0	0	0	0	0	0	0	0	0	0	1	1	1	1	1	1	1	1	1	1	1	1	1
ko:K19333 kdgR; IclR family transcriptional regulator, KDG regulon repressor	K19333	330	0.254826	1	0.00409836	328	0.263031	2	0.0416667	0	1	0	0	0	0	1	0	0	0	0	0	0	0	0	0	0	0	0	0	0	0	0	0	0	0	0	0	0	0	0	0	0	0	0	0	0	0	0	0
ko:K00853 araB; L-ribulokinase [EC:2.7.1.16]	K00853	327	0.25251	1	0.00409836	327	0.262229	0	0	0	0	0	0	0	0	0	0	0	0	0	0	0	0	0	0	0	0	0	0	0	0	0	0	0	0	0	0	0	0	0	0	0	0	0	0	0	0	0	0
ko:K04940 odh; opine dehydrogenase [EC:1.5.1.28]	K04940	318	0.24556	1	0.00409836	316	0.253408	2	0.0416667	0	0	0	0	0	0	0	1	1	0	0	0	0	0	0	0	0	0	0	0	0	0	0	0	0	0	0	0	0	0	0	0	0	0	0	0	0	0	0	0
ko:K02032 ddpF; peptide/nickel transport system ATP-binding protein	K02032	328	0.253282	1	0.00409836	314	0.251804	14	0.291667	0	0	0	0	0	0	0	0	0	0	2	0	0	0	1	3	0	0	0	0	0	1	1	0	0	0	0	0	0	2	2	0	1	1	1	1	1	1	1	0
ko:K01179 E3.2.1.4; endoglucanase [EC:3.2.1.4]	K01179	314	0.242471	1	0.00409836	314	0.251804	0	0	0	0	0	0	0	0	0	0	0	0	0	0	0	0	0	0	0	0	0	0	0	0	0	0	0	0	0	0	0	0	0	0	0	0	0	0	0	0	0	0
ko:K11927 rhlE; ATP-dependent RNA helicase RhlE [EC:5.6.2.7]	K11927	311	0.240154	1	0.00409836	307	0.246191	4	0.0833333	0	0	0	0	0	0	1	0	0	0	0	0	0	0	0	0	0	0	0	0	0	0	0	0	0	0	0	0	0	0	0	0	0	0	0	0	1	1	1	0
ko:K01823 idi, IDI; isopentenyl-diphosphate Delta-isomerase [EC:5.3.3.2]	K01823	350	0.27027	1	0.00409836	305	0.244587	45	0.9375	1	1	0	0	1	1	1	1	1	1	1	1	1	1	1	1	1	1	1	1	1	1	1	0	1	1	1	1	1	1	2	1	1	1	1	1	1	1	1	1
ko:K02018 modB; molybdate transport system permease protein	K02018	337	0.260232	1	0.00409836	305	0.244587	32	0.666667	0	2	1	1	0	1	0	0	0	1	2	2	2	4	2	3	2	2	2	1	1	1	2	1	3	3	2	3	0	1	2	2	2	1	0	1	2	1	2	0
ko:K13010 per, rfbE; perosamine synthetase [EC:2.6.1.102]	K13010	335	0.258687	1	0.00409836	301	0.241379	34	0.708333	1	1	1	2	2	1	2	1	1	0	1	2	0	2	2	2	1	1	1	2	0	1	1	0	1	1	3	3	0	1	1	1	1	1	1	1	1	1	0	0
ko:K03169 topB; DNA topoisomerase III [EC:5.6.2.1]	K03169	298	0.230116	1	0.00409836	298	0.238974	0	0	0	0	0	0	0	0	0	0	0	0	0	0	0	0	0	0	0	0	0	0	0	0	0	0	0	0	0	0	0	0	0	0	0	0	0	0	0	0	0	0
ko:K07106 murQ; N-acetylmuramic acid 6-phosphate etherase [EC:4.2.1.126]	K07106	296	0.228571	1	0.00409836	295	0.236568	1	0.0208333	0	0	0	0	0	0	0	0	0	0	0	0	0	0	0	0	0	0	0	0	0	0	0	0	0	0	0	0	0	0	0	0	0	0	0	0	0	1	0	0
ko:K05350 bglB; beta-glucosidase [EC:3.2.1.21]	K05350	295	0.227799	1	0.00409836	295	0.236568	0	0	0	0	0	0	0	0	0	0	0	0	0	0	0	0	0	0	0	0	0	0	0	0	0	0	0	0	0	0	0	0	0	0	0	0	0	0	0	0	0	0
ko:K00641 metX; homoserine O-acetyltransferase/O-succinyltransferase [EC:2.3.1.31 2.3.1.46]	K00641	296	0.228571	1	0.00409836	283	0.226945	13	0.270833	1	1	1	0	1	1	0	0	0	0	0	0	0	0	0	0	0	0	0	1	0	2	0	0	0	0	1	0	0	1	0	1	0	1	0	1	0	0	0	0
ko:K17319 lplB; putative aldouronate transport system permease protein	K17319	283	0.218533	1	0.00409836	282	0.226143	1	0.0208333	0	0	0	0	0	0	1	0	0	0	0	0	0	0	0	0	0	0	0	0	0	0	0	0	0	0	0	0	0	0	0	0	0	0	0	0	0	0	0	0
ko:K04088 hflK; modulator of FtsH protease HflK	K04088	280	0.216216	1	0.00409836	280	0.224539	0	0	0	0	0	0	0	0	0	0	0	0	0	0	0	0	0	0	0	0	0	0	0	0	0	0	0	0	0	0	0	0	0	0	0	0	0	0	0	0	0	0
ko:K17320 lplC; putative aldouronate transport system permease protein	K17320	276	0.213127	1	0.00409836	275	0.220529	1	0.0208333	0	0	0	0	0	0	1	0	0	0	0	0	0	0	0	0	0	0	0	0	0	0	0	0	0	0	0	0	0	0	0	0	0	0	0	0	0	0	0	0
ko:K03816 xpt; xanthine phosphoribosyltransferase [EC:2.4.2.22]	K03816	274	0.211583	1	0.00409836	274	0.219727	0	0	0	0	0	0	0	0	0	0	0	0	0	0	0	0	0	0	0	0	0	0	0	0	0	0	0	0	0	0	0	0	0	0	0	0	0	0	0	0	0	0
ko:K16053 ybdG, mscM; miniconductance mechanosensitive channel	K16053	272	0.210039	1	0.00409836	272	0.218123	0	0	0	0	0	0	0	0	0	0	0	0	0	0	0	0	0	0	0	0	0	0	0	0	0	0	0	0	0	0	0	0	0	0	0	0	0	0	0	0	0	0
ko:K02002 proX; glycine betaine/proline transport system substrate-binding protein	K02002	294	0.227027	1	0.00409836	269	0.215718	25	0.520833	0	0	0	0	0	0	0	0	0	1	2	1	1	1	1	1	2	0	1	1	1	0	0	0	1	1	0	2	0	1	1	1	1	0	0	0	0	0	0	1
ko:K01626 E2.5.1.54, aroF, aroG, aroH; 3-deoxy-7-phosphoheptulonate synthase [EC:2.5.1.54]	K01626	268	0.20695	1	0.00409836	268	0.214916	0	0	0	0	0	0	0	0	0	0	0	0	0	0	0	0	0	0	0	0	0	0	0	0	0	0	0	0	0	0	0	0	0	0	0	0	0	0	0	0	0	0
ko:K03636 moaD, cysO; sulfur-carrier protein	K03636	292	0.225483	1	0.00409836	266	0.213312	26	0.541667	0	0	0	0	0	0	1	1	0	2	0	0	0	0	0	0	1	2	2	2	0	1	1	1	1	1	1	1	0	1	0	1	1	1	1	2	2	1	2	1
ko:K03426 NUDT12_13, nudC; NAD+ diphosphatase [EC:3.6.1.22]	K03426	283	0.218533	1	0.00409836	265	0.21251	18	0.375	0	0	1	1	0	0	0	0	0	0	1	0	0	1	0	1	0	1	0	1	0	1	1	1	1	0	1	1	1	1	0	1	1	1	0	0	0	0	0	0
ko:K06208 aroH; chorismate mutase [EC:5.4.99.5]	K06208	260	0.200772	1	0.00409836	260	0.2085	0	0	0	0	0	0	0	0	0	0	0	0	0	0	0	0	0	0	0	0	0	0	0	0	0	0	0	0	0	0	0	0	0	0	0	0	0	0	0	0	0	0
ko:K12506 ispDF; 2-C-methyl-D-erythritol 4-phosphate cytidylyltransferase / 2-C-methyl-D-erythritol 2,4-cyclodiphosphate synthase [EC:2.7.7.60 4.6.1.12]	K12506	260	0.200772	1	0.00409836	260	0.2085	0	0	0	0	0	0	0	0	0	0	0	0	0	0	0	0	0	0	0	0	0	0	0	0	0	0	0	0	0	0	0	0	0	0	0	0	0	0	0	0	0	0
ko:K02001 proW; glycine betaine/proline transport system permease protein	K02001	282	0.217761	1	0.00409836	258	0.206897	24	0.5	0	0	0	0	0	0	0	0	0	1	1	1	1	0	1	1	1	0	1	1	1	0	0	0	1	1	0	1	0	1	1	1	1	0	0	0	0	0	0	1
ko:K02483 K02483; two-component system, OmpR family, response regulator	K02483	257	0.198456	1	0.00409836	256	0.205293	1	0.0208333	0	0	0	0	0	0	0	0	0	0	0	0	0	0	0	0	0	0	0	0	0	0	0	0	0	0	0	0	0	0	0	0	0	0	0	0	0	0	0	0
ko:K02446 glpX; fructose-1,6-bisphosphatase II [EC:3.1.3.11]	K02446	262	0.202317	1	0.00409836	255	0.204491	7	0.145833	0	0	0	0	0	0	0	0	0	0	0	0	0	0	0	0	0	0	0	0	0	0	0	0	0	0	0	0	1	1	1	1	1	1	0	0	0	1	0	0
ko:K06940 K06940; uncharacterized protein	K06940	287	0.221622	1	0.00409836	251	0.201283	36	0.75	0	0	1	1	0	0	2	1	1	3	0	1	2	3	1	2	1	3	1	2	2	2	5	3	2	2	2	2	2	2	0	3	2	2	5	4	4	4	4	0
ko:K02007 cbiM; cobalt/nickel transport system permease protein	K02007	287	0.221622	1	0.00409836	250	0.200481	37	0.770833	3	2	4	1	3	3	1	1	0	3	0	0	0	2	1	0	3	1	2	2	2	2	2	2	2	2	2	2	2	3	2	2	2	2	3	4	3	2	3	1
ko:K02395 flgJ; peptidoglycan hydrolase FlgJ	K02395	250	0.19305	1	0.00409836	250	0.200481	0	0	0	0	0	0	0	0	0	0	0	0	0	0	0	0	0	0	0	0	0	0	0	0	0	0	0	0	0	0	0	0	0	0	0	0	0	0	0	0	0	0
ko:K00261 GLUD1_2, gdhA; glutamate dehydrogenase (NAD(P)+) [EC:1.4.1.3]	K00261	264	0.203861	1	0.00409836	244	0.19567	20	0.416667	0	0	0	0	0	0	1	1	1	1	0	0	0	0	0	0	0	0	0	0	1	0	0	1	0	1	1	1	0	2	3	0	1	2	0	0	1	1	1	1
ko:K03556 malT; LuxR family transcriptional regulator, maltose regulon positive regulatory protein	K03556	235	0.181467	1	0.00409836	235	0.188452	0	0	0	0	0	0	0	0	0	0	0	0	0	0	0	0	0	0	0	0	0	0	0	0	0	0	0	0	0	0	0	0	0	0	0	0	0	0	0	0	0	0
ko:K06013 STE24; STE24 endopeptidase [EC:3.4.24.84]	K06013	231	0.178378	1	0.00409836	231	0.185245	0	0	0	0	0	0	0	0	0	0	0	0	0	0	0	0	0	0	0	0	0	0	0	0	0	0	0	0	0	0	0	0	0	0	0	0	0	0	0	0	0	0
ko:K00065 kduD; 2-dehydro-3-deoxy-D-gluconate 5-dehydrogenase [EC:1.1.1.127]	K00065	225	0.173745	1	0.00409836	225	0.180433	0	0	0	0	0	0	0	0	0	0	0	0	0	0	0	0	0	0	0	0	0	0	0	0	0	0	0	0	0	0	0	0	0	0	0	0	0	0	0	0	0	0
ko:K00029 maeB; malate dehydrogenase (oxaloacetate-decarboxylating)(NADP+) [EC:1.1.1.40]	K00029	223	0.172201	1	0.00409836	223	0.178829	0	0	0	0	0	0	0	0	0	0	0	0	0	0	0	0	0	0	0	0	0	0	0	0	0	0	0	0	0	0	0	0	0	0	0	0	0	0	0	0	0	0
ko:K06193 phnA; protein PhnA	K06193	223	0.172201	1	0.00409836	222	0.178027	1	0.0208333	0	0	0	0	0	0	0	0	0	0	0	0	0	0	0	0	0	0	0	0	0	0	0	0	0	0	0	0	0	0	0	0	0	0	0	0	0	0	0	0
ko:K01011 TST, MPST, sseA; thiosulfate/3-mercaptopyruvate sulfurtransferase [EC:2.8.1.1 2.8.1.2]	K01011	233	0.179923	1	0.00409836	219	0.175621	14	0.291667	0	0	0	0	1	1	0	0	0	0	1	0	0	1	1	1	1	1	0	1	0	0	0	0	0	0	0	0	0	0	0	0	0	0	6	6	7	8	6	0
ko:K08978 TC.BAT1; bacterial/archaeal transporter family protein	K08978	221	0.170656	1	0.00409836	217	0.174018	4	0.0833333	0	0	0	0	1	1	1	0	0	0	0	0	0	0	0	0	0	0	0	0	0	0	0	0	0	0	0	0	0	0	0	0	0	0	0	0	0	0	0	0
ko:K21416 acoA; acetoin:2,6-dichlorophenolindophenol oxidoreductase subunit alpha [EC:1.1.1.-]	K21416	217	0.167568	1	0.00409836	217	0.174018	0	0	0	0	0	0	0	0	0	0	0	0	0	0	0	0	0	0	0	0	0	0	0	0	0	0	0	0	0	0	0	0	0	0	0	0	0	0	0	0	0	0
ko:K08641 vanX; zinc D-Ala-D-Ala dipeptidase [EC:3.4.13.22]	K08641	215	0.166023	1	0.00409836	214	0.171612	1	0.0208333	0	0	0	0	0	0	1	0	0	0	0	0	0	0	0	0	0	0	0	0	0	0	0	0	0	0	0	0	0	0	0	0	0	0	0	0	0	0	0	0
ko:K19119 cas5d; CRISPR-associated protein Cas5d	K19119	218	0.16834	1	0.00409836	212	0.170008	6	0.125	0	0	0	0	0	0	1	0	0	0	0	0	0	0	0	0	0	0	0	1	0	0	0	0	0	1	1	0	1	1	0	0	0	0	0	0	0	0	0	0
ko:K03303 lutP, lctP; lactate permease	K03303	215	0.166023	1	0.00409836	212	0.170008	3	0.0625	0	0	0	0	0	0	0	0	0	0	0	0	0	0	0	0	0	0	0	0	0	0	2	0	1	0	0	1	0	0	0	0	0	0	0	0	0	0	0	0
ko:K19117 csd1, cas8c; CRISPR-associated protein Csd1	K19117	213	0.164479	1	0.00409836	208	0.1668	5	0.104167	0	0	0	0	0	0	1	0	0	0	0	0	0	0	0	0	0	0	0	1	1	0	0	0	0	1	0	0	0	1	0	0	0	0	0	0	0	0	0	0
ko:K00957 cysD; sulfate adenylyltransferase subunit 2 [EC:2.7.7.4]	K00957	205	0.158301	1	0.00409836	204	0.163593	1	0.0208333	0	0	0	0	0	0	1	0	0	0	0	0	0	0	0	0	0	0	0	0	0	0	0	0	0	0	0	0	0	0	0	0	0	0	0	0	0	0	0	0
ko:K00330 nuoA; NADH-quinone oxidoreductase subunit A [EC:7.1.1.2]	K00330	210	0.162162	1	0.00409836	201	0.161187	9	0.1875	0	0	0	0	0	0	0	0	0	0	0	0	0	0	0	0	0	0	0	0	0	0	0	0	0	0	0	0	0	0	0	0	0	0	0	1	1	0	0	1
ko:K02224 cobB-cbiA; cobyrinic acid a,c-diamide synthase [EC:6.3.5.9 6.3.5.11]	K02224	245	0.189189	1	0.00409836	200	0.160385	45	0.9375	1	1	1	1	1	1	1	2	1	1	1	2	2	1	1	1	1	1	1	1	1	0	1	1	1	1	1	1	1	1	2	1	1	1	1	1	1	1	1	2
ko:K04720 cobD; threonine-phosphate decarboxylase [EC:4.1.1.81]	K04720	239	0.184556	1	0.00409836	200	0.160385	39	0.8125	0	0	0	0	0	0	0	1	0	1	1	1	1	1	1	1	1	0	1	1	1	1	1	1	1	1	1	1	1	1	1	1	1	1	1	1	1	1	1	1
ko:K00563 rlmA1; 23S rRNA (guanine745-N1)-methyltransferase [EC:2.1.1.187]	K00563	200	0.15444	1	0.00409836	200	0.160385	0	0	0	0	0	0	0	0	0	0	0	0	0	0	0	0	0	0	0	0	0	0	0	0	0	0	0	0	0	0	0	0	0	0	0	0	0	0	0	0	0	0
ko:K10672 grdB; glycine reductase complex component B subunit gamma [EC:1.21.4.2]	K10672	192	0.148263	1	0.00409836	192	0.15397	0	0	0	0	0	0	0	0	0	0	0	0	0	0	0	0	0	0	0	0	0	0	0	0	0	0	0	0	0	0	0	0	0	0	0	0	0	0	0	0	0	0
ko:K09861 K09861; uncharacterized protein	K09861	193	0.149035	1	0.00409836	191	0.153168	2	0.0416667	0	0	0	0	0	0	0	0	0	0	0	0	0	2	0	0	0	0	0	0	0	0	0	0	0	0	0	1	0	0	0	0	0	0	0	0	0	0	0	0
ko:K08681 pdxT, pdx2; pyridoxal 5'-phosphate synthase pdxT subunit [EC:4.3.3.6]	K08681	216	0.166795	1	0.00409836	189	0.151564	27	0.5625	1	1	0	0	1	1	0	0	0	1	0	0	0	0	0	0	0	1	1	1	0	1	1	1	1	0	1	1	0	1	1	0	1	1	1	1	1	1	1	0
ko:K03149 thiG; thiazole synthase [EC:2.8.1.10]	K03149	189	0.145946	1	0.00409836	189	0.151564	0	0	0	0	0	0	0	0	0	0	0	0	0	0	0	0	0	0	0	0	0	0	0	0	0	0	0	0	0	0	0	0	0	0	0	0	0	0	0	0	0	0
ko:K03315 nhaC; Na+:H+ antiporter, NhaC family	K03315	188	0.145174	1	0.00409836	188	0.150762	0	0	0	0	0	0	0	0	0	0	0	0	0	0	0	0	0	0	0	0	0	0	0	0	0	0	0	0	0	0	0	0	0	0	0	0	0	0	0	0	0	0
ko:K03578 hrpA; ATP-dependent RNA helicase HrpA [EC:5.6.2.6]	K03578	188	0.145174	1	0.00409836	187	0.14996	1	0.0208333	0	0	0	0	0	0	0	0	0	0	0	0	0	1	0	0	0	0	0	0	0	0	0	0	0	0	0	0	0	0	0	0	0	0	0	0	0	0	0	0
ko:K10671 grdE; glycine reductase complex component B subunit alpha and beta [EC:1.21.4.2]	K10671	187	0.144402	1	0.00409836	187	0.14996	0	0	0	0	0	0	0	0	0	0	0	0	0	0	0	0	0	0	0	0	0	0	0	0	0	0	0	0	0	0	0	0	0	0	0	0	0	0	0	0	0	0
ko:K11690 dctM, yiaN; TRAP-type transport system large permease protein	K11690	187	0.144402	1	0.00409836	187	0.14996	0	0	0	0	0	0	0	0	0	0	0	0	0	0	0	0	0	0	0	0	0	0	0	0	0	0	0	0	0	0	0	0	0	0	0	0	0	0	0	0	0	0
ko:K07154 hipA; serine/threonine-protein kinase HipA [EC:2.7.11.1]	K07154	187	0.144402	1	0.00409836	186	0.149158	1	0.0208333	0	0	0	0	0	0	2	0	0	0	0	0	0	0	0	0	0	0	0	0	0	0	0	0	0	0	0	0	0	0	0	0	0	0	0	0	0	0	0	0
ko:K01035 atoA; acetate CoA/acetoacetate CoA-transferase beta subunit [EC:2.8.3.8 2.8.3.9]	K01035	185	0.142857	1	0.00409836	185	0.148356	0	0	0	0	0	0	0	0	0	0	0	0	0	0	0	0	0	0	0	0	0	0	0	0	0	0	0	0	0	0	0	0	0	0	0	0	0	0	0	0	0	0
ko:K21577 grdC; glycine/sarcosine/betaine reductase complex component C subunit beta [EC:1.21.4.2 1.21.4.3 1.21.4.4]	K21577	184	0.142085	1	0.00409836	184	0.147554	0	0	0	0	0	0	0	0	0	0	0	0	0	0	0	0	0	0	0	0	0	0	0	0	0	0	0	0	0	0	0	0	0	0	0	0	0	0	0	0	0	0
ko:K07085 K07085; putative transport protein	K07085	182	0.140541	1	0.00409836	182	0.14595	0	0	0	0	0	0	0	0	0	0	0	0	0	0	0	0	0	0	0	0	0	0	0	0	0	0	0	0	0	0	0	0	0	0	0	0	0	0	0	0	0	0
ko:K10670 grdA; glycine/sarcosine/betaine reductase complex component A [EC:1.21.4.2 1.21.4.3 1.21.4.4]	K10670	182	0.140541	1	0.00409836	182	0.14595	0	0	0	0	0	0	0	0	0	0	0	0	0	0	0	0	0	0	0	0	0	0	0	0	0	0	0	0	0	0	0	0	0	0	0	0	0	0	0	0	0	0
ko:K02198 ccmF; cytochrome c-type biogenesis protein CcmF	K02198	182	0.140541	1	0.00409836	180	0.144346	2	0.0416667	0	0	0	0	0	0	0	0	0	0	0	0	0	0	0	0	0	0	0	0	0	0	0	0	0	0	0	0	0	0	1	0	0	0	0	0	0	0	0	0
ko:K00135 gabD; succinate-semialdehyde dehydrogenase / glutarate-semialdehyde dehydrogenase [EC:1.2.1.16 1.2.1.79 1.2.1.20]	K00135	191	0.14749	1	0.00409836	179	0.143545	12	0.25	0	0	0	0	0	0	0	0	0	0	1	0	0	0	0	0	0	0	0	0	0	0	0	0	0	0	0	0	0	2	2	1	3	5	2	1	1	2	1	0
ko:K02431 fucU, FUOM; L-fucose mutarotase [EC:5.1.3.29]	K02431	179	0.138224	1	0.00409836	179	0.143545	0	0	0	0	0	0	0	0	0	0	0	0	0	0	0	0	0	0	0	0	0	0	0	0	0	0	0	0	0	0	0	0	0	0	0	0	0	0	0	0	0	0
ko:K03385 nrfA; nitrite reductase (cytochrome c-552) [EC:1.7.2.2]	K03385	179	0.138224	1	0.00409836	178	0.142743	1	0.0208333	0	0	0	0	0	0	0	0	0	0	0	0	0	0	0	0	0	0	0	0	0	0	0	0	0	0	0	0	1	0	0	0	0	0	0	0	0	0	0	0
ko:K00097 pdxA; 4-hydroxythreonine-4-phosphate dehydrogenase [EC:1.1.1.262]	K00097	178	0.137452	1	0.00409836	178	0.142743	0	0	0	0	0	0	0	0	0	0	0	0	0	0	0	0	0	0	0	0	0	0	0	0	0	0	0	0	0	0	0	0	0	0	0	0	0	0	0	0	0	0
ko:K00164 OGDH, sucA; 2-oxoglutarate dehydrogenase E1 component [EC:1.2.4.2]	K00164	178	0.137452	1	0.00409836	178	0.142743	0	0	0	0	0	0	0	0	0	0	0	0	0	0	0	0	0	0	0	0	0	0	0	0	0	0	0	0	0	0	0	0	0	0	0	0	0	0	0	0	0	0
ko:K07273 acm; lysozyme	K07273	177	0.13668	1	0.00409836	177	0.141941	0	0	0	0	0	0	0	0	0	0	0	0	0	0	0	0	0	0	0	0	0	0	0	0	0	0	0	0	0	0	0	0	0	0	0	0	0	0	0	0	0	0
ko:K23734 lipM; lipoyl(octanoyl) transferase [EC:2.3.1.181]	K23734	184	0.142085	1	0.00409836	176	0.141139	8	0.166667	0	0	0	0	0	0	1	1	1	0	0	0	0	0	0	0	0	0	0	0	0	0	0	0	0	0	0	0	0	0	0	0	0	0	0	0	0	0	0	1
ko:K01589 purK; 5-(carboxyamino)imidazole ribonucleotide synthase [EC:6.3.4.18]	K01589	176	0.135907	1	0.00409836	176	0.141139	0	0	0	0	0	0	0	0	0	0	0	0	0	0	0	0	0	0	0	0	0	0	0	0	0	0	0	0	0	0	0	0	0	0	0	0	0	0	0	0	0	0
ko:K00632 fadA, fadI; acetyl-CoA acyltransferase [EC:2.3.1.16]	K00632	174	0.134363	1	0.00409836	174	0.139535	0	0	0	0	0	0	0	0	0	0	0	0	0	0	0	0	0	0	0	0	0	0	0	0	0	0	0	0	0	0	0	0	0	0	0	0	0	0	0	0	0	0
ko:K03969 pspA; phage shock protein A	K03969	186	0.143629	1	0.00409836	173	0.138733	13	0.270833	0	0	0	0	0	0	0	0	0	0	0	0	0	0	0	0	0	0	0	0	0	0	0	1	1	0	0	1	0	1	1	1	1	1	1	1	1	2	1	0
ko:K12952 ctpE; cation-transporting P-type ATPase E [EC:7.2.2.-]	K12952	176	0.135907	1	0.00409836	172	0.137931	4	0.0833333	0	0	0	0	0	0	0	0	0	0	0	0	0	0	0	0	0	0	0	0	0	0	0	0	0	0	0	0	0	0	0	0	0	0	0	0	0	0	0	0
ko:K15034 yaeJ; ribosome-associated protein	K15034	172	0.132819	1	0.00409836	172	0.137931	0	0	0	0	0	0	0	0	0	0	0	0	0	0	0	0	0	0	0	0	0	0	0	0	0	0	0	0	0	0	0	0	0	0	0	0	0	0	0	0	0	0
ko:K06140 rnk; regulator of nucleoside diphosphate kinase	K06140	171	0.132046	1	0.00409836	171	0.137129	0	0	0	0	0	0	0	0	0	0	0	0	0	0	0	0	0	0	0	0	0	0	0	0	0	0	0	0	0	0	0	0	0	0	0	0	0	0	0	0	0	0
ko:K10536 aguA; agmatine deiminase [EC:3.5.3.12]	K10536	193	0.149035	1	0.00409836	169	0.135525	24	0.5	0	0	0	0	0	0	0	0	0	0	1	1	1	1	1	1	1	1	1	1	0	1	1	1	0	1	1	1	0	0	0	0	0	0	1	1	0	1	0	2
ko:K03404 chlD, bchD; magnesium chelatase subunit D [EC:6.6.1.1]	K03404	197	0.152124	1	0.00409836	168	0.134723	29	0.604167	2	2	1	1	2	1	0	0	0	0	1	1	0	1	1	1	1	0	1	0	0	0	0	0	0	2	1	0	0	1	1	1	1	1	1	1	1	1	3	0
ko:K06934 K06934; uncharacterized protein	K06934	175	0.135135	1	0.00409836	165	0.132318	10	0.208333	0	1	1	0	1	1	0	0	0	0	0	0	0	0	0	0	0	0	0	0	0	1	1	0	0	0	0	0	0	0	0	0	1	0	0	0	1	1	1	0
ko:K03748 sanA; SanA protein	K03748	164	0.126641	1	0.00409836	164	0.131516	0	0	0	0	0	0	0	0	0	0	0	0	0	0	0	0	0	0	0	0	0	0	0	0	0	0	0	0	0	0	0	0	0	0	0	0	0	0	0	0	0	0
ko:K13282 cphB; cyanophycinase [EC:3.4.15.6]	K13282	164	0.126641	1	0.00409836	164	0.131516	0	0	0	0	0	0	0	0	0	0	0	0	0	0	0	0	0	0	0	0	0	0	0	0	0	0	0	0	0	0	0	0	0	0	0	0	0	0	0	0	0	0
ko:K13787 idsA; geranylgeranyl diphosphate synthase, type I [EC:2.5.1.1 2.5.1.10 2.5.1.29]	K13787	208	0.160618	1	0.00409836	163	0.130714	45	0.9375	1	1	0	0	1	1	2	2	2	1	1	1	1	1	1	1	2	1	1	1	1	1	1	0	1	1	1	1	1	1	1	1	1	1	2	2	1	1	1	1
ko:K00526 E1.17.4.1B, nrdB, nrdF; ribonucleoside-diphosphate reductase beta chain [EC:1.17.4.1]	K00526	163	0.125869	1	0.00409836	163	0.130714	0	0	0	0	0	0	0	0	0	0	0	0	0	0	0	0	0	0	0	0	0	0	0	0	0	0	0	0	0	0	0	0	0	0	0	0	0	0	0	0	0	0
ko:K01040 gctB; glutaconate CoA-transferase, subunit B [EC:2.8.3.12]	K01040	162	0.125097	1	0.00409836	162	0.129912	0	0	0	0	0	0	0	0	0	0	0	0	0	0	0	0	0	0	0	0	0	0	0	0	0	0	0	0	0	0	0	0	0	0	0	0	0	0	0	0	0	0
ko:K07322 ytfE, scdA; regulator of cell morphogenesis and NO signaling	K07322	159	0.12278	1	0.00409836	159	0.127506	0	0	0	0	0	0	0	0	0	0	0	0	0	0	0	0	0	0	0	0	0	0	0	0	0	0	0	0	0	0	0	0	0	0	0	0	0	0	0	0	0	0
ko:K02257 COX10, ctaB, cyoE; heme o synthase [EC:2.5.1.141]	K02257	159	0.12278	1	0.00409836	155	0.124298	4	0.0833333	0	0	0	0	0	0	0	0	0	0	0	1	0	0	1	1	0	1	0	0	0	0	0	0	0	0	0	0	0	0	0	0	0	0	0	0	0	0	0	0
ko:K01183 E3.2.1.14; chitinase [EC:3.2.1.14]	K01183	155	0.119691	1	0.00409836	155	0.124298	0	0	0	0	0	0	0	0	0	0	0	0	0	0	0	0	0	0	0	0	0	0	0	0	0	0	0	0	0	0	0	0	0	0	0	0	0	0	0	0	0	0
ko:K20201 ywlE; protein arginine phosphatase [EC:3.9.1.2]	K20201	154	0.118919	1	0.00409836	154	0.123496	0	0	0	0	0	0	0	0	0	0	0	0	0	0	0	0	0	0	0	0	0	0	0	0	0	0	0	0	0	0	0	0	0	0	0	0	0	0	0	0	0	0
ko:K00992 murU; N-acetyl-alpha-D-muramate 1-phosphate uridylyltransferase [EC:2.7.7.99]	K00992	153	0.118147	1	0.00409836	153	0.122694	0	0	0	0	0	0	0	0	0	0	0	0	0	0	0	0	0	0	0	0	0	0	0	0	0	0	0	0	0	0	0	0	0	0	0	0	0	0	0	0	0	0
ko:K01815 kduI; 4-deoxy-L-threo-5-hexosulose-uronate ketol-isomerase [EC:5.3.1.17]	K01815	153	0.118147	1	0.00409836	153	0.122694	0	0	0	0	0	0	0	0	0	0	0	0	0	0	0	0	0	0	0	0	0	0	0	0	0	0	0	0	0	0	0	0	0	0	0	0	0	0	0	0	0	0
ko:K03337 iolB; 5-deoxy-glucuronate isomerase [EC:5.3.1.30]	K03337	152	0.117375	1	0.00409836	152	0.121893	0	0	0	0	0	0	0	0	0	0	0	0	0	0	0	0	0	0	0	0	0	0	0	0	0	0	0	0	0	0	0	0	0	0	0	0	0	0	0	0	0	0
ko:K03773 fklB; FKBP-type peptidyl-prolyl cis-trans isomerase FklB [EC:5.2.1.8]	K03773	152	0.117375	1	0.00409836	152	0.121893	0	0	0	0	0	0	0	0	0	0	0	0	0	0	0	0	0	0	0	0	0	0	0	0	0	0	0	0	0	0	0	0	0	0	0	0	0	0	0	0	0	0
ko:K07667 kdpE; two-component system, OmpR family, KDP operon response regulator KdpE	K07667	152	0.117375	1	0.00409836	152	0.121893	0	0	0	0	0	0	0	0	0	0	0	0	0	0	0	0	0	0	0	0	0	0	0	0	0	0	0	0	0	0	0	0	0	0	0	0	0	0	0	0	0	0
ko:K03473 pdxB; erythronate-4-phosphate dehydrogenase [EC:1.1.1.290]	K03473	145	0.111969	1	0.00409836	145	0.116279	0	0	0	0	0	0	0	0	0	0	0	0	0	0	0	0	0	0	0	0	0	0	0	0	0	0	0	0	0	0	0	0	0	0	0	0	0	0	0	0	0	0
ko:K07705 lytT, lytR; two-component system, LytTR family, response regulator LytT	K07705	144	0.111197	1	0.00409836	144	0.115477	0	0	0	0	0	0	0	0	0	0	0	0	0	0	0	0	0	0	0	0	0	0	0	0	0	0	0	0	0	0	0	0	0	0	0	0	0	0	0	0	0	0
ko:K07646 kdpD; two-component system, OmpR family, sensor histidine kinase KdpD [EC:2.7.13.3]	K07646	150	0.11583	1	0.00409836	143	0.114675	7	0.145833	0	0	0	0	0	0	0	0	0	0	0	0	0	0	0	0	1	2	1	0	0	0	0	1	1	0	1	0	0	0	0	0	0	0	0	0	0	0	0	1
ko:K07160 pxpA; 5-oxoprolinase (ATP-hydrolysing) subunit A [EC:3.5.2.9]	K07160	140	0.108108	1	0.00409836	140	0.112269	0	0	0	0	0	0	0	0	0	0	0	0	0	0	0	0	0	0	0	0	0	0	0	0	0	0	0	0	0	0	0	0	0	0	0	0	0	0	0	0	0	0
ko:K13640 hspR; MerR family transcriptional regulator, heat shock protein HspR	K13640	139	0.107336	1	0.00409836	139	0.111468	0	0	0	0	0	0	0	0	0	0	0	0	0	0	0	0	0	0	0	0	0	0	0	0	0	0	0	0	0	0	0	0	0	0	0	0	0	0	0	0	0	0
ko:K17865 croR; 3-hydroxybutyryl-CoA dehydratase [EC:4.2.1.55]	K17865	139	0.107336	1	0.00409836	139	0.111468	0	0	0	0	0	0	0	0	0	0	0	0	0	0	0	0	0	0	0	0	0	0	0	0	0	0	0	0	0	0	0	0	0	0	0	0	0	0	0	0	0	0
ko:K22129 dtnK, denK; D-threonate/D-erythronate kinase [EC:2.7.1.219 2.7.1.220]	K22129	137	0.105792	1	0.00409836	137	0.109864	0	0	0	0	0	0	0	0	0	0	0	0	0	0	0	0	0	0	0	0	0	0	0	0	0	0	0	0	0	0	0	0	0	0	0	0	0	0	0	0	0	0
ko:K21572 susD; starch-binding outer membrane protein, SusD/RagB family	K21572	138	0.106564	1	0.00409836	136	0.109062	2	0.0416667	0	0	0	0	0	0	0	0	0	0	0	0	0	0	0	0	0	0	0	0	1	0	0	0	0	0	0	1	0	0	0	0	0	0	0	0	0	0	0	0
ko:K09949 lpxI; UDP-2,3-diacylglucosamine hydrolase [EC:3.6.1.54]	K09949	133	0.102703	1	0.00409836	133	0.106656	0	0	0	0	0	0	0	0	0	0	0	0	0	0	0	0	0	0	0	0	0	0	0	0	0	0	0	0	0	0	0	0	0	0	0	0	0	0	0	0	0	0
ko:K09989 K09989; uncharacterized protein	K09989	131	0.101158	1	0.00409836	131	0.105052	0	0	0	0	0	0	0	0	0	0	0	0	0	0	0	0	0	0	0	0	0	0	0	0	0	0	0	0	0	0	0	0	0	0	0	0	0	0	0	0	0	0
ko:K06980 ygfZ; tRNA-modifying protein YgfZ	K06980	128	0.0988417	1	0.00409836	128	0.102646	0	0	0	0	0	0	0	0	0	0	0	0	0	0	0	0	0	0	0	0	0	0	0	0	0	0	0	0	0	0	0	0	0	0	0	0	0	0	0	0	0	0
ko:K02276 coxC, ctaE; cytochrome c oxidase subunit III [EC:7.1.1.9]	K02276	127	0.0980695	1	0.00409836	127	0.101844	0	0	0	0	0	0	0	0	0	0	0	0	0	0	0	0	0	0	0	0	0	0	0	0	0	0	0	0	0	0	0	0	0	0	0	0	0	0	0	0	0	0
ko:K00302 soxA; sarcosine oxidase, subunit alpha [EC:1.5.3.24 1.5.3.1]	K00302	123	0.0949807	1	0.00409836	123	0.0986367	0	0	0	0	0	0	0	0	0	0	0	0	0	0	0	0	0	0	0	0	0	0	0	0	0	0	0	0	0	0	0	0	0	0	0	0	0	0	0	0	0	0
ko:K01053 gnl, RGN; gluconolactonase [EC:3.1.1.17]	K01053	121	0.0934363	1	0.00409836	121	0.0970329	0	0	0	0	0	0	0	0	0	0	0	0	0	0	0	0	0	0	0	0	0	0	0	0	0	0	0	0	0	0	0	0	0	0	0	0	0	0	0	0	0	0
ko:K01597 MVD, mvaD; diphosphomevalonate decarboxylase [EC:4.1.1.33]	K01597	118	0.0911197	1	0.00409836	118	0.0946271	0	0	0	0	0	0	0	0	0	0	0	0	0	0	0	0	0	0	0	0	0	0	0	0	0	0	0	0	0	0	0	0	0	0	0	0	0	0	0	0	0	0
ko:K03313 nhaA; Na+:H+ antiporter, NhaA family	K03313	118	0.0911197	1	0.00409836	116	0.0930233	2	0.0416667	0	0	0	0	0	0	0	0	0	0	0	0	0	0	0	0	0	0	0	0	0	0	0	0	0	0	0	0	0	0	0	1	1	0	0	0	0	0	0	0
ko:K12339 cysM; S-sulfo-L-cysteine synthase (O-acetyl-L-serine-dependent) [EC:2.5.1.144]	K12339	119	0.0918919	1	0.00409836	115	0.0922213	4	0.0833333	0	0	0	0	0	0	0	0	0	0	0	0	0	0	0	0	0	0	0	0	0	0	0	0	0	0	0	0	0	0	0	0	0	0	0	0	0	0	0	0
ko:K19123 casA, cse1; CRISPR system Cascade subunit CasA	K19123	118	0.0911197	1	0.00409836	115	0.0922213	3	0.0625	0	0	0	0	0	0	0	0	0	0	0	0	0	2	0	0	0	0	0	0	0	0	0	0	1	0	1	0	0	0	0	0	0	0	0	0	0	0	0	0
ko:K02081 agaR; DeoR family transcriptional regulator, aga operon transcriptional repressor	K02081	115	0.0888031	1	0.00409836	115	0.0922213	0	0	0	0	0	0	0	0	0	0	0	0	0	0	0	0	0	0	0	0	0	0	0	0	0	0	0	0	0	0	0	0	0	0	0	0	0	0	0	0	0	0
ko:K02455 gspF; general secretion pathway protein F	K02455	114	0.0880309	1	0.00409836	114	0.0914194	0	0	0	0	0	0	0	0	0	0	0	0	0	0	0	0	0	0	0	0	0	0	0	0	0	0	0	0	0	0	0	0	0	0	0	0	0	0	0	0	0	0
ko:K18929 lldF; L-lactate dehydrogenase complex protein LldF	K18929	114	0.0880309	1	0.00409836	114	0.0914194	0	0	0	0	0	0	0	0	0	0	0	0	0	0	0	0	0	0	0	0	0	0	0	0	0	0	0	0	0	0	0	0	0	0	0	0	0	0	0	0	0	0
ko:K19116 cas5h; CRISPR-associated protein Cas5h	K19116	117	0.0903475	1	0.00409836	113	0.0906175	4	0.0833333	0	0	0	1	0	0	0	1	0	0	0	0	0	0	0	0	0	0	0	0	0	0	0	0	0	0	0	0	0	0	0	0	1	0	1	0	0	0	0	0
ko:K05593 aadK; aminoglycoside 6-adenylyltransferase [EC:2.7.7.-]	K05593	113	0.0872587	1	0.00409836	113	0.0906175	0	0	0	0	0	0	0	0	0	0	0	0	0	0	0	0	0	0	0	0	0	0	0	0	0	0	0	0	0	0	0	0	0	0	0	0	0	0	0	0	0	0
ko:K00433 cpo; non-heme chloroperoxidase [EC:1.11.1.10]	K00433	118	0.0911197	1	0.00409836	111	0.0890136	7	0.145833	0	0	0	0	0	0	0	0	0	0	2	3	0	1	1	1	0	0	0	2	0	0	0	0	0	0	0	0	0	0	0	0	0	0	0	1	0	0	0	0
ko:K01638 aceB, glcB; malate synthase [EC:2.3.3.9]	K01638	111	0.0857143	1	0.00409836	110	0.0882117	1	0.0208333	0	0	0	0	0	0	0	0	0	0	0	0	0	0	1	0	0	0	0	0	0	0	0	0	0	0	0	0	0	0	0	0	0	0	0	0	0	0	0	0
ko:K02551 menD; 2-succinyl-5-enolpyruvyl-6-hydroxy-3-cyclohexene-1-carboxylate synthase [EC:2.2.1.9]	K02551	111	0.0857143	1	0.00409836	110	0.0882117	1	0.0208333	0	0	0	0	0	0	0	2	0	0	0	0	0	0	0	0	0	0	0	0	0	0	0	0	0	0	0	0	0	0	0	0	0	0	0	0	0	0	0	0
ko:K07172 mazE, chpAI; antitoxin MazE	K07172	111	0.0857143	1	0.00409836	110	0.0882117	1	0.0208333	0	0	0	0	0	0	1	0	0	0	0	0	0	0	0	0	0	0	0	0	0	0	0	0	0	0	0	0	0	0	0	0	0	0	0	0	0	0	0	0
ko:K05396 dcyD; D-cysteine desulfhydrase [EC:4.4.1.15]	K05396	110	0.0849421	1	0.00409836	110	0.0882117	0	0	0	0	0	0	0	0	0	0	0	0	0	0	0	0	0	0	0	0	0	0	0	0	0	0	0	0	0	0	0	0	0	0	0	0	0	0	0	0	0	0
ko:K09974 K09974; uncharacterized protein	K09974	110	0.0849421	1	0.00409836	109	0.0874098	1	0.0208333	0	0	0	0	0	0	0	1	0	0	0	0	0	0	0	0	0	0	0	0	0	0	0	0	0	0	0	0	0	0	0	0	0	0	0	0	0	0	0	0
ko:K04084 dsbD, dipZ; thioredoxin:protein disulfide reductase [EC:1.8.4.16]	K04084	109	0.0841699	1	0.00409836	108	0.0866079	1	0.0208333	0	0	1	0	0	0	0	0	0	0	0	0	0	0	0	0	0	0	0	0	0	0	0	0	0	0	0	0	0	0	0	0	0	0	0	0	0	0	0	0
ko:K18675 chbP; N,N'-diacetylchitobiose phosphorylase [EC:2.4.1.280]	K18675	104	0.0803089	1	0.00409836	104	0.0834002	0	0	0	0	0	0	0	0	0	0	0	0	0	0	0	0	0	0	0	0	0	0	0	0	0	0	0	0	0	0	0	0	0	0	0	0	0	0	0	0	0	0
ko:K09858 K09858; SEC-C motif domain protein	K09858	103	0.0795367	1	0.00409836	103	0.0825982	0	0	0	0	0	0	0	0	0	0	0	0	0	0	0	0	0	0	0	0	0	0	0	0	0	0	0	0	0	0	0	0	0	0	0	0	0	0	0	0	0	0
ko:K23163 sbp; sulfate/thiosulfate transport system substrate-binding protein	K23163	103	0.0795367	1	0.00409836	103	0.0825982	0	0	0	0	0	0	0	0	0	0	0	0	0	0	0	0	0	0	0	0	0	0	0	0	0	0	0	0	0	0	0	0	0	0	0	0	0	0	0	0	0	0
ko:K09809 tagF; CDP-glycerol glycerophosphotransferase [EC:2.7.8.12]	K09809	111	0.0857143	1	0.00409836	102	0.0817963	9	0.1875	1	1	1	1	1	0	0	0	0	0	0	0	0	0	2	1	0	0	0	1	0	0	0	0	0	0	0	0	0	0	0	0	0	0	0	0	0	0	0	0
ko:K19140 csm5; CRISPR-associated protein Csm5	K19140	101	0.0779923	1	0.00409836	98	0.0785886	3	0.0625	0	0	0	0	0	0	1	0	0	0	0	0	0	0	0	0	0	0	0	0	0	0	0	0	0	0	0	0	0	0	0	1	0	1	0	0	0	0	0	0
ko:K06221 dkgA; 2,5-diketo-D-gluconate reductase A [EC:1.1.1.346]	K06221	100	0.0772201	1	0.00409836	98	0.0785886	2	0.0416667	0	0	0	0	0	0	1	0	0	0	0	0	0	0	0	0	0	0	0	0	0	0	0	0	0	0	0	0	0	0	0	0	0	0	0	0	0	0	0	1
ko:K03089 rpoH; RNA polymerase sigma-32 factor	K03089	96	0.0741313	1	0.00409836	96	0.0769848	0	0	0	0	0	0	0	0	0	0	0	0	0	0	0	0	0	0	0	0	0	0	0	0	0	0	0	0	0	0	0	0	0	0	0	0	0	0	0	0	0	0
ko:K15521 mshA; D-inositol-3-phosphate glycosyltransferase [EC:2.4.1.250]	K15521	94	0.0725869	1	0.00409836	94	0.0753809	0	0	0	0	0	0	0	0	0	0	0	0	0	0	0	0	0	0	0	0	0	0	0	0	0	0	0	0	0	0	0	0	0	0	0	0	0	0	0	0	0	0
ko:K00867 coaA; type I pantothenate kinase [EC:2.7.1.33]	K00867	94	0.0725869	1	0.00409836	93	0.074579	1	0.0208333	0	0	0	0	0	0	0	0	0	0	0	0	0	0	0	0	0	0	0	0	0	0	0	0	0	0	0	0	0	0	0	0	0	0	0	0	0	0	0	1
ko:K01637 ICL, aceA; isocitrate/methylisocitrate lyase [EC:4.1.3.1 4.1.3.30]	K01637	92	0.0710425	1	0.00409836	92	0.0737771	0	0	0	0	0	0	0	0	0	0	0	0	0	0	0	0	0	0	0	0	0	0	0	0	0	0	0	0	0	0	0	0	0	0	0	0	0	0	0	0	0	0
ko:K15727 czcB, cusB, cnrB; membrane fusion protein, heavy metal efflux system	K15727	91	0.0702703	1	0.00409836	91	0.0729751	0	0	0	0	0	0	0	0	0	0	0	0	0	0	0	0	0	0	0	0	0	0	0	0	0	0	0	0	0	0	0	0	0	0	0	0	0	0	0	0	0	0
ko:K02381 allF, fdrA; oxamate carbamoyltransferase subunit AllF [EC:2.1.3.5]	K02381	90	0.0694981	1	0.00409836	90	0.0721732	0	0	0	0	0	0	0	0	0	0	0	0	0	0	0	0	0	0	0	0	0	0	0	0	0	0	0	0	0	0	0	0	0	0	0	0	0	0	0	0	0	0
ko:K00252 GCDH, gcdH; glutaryl-CoA dehydrogenase [EC:1.3.8.6]	K00252	89	0.0687259	1	0.00409836	89	0.0713713	0	0	0	0	0	0	0	0	0	0	0	0	0	0	0	0	0	0	0	0	0	0	0	0	0	0	0	0	0	0	0	0	0	0	0	0	0	0	0	0	0	0
ko:K11144 dnaI; primosomal protein DnaI	K11144	89	0.0687259	1	0.00409836	89	0.0713713	0	0	0	0	0	0	0	0	0	0	0	0	0	0	0	0	0	0	0	0	0	0	0	0	0	0	0	0	0	0	0	0	0	0	0	0	0	0	0	0	0	0
ko:K03782 katG; catalase-peroxidase [EC:1.11.1.21]	K03782	94	0.0725869	1	0.00409836	88	0.0705694	6	0.125	0	0	0	0	0	0	0	0	0	0	0	0	0	0	0	0	0	0	0	0	0	0	1	1	0	0	1	0	0	0	0	0	0	1	0	0	0	1	1	0
ko:K15553 ssuA; sulfonate transport system substrate-binding protein	K15553	88	0.0679537	1	0.00409836	88	0.0705694	0	0	0	0	0	0	0	0	0	0	0	0	0	0	0	0	0	0	0	0	0	0	0	0	0	0	0	0	0	0	0	0	0	0	0	0	0	0	0	0	0	0
ko:K06987 K06987; uncharacterized protein	K06987	90	0.0694981	1	0.00409836	87	0.0697674	3	0.0625	1	1	0	0	0	1	0	0	0	0	0	0	0	0	0	0	0	0	0	0	0	0	0	0	0	0	0	0	0	0	0	0	0	0	0	0	0	0	0	0
ko:K01130 atsA, aslA; arylsulfatase [EC:3.1.6.1]	K01130	87	0.0671815	1	0.00409836	87	0.0697674	0	0	0	0	0	0	0	0	0	0	0	0	0	0	0	0	0	0	0	0	0	0	0	0	0	0	0	0	0	0	0	0	0	0	0	0	0	0	0	0	0	0
ko:K01760 metC; cysteine-S-conjugate beta-lyase [EC:4.4.1.13]	K01760	86	0.0664093	1	0.00409836	86	0.0689655	0	0	0	0	0	0	0	0	0	0	0	0	0	0	0	0	0	0	0	0	0	0	0	0	0	0	0	0	0	0	0	0	0	0	0	0	0	0	0	0	0	0
ko:K13894 yejB; microcin C transport system permease protein	K13894	83	0.0640927	1	0.00409836	82	0.0657578	1	0.0208333	0	0	0	0	0	0	0	0	0	0	0	0	0	0	0	0	0	0	0	0	1	0	0	0	0	0	0	0	0	0	0	0	0	0	0	0	0	0	0	0
ko:K03672 trxC; thioredoxin 2 [EC:1.8.1.8]	K03672	82	0.0633205	1	0.00409836	82	0.0657578	0	0	0	0	0	0	0	0	0	0	0	0	0	0	0	0	0	0	0	0	0	0	0	0	0	0	0	0	0	0	0	0	0	0	0	0	0	0	0	0	0	0
ko:K07726 K07726; putative transcriptional regulator	K07726	82	0.0633205	1	0.00409836	82	0.0657578	0	0	0	0	0	0	0	0	0	0	0	0	0	0	0	0	0	0	0	0	0	0	0	0	0	0	0	0	0	0	0	0	0	0	0	0	0	0	0	0	0	0
ko:K19075 cst2, cas7; CRISPR-associated protein Cst2	K19075	88	0.0679537	1	0.00409836	81	0.0649559	7	0.145833	0	1	0	0	0	0	1	0	0	0	1	0	0	0	0	0	0	0	0	0	0	0	0	0	0	0	0	0	0	1	1	1	0	1	0	0	0	0	0	0
ko:K13017 wbpE, wlbC; UDP-2-acetamido-2-deoxy-ribo-hexuluronate aminotransferase [EC:2.6.1.98]	K13017	81	0.0625483	1	0.00409836	81	0.0649559	0	0	0	0	0	0	0	0	0	0	0	0	0	0	0	0	0	0	0	0	0	0	0	0	0	0	0	0	0	0	0	0	0	0	0	0	0	0	0	0	0	0
ko:K03549 kup; KUP system potassium uptake protein	K03549	87	0.0671815	1	0.00409836	80	0.064154	7	0.145833	0	0	0	0	0	0	0	0	0	0	0	0	0	0	0	0	0	0	0	0	0	0	2	0	2	1	2	2	0	0	0	2	1	0	0	0	0	0	0	0
ko:K03727 helY; ATP-dependent RNA helicase HelY [EC:5.6.2.6]	K03727	77	0.0594595	1	0.00409836	77	0.0617482	0	0	0	0	0	0	0	0	0	0	0	0	0	0	0	0	0	0	0	0	0	0	0	0	0	0	0	0	0	0	0	0	0	0	0	0	0	0	0	0	0	0
ko:K09160 K09160; uncharacterized protein	K09160	75	0.0579151	1	0.00409836	75	0.0601443	0	0	0	0	0	0	0	0	0	0	0	0	0	0	0	0	0	0	0	0	0	0	0	0	0	0	0	0	0	0	0	0	0	0	0	0	0	0	0	0	0	0
ko:K05539 dusA; tRNA-dihydrouridine synthase A [EC:1.-.-.-]	K05539	74	0.0571429	1	0.00409836	74	0.0593424	0	0	0	0	0	0	0	0	0	0	0	0	0	0	0	0	0	0	0	0	0	0	0	0	0	0	0	0	0	0	0	0	0	0	0	0	0	0	0	0	0	0
ko:K11707 troA, mntA, znuA; manganese/zinc/iron transport system substrate-binding protein	K11707	74	0.0571429	1	0.00409836	74	0.0593424	0	0	0	0	0	0	0	0	0	0	0	0	0	0	0	0	0	0	0	0	0	0	0	0	0	0	0	0	0	0	0	0	0	0	0	0	0	0	0	0	0	0
ko:K11708 troC, mntC, znuB; manganese/zinc/iron transport system permease protein	K11708	74	0.0571429	1	0.00409836	74	0.0593424	0	0	0	0	0	0	0	0	0	0	0	0	0	0	0	0	0	0	0	0	0	0	0	0	0	0	0	0	0	0	0	0	0	0	0	0	0	0	0	0	0	0
ko:K00527 rtpR; ribonucleoside-triphosphate reductase (thioredoxin) [EC:1.17.4.2]	K00527	73	0.0563707	1	0.00409836	73	0.0585405	0	0	0	0	0	0	0	0	0	0	0	0	0	0	0	0	0	0	0	0	0	0	0	0	0	0	0	0	0	0	0	0	0	0	0	0	0	0	0	0	0	0
ko:K02199 ccmG, dsbE; cytochrome c biogenesis protein CcmG, thiol:disulfide interchange protein DsbE	K02199	73	0.0563707	1	0.00409836	73	0.0585405	0	0	0	0	0	0	0	0	0	0	0	0	0	0	0	0	0	0	0	0	0	0	0	0	0	0	0	0	0	0	0	0	0	0	0	0	0	0	0	0	0	0
ko:K23107 yajO; 1-deoxyxylulose-5-phosphate synthase [EC:1.1.-.-]	K23107	71	0.0548263	1	0.00409836	71	0.0569366	0	0	0	0	0	0	0	0	0	0	0	0	0	0	0	0	0	0	0	0	0	0	0	0	0	0	0	0	0	0	0	0	0	0	0	0	0	0	0	0	0	0
ko:K17105 E2.5.1.42; geranylgeranylglycerol-phosphate geranylgeranyltransferase [EC:2.5.1.42]	K17105	114	0.0880309	1	0.00409836	68	0.0545309	46	0.958333	1	1	1	0	1	1	3	1	2	1	1	1	1	1	1	1	0	1	1	2	1	1	2	1	1	1	1	1	1	1	1	1	1	1	1	1	2	2	1	1
ko:K06907 FI; Bacteriophage tail sheath protein	K06907	69	0.0532819	1	0.00409836	68	0.0545309	1	0.0208333	0	0	0	0	0	0	0	0	0	0	0	0	0	0	0	0	0	0	0	0	0	0	0	0	0	0	0	0	0	0	0	0	0	0	0	0	0	0	0	0
ko:K02339 holC; DNA polymerase III subunit chi [EC:2.7.7.7]	K02339	68	0.0525097	1	0.00409836	68	0.0545309	0	0	0	0	0	0	0	0	0	0	0	0	0	0	0	0	0	0	0	0	0	0	0	0	0	0	0	0	0	0	0	0	0	0	0	0	0	0	0	0	0	0
ko:K11209 yghU, yfcG; GSH-dependent disulfide-bond oxidoreductase [EC:1.8.4.-]	K11209	68	0.0525097	1	0.00409836	68	0.0545309	0	0	0	0	0	0	0	0	0	0	0	0	0	0	0	0	0	0	0	0	0	0	0	0	0	0	0	0	0	0	0	0	0	0	0	0	0	0	0	0	0	0
ko:K13051 ASRGL1, iaaA; L-asparaginase / beta-aspartyl-peptidase [EC:3.5.1.1 3.4.19.5]	K13051	67	0.0517375	1	0.00409836	67	0.0537289	0	0	0	0	0	0	0	0	0	0	0	0	0	0	0	0	0	0	0	0	0	0	0	0	0	0	0	0	0	0	0	0	0	0	0	0	0	0	0	0	0	0
ko:K07307 dmsB; anaerobic dimethyl sulfoxide reductase subunit B	K07307	66	0.0509653	1	0.00409836	66	0.052927	0	0	0	0	0	0	0	0	0	0	0	0	0	0	0	0	0	0	0	0	0	0	0	0	0	0	0	0	0	0	0	0	0	0	0	0	0	0	0	0	0	0
ko:K00381 cysI; sulfite reductase (NADPH) hemoprotein beta-component [EC:1.8.1.2]	K00381	67	0.0517375	1	0.00409836	65	0.0521251	2	0.0416667	0	0	0	0	0	0	0	0	0	0	0	0	1	0	0	0	0	0	0	0	0	0	0	0	0	0	0	0	0	0	0	0	0	0	0	0	0	0	0	0
ko:K08302 gatY-kbaY; tagatose 1,6-diphosphate aldolase GatY/KbaY [EC:4.1.2.40]	K08302	65	0.0501931	1	0.00409836	65	0.0521251	0	0	0	0	0	0	0	0	0	0	0	0	0	0	0	0	0	0	0	0	0	0	0	0	0	0	0	0	0	0	0	0	0	0	0	0	0	0	0	0	0	0
ko:K03649 mug; double-stranded uracil-DNA glycosylase [EC:3.2.2.28]	K03649	63	0.0486486	1	0.00409836	63	0.0505213	0	0	0	0	0	0	0	0	0	0	0	0	0	0	0	0	0	0	0	0	0	0	0	0	0	0	0	0	0	0	0	0	0	0	0	0	0	0	0	0	0	0
ko:K07115 rlmJ; 23S rRNA (adenine2030-N6)-methyltransferase [EC:2.1.1.266]	K07115	67	0.0517375	1	0.00409836	62	0.0497193	5	0.104167	0	0	0	0	0	0	0	0	0	0	0	0	0	0	0	0	0	0	0	0	0	0	0	0	0	0	0	0	0	0	0	0	0	0	1	1	1	1	1	0
ko:K07704 lytS; two-component system, LytTR family, sensor histidine kinase LytS [EC:2.7.13.3]	K07704	63	0.0486486	1	0.00409836	62	0.0497193	1	0.0208333	0	0	0	0	0	0	0	0	1	0	0	0	0	0	0	0	0	0	0	0	0	0	0	0	0	0	0	0	0	0	0	0	0	0	0	0	0	0	0	0
ko:K02667 pilR, pehR; two-component system, NtrC family, response regulator PilR	K02667	61	0.0471042	1	0.00409836	61	0.0489174	0	0	0	0	0	0	0	0	0	0	0	0	0	0	0	0	0	0	0	0	0	0	0	0	0	0	0	0	0	0	0	0	0	0	0	0	0	0	0	0	0	0
ko:K19090 cas5t; CRISPR-associated protein Cas5t	K19090	65	0.0501931	1	0.00409836	60	0.0481155	5	0.104167	0	0	0	0	0	0	1	0	0	0	1	0	0	0	0	0	0	0	0	0	0	0	0	0	0	0	0	0	0	1	1	1	0	0	0	0	0	0	0	0
ko:K01525 apaH; bis(5'-nucleosyl)-tetraphosphatase (symmetrical) [EC:3.6.1.41]	K01525	60	0.046332	1	0.00409836	60	0.0481155	0	0	0	0	0	0	0	0	0	0	0	0	0	0	0	0	0	0	0	0	0	0	0	0	0	0	0	0	0	0	0	0	0	0	0	0	0	0	0	0	0	0
ko:K05844 rimK; ribosomal protein S6--L-glutamate ligase [EC:6.3.2.-]	K05844	60	0.046332	1	0.00409836	60	0.0481155	0	0	0	0	0	0	0	0	0	0	0	0	0	0	0	0	0	0	0	0	0	0	0	0	0	0	0	0	0	0	0	0	0	0	0	0	0	0	0	0	0	0
ko:K07019 K07019; uncharacterized protein	K07019	60	0.046332	1	0.00409836	60	0.0481155	0	0	0	0	0	0	0	0	0	0	0	0	0	0	0	0	0	0	0	0	0	0	0	0	0	0	0	0	0	0	0	0	0	0	0	0	0	0	0	0	0	0
ko:K07306 dmsA; anaerobic dimethyl sulfoxide reductase subunit A [EC:1.8.5.3]	K07306	59	0.0455598	1	0.00409836	58	0.0465116	1	0.0208333	0	0	0	0	0	0	0	0	1	0	0	0	0	0	0	0	0	0	0	0	0	0	0	0	0	0	0	0	0	0	0	0	0	0	0	0	0	0	0	0
ko:K00631 plsB; glycerol-3-phosphate O-acyltransferase [EC:2.3.1.15]	K00631	57	0.0440154	1	0.00409836	57	0.0457097	0	0	0	0	0	0	0	0	0	0	0	0	0	0	0	0	0	0	0	0	0	0	0	0	0	0	0	0	0	0	0	0	0	0	0	0	0	0	0	0	0	0
ko:K03557 fis; Fis family transcriptional regulator, factor for inversion stimulation protein	K03557	57	0.0440154	1	0.00409836	57	0.0457097	0	0	0	0	0	0	0	0	0	0	0	0	0	0	0	0	0	0	0	0	0	0	0	0	0	0	0	0	0	0	0	0	0	0	0	0	0	0	0	0	0	0
ko:K03735 eutB; ethanolamine ammonia-lyase large subunit [EC:4.3.1.7]	K03735	57	0.0440154	1	0.00409836	57	0.0457097	0	0	0	0	0	0	0	0	0	0	0	0	0	0	0	0	0	0	0	0	0	0	0	0	0	0	0	0	0	0	0	0	0	0	0	0	0	0	0	0	0	0
ko:K00380 cysJ; sulfite reductase (NADPH) flavoprotein alpha-component [EC:1.8.1.2]	K00380	56	0.0432432	1	0.00409836	56	0.0449078	0	0	0	0	0	0	0	0	0	0	0	0	0	0	0	0	0	0	0	0	0	0	0	0	0	0	0	0	0	0	0	0	0	0	0	0	0	0	0	0	0	0
ko:K03817 rimL; ribosomal-protein-serine acetyltransferase [EC:2.3.1.-]	K03817	56	0.0432432	1	0.00409836	56	0.0449078	0	0	0	0	0	0	0	0	0	0	0	0	0	0	0	0	0	0	0	0	0	0	0	0	0	0	0	0	0	0	0	0	0	0	0	0	0	0	0	0	0	0
ko:K06192 pqiB, letB; intermembrane transport protein PqiB/LetB	K06192	56	0.0432432	1	0.00409836	56	0.0449078	0	0	0	0	0	0	0	0	0	0	0	0	0	0	0	0	0	0	0	0	0	0	0	0	0	0	0	0	0	0	0	0	0	0	0	0	0	0	0	0	0	0
ko:K02810 scrA, sacP, sacX, ptsS; sucrose PTS system EIIBCA or EIIBC component [EC:2.7.1.211]	K02810	55	0.042471	1	0.00409836	55	0.0441059	0	0	0	0	0	0	0	0	0	0	0	0	0	0	0	0	0	0	0	0	0	0	0	0	0	0	0	0	0	0	0	0	0	0	0	0	0	0	0	0	0	0
ko:K05561 phaD; multicomponent K+:H+ antiporter subunit D	K05561	55	0.042471	1	0.00409836	55	0.0441059	0	0	0	0	0	0	0	0	0	0	0	0	0	0	0	0	0	0	0	0	0	0	0	0	0	0	0	0	0	0	0	0	0	0	0	0	0	0	0	0	0	0
ko:K07000 K07000; uncharacterized protein	K07000	55	0.042471	1	0.00409836	55	0.0441059	0	0	0	0	0	0	0	0	0	0	0	0	0	0	0	0	0	0	0	0	0	0	0	0	0	0	0	0	0	0	0	0	0	0	0	0	0	0	0	0	0	0
ko:K07062 fitB; toxin FitB [EC:3.1.-.-]	K07062	55	0.042471	1	0.00409836	55	0.0441059	0	0	0	0	0	0	0	0	0	0	0	0	0	0	0	0	0	0	0	0	0	0	0	0	0	0	0	0	0	0	0	0	0	0	0	0	0	0	0	0	0	0
ko:K07638 envZ; two-component system, OmpR family, osmolarity sensor histidine kinase EnvZ [EC:2.7.13.3]	K07638	53	0.0409266	1	0.00409836	53	0.042502	0	0	0	0	0	0	0	0	0	0	0	0	0	0	0	0	0	0	0	0	0	0	0	0	0	0	0	0	0	0	0	0	0	0	0	0	0	0	0	0	0	0
ko:K11074 potI, spuH; putrescine transport system permease protein	K11074	53	0.0409266	1	0.00409836	53	0.042502	0	0	0	0	0	0	0	0	0	0	0	0	0	0	0	0	0	0	0	0	0	0	0	0	0	0	0	0	0	0	0	0	0	0	0	0	0	0	0	0	0	0
ko:K04044 hscA; molecular chaperone HscA	K04044	52	0.0401544	1	0.00409836	52	0.0417001	0	0	0	0	0	0	0	0	0	0	0	0	0	0	0	0	0	0	0	0	0	0	0	0	0	0	0	0	0	0	0	0	0	0	0	0	0	0	0	0	0	0
ko:K06956 K06956; uncharacterized protein	K06956	52	0.0401544	1	0.00409836	52	0.0417001	0	0	0	0	0	0	0	0	0	0	0	0	0	0	0	0	0	0	0	0	0	0	0	0	0	0	0	0	0	0	0	0	0	0	0	0	0	0	0	0	0	0
ko:K24017 priA; phosphoribosyl isomerase A [EC:5.3.1.16 5.3.1.24]	K24017	52	0.0401544	1	0.00409836	52	0.0417001	0	0	0	0	0	0	0	0	0	0	0	0	0	0	0	0	0	0	0	0	0	0	0	0	0	0	0	0	0	0	0	0	0	0	0	0	0	0	0	0	0	0
ko:K07320 prmB; ribosomal protein L3 glutamine methyltransferase [EC:2.1.1.298]	K07320	51	0.0393822	1	0.00409836	51	0.0408982	0	0	0	0	0	0	0	0	0	0	0	0	0	0	0	0	0	0	0	0	0	0	0	0	0	0	0	0	0	0	0	0	0	0	0	0	0	0	0	0	0	0
ko:K05365 mrcB; penicillin-binding protein 1B [EC:2.4.99.28 3.4.16.4]	K05365	50	0.03861	1	0.00409836	50	0.0400962	0	0	0	0	0	0	0	0	0	0	0	0	0	0	0	0	0	0	0	0	0	0	0	0	0	0	0	0	0	0	0	0	0	0	0	0	0	0	0	0	0	0
ko:K16703 wcaL, amsK, cpsK; colanic acid/amylovoran/stewartan biosynthesis glycosyltransferase WcaL/AmsK/CpsK [EC:2.4.-.-]	K16703	49	0.0378378	1	0.00409836	49	0.0392943	0	0	0	0	0	0	0	0	0	0	0	0	0	0	0	0	0	0	0	0	0	0	0	0	0	0	0	0	0	0	0	0	0	0	0	0	0	0	0	0	0	0
ko:K07300 chaA, CAX; Ca2+:H+ antiporter	K07300	49	0.0378378	1	0.00409836	48	0.0384924	1	0.0208333	0	0	0	0	0	0	0	0	0	0	0	0	0	0	0	0	0	0	0	0	0	0	0	0	0	0	0	0	0	0	0	0	1	0	0	0	0	0	0	0
ko:K01113 phoD; alkaline phosphatase D [EC:3.1.3.1]	K01113	48	0.0370656	1	0.00409836	48	0.0384924	0	0	0	0	0	0	0	0	0	0	0	0	0	0	0	0	0	0	0	0	0	0	0	0	0	0	0	0	0	0	0	0	0	0	0	0	0	0	0	0	0	0
ko:K24217 mnaT; L-amino acid N-acyltransferase [EC:2.3.1.-]	K24217	48	0.0370656	1	0.00409836	48	0.0384924	0	0	0	0	0	0	0	0	0	0	0	0	0	0	0	0	0	0	0	0	0	0	0	0	0	0	0	0	0	0	0	0	0	0	0	0	0	0	0	0	0	0
ko:K01659 prpC; 2-methylcitrate synthase [EC:2.3.3.5]	K01659	47	0.0362934	1	0.00409836	47	0.0376905	0	0	0	0	0	0	0	0	0	0	0	0	0	0	0	0	0	0	0	0	0	0	0	0	0	0	0	0	0	0	0	0	0	0	0	0	0	0	0	0	0	0
ko:K01716 fabA; 3-hydroxyacyl-[acyl-carrier protein] dehydratase / trans-2-decenoyl-[acyl-carrier protein] isomerase [EC:4.2.1.59 5.3.3.14]	K01716	47	0.0362934	1	0.00409836	47	0.0376905	0	0	0	0	0	0	0	0	0	0	0	0	0	0	0	0	0	0	0	0	0	0	0	0	0	0	0	0	0	0	0	0	0	0	0	0	0	0	0	0	0	0
ko:K11102 gltP, gltT; proton glutamate symport protein	K11102	47	0.0362934	1	0.00409836	47	0.0376905	0	0	0	0	0	0	0	0	0	0	0	0	0	0	0	0	0	0	0	0	0	0	0	0	0	0	0	0	0	0	0	0	0	0	0	0	0	0	0	0	0	0
ko:K00556 trmH; tRNA (guanosine-2'-O-)-methyltransferase [EC:2.1.1.34]	K00556	46	0.0355212	1	0.00409836	46	0.0368885	0	0	0	0	0	0	0	0	0	0	0	0	0	0	0	0	0	0	0	0	0	0	0	0	0	0	0	0	0	0	0	0	0	0	0	0	0	0	0	0	0	0
ko:K06903 W; Bacteriophage baseplate protein W	K06903	46	0.0355212	1	0.00409836	46	0.0368885	0	0	0	0	0	0	0	0	0	0	0	0	0	0	0	0	0	0	0	0	0	0	0	0	0	0	0	0	0	0	0	0	0	0	0	0	0	0	0	0	0	0
ko:K10545 xylG; D-xylose transport system ATP-binding protein [EC:7.5.2.10]	K10545	46	0.0355212	1	0.00409836	46	0.0368885	0	0	0	0	0	0	0	0	0	0	0	0	0	0	0	0	0	0	0	0	0	0	0	0	0	0	0	0	0	0	0	0	0	0	0	0	0	0	0	0	0	0
ko:K11104 melB; melibiose permease	K11104	46	0.0355212	1	0.00409836	46	0.0368885	0	0	0	0	0	0	0	0	0	0	0	0	0	0	0	0	0	0	0	0	0	0	0	0	0	0	0	0	0	0	0	0	0	0	0	0	0	0	0	0	0	0
ko:K11904 vgrG; type VI secretion system secreted protein VgrG	K11904	46	0.0355212	1	0.00409836	46	0.0368885	0	0	0	0	0	0	0	0	0	0	0	0	0	0	0	0	0	0	0	0	0	0	0	0	0	0	0	0	0	0	0	0	0	0	0	0	0	0	0	0	0	0
ko:K04090 E1.2.7.8; indolepyruvate ferredoxin oxidoreductase [EC:1.2.7.8]	K04090	45	0.034749	1	0.00409836	45	0.0360866	0	0	0	0	0	0	0	0	0	0	0	0	0	0	0	0	0	0	0	0	0	0	0	0	0	0	0	0	0	0	0	0	0	0	0	0	0	0	0	0	0	0
ko:K00523 ascD, ddhD, rfbI; CDP-4-dehydro-6-deoxyglucose reductase, E3 [EC:1.17.1.1]	K00523	44	0.0339768	1	0.00409836	44	0.0352847	0	0	0	0	0	0	0	0	0	0	0	0	0	0	0	0	0	0	0	0	0	0	0	0	0	0	0	0	0	0	0	0	0	0	0	0	0	0	0	0	0	0
ko:K01547 kdpB; potassium-transporting ATPase ATP-binding subunit [EC:7.2.2.6]	K01547	51	0.0393822	1	0.00409836	43	0.0344828	8	0.166667	0	0	0	0	0	0	0	0	0	0	0	0	0	0	0	0	1	1	1	0	0	0	0	1	1	0	1	0	0	0	1	0	0	0	0	0	0	0	0	1
ko:K03780 ttdB; L(+)-tartrate dehydratase beta subunit [EC:4.2.1.32]	K03780	43	0.0332046	1	0.00409836	43	0.0344828	0	0	0	0	0	0	0	0	0	0	0	0	0	0	0	0	0	0	0	0	0	0	0	0	0	0	0	0	0	0	0	0	0	0	0	0	0	0	0	0	0	0
ko:K07074 K07074; uncharacterized protein	K07074	43	0.0332046	1	0.00409836	42	0.0336808	1	0.0208333	0	0	0	0	0	0	1	0	0	0	0	0	0	0	0	0	0	0	0	0	0	0	0	0	0	0	0	0	0	0	0	0	0	0	0	0	0	0	0	0
ko:K07788 mdtB; multidrug efflux pump	K07788	40	0.030888	1	0.00409836	40	0.032077	0	0	0	0	0	0	0	0	0	0	0	0	0	0	0	0	0	0	0	0	0	0	0	0	0	0	0	0	0	0	0	0	0	0	0	0	0	0	0	0	0	0
ko:K01548 kdpC; potassium-transporting ATPase KdpC subunit	K01548	45	0.034749	1	0.00409836	39	0.0312751	6	0.125	0	0	0	0	0	0	0	0	0	0	0	0	0	0	0	0	1	1	1	0	0	0	0	1	1	0	1	0	0	0	0	0	0	0	0	0	0	0	0	0
ko:K16165 nagK; fumarylpyruvate hydrolase [EC:3.7.1.20]	K16165	38	0.0293436	1	0.00409836	38	0.0304731	0	0	0	0	0	0	0	0	0	0	0	0	0	0	0	0	0	0	0	0	0	0	0	0	0	0	0	0	0	0	0	0	0	0	0	0	0	0	0	0	0	0
ko:K21449 ata, sadA, emaA; trimeric autotransporter adhesin	K21449	37	0.0285714	1	0.00409836	37	0.0296712	0	0	0	0	0	0	0	0	0	0	0	0	0	0	0	0	0	0	0	0	0	0	0	0	0	0	0	0	0	0	0	0	0	0	0	0	0	0	0	0	0	0
ko:K15527 K15527; cysteate synthase [EC:2.5.1.76]	K15527	58	0.0447876	1	0.00409836	36	0.0288693	22	0.458333	0	0	0	0	0	0	0	0	0	1	0	0	0	1	1	1	1	1	1	1	0	0	1	0	0	1	1	1	0	1	1	1	1	1	1	1	1	1	1	0
ko:K00481 pobA; p-hydroxybenzoate 3-monooxygenase [EC:1.14.13.2]	K00481	36	0.0277992	1	0.00409836	36	0.0288693	0	0	0	0	0	0	0	0	0	0	0	0	0	0	0	0	0	0	0	0	0	0	0	0	0	0	0	0	0	0	0	0	0	0	0	0	0	0	0	0	0	0
ko:K02303 cobA; uroporphyrin-III C-methyltransferase [EC:2.1.1.107]	K02303	65	0.0501931	1	0.00409836	35	0.0280674	30	0.625	1	1	1	1	1	2	0	0	0	0	0	1	1	1	1	1	0	2	1	1	1	0	1	1	1	1	1	1	1	1	2	1	1	1	0	0	0	0	0	1
ko:K09895 K09895; uncharacterized protein	K09895	35	0.027027	1	0.00409836	35	0.0280674	0	0	0	0	0	0	0	0	0	0	0	0	0	0	0	0	0	0	0	0	0	0	0	0	0	0	0	0	0	0	0	0	0	0	0	0	0	0	0	0	0	0
ko:K02565 nagC; N-acetylglucosamine repressor	K02565	34	0.0262548	1	0.00409836	34	0.0272654	0	0	0	0	0	0	0	0	0	0	0	0	0	0	0	0	0	0	0	0	0	0	0	0	0	0	0	0	0	0	0	0	0	0	0	0	0	0	0	0	0	0
ko:K07450 K07450; putative resolvase	K07450	34	0.0262548	1	0.00409836	34	0.0272654	0	0	0	0	0	0	0	0	0	0	0	0	0	0	0	0	0	0	0	0	0	0	0	0	0	0	0	0	0	0	0	0	0	0	0	0	0	0	0	0	0	0
ko:K22316 rhnA-cobC; ribonuclease H / adenosylcobalamin/alpha-ribazole phosphatase [EC:3.1.26.4 3.1.3.73]	K22316	33	0.0254826	1	0.00409836	33	0.0264635	0	0	0	0	0	0	0	0	0	0	0	0	0	0	0	0	0	0	0	0	0	0	0	0	0	0	0	0	0	0	0	0	0	0	0	0	0	0	0	0	0	0
ko:K13924 cheBR; two-component system, chemotaxis family, CheB/CheR fusion protein [EC:2.1.1.80 3.1.1.61]	K13924	37	0.0285714	1	0.00409836	32	0.0256616	5	0.104167	0	0	0	0	0	0	0	0	0	0	2	3	3	0	0	2	0	0	0	0	0	0	0	0	0	0	0	0	0	0	0	1	0	0	0	0	0	0	0	0
ko:K01226 treC; trehalose-6-phosphate hydrolase [EC:3.2.1.93]	K01226	31	0.0239382	1	0.00409836	31	0.0248597	0	0	0	0	0	0	0	0	0	0	0	0	0	0	0	0	0	0	0	0	0	0	0	0	0	0	0	0	0	0	0	0	0	0	0	0	0	0	0	0	0	0
ko:K07741 antB; anti-repressor protein	K07741	31	0.0239382	1	0.00409836	31	0.0248597	0	0	0	0	0	0	0	0	0	0	0	0	0	0	0	0	0	0	0	0	0	0	0	0	0	0	0	0	0	0	0	0	0	0	0	0	0	0	0	0	0	0
ko:K01469 OPLAH, OXP1, oplAH; 5-oxoprolinase (ATP-hydrolysing) [EC:3.5.2.9]	K01469	35	0.027027	1	0.00409836	29	0.0232558	6	0.125	0	0	0	0	0	0	0	0	0	0	0	0	0	0	0	0	0	0	0	0	0	1	0	0	0	0	0	0	0	1	2	2	2	1	0	0	0	0	0	0
ko:K19088 cst1, cas8a; CRISPR-associated protein Cst1	K19088	32	0.0247104	1	0.00409836	29	0.0232558	3	0.0625	0	0	0	0	0	0	0	0	0	0	0	0	0	0	0	0	0	0	0	0	0	0	0	0	0	0	0	0	0	1	1	1	0	0	0	0	0	0	0	0
ko:K06139 pqqE; PqqA peptide cyclase [EC:1.21.98.4]	K06139	29	0.0223938	1	0.00409836	29	0.0232558	0	0	0	0	0	0	0	0	0	0	0	0	0	0	0	0	0	0	0	0	0	0	0	0	0	0	0	0	0	0	0	0	0	0	0	0	0	0	0	0	0	0
ko:K19337 hexR; RpiR family transcriptional regulator, carbohydrate utilization regulator	K19337	29	0.0223938	1	0.00409836	29	0.0232558	0	0	0	0	0	0	0	0	0	0	0	0	0	0	0	0	0	0	0	0	0	0	0	0	0	0	0	0	0	0	0	0	0	0	0	0	0	0	0	0	0	0
ko:K00557 trmA; tRNA (uracil-5-)-methyltransferase [EC:2.1.1.35]	K00557	28	0.0216216	1	0.00409836	28	0.0224539	0	0	0	0	0	0	0	0	0	0	0	0	0	0	0	0	0	0	0	0	0	0	0	0	0	0	0	0	0	0	0	0	0	0	0	0	0	0	0	0	0	0
ko:K01582 E4.1.1.18, ldcC, cadA; lysine decarboxylase [EC:4.1.1.18]	K01582	28	0.0216216	1	0.00409836	28	0.0224539	0	0	0	0	0	0	0	0	0	0	0	0	0	0	0	0	0	0	0	0	0	0	0	0	0	0	0	0	0	0	0	0	0	0	0	0	0	0	0	0	0	0
ko:K17733 cwlK; peptidoglycan LD-endopeptidase CwlK [EC:3.4.-.-]	K17733	28	0.0216216	1	0.00409836	28	0.0224539	0	0	0	0	0	0	0	0	0	0	0	0	0	0	0	0	0	0	0	0	0	0	0	0	0	0	0	0	0	0	0	0	0	0	0	0	0	0	0	0	0	0
ko:K17641 bxlA; beta-xylosidase	K17641	26	0.0200772	1	0.00409836	26	0.02085	0	0	0	0	0	0	0	0	0	0	0	0	0	0	0	0	0	0	0	0	0	0	0	0	0	0	0	0	0	0	0	0	0	0	0	0	0	0	0	0	0	0
ko:K02598 nirC; nitrite transporter	K02598	25	0.019305	1	0.00409836	25	0.0200481	0	0	0	0	0	0	0	0	0	0	0	0	0	0	0	0	0	0	0	0	0	0	0	0	0	0	0	0	0	0	0	0	0	0	0	0	0	0	0	0	0	0
ko:K03520 coxL, cutL; aerobic carbon-monoxide dehydrogenase large subunit [EC:1.2.5.3]	K03520	24	0.0185328	1	0.00409836	24	0.0192462	0	0	0	0	0	0	0	0	0	0	0	0	0	0	0	0	0	0	0	0	0	0	0	0	0	0	0	0	0	0	0	0	0	0	0	0	0	0	0	0	0	0
ko:K02567 napA; nitrate reductase (cytochrome) [EC:1.9.6.1]	K02567	22	0.0169884	1	0.00409836	22	0.0176423	0	0	0	0	0	0	0	0	0	0	0	0	0	0	0	0	0	0	0	0	0	0	0	0	0	0	0	0	0	0	0	0	0	0	0	0	0	0	0	0	0	0
ko:K04691 hhoB, degS; serine protease DegS [EC:3.4.21.-]	K04691	22	0.0169884	1	0.00409836	22	0.0176423	0	0	0	0	0	0	0	0	0	0	0	0	0	0	0	0	0	0	0	0	0	0	0	0	0	0	0	0	0	0	0	0	0	0	0	0	0	0	0	0	0	0
ko:K17229 fccB; sulfide dehydrogenase [flavocytochrome c] flavoprotein chain [EC:1.8.2.3]	K17229	22	0.0169884	1	0.00409836	22	0.0176423	0	0	0	0	0	0	0	0	0	0	0	0	0	0	0	0	0	0	0	0	0	0	0	0	0	0	0	0	0	0	0	0	0	0	0	0	0	0	0	0	0	0
ko:K17680 TWNK, PEO1; twinkle mtDNA helicase [EC:5.6.2.3]	K17680	22	0.0169884	1	0.00409836	20	0.0160385	2	0.0416667	0	0	0	0	0	0	0	1	0	0	0	1	0	0	0	0	0	0	0	0	0	0	0	0	0	0	0	0	0	0	0	0	0	0	0	0	0	0	0	0
ko:K09471 puuB, ordL; gamma-glutamylputrescine oxidase [EC:1.4.3.-]	K09471	20	0.015444	1	0.00409836	20	0.0160385	0	0	0	0	0	0	0	0	0	0	0	0	0	0	0	0	0	0	0	0	0	0	0	0	0	0	0	0	0	0	0	0	0	0	0	0	0	0	0	0	0	0
ko:K03212 rumB; 23S rRNA (uracil747-C5)-methyltransferase [EC:2.1.1.189]	K03212	18	0.0138996	1	0.00409836	18	0.0144346	0	0	0	0	0	0	0	0	0	0	0	0	0	0	0	0	0	0	0	0	0	0	0	0	0	0	0	0	0	0	0	0	0	0	0	0	0	0	0	0	0	0
ko:K07303 iorB; isoquinoline 1-oxidoreductase subunit beta [EC:1.3.99.16]	K07303	18	0.0138996	1	0.00409836	18	0.0144346	0	0	0	0	0	0	0	0	0	0	0	0	0	0	0	0	0	0	0	0	0	0	0	0	0	0	0	0	0	0	0	0	0	0	0	0	0	0	0	0	0	0
ko:K19997 gnu; GlcNAc-P-P-Und epimerase [EC:5.1.3.26]	K19997	17	0.0131274	1	0.00409836	17	0.0136327	0	0	0	0	0	0	0	0	0	0	0	0	0	0	0	0	0	0	0	0	0	0	0	0	0	0	0	0	0	0	0	0	0	0	0	0	0	0	0	0	0	0
ko:K05781 phnK; putative phosphonate transport system ATP-binding protein	K05781	17	0.0131274	1	0.00409836	16	0.0128308	1	0.0208333	0	0	0	0	0	0	1	0	0	0	0	0	0	0	0	0	0	0	0	0	0	0	0	0	0	0	0	0	0	0	0	0	0	0	0	0	0	0	0	0
ko:K00117 gcd; quinoprotein glucose dehydrogenase [EC:1.1.5.2]	K00117	16	0.0123552	1	0.00409836	16	0.0128308	0	0	0	0	0	0	0	0	0	0	0	0	0	0	0	0	0	0	0	0	0	0	0	0	0	0	0	0	0	0	0	0	0	0	0	0	0	0	0	0	0	0
ko:K05795 terD; tellurium resistance protein TerD	K05795	16	0.0123552	1	0.00409836	16	0.0128308	0	0	0	0	0	0	0	0	0	0	0	0	0	0	0	0	0	0	0	0	0	0	0	0	0	0	0	0	0	0	0	0	0	0	0	0	0	0	0	0	0	0
ko:K07264 arnT, pmrK; 4-amino-4-deoxy-L-arabinose transferase [EC:2.4.2.43]	K07264	16	0.0123552	1	0.00409836	16	0.0128308	0	0	0	0	0	0	0	0	0	0	0	0	0	0	0	0	0	0	0	0	0	0	0	0	0	0	0	0	0	0	0	0	0	0	0	0	0	0	0	0	0	0
ko:K10240 cebE; cellobiose transport system substrate-binding protein	K10240	16	0.0123552	1	0.00409836	16	0.0128308	0	0	0	0	0	0	0	0	0	0	0	0	0	0	0	0	0	0	0	0	0	0	0	0	0	0	0	0	0	0	0	0	0	0	0	0	0	0	0	0	0	0
ko:K22130 otnC; 3-dehydro-4-phosphotetronate decarboxylase [EC:4.1.1.104]	K22130	16	0.0123552	1	0.00409836	16	0.0128308	0	0	0	0	0	0	0	0	0	0	0	0	0	0	0	0	0	0	0	0	0	0	0	0	0	0	0	0	0	0	0	0	0	0	0	0	0	0	0	0	0	0
ko:K02298 cyoB; cytochrome o ubiquinol oxidase subunit I [EC:7.1.1.3]	K02298	15	0.011583	1	0.00409836	15	0.0120289	0	0	0	0	0	0	0	0	0	0	0	0	0	0	0	0	0	0	0	0	0	0	0	0	0	0	0	0	0	0	0	0	0	0	0	0	0	0	0	0	0	0
ko:K03296 TC.HAE1; hydrophobic/amphiphilic exporter-1 (mainly G- bacteria), HAE1 family	K03296	15	0.011583	1	0.00409836	15	0.0120289	0	0	0	0	0	0	0	0	0	0	0	0	0	0	0	0	0	0	0	0	0	0	0	0	0	0	0	0	0	0	0	0	0	0	0	0	0	0	0	0	0	0
ko:K09882 cobS; cobaltochelatase CobS [EC:6.6.1.2]	K09882	15	0.011583	1	0.00409836	15	0.0120289	0	0	0	0	0	0	0	0	0	0	0	0	0	0	0	0	0	0	0	0	0	0	0	0	0	0	0	0	0	0	0	0	0	0	0	0	0	0	0	0	0	0
ko:K12369 dppB; dipeptide transport system permease protein	K12369	15	0.011583	1	0.00409836	15	0.0120289	0	0	0	0	0	0	0	0	0	0	0	0	0	0	0	0	0	0	0	0	0	0	0	0	0	0	0	0	0	0	0	0	0	0	0	0	0	0	0	0	0	0
ko:K15576 nrtA, nasF, cynA; nitrate/nitrite transport system substrate-binding protein	K15576	15	0.011583	1	0.00409836	15	0.0120289	0	0	0	0	0	0	0	0	0	0	0	0	0	0	0	0	0	0	0	0	0	0	0	0	0	0	0	0	0	0	0	0	0	0	0	0	0	0	0	0	0	0
ko:K15577 nrtB, nasE, cynB; nitrate/nitrite transport system permease protein	K15577	15	0.011583	1	0.00409836	15	0.0120289	0	0	0	0	0	0	0	0	0	0	0	0	0	0	0	0	0	0	0	0	0	0	0	0	0	0	0	0	0	0	0	0	0	0	0	0	0	0	0	0	0	0
ko:K01281 pepX; X-Pro dipeptidyl-peptidase [EC:3.4.14.11]	K01281	14	0.0108108	1	0.00409836	14	0.0112269	0	0	0	0	0	0	0	0	0	0	0	0	0	0	0	0	0	0	0	0	0	0	0	0	0	0	0	0	0	0	0	0	0	0	0	0	0	0	0	0	0	0
ko:K10003 gltJ, aatQ; glutamate/aspartate transport system permease protein	K10003	14	0.0108108	1	0.00409836	14	0.0112269	0	0	0	0	0	0	0	0	0	0	0	0	0	0	0	0	0	0	0	0	0	0	0	0	0	0	0	0	0	0	0	0	0	0	0	0	0	0	0	0	0	0
ko:K10004 gltL, aatP; glutamate/aspartate transport system ATP-binding protein [EC:7.4.2.1]	K10004	14	0.0108108	1	0.00409836	14	0.0112269	0	0	0	0	0	0	0	0	0	0	0	0	0	0	0	0	0	0	0	0	0	0	0	0	0	0	0	0	0	0	0	0	0	0	0	0	0	0	0	0	0	0
ko:K11734 aroP; aromatic amino acid transport protein AroP	K11734	14	0.0108108	1	0.00409836	14	0.0112269	0	0	0	0	0	0	0	0	0	0	0	0	0	0	0	0	0	0	0	0	0	0	0	0	0	0	0	0	0	0	0	0	0	0	0	0	0	0	0	0	0	0
ko:K18888 efrB, efrF; ATP-binding cassette, subfamily B, multidrug efflux pump	K18888	14	0.0108108	1	0.00409836	14	0.0112269	0	0	0	0	0	0	0	0	0	0	0	0	0	0	0	0	0	0	0	0	0	0	0	0	0	0	0	0	0	0	0	0	0	0	0	0	0	0	0	0	0	0
ko:K09968 K09968; uncharacterized protein	K09968	13	0.0100386	1	0.00409836	13	0.010425	0	0	0	0	0	0	0	0	0	0	0	0	0	0	0	0	0	0	0	0	0	0	0	0	0	0	0	0	0	0	0	0	0	0	0	0	0	0	0	0	0	0
ko:K10108 malE; maltose/maltodextrin transport system substrate-binding protein	K10108	12	0.00926641	1	0.00409836	12	0.0096231	0	0	0	0	0	0	0	0	0	0	0	0	0	0	0	0	0	0	0	0	0	0	0	0	0	0	0	0	0	0	0	0	0	0	0	0	0	0	0	0	0	0
ko:K07488 K07488; transposase	K07488	12	0.00926641	1	0.00409836	11	0.00882117	1	0.0208333	0	0	0	0	0	0	0	0	0	0	0	0	0	0	0	0	0	0	0	0	0	0	0	0	4	0	0	0	0	0	0	0	0	0	0	0	0	0	0	0
ko:K09987 K09987; uncharacterized protein	K09987	11	0.00849421	1	0.00409836	11	0.00882117	0	0	0	0	0	0	0	0	0	0	0	0	0	0	0	0	0	0	0	0	0	0	0	0	0	0	0	0	0	0	0	0	0	0	0	0	0	0	0	0	0	0
ko:K13487 wspA; methyl-accepting chemotaxis protein WspA	K13487	11	0.00849421	1	0.00409836	11	0.00882117	0	0	0	0	0	0	0	0	0	0	0	0	0	0	0	0	0	0	0	0	0	0	0	0	0	0	0	0	0	0	0	0	0	0	0	0	0	0	0	0	0	0
ko:K00673 astA; arginine N-succinyltransferase [EC:2.3.1.109]	K00673	10	0.00772201	1	0.00409836	10	0.00801925	0	0	0	0	0	0	0	0	0	0	0	0	0	0	0	0	0	0	0	0	0	0	0	0	0	0	0	0	0	0	0	0	0	0	0	0	0	0	0	0	0	0
ko:K11737 cycA; D-serine/D-alanine/glycine transporter	K11737	10	0.00772201	1	0.00409836	10	0.00801925	0	0	0	0	0	0	0	0	0	0	0	0	0	0	0	0	0	0	0	0	0	0	0	0	0	0	0	0	0	0	0	0	0	0	0	0	0	0	0	0	0	0
ko:K11003 hlyD, cyaD; membrane fusion protein, hemolysin D	K11003	9	0.00694981	1	0.00409836	9	0.00721732	0	0	0	0	0	0	0	0	0	0	0	0	0	0	0	0	0	0	0	0	0	0	0	0	0	0	0	0	0	0	0	0	0	0	0	0	0	0	0	0	0	0
ko:K21511 C; Enterobacteria phage capsid assembly protease [EC:3.4.21.-]	K21511	9	0.00694981	1	0.00409836	9	0.00721732	0	0	0	0	0	0	0	0	0	0	0	0	0	0	0	0	0	0	0	0	0	0	0	0	0	0	0	0	0	0	0	0	0	0	0	0	0	0	0	0	0	0
ko:K11940 hspQ; heat shock protein HspQ	K11940	8	0.00617761	1	0.00409836	8	0.0064154	0	0	0	0	0	0	0	0	0	0	0	0	0	0	0	0	0	0	0	0	0	0	0	0	0	0	0	0	0	0	0	0	0	0	0	0	0	0	0	0	0	0
ko:K08306 mltC; peptidoglycan lytic transglycosylase C [EC:4.2.2.29]	K08306	7	0.00540541	1	0.00409836	7	0.00561347	0	0	0	0	0	0	0	0	0	0	0	0	0	0	0	0	0	0	0	0	0	0	0	0	0	0	0	0	0	0	0	0	0	0	0	0	0	0	0	0	0	0
ko:K10829 fhuC; ferric hydroxamate transport system ATP-binding protein [EC:7.2.2.16]	K10829	7	0.00540541	1	0.00409836	7	0.00561347	0	0	0	0	0	0	0	0	0	0	0	0	0	0	0	0	0	0	0	0	0	0	0	0	0	0	0	0	0	0	0	0	0	0	0	0	0	0	0	0	0	0
ko:K14699 irtB, ybtQ; ATP-binding cassette, subfamily B, bacterial IrtB/YbtQ [EC:7.-.-.-]	K14699	7	0.00540541	1	0.00409836	7	0.00561347	0	0	0	0	0	0	0	0	0	0	0	0	0	0	0	0	0	0	0	0	0	0	0	0	0	0	0	0	0	0	0	0	0	0	0	0	0	0	0	0	0	0
ko:K16322 pit; low-affinity inorganic phosphate transporter	K16322	7	0.00540541	1	0.00409836	7	0.00561347	0	0	0	0	0	0	0	0	0	0	0	0	0	0	0	0	0	0	0	0	0	0	0	0	0	0	0	0	0	0	0	0	0	0	0	0	0	0	0	0	0	0
ko:K20151 fucT; alpha(1,3/1,4) fucosyltransferase [EC:2.4.1.65 2.4.1.152]	K20151	7	0.00540541	1	0.00409836	6	0.00481155	1	0.0208333	0	0	0	0	0	0	1	0	0	0	0	0	0	0	0	0	0	0	0	0	0	0	0	0	0	0	0	0	0	0	0	0	0	0	0	0	0	0	0	0
ko:K03291 MFS.SET; MFS transporter, SET family, sugar efflux transporter	K03291	6	0.0046332	1	0.00409836	6	0.00481155	0	0	0	0	0	0	0	0	0	0	0	0	0	0	0	0	0	0	0	0	0	0	0	0	0	0	0	0	0	0	0	0	0	0	0	0	0	0	0	0	0	0
ko:K04014 nrfC; protein NrfC	K04014	6	0.0046332	1	0.00409836	6	0.00481155	0	0	0	0	0	0	0	0	0	0	0	0	0	0	0	0	0	0	0	0	0	0	0	0	0	0	0	0	0	0	0	0	0	0	0	0	0	0	0	0	0	0
ko:K11535 nupC; nucleoside transport protein	K11535	6	0.0046332	1	0.00409836	6	0.00481155	0	0	0	0	0	0	0	0	0	0	0	0	0	0	0	0	0	0	0	0	0	0	0	0	0	0	0	0	0	0	0	0	0	0	0	0	0	0	0	0	0	0
ko:K16091 fecA; Fe(3+) dicitrate transport protein	K16091	6	0.0046332	1	0.00409836	6	0.00481155	0	0	0	0	0	0	0	0	0	0	0	0	0	0	0	0	0	0	0	0	0	0	0	0	0	0	0	0	0	0	0	0	0	0	0	0	0	0	0	0	0	0
ko:K19304 mepM; murein DD-endopeptidase [EC:3.4.24.-]	K19304	6	0.0046332	1	0.00409836	6	0.00481155	0	0	0	0	0	0	0	0	0	0	0	0	0	0	0	0	0	0	0	0	0	0	0	0	0	0	0	0	0	0	0	0	0	0	0	0	0	0	0	0	0	0
ko:K01146 xni; protein Xni	K01146	4	0.0030888	1	0.00409836	4	0.0032077	0	0	0	0	0	0	0	0	0	0	0	0	0	0	0	0	0	0	0	0	0	0	0	0	0	0	0	0	0	0	0	0	0	0	0	0	0	0	0	0	0	0
ko:K03041 rpoA1; DNA-directed RNA polymerase subunit A' [EC:2.7.7.6]	K03041	48	0.0370656	1	0.00409836	3	0.00240577	45	0.9375	1	1	1	0	4	1	2	1	1	1	2	1	2	1	1	1	1	2	1	1	2	1	0	0	1	2	2	1	1	1	2	1	1	1	1	1	1	1	1	1
ko:K03804 mukE; chromosome partition protein MukE	K03804	3	0.0023166	1	0.00409836	3	0.00240577	0	0	0	0	0	0	0	0	0	0	0	0	0	0	0	0	0	0	0	0	0	0	0	0	0	0	0	0	0	0	0	0	0	0	0	0	0	0	0	0	0	0
ko:K06073 btuC; vitamin B12 transport system permease protein	K06073	3	0.0023166	1	0.00409836	3	0.00240577	0	0	0	0	0	0	0	0	0	0	0	0	0	0	0	0	0	0	0	0	0	0	0	0	0	0	0	0	0	0	0	0	0	0	0	0	0	0	0	0	0	0
ko:K12961 diaA; DnaA initiator-associating protein	K12961	3	0.0023166	1	0.00409836	3	0.00240577	0	0	0	0	0	0	0	0	0	0	0	0	0	0	0	0	0	0	0	0	0	0	0	0	0	0	0	0	0	0	0	0	0	0	0	0	0	0	0	0	0	0
ko:K12973 pagP, crcA; lipid IVA palmitoyltransferase [EC:2.3.1.251]	K12973	3	0.0023166	1	0.00409836	3	0.00240577	0	0	0	0	0	0	0	0	0	0	0	0	0	0	0	0	0	0	0	0	0	0	0	0	0	0	0	0	0	0	0	0	0	0	0	0	0	0	0	0	0	0
ko:K05984 cho; excinuclease Cho [EC:3.1.25.-]	K05984	2	0.0015444	1	0.00409836	2	0.00160385	0	0	0	0	0	0	0	0	0	0	0	0	0	0	0	0	0	0	0	0	0	0	0	0	0	0	0	0	0	0	0	0	0	0	0	0	0	0	0	0	0	0
ko:K06866 grcA; autonomous glycyl radical cofactor	K06866	2	0.0015444	1	0.00409836	2	0.00160385	0	0	0	0	0	0	0	0	0	0	0	0	0	0	0	0	0	0	0	0	0	0	0	0	0	0	0	0	0	0	0	0	0	0	0	0	0	0	0	0	0	0
ko:K07677 rcsC; two-component system, NarL family, capsular synthesis sensor histidine kinase RcsC [EC:2.7.13.3]	K07677	2	0.0015444	1	0.00409836	2	0.00160385	0	0	0	0	0	0	0	0	0	0	0	0	0	0	0	0	0	0	0	0	0	0	0	0	0	0	0	0	0	0	0	0	0	0	0	0	0	0	0	0	0	0
ko:K18324 acrD; multidrug efflux pump	K18324	2	0.0015444	1	0.00409836	2	0.00160385	0	0	0	0	0	0	0	0	0	0	0	0	0	0	0	0	0	0	0	0	0	0	0	0	0	0	0	0	0	0	0	0	0	0	0	0	0	0	0	0	0	0
ko:K04801 rfcS; replication factor C small subunit	K04801	48	0.0370656	1	0.00409836	1	0.000801925	47	0.979167	1	1	1	1	1	1	2	1	1	3	2	2	2	2	2	2	2	2	2	2	4	2	2	2	2	2	2	2	2	2	2	2	2	2	1	1	1	1	1	1
ko:K03290 nanT; MFS transporter, SHS family, sialic acid transporter	K03290	1	0.000772201	1	0.00409836	1	0.000801925	0	0	0	0	0	0	0	0	0	0	0	0	0	0	0	0	0	0	0	0	0	0	0	0	0	0	0	0	0	0	0	0	0	0	0	0	0	0	0	0	0	0
ko:K10910 luxP; autoinducer 2-binding periplasmic protein LuxP	K10910	1	0.000772201	1	0.00409836	1	0.000801925	0	0	0	0	0	0	0	0	0	0	0	0	0	0	0	0	0	0	0	0	0	0	0	0	0	0	0	0	0	0	0	0	0	0	0	0	0	0	0	0	0	0
ko:K04020 eutD; phosphotransacetylase	K04020	0	0	1	0.00409836	0	0	0	0	0	0	0	0	0	0	0	0	0	0	0	0	0	0	0	0	0	0	0	0	0	0	0	0	0	0	0	0	0	0	0	0	0	0	0	0	0	0	0	0
ko:K18942 gp43; Straboviridae DNA polymerase [EC:2.7.7.7]	K18942	0	0	1	0.00409836	0	0	0	0	0	0	0	0	0	0	0	0	0	0	0	0	0	0	0	0	0	0	0	0	0	0	0	0	0	0	0	0	0	0	0	0	0	0	0	0	0	0	0	0
ko:K18948 gp61; Straboviridae DNA primase [EC:2.7.7.-]	K18948	0	0	1	0.00409836	0	0	0	0	0	0	0	0	0	0	0	0	0	0	0	0	0	0	0	0	0	0	0	0	0	0	0	0	0	0	0	0	0	0	0	0	0	0	0	0	0	0	0	0
ko:K18960 gp49; Straboviridae recombination endonuclease VII	K18960	0	0	1	0.00409836	0	0	0	0	0	0	0	0	0	0	0	0	0	0	0	0	0	0	0	0	0	0	0	0	0	0	0	0	0	0	0	0	0	0	0	0	0	0	0	0	0	0	0	0
ko:K21379 vioB; dTDP-4-amino-4,6-dideoxy-D-glucose acyltransferase [EC:2.3.1.209]	K21379	0	0	1	0.00409836	0	0	0	0	0	0	0	0	0	0	0	0	0	0	0	0	0	0	0	0	0	0	0	0	0	0	0	0	0	0	0	0	0	0	0	0	0	0	0	0	0	0	0	0
ko:K21502 gp4; Autographiviridae DNA primase/helicase [EC:2.7.7.- 5.6.2.3]	K21502	0	0	1	0.00409836	0	0	0	0	0	0	0	0	0	0	0	0	0	0	0	0	0	0	0	0	0	0	0	0	0	0	0	0	0	0	0	0	0	0	0	0	0	0	0	0	0	0	0	0
ko:K23983 amiN; amicoumacin kinase [EC:2.7.1.230]	K23983	0	0	1	0.00409836	0	0	0	0	0	0	0	0	0	0	0	0	0	0	0	0	0	0	0	0	0	0	0	0	0	0	0	0	0	0	0	0	0	0	0	0	0	0	0	0	0	0	0	0
ko:K24087 rpnB; recombination-promoting nuclease RpnB [EC:3.1.21.-]	K24087	0	0	1	0.00409836	0	0	0	0	0	0	0	0	0	0	0	0	0	0	0	0	0	0	0	0	0	0	0	0	0	0	0	0	0	0	0	0	0	0	0	0	0	0	0	0	0	0	0	0
ko:K24821 atm1, pexA; ATP-binding cassette, subfamily B, heavy metal transporter	K24821	0	0	1	0.00409836	0	0	0	0	0	0	0	0	0	0	0	0	0	0	0	0	0	0	0	0	0	0	0	0	0	0	0	0	0	0	0	0	0	0	0	0	0	0	0	0	0	0	0	0
ko:K24948 yknZ, yvrN; antimicrobial peptide resistance transport system permease protein	K24948	0	0	1	0.00409836	0	0	0	0	0	0	0	0	0	0	0	0	0	0	0	0	0	0	0	0	0	0	0	0	0	0	0	0	0	0	0	0	0	0	0	0	0	0	0	0	0	0	0	0
ko:K25144 lnrL, sagG; linearmycin/streptolysin S transport system ATP-binding protein	K25144	0	0	1	0.00409836	0	0	0	0	0	0	0	0	0	0	0	0	0	0	0	0	0	0	0	0	0	0	0	0	0	0	0	0	0	0	0	0	0	0	0	0	0	0	0	0	0	0	0	0
ko:K25290 fhuA, ftsA, siuA; ferric hydroxamate/heme transport system ATP-binding protein [EC:7.2.2.16]	K25290	0	0	1	0.00409836	0	0	0	0	0	0	0	0	0	0	0	0	0	0	0	0	0	0	0	0	0	0	0	0	0	0	0	0	0	0	0	0	0	0	0	0	0	0	0	0	0	0	0	0
ko:K26039 nrdA; Straboviridae ribonucleoside-diphosphate reductase subunit alpha [EC:1.17.4.1]	K26039	0	0	1	0.00409836	0	0	0	0	0	0	0	0	0	0	0	0	0	0	0	0	0	0	0	0	0	0	0	0	0	0	0	0	0	0	0	0	0	0	0	0	0	0	0	0	0	0	0	0
ko:K26046 gp4; Straboviridae/Kyanoviridae head completion nuclease [EC:3.1.-.-]	K26046	0	0	1	0.00409836	0	0	0	0	0	0	0	0	0	0	0	0	0	0	0	0	0	0	0	0	0	0	0	0	0	0	0	0	0	0	0	0	0	0	0	0	0	0	0	0	0	0	0	0
ko:K26441 lig; DNA ligase [EC:6.5.1.1]	K26441	0	0	1	0.00409836	0	0	0	0	0	0	0	0	0	0	0	0	0	0	0	0	0	0	0	0	0	0	0	0	0	0	0	0	0	0	0	0	0	0	0	0	0	0	0	0	0	0	0	0
ko:K26452 IE2; Alphabaculovirus E3 ubiquitin-protein ligase IE2 [EC:2.3.2.27]	K26452	0	0	1	0.00409836	0	0	0	0	0	0	0	0	0	0	0	0	0	0	0	0	0	0	0	0	0	0	0	0	0	0	0	0	0	0	0	0	0	0	0	0	0	0	0	0	0	0	0	0
ko:K26618 RdRp; Hartmanivirus RNA-directed RNA polymerase	K26618	0	0	1	0.00409836	0	0	0	0	0	0	0	0	0	0	0	0	0	0	0	0	0	0	0	0	0	0	0	0	0	0	0	0	0	0	0	0	0	0	0	0	0	0	0	0	0	0	0	0
ko:K26654 pol; Kyanoviridae DNA polymerase	K26654	0	0	1	0.00409836	0	0	0	0	0	0	0	0	0	0	0	0	0	0	0	0	0	0	0	0	0	0	0	0	0	0	0	0	0	0	0	0	0	0	0	0	0	0	0	0	0	0	0	0
ko:K26735 KEA4_5_6, TMCO3, ybaL; K+:H+ antiporter	K26735	0	0	1	0.00409836	0	0	0	0	0	0	0	0	0	0	0	0	0	0	0	0	0	0	0	0	0	0	0	0	0	0	0	0	0	0	0	0	0	0	0	0	0	0	0	0	0	0	0	0
ko:K26768 gp2; Straboviridae terminal DNA protecting protein	K26768	0	0	1	0.00409836	0	0	0	0	0	0	0	0	0	0	0	0	0	0	0	0	0	0	0	0	0	0	0	0	0	0	0	0	0	0	0	0	0	0	0	0	0	0	0	0	0	0	0	0
ko:K26815 manT; MMP alpha-(1->4)-mannosyltransferase [EC:2.4.1.393]	K26815	0	0	1	0.00409836	0	0	0	0	0	0	0	0	0	0	0	0	0	0	0	0	0	0	0	0	0	0	0	0	0	0	0	0	0	0	0	0	0	0	0	0	0	0	0	0	0	0	0	0
ko:K26878 K26878; Bacillus phage helicase DnaB-like	K26878	0	0	1	0.00409836	0	0	0	0	0	0	0	0	0	0	0	0	0	0	0	0	0	0	0	0	0	0	0	0	0	0	0	0	0	0	0	0	0	0	0	0	0	0	0	0	0	0	0	0
ko:K26879 K26879; Herelleviridae helicase DnaB-like	K26879	0	0	1	0.00409836	0	0	0	0	0	0	0	0	0	0	0	0	0	0	0	0	0	0	0	0	0	0	0	0	0	0	0	0	0	0	0	0	0	0	0	0	0	0	0	0	0	0	0	0
ko:K26891 K26891; Kyanoviridae DNA primase/helicase	K26891	0	0	1	0.00409836	0	0	0	0	0	0	0	0	0	0	0	0	0	0	0	0	0	0	0	0	0	0	0	0	0	0	0	0	0	0	0	0	0	0	0	0	0	0	0	0	0	0	0	0
ko:K26975 K; Enterobacteria phage tail tip assembly protein K	K26975	0	0	1	0.00409836	0	0	0	0	0	0	0	0	0	0	0	0	0	0	0	0	0	0	0	0	0	0	0	0	0	0	0	0	0	0	0	0	0	0	0	0	0	0	0	0	0	0	0	0
ko:K27094 accD5; propionyl-CoA/long-chain acyl-CoA carboxylase carboxyl transferase subunit [EC:6.4.1.3 6.4.1.- 2.1.3.15]	K27094	0	0	1	0.00409836	0	0	0	0	0	0	0	0	0	0	0	0	0	0	0	0	0	0	0	0	0	0	0	0	0	0	0	0	0	0	0	0	0	0	0	0	0	0	0	0	0	0	0	0
ko:K27194 mmpH; MMP endo-(1,4)-3-O-methyl-alpha-D-mannosidase [EC:3.2.1.221]	K27194	0	0	1	0.00409836	0	0	0	0	0	0	0	0	0	0	0	0	0	0	0	0	0	0	0	0	0	0	0	0	0	0	0	0	0	0	0	0	0	0	0	0	0	0	0	0	0	0	0	0
ko:K27494 exoMA1; D-arabinan exo alpha-(1,3)/(1,5)-arabinofuranosidase (non-reducing end) [EC:3.2.1.225]	K27494	0	0	1	0.00409836	0	0	0	0	0	0	0	0	0	0	0	0	0	0	0	0	0	0	0	0	0	0	0	0	0	0	0	0	0	0	0	0	0	0	0	0	0	0	0	0	0	0	0	0
ko:K27802 acnA; aconitate hydratase A / 2-methylisocitrate dehydratase [EC:4.2.1.3 4.2.1.99]	K27802	0	0	1	0.00409836	0	0	0	0	0	0	0	0	0	0	0	0	0	0	0	0	0	0	0	0	0	0	0	0	0	0	0	0	0	0	0	0	0	0	0	0	0	0	0	0	0	0	0	0
ko:K27884 pyrS; two-component system, LytTR family, high-concentration pyruvate sensor kinase [EC:2.7.13.3]	K27884	0	0	1	0.00409836	0	0	0	0	0	0	0	0	0	0	0	0	0	0	0	0	0	0	0	0	0	0	0	0	0	0	0	0	0	0	0	0	0	0	0	0	0	0	0	0	0	0	0	0
ko:K28556 pimD; pimeloyl-CoA dehydrogenase small subunit [EC:1.3.1.62]	K28556	0	0	1	0.00409836	0	0	0	0	0	0	0	0	0	0	0	0	0	0	0	0	0	0	0	0	0	0	0	0	0	0	0	0	0	0	0	0	0	0	0	0	0	0	0	0	0	0	0	0
ko:K11929 phoE; outer membrane pore protein E	K11929	2	0.0015444	1	0.00179211	2	0.00160385	0	0	0	0	0	0	0	0	0	0	0	0	0	0	0	0	0	0	0	0	0	0	0	0	0	0	0	0	0	0	0	0	0	0	0	0	0	0	0	0	0	0
ko:K15545 mlc; transcriptional regulator of PTS gene	K15545	2	0.0015444	1	0.00179211	2	0.00160385	0	0	0	0	0	0	0	0	0	0	0	0	0	0	0	0	0	0	0	0	0	0	0	0	0	0	0	0	0	0	0	0	0	0	0	0	0	0	0	0	0	0
ko:K15828 hycC; formate hydrogenlyase subunit 3	K15828	2	0.0015444	1	0.00179211	2	0.00160385	0	0	0	0	0	0	0	0	0	0	0	0	0	0	0	0	0	0	0	0	0	0	0	0	0	0	0	0	0	0	0	0	0	0	0	0	0	0	0	0	0	0
ko:K18324 acrD; multidrug efflux pump	K18324	2	0.0015444	1	0.00179211	2	0.00160385	0	0	0	0	0	0	0	0	0	0	0	0	0	0	0	0	0	0	0	0	0	0	0	0	0	0	0	0	0	0	0	0	0	0	0	0	0	0	0	0	0	0
ko:K01409 OSGEP, KAE1, QRI7; N6-L-threonylcarbamoyladenine synthase [EC:2.3.1.234]	K01409	1204	0.92973	0	0	1200	0.96231	4	0.0833333	0	0	0	0	0	0	1	1	1	0	0	0	0	0	0	0	0	1	0	0	0	0	0	0	0	0	0	0	0	0	0	0	0	0	0	0	0	0	0	0
ko:K02428 rdgB, ITPA; XTP/dITP diphosphohydrolase [EC:3.6.1.66]	K02428	1165	0.899614	0	0	1119	0.897354	46	0.958333	1	1	1	1	1	1	1	1	1	1	1	1	1	1	1	1	1	1	1	1	1	1	0	1	1	1	1	1	1	1	1	1	1	1	1	1	1	1	1	1
ko:K06217 phoH, phoL; phosphate starvation-inducible protein PhoH and related proteins	K06217	1028	0.793822	0	0	1028	0.824379	0	0	0	0	0	0	0	0	0	0	0	0	0	0	0	0	0	0	0	0	0	0	0	0	0	0	0	0	0	0	0	0	0	0	0	0	0	0	0	0	0	0
ko:K18707 mtaB; threonylcarbamoyladenosine tRNA methylthiotransferase MtaB [EC:2.8.4.5]	K18707	1012	0.781467	0	0	1012	0.811548	0	0	0	0	0	0	0	0	0	0	0	0	0	0	0	0	0	0	0	0	0	0	0	0	0	0	0	0	0	0	0	0	0	0	0	0	0	0	0	0	0	0
ko:K02340 holA; DNA polymerase III subunit delta [EC:2.7.7.7]	K02340	1005	0.776062	0	0	1005	0.805934	0	0	0	0	0	0	0	0	0	0	0	0	0	0	0	0	0	0	0	0	0	0	0	0	0	0	0	0	0	0	0	0	0	0	0	0	0	0	0	0	0	0
ko:K05896 scpA; segregation and condensation protein A	K05896	1009	0.779151	0	0	973	0.780273	36	0.75	0	0	0	0	0	0	1	1	1	1	0	1	0	1	1	0	1	1	1	1	0	0	1	0	1	1	1	1	1	1	1	1	1	1	1	1	2	1	1	1
ko:K06024 scpB; segregation and condensation protein B	K06024	979	0.755985	0	0	956	0.76664	23	0.479167	0	0	0	0	0	0	1	1	1	0	0	0	0	0	0	0	0	0	0	0	0	0	0	0	0	0	0	0	1	1	1	1	1	1	1	1	1	1	1	1
ko:K03742 pncC; nicotinamide-nucleotide amidase [EC:3.5.1.42]	K03742	957	0.738996	0	0	949	0.761026	8	0.166667	0	0	0	0	0	0	0	0	0	0	0	0	0	0	0	0	0	0	0	0	0	0	0	0	0	0	0	0	0	0	0	0	0	0	0	0	0	0	0	1
ko:K07738 nrdR; transcriptional repressor NrdR	K07738	949	0.732819	0	0	944	0.757017	5	0.104167	0	0	0	0	0	0	0	0	1	0	0	1	0	0	2	0	0	1	0	1	0	0	0	0	0	0	0	0	0	0	0	0	0	0	0	0	0	0	0	0
ko:K00850 pfkA, PFK; 6-phosphofructokinase 1 [EC:2.7.1.11]	K00850	944	0.728958	0	0	933	0.748196	11	0.229167	0	0	0	0	0	0	0	0	0	0	0	1	1	1	1	1	1	2	0	1	0	0	0	0	0	1	2	1	0	0	0	0	0	0	0	0	0	0	0	0
ko:K00003 hom; homoserine dehydrogenase [EC:1.1.1.3]	K00003	953	0.735907	0	0	906	0.726544	47	0.979167	1	1	2	2	2	2	1	1	1	1	2	1	1	1	1	1	1	2	1	1	1	1	1	1	1	1	1	1	1	1	1	1	1	1	1	0	1	1	1	1
ko:K00147 proA; glutamate-5-semialdehyde dehydrogenase [EC:1.2.1.41]	K00147	918	0.70888	0	0	900	0.721732	18	0.375	0	0	0	0	0	0	1	1	1	0	0	0	0	0	0	0	0	0	0	0	0	0	0	0	0	0	0	0	1	1	1	2	1	1	0	0	0	0	0	1
ko:K09812 ftsE; cell division transport system ATP-binding protein	K09812	886	0.68417	0	0	886	0.710505	0	0	0	0	0	0	0	0	0	0	0	0	0	0	0	0	0	0	0	0	0	0	0	0	0	0	0	0	0	0	0	0	0	0	0	0	0	0	0	0	0	0
ko:K00931 proB; glutamate 5-kinase [EC:2.7.2.11]	K00931	896	0.691892	0	0	878	0.70409	18	0.375	0	0	0	0	0	0	1	1	1	0	0	0	0	0	0	0	0	0	0	0	0	0	0	0	0	0	0	0	1	1	1	1	1	1	0	0	0	0	0	1
ko:K16785 ecfT; energy-coupling factor transport system permease protein	K16785	898	0.693436	0	0	869	0.696872	29	0.604167	0	1	0	0	1	1	3	3	2	2	2	1	0	0	1	1	2	1	2	1	1	0	0	1	3	1	1	1	1	2	5	2	3	2	0	0	0	0	0	1
ko:K00765 hisG; ATP phosphoribosyltransferase [EC:2.4.2.17]	K00765	898	0.693436	0	0	853	0.684042	45	0.9375	2	2	2	2	2	2	0	2	1	1	2	3	2	2	2	2	2	2	2	1	1	3	2	2	2	3	3	2	1	1	0	1	1	1	1	1	1	1	1	1
ko:K02500 hisF; imidazole glycerol-phosphate synthase subunit HisF [EC:4.3.2.10]	K02500	895	0.69112	0	0	849	0.680834	46	0.958333	1	1	2	2	1	1	1	1	1	1	1	2	1	1	1	1	0	1	1	1	1	1	1	1	1	1	3	1	1	1	1	1	1	1	1	1	1	2	2	1
ko:K07040 yceD, ylbN; DUF177 domain-containing protein	K07040	835	0.644788	0	0	835	0.669607	0	0	0	0	0	0	0	0	0	0	0	0	0	0	0	0	0	0	0	0	0	0	0	0	0	0	0	0	0	0	0	0	0	0	0	0	0	0	0	0	0	0
ko:K01515 nudF; ADP-ribose diphosphatase [EC:3.6.1.13 3.6.1.-]	K01515	838	0.647104	0	0	817	0.655172	21	0.4375	0	0	0	0	0	0	1	0	1	1	1	1	1	1	1	1	1	1	1	1	1	1	1	1	1	1	1	1	0	0	0	0	0	0	0	0	0	0	0	0
ko:K01005 tagT_U_V; polyisoprenyl-teichoic acid--peptidoglycan teichoic acid transferase [EC:2.7.8.-]	K01005	817	0.630888	0	0	814	0.652767	3	0.0625	0	0	1	1	0	0	1	0	0	0	0	0	0	0	0	0	0	0	0	0	0	0	0	0	0	0	0	0	0	0	0	0	0	0	0	0	0	0	0	0
ko:K01681 ACO; aconitate hydratase [EC:4.2.1.3]	K01681	828	0.639382	0	0	811	0.650361	17	0.354167	0	0	0	0	0	0	2	1	1	0	0	0	0	0	0	0	1	0	0	0	0	0	0	0	0	0	0	0	0	1	2	1	1	1	1	1	1	0	1	0
ko:K00052 leuB, IMDH; 3-isopropylmalate dehydrogenase [EC:1.1.1.85]	K00052	818	0.63166	0	0	810	0.649559	8	0.166667	1	2	1	1	2	3	0	0	0	0	0	0	0	0	0	0	0	0	0	0	0	0	0	0	0	0	0	0	0	0	0	0	0	0	0	0	0	0	0	0
ko:K07742 ylxR; uncharacterized protein	K07742	803	0.620077	0	0	803	0.643945	0	0	0	0	0	0	0	0	0	0	0	0	0	0	0	0	0	0	0	0	0	0	0	0	0	0	0	0	0	0	0	0	0	0	0	0	0	0	0	0	0	0
ko:K09762 whiA; cell division protein WhiA	K09762	803	0.620077	0	0	803	0.643945	0	0	0	0	0	0	0	0	0	0	0	0	0	0	0	0	0	0	0	0	0	0	0	0	0	0	0	0	0	0	0	0	0	0	0	0	0	0	0	0	0	0
ko:K06442 tlyA; 23S rRNA (cytidine1920-2'-O)/16S rRNA (cytidine1409-2'-O)-methyltransferase [EC:2.1.1.226 2.1.1.227]	K06442	807	0.623166	0	0	802	0.643144	5	0.104167	0	0	0	0	0	0	0	0	0	0	0	0	0	0	0	0	0	0	0	0	0	0	0	0	0	0	0	0	1	1	1	0	1	1	0	0	0	0	0	0
ko:K01814 hisA; phosphoribosylformimino-5-aminoimidazole carboxamide ribotide isomerase [EC:5.3.1.16]	K01814	846	0.653282	0	0	799	0.640738	47	0.979167	2	2	2	1	2	2	3	1	1	2	2	2	2	2	2	2	2	2	2	2	2	2	2	2	2	3	1	2	1	2	2	2	2	2	2	2	2	2	3	1
ko:K01653 E2.2.1.6S, ilvH, ilvN; acetolactate synthase I/III small subunit [EC:2.2.1.6]	K01653	837	0.646332	0	0	798	0.639936	39	0.8125	1	1	1	1	1	1	2	2	1	2	1	0	1	1	1	1	1	1	1	1	1	1	1	1	1	1	1	1	1	1	1	1	1	1	1	1	1	1	1	0
ko:K01934 MTHFS; 5-formyltetrahydrofolate cyclo-ligase [EC:6.3.3.2]	K01934	813	0.627799	0	0	787	0.631115	26	0.541667	1	1	0	0	1	1	1	1	1	1	1	1	1	1	1	1	1	1	1	1	1	0	1	1	1	1	1	1	1	0	0	0	0	0	0	0	0	0	0	0
ko:K06958 rapZ; RNase adapter protein RapZ	K06958	786	0.60695	0	0	786	0.630313	0	0	0	0	0	0	0	0	0	0	0	0	0	0	0	0	0	0	0	0	0	0	0	0	0	0	0	0	0	0	0	0	0	0	0	0	0	0	0	0	0	0
ko:K01940 argG, ASS1; argininosuccinate synthase [EC:6.3.4.5]	K01940	824	0.636293	0	0	779	0.624699	45	0.9375	1	1	1	1	1	1	2	1	3	1	1	1	1	1	1	1	1	0	1	1	1	1	1	1	1	1	1	1	1	1	1	1	1	1	1	1	1	1	1	1
ko:K01950 E6.3.5.1, NADSYN1, QNS1, nadE; NAD+ synthase (glutamine-hydrolysing) [EC:6.3.5.1]	K01950	790	0.610039	0	0	777	0.623095	13	0.270833	0	0	0	0	0	0	0	0	0	0	1	2	2	1	2	2	1	1	1	1	0	0	0	0	0	0	0	0	0	0	0	0	0	0	1	1	0	1	0	0
ko:K01693 hisB; imidazoleglycerol-phosphate dehydratase [EC:4.2.1.19]	K01693	817	0.630888	0	0	774	0.62069	43	0.895833	1	0	1	0	1	1	1	1	1	1	2	1	1	1	0	1	1	1	1	1	1	1	1	1	1	1	0	1	1	1	1	1	1	1	2	2	1	1	1	1
ko:K02499 yabN; tetrapyrrole methylase family protein / MazG family protein	K02499	773	0.596911	0	0	773	0.619888	0	0	0	0	0	0	0	0	0	0	0	0	0	0	0	0	0	0	0	0	0	0	0	0	0	0	0	0	0	0	0	0	0	0	0	0	0	0	0	0	0	0
ko:K03060 rpoZ; DNA-directed RNA polymerase subunit omega [EC:2.7.7.6]	K03060	773	0.596911	0	0	773	0.619888	0	0	0	0	0	0	0	0	0	0	0	0	0	0	0	0	0	0	0	0	0	0	0	0	0	0	0	0	0	0	0	0	0	0	0	0	0	0	0	0	0	0
ko:K18331 hndC; NADP-reducing hydrogenase subunit HndC [EC:1.12.1.3]	K18331	747	0.576834	0	0	744	0.596632	3	0.0625	0	0	0	0	0	0	0	0	0	0	0	0	0	0	0	0	0	0	0	0	0	0	0	0	0	0	0	0	0	0	0	0	0	0	0	0	1	2	1	0
ko:K14540 rbgA; ribosome biogenesis GTPase A	K14540	740	0.571429	0	0	740	0.593424	0	0	0	0	0	0	0	0	0	0	0	0	0	0	0	0	0	0	0	0	0	0	0	0	0	0	0	0	0	0	0	0	0	0	0	0	0	0	0	0	0	0
ko:K02435 gatC, GATC; aspartyl-tRNA(Asn)/glutamyl-tRNA(Gln) amidotransferase subunit C [EC:6.3.5.6 6.3.5.7]	K02435	772	0.596139	0	0	737	0.591018	35	0.729167	0	0	0	0	0	0	0	0	0	1	1	1	1	1	1	1	1	0	1	1	1	1	1	1	1	1	1	1	1	1	1	1	1	1	1	1	1	1	1	1
ko:K00805 hepS; heptaprenyl diphosphate synthase component 1 [EC:2.5.1.30]	K00805	730	0.563707	0	0	729	0.584603	1	0.0208333	0	0	0	0	0	0	0	0	0	0	0	0	0	0	0	0	0	1	0	0	0	0	0	0	0	0	0	0	0	0	0	0	0	0	0	0	0	0	0	0
[truncated: 5,226 more rows]
[truncated: 1,813 more columns]
